# Supplementary material for: The origins of malaria artemisinin resistance defined by a genetic and transcriptomic background
Source: Nat Commun. 2018 Dec 4;9:5158. doi: 10.1038/s41467-018-07588-x (PMC6279830; doi:10.1038/s41467-018-07588-x)
Supplement: Supplementary file 4 — Supplementary Data 1 [file 41467_2018_7588_MOESM4_ESM.xlsx]

## Sheet: main
Supplementary Data 1. Environmental factors analysis of isolates transcriptome based on PCA
Summary of analysis on raw expression data
	p-value of ANOVA test				p-value of Spearman's rho													Spearman's rho
PC	Sample origin(Fieldsite)	Sample origin(Country)	Drug	ACT_partnerdrug	Esti.HPI	Esti.gametocytes.proportion	Patient.age	Hemoglobin level	Hematocrit	Parasitemia	Parasite count	Patient temperature	Sample collection time	Parasites halflife	Duration of lag phase	PC50	PC90	Esti.HPI	Esti.gametocytes.proportion	Patient.age	Hemoglobin level	Hematocrit	Parasitemia	Parasite count	Patient temperature	Sample collection time	Parasites halflife	Duration of lag phase	PC50	PC90
PC1	6.16337e-10	5.5256e-11	0.235245	0.00011703	1.11318e-15	2.50289e-65	0.168307	0.0512296	0.017722	5.21264e-12	1.34511e-43	4.43206e-16	0.00323193	1.882e-05	1.11255e-08	0	0	-0.282787	-0.561133	-0.049601	0.110833	0.0853302	0.400357	0.469601	0.286588	0.10579	0.1538	0.204161	0.367761	0.343619
PC2	0.0281075	0.0164278	0.103235	0.43411	3.98209e-280	0.423635	0.792588	0.894872	0.315604	0.00431637	0.00435683	2.12116e-19	0.0509861	0.040415	1.10409e-13	7.92023e-13	5.66614e-05	0.899914	0.0288194	-0.00947284	0.00753549	0.0361647	0.17161	0.102509	-0.316121	0.070221	0.0739323	-0.263533	-0.261388	-0.144811
PC3	4.47524e-50	7.23599e-35	0.368073	7.90487e-16	0.280847	3.3697e-74	0.382846	0.409976	0.208107	0.783232	0.164234	0.102958	0.126219	0.349103	0.151055	0.183745	0.869186	0.0388362	-0.591725	-0.0314307	0.0469603	-0.0453549	0.0166645	-0.0501119	-0.0586958	-0.0550483	0.0338047	-0.0518263	-0.0491485	-0.00594723
PC4	1.33859e-08	3.31728e-08	0.296849	0.000783498	0.00204875	0.486478	0.333404	0.00110102	0.0796926	0.353852	0.449256	0.0436201	1.38022e-09	0.541312	0.614265	0.954727	0.689776	0.110728	0.0250672	0.0348365	-0.184498	-0.0631122	0.0561204	0.0272718	0.0725942	-0.215663	-0.0220558	0.0182026	0.00209998	-0.0144135
PC5	4.51431e-37	1.0549e-18	0.00585783	5.75048e-13	0.00486737	9.08046e-21	0.167392	0.112884	0.582174	0.153972	0.0143189	0.0950269	0.268679	1.97944e-05	0.79067	0.0518734	0.00068008	-0.101177	-0.327384	-0.0497076	0.0902234	0.0198328	-0.0862019	-0.0881185	-0.0600892	0.0398327	-0.153399	-0.00958743	-0.0718445	-0.122337
PC6	2.03952e-11	6.01953e-10	0.0315983	0.00073457	0.192827	0.0364537	0.148797	0.500756	0.314312	0.0513922	0.00136518	1.02259e-05	7.10155e-15	0.485114	0.00490516	0.00261843	0.629729	-0.0468892	0.075253	-0.0519786	-0.0383819	-0.0362613	-0.117608	-0.115043	-0.157959	0.274955	0.0252062	-0.10135	-0.111052	-0.0174085
PC7	9.61909e-12	3.18157e-07	0.0828438	7.75225e-05	0.482865	0.00175713	0.0369019	0.231945	0.218671	1.21317e-12	4.48396e-32	0.0479768	0.0771048	0.0059823	0.849759	0.882614	0.0894503	-0.0252753	-0.112349	0.0750743	-0.0680883	-0.0443213	-0.411158	-0.406474	0.0711534	0.0636196	0.099075	-0.00684194	-0.00546178	0.0612841
PC8	1.54273e-06	0.000713885	0.131217	0.0154536	0.018513	0.0839105	0.081851	0.141539	0.00555876	4.52303e-05	2.57074e-07	0.494616	0.894037	0.000369935	0.501522	0.581258	0.00290208	-0.0846953	0.0622079	0.062625	0.0836867	0.0997057	-0.243373	-0.184152	0.0246014	-0.00479854	-0.128176	0.0242724	-0.0204001	-0.1073
PC9	4.70061e-13	9.73174e-06	0.774361	0.334446	0.413089	0.183883	0.494709	1.11072e-05	6.0028e-05	0.21688	0.0784156	0.727145	0.285818	2.63419e-10	0.819263	0.0357153	1.1231e-09	0.0294796	0.0478471	0.0245961	-0.246714	-0.143901	-0.0747015	-0.0633811	0.0125699	0.0384376	0.225925	-0.00825295	0.0775955	0.217926
PC10	1.30052e-07	0.00316175	0.0206457	0.0770671	0.159181	0.00739234	9.78722e-06	0.939604	0.319895	0.251342	0.00980976	0.659276	0.162704	1.84106e-08	0.0101521	0.0843441	5.25197e-06	-0.0506856	-0.0962756	-0.158294	0.00432073	-0.0358456	0.0694051	0.0928944	0.0158833	-0.0502615	-0.20158	0.0926496	-0.0637958	-0.163622
PC11	6.81699e-15	4.63325e-08	0.354667	3.32682e-07	0.112084	0.000545973	0.37423	0.334944	0.14133	0.012473	2.92766e-05	0.313251	0.300673	0.0853226	0.600984	0.475935	0.615962	0.0571943	-0.124064	-0.0320035	-0.0549436	-0.052986	0.15049	0.1498	-0.0363173	-0.0372734	-0.0620876	0.0188884	0.026365	-0.0181116
PC12	0.000659272	0.000305004	0.115539	0.0441545	0.242221	0.483543	0.978797	0.810527	0.755394	0.166843	0.714879	0.391884	0.188258	0.00010825	0.525587	0.20167	0.00127086	-0.0421118	-0.0252362	-0.00095748	-0.0136713	0.0112302	-0.0835978	-0.0131686	-0.0308381	-0.0473743	-0.139279	0.0229242	-0.047209	-0.116068
PC13	1.0194e-05	2.32439e-05	0.155242	0.0281915	0.487843	0.0800354	0.139364	0.821183	0.0991295	0.800142	0.838352	0.544409	0.606051	0.249265	0.960653	0.0985944	0.0471079	0.0249888	-0.0629998	0.0532143	-0.0128889	0.0593958	-0.0153353	-0.00735399	0.0218348	-0.0185776	0.0415913	0.00178192	0.0610531	0.0716227
PC14	1.12901e-11	8.47389e-13	0.30786	0.000922995	0.362981	0.356916	0.9013	0.605306	0.0444466	0.0131014	0.0119487	0.694393	0.273544	0.482962	0.943754	0.437566	0.265929	-0.0327638	-0.0331799	-0.00446789	-0.0294641	-0.0723587	0.14945	0.0904295	-0.0141539	0.0394306	0.0253306	-0.00254831	0.0287111	0.040161
PC15	3.49893e-14	4.68982e-10	0.00846547	0.41755	0.579788	0.0515231	0.633982	0.798598	0.0013342	0.0213624	0.0479382	0.00472379	9.40204e-06	0.00981946	0.173932	0.235548	0.0273299	0.0199453	0.0700595	0.0171517	0.0145502	0.115279	0.138747	0.0712117	0.10152	0.158601	0.0930897	-0.0490815	0.043861	0.0795932
PC16	2.35604e-08	0.1551	0.108555	0.00146159	0.705152	0.999502	0.832558	0.720398	0.548519	0.996212	0.967125	0.000618681	2.44417e-13	0.00387159	0.362322	0.000110819	1.45946e-07	-0.0136306	2.24934e-05	0.00761655	-0.0204092	0.0216263	-0.000287618	-0.00148577	0.122859	-0.259256	0.10409	0.0328943	0.142433	0.188559
PC17	1.76964e-05	0.000509953	0.660223	0.535946	0.856877	0.471199	0.391316	0.97879	0.887208	0.2186	0.00336991	0.0983875	0.405456	0.422367	0.0505818	0.0715172	0.458413	-0.00649724	-0.0259533	0.0308751	-0.00151612	0.00511311	0.0744234	0.105395	0.0594879	-0.0299637	-0.0289682	0.0705264	0.0666062	0.0267715
PC18	1.2283e-18	1.10924e-21	0.0979341	0.0736969	0.11562	0.162091	0.412467	0.00561303	0.554473	0.509815	0.749733	0.00547368	0.144223	0.329358	0.322389	0.92386	0.647086	-0.0566385	0.0503348	0.0295189	0.156959	0.0213052	0.0399128	-0.011499	-0.0998206	-0.0525701	-0.0352148	0.0357312	0.00353523	-0.0165314
PC19	5.41987e-13	0.0228494	0.00677729	0.220382	0.827835	0.690312	0.440253	0.654402	0.0189685	0.552084	0.799355	0.000557399	4.89866e-05	0.000670176	0.234141	0.000570611	0.00102787	-0.00783474	-0.0143531	0.0277981	0.0255241	0.0844258	0.0360106	0.00916285	0.123865	-0.1455	0.12248	0.0429539	0.127045	0.118229
PC20	3.64644e-17	8.60685e-16	0.731379	0.325027	0.519288	0.653939	0.680636	0.483475	0.374426	0.824268	0.00292134	0.879622	0.326641	0.800747	0.629791	0.184054	0.728824	0.0232135	-0.0161492	0.0148272	0.039944	0.0320112	0.0134513	-0.106971	-0.00545599	-0.0353267	0.00911363	-0.0174091	-0.049114	-0.012519
PC21	1.24e-17	2.50209e-18	0.708001	9.25536e-10	0.128988	0.00298809	7.00102e-07	0.0966125	4.11357e-05	0.621067	0.043266	0.00195094	0.888349	0.553847	0.184112	0.362524	0.34421	0.0546501	-0.106654	-0.177318	-0.0945375	-0.147034	0.0299394	0.0727636	0.111247	-0.00505775	-0.0213762	-0.0479466	-0.0336745	-0.0341493
PC22	1.15229e-23	9.95389e-18	0.392027	5.81661e-13	0.351628	0.115966	0.0339798	0.32639	0.183322	0.280219	0.244231	0.0382082	0.537008	0.0140655	0.323917	0.340401	0.0159404	-0.0335463	-0.0565847	-0.0762746	-0.0559227	-0.0479394	-0.0653441	0.04196	0.0745636	0.0222375	-0.0885418	0.0356186	-0.0352569	-0.0869129
PC23	4.97679e-11	5.4296e-12	0.577755	0.000443448	0.494175	0.407544	0.192828	0.00737306	0.238921	0.214547	0.0374621	0.359078	0.116432	0.753802	0.308457	0.275794	0.301345	0.0246265	-0.0298308	-0.0468891	0.151915	0.0424356	-0.075081	-0.0749019	0.0330311	0.0565128	0.0113253	-0.0367742	-0.0402997	-0.037313
PC24	6.2816e-06	3.07885e-07	0.626442	0.296936	0.216229	0.732363	0.211945	0.689497	0.71773	0.506312	0.00210979	0.661806	0.341726	0.0359092	0.830944	0.672686	0.347312	-0.044528	-0.0123198	0.0449459	0.0227813	0.013031	0.0402434	0.110488	0.0157575	0.0342419	-0.0756771	0.0077111	0.0156262	-0.0339305
PC25	0.0590847	0.0450411	0.13016	0.993976	0.854188	0.277119	0.411044	0.28498	0.0458699	0.997687	0.0523776	0.136222	0.00254244	0.0528293	0.843563	0.0468788	0.0449105	-0.00662065	0.0391383	-0.0296088	0.060916	0.0718823	-0.000175574	0.0698506	-0.0536401	-0.108414	0.0698577	0.00712769	0.0734381	0.0723486
PC26	6.37255e-11	3.05593e-11	0.0239211	0.396695	0.371083	0.114742	0.962151	0.121174	0.297088	0.0235007	0.00330377	0.0029081	0.305741	0.123486	0.100613	0.227867	0.591228	-0.0322148	0.0567752	-0.00170958	-0.0882111	-0.0375752	0.136578	0.105615	0.106951	0.0368851	0.0555896	-0.0592523	-0.0445882	-0.0193924
PC27	0.000194305	3.09358e-05	0.952038	0.966468	0.878824	0.431982	0.0919407	0.830058	0.1356	0.398109	0.13947	0.0320326	0.406499	0.771104	0.588282	0.782331	0.717521	-0.00549247	-0.0283036	-0.0606565	0.012239	-0.0537601	-0.0511553	-0.0532346	0.0771244	0.0298973	0.0105057	0.0195507	-0.0102195	-0.0130637
PC28	1.33719e-15	3.17611e-14	6.29524e-05	0.000160787	0.632715	0.894176	0.207243	0.346368	0.830753	0.0986599	0.521804	0.366727	0.389596	0.00570813	0.710004	0.0746176	0.0240762	0.0172158	0.0047922	-0.0454117	-0.0536608	-0.00770489	-0.0997881	-0.0230889	0.032509	-0.0309874	0.099626	-0.0134305	0.0658914	0.081361
PC29	7.40815e-11	0.00225641	0.0215559	0.122932	0.812097	0.297872	0.944604	0.0248119	0.995854	0.00252451	0.186301	0.0479317	0.199629	0.232803	0.68313	0.237676	0.102364	0.00856395	-0.03749	-0.00250322	0.127463	0.000187305	-0.181448	-0.0476156	-0.0711677	-0.0461823	-0.0430716	-0.0147431	-0.0436624	-0.0589487
PC30	0.0533324	0.118291	0.363664	0.189787	0.854547	0.933423	0.828605	0.415543	0.530456	0.520073	0.180064	0.143632	0.0777273	0.0134084	0.514119	0.0481554	0.0103142	0.00660419	0.00300954	0.00779912	0.0464047	0.0226111	-0.0389511	-0.0482979	-0.0526476	0.0634864	-0.0891583	-0.0235626	-0.0730177	-0.0924785
PC31	9.46903e-20	0.0134572	0.00286636	0.143243	0.525756	0.226303	0.0940341	0.782233	0.665273	0.12463	0.401903	0.280846	0.000508771	0.014099	0.712864	0.00041562	0.00565244	0.0228553	0.0435683	0.06027	0.0157617	-0.0155955	0.0928246	0.0302106	0.0388363	-0.12474	0.0885111	-0.0132919	0.13015	0.0997408
PC32	8.1879e-16	3.22379e-14	0.796162	0.00144284	0.946751	0.925328	0.464096	0.194444	0.153618	0.153669	0.288364	0.40389	0.0867329	0.0981704	0.601278	0.268096	0.025366	0.00240606	-0.00337651	0.0263706	-0.0738933	0.0514035	0.0862652	0.0382601	-0.0300637	0.0616495	-0.0596799	-0.0188731	-0.0409517	-0.0806369
PC33	0.000179289	0.000679404	0.973791	0.0019902	0.375843	0.441893	0.760661	0.154949	0.525201	0.0576871	0.943141	0.0410905	0.312607	0.0209643	0.568862	0.0231195	0.013753	-0.0318957	0.0276985	-0.0109736	-0.0809737	-0.0229008	0.114602	0.00257113	-0.0734873	-0.0363656	-0.0832573	0.0205762	-0.0839083	-0.0888317
PC34	4.95988e-09	0.00103099	0.809524	0.00115704	0.34702	0.535562	0.135237	0.00234745	0.444623	0.239274	0.222635	0.577715	0.21829	0.0215341	0.0524714	0.356396	0.0972348	-0.0338684	-0.0223166	-0.0537751	0.172197	0.0275511	0.0711981	0.0439427	0.0200545	0.0443291	-0.0828926	0.0699591	-0.0341066	-0.0598464
PC35	4.98443e-13	3.91061e-07	0.0734448	0.0995869	0.512416	0.737732	0.604591	0.0376883	0.108835	0.170734	0.746356	0.164756	0.97457	1.31712e-05	0.695414	2.53511e-05	9.49083e-06	-0.0235965	-0.0120631	0.0186529	0.118099	0.0577549	0.0828403	0.0116597	0.0500176	-0.0011484	0.156606	-0.0141408	0.155071	0.159141
PC36	0.0375044	0.0440374	0.377655	0.0245517	0.616019	0.0885872	0.0846937	0.740118	0.162028	0.113465	0.611464	0.953701	0.219846	0.00494985	0.868331	0.0262252	0.0007276	-0.0180655	-0.0612906	0.0620514	-0.0189139	-0.0503749	0.0956636	0.0183109	0.00209165	-0.0441799	0.101284	-0.00598781	0.0821178	0.121674
PC37	0.000401044	0.000178021	0.0417001	0.254048	0.277402	0.308614	0.39361	0.937407	0.481194	0.00468579	3.38388e-05	0.0555542	0.107758	0.0202588	0.279876	0.312643	0.025117	0.0391153	0.0366668	-0.030726	-0.00447826	-0.0253883	0.170058	0.148628	0.06889	0.0578935	0.083721	-0.039016	0.0373385	0.0807742
PC38	8.44438e-18	1.92733e-14	0.135205	1.93475e-12	0.260202	0.343376	0.179047	0.381951	0.522446	0.439558	0.519764	0.0657275	0.181813	1.38114e-06	0.477385	0.0191367	4.24456e-05	-0.0405453	0.0341251	-0.0483794	0.0498278	-0.0230533	-0.0467977	0.0232021	-0.0662247	0.0480736	-0.173328	0.0256593	-0.0865385	-0.147217
PC39	0.102911	0.119701	0.683199	0.557259	0.566642	0.633755	0.0931601	0.204288	0.352778	0.012032	0.226789	0.271225	0.616562	0.206692	0.137166	0.847935	0.823559	0.0206407	-0.0171632	0.0604305	0.0722964	0.033488	-0.151248	-0.043551	-0.0396216	-0.0180377	-0.0455801	0.0536506	0.00709289	-0.0080516
PC40	0.614369	0.802283	0.289487	0.916133	0.705218	0.907186	0.911644	0.347353	0.922477	0.736533	0.198444	0.904096	0.856793	0.350412	0.950995	0.602149	0.143119	-0.0136275	-0.0042002	-0.00399757	0.0535514	-0.00350809	0.0203793	0.0463343	0.00434069	-0.00650106	0.033713	0.00221983	0.019282	0.0528487
PC41	1.43588e-06	9.99316e-05	0.158815	0.00479845	0.488015	0.335837	0.342655	0.195168	0.837939	0.283005	0.00696376	0.329225	0.508794	0.00449315	0.660758	0.0229089	0.00158959	0.0249789	-0.0346616	0.0341761	-0.0737739	0.00737304	0.0649676	-0.0970516	0.0351386	-0.0237995	0.102397	0.0158507	0.0840371	0.113751
PC42	4.14367e-05	0.00321905	0.395134	0.00704171	0.900505	0.728263	0.863303	0.0808546	0.463098	0.498312	0.404761	0.557969	0.916243	0.239403	0.8747	0.937639	0.496552	-0.00450402	-0.0125162	-0.00620253	0.0993078	0.0264467	-0.0410032	-0.0300276	-0.0211038	0.00378874	-0.0424695	0.00569572	-0.00289403	-0.0245501
PC43	2.96756e-05	0.00139352	0.805632	0.00571371	0.766962	0.111432	0.00350177	0.203125	0.862573	0.219264	0.000109169	0.550857	0.763472	0.387097	0.182195	0.531621	0.218952	0.010676	-0.0572983	0.1049	-0.0724822	0.00624003	-0.0743166	-0.138808	0.0214861	-0.0108407	0.0312266	0.0481567	0.0231361	0.0443757
PC44	0.31388	0.0754444	0.693533	0.348317	0.940021	0.52497	0.831722	0.346432	0.169069	0.215417	0.426492	0.211449	0.680077	0.47388	0.382734	0.266477	0.200926	-0.00271069	0.0228987	-0.00765515	-0.0536537	-0.0495444	0.0749392	-0.0286608	-0.0449947	-0.0148547	-0.0258588	-0.0315199	-0.0410904	-0.0461646
PC45	7.97012e-05	0.000108324	0.0102549	0.0148399	0.614233	0.255325	0.57884	0.25545	0.768634	0.292743	0.056066	0.746258	0.169333	0.0389866	0.692117	0.0278616	0.0366271	-0.018157	0.0409625	-0.0199952	0.0647831	-0.010604	-0.063671	-0.0687912	-0.0116567	0.0494818	-0.0744668	-0.0143021	-0.0812471	-0.0753871
PC46	0.0720131	0.0440697	0.233464	0.0641782	0.745417	0.265134	0.0179637	0.377736	0.26735	0.259321	0.192509	0.88139	0.587263	0.00200648	0.270981	0.238288	0.006342	-0.0116968	0.0401287	0.0850955	-0.05027	-0.0399693	-0.0682524	-0.0469532	-0.00537527	-0.0195531	0.111294	-0.0397451	0.0436055	0.0983857
PC47	1.05361e-09	0.000126323	0.00740955	0.00303964	0.432552	0.309283	0.30962	0.258384	0.530389	0.627136	0.0334204	0.829668	0.969753	0.693358	0.0558116	0.0280855	0.0619833	0.0282685	-0.0366162	0.0365907	-0.0643856	-0.0226148	-0.0294202	0.076564	0.00775002	0.00136603	-0.0142382	-0.0689967	-0.0811314	-0.0673404
PC48	0.0145971	0.843081	0.82772	0.490477	0.469511	0.384709	0.383759	0.370413	0.51672	0.511446	0.647979	0.249769	0.305354	0.454867	0.491911	0.23905	0.241374	0.0260521	0.0313078	0.0313704	-0.0510453	-0.0233714	-0.0397591	0.0164579	0.0414447	-0.0369145	0.0269831	0.0248202	0.0435349	0.0422921
PC49	5.96953e-10	9.50564e-11	0.736979	1.99223e-06	0.715647	0.176207	0.436712	0.954482	0.0939649	0.0403266	0.233217	0.697855	0.79951	0.14214	0.524527	0.775119	0.838165	-0.013123	-0.0486969	-0.0280138	0.00325505	0.0603218	-0.123731	-0.0429548	0.0139852	0.00914969	0.0529783	-0.0229829	-0.0105672	0.00737533
PC50	0.0374822	0.0626492	0.268813	0.973472	0.80232	0.0189538	0.693794	0.468865	0.0131682	0.478452	0.871198	0.625091	0.915009	0.957454	0.472583	0.159089	0.436688	0.00901874	0.0843815	-0.014183	-0.0412882	-0.0891946	-0.0429177	-0.00584487	0.0176026	0.00384476	-0.00192652	0.0259398	0.0520602	0.028083
Summary of analysis on HPI and GAM adjusted data
	p-value of ANOVA test				p-value of Spearman's rho													Spearman's rho
PC	Sample origin(Fieldsite)	Sample origin(Country)	Drug	ACT_partnerdrug	Esti.HPI	Esti.gametocytes.proportion	Patient.age	Hemoglobin level	Hematocrit	Parasitemia	Parasite count	Patient temperature	Sample collection time	Parasites halflife	Duration of lag phase	PC50	PC90	Esti.HPI	Esti.gametocytes.proportion	Patient.age	Hemoglobin level	Hematocrit	Parasitemia	Parasite count	Patient temperature	Sample collection time	Parasites halflife	Duration of lag phase	PC50	PC90
PC1	1.44979e-13	4.46404e-07	0.173133	0.0336603	0.207239	0.768442	0.414352	0.985905	0.0719029	2.39706e-13	1.74599e-36	2.71154e-05	0.000774167	0.00276045	0.00241314	1.13024e-08	5.12931e-08	0.045412	0.0106062	-0.0294	-0.00100746	0.0648107	0.422733	0.432228	0.15032	0.120671	0.107849	0.10926	0.20942	0.195244
PC2	4.41566e-17	4.43345e-10	0.0167933	1.84541e-07	0.693271	0.216047	0.560626	0.00374093	0.0328652	0.055968	0.0343205	0.000410476	2.53278e-08	0.0174245	0.0541933	0.00566699	0.00127441	-0.0142086	-0.0445457	0.0209615	-0.164209	-0.0768055	0.115395	0.0761795	0.126774	-0.198695	0.0857388	0.0694568	0.102127	0.11604
PC3	1.65885e-38	1.59719e-34	0.828438	4.44861e-17	0.299203	0.968136	0.570078	0.0900298	0.620966	0.469755	0.0375981	0.0210217	7.3669e-06	0.0142967	0.329364	0.957809	0.151499	-0.0373869	-0.00143911	0.0204582	-0.0964482	-0.0178243	-0.0437696	-0.0748487	0.0829895	-0.160449	-0.088331	0.03522	0.00195689	-0.0517664
PC4	2.46487e-14	3.7048e-11	0.44747	7.15799e-05	0.240018	0.674911	0.0789299	0.371106	0.234746	0.455897	0.023382	1.05743e-07	1.05104e-09	0.624355	0.00190199	4.87294e-05	0.0487468	0.0423093	-0.015109	-0.0632314	-0.0509716	-0.0428148	-0.0451453	-0.0815921	-0.18979	0.217181	-0.0176822	-0.111804	-0.149596	-0.0710995
PC5	1.7942e-15	6.87956e-09	0.0379009	4.51191e-06	0.921211	0.0454037	0.0375434	0.295134	0.30188	4.02877e-13	6.83401e-31	0.0512958	0.0224227	0.00958903	0.679353	0.648844	0.182345	-0.00356327	-0.0719903	0.0748216	-0.0596493	-0.0372047	-0.419075	-0.399166	0.0701277	0.0821127	0.0933838	-0.0149291	-0.0168431	0.0481357
PC6	3.04961e-06	0.167002	0.331625	0.468099	0.463222	0.000107818	0.0292974	0.47676	0.973175	0.000335127	9.03514e-09	0.410726	0.969105	0.0343252	0.820304	0.802541	0.1844	-0.0264221	0.138826	0.078396	-0.040559	0.00121221	-0.214725	-0.205003	0.0296289	0.0013953	0.0763349	-0.0082046	0.00924955	0.0479105
PC7	2.43636e-09	0.000108947	0.0325751	0.00105195	0.337844	0.686776	0.0834663	0.572699	0.079126	0.0969285	0.0494271	0.638359	0.371767	0.0623753	0.761715	0.5498	0.355342	-0.034518	0.014526	0.0622971	0.0321593	0.0632311	-0.100302	-0.0707439	0.0169307	0.0321688	-0.0672397	0.0109522	0.0221201	-0.0333697
PC8	4.29411e-06	0.00579459	0.0599341	0.0339685	0.130678	8.52593e-05	0.0134371	0.00194077	5.03376e-05	0.0255463	0.00131448	0.755516	0.407012	0.339876	0.302874	0.443146	0.10412	0.0544102	-0.140843	-0.0888784	-0.175362	-0.145368	0.134657	0.115431	-0.0112172	-0.0298646	0.0344572	0.0372008	0.0283629	0.0586496
PC9	4.60188e-05	0.000161565	0.495432	0.00564338	0.536389	0.429262	0.0296715	0.0611005	0.236487	0.151747	0.141143	0.255854	0.783053	0.0464288	0.365204	0.641163	0.0676528	-0.0222713	-0.028471	-0.0782162	0.106494	0.0426561	0.0866686	0.0530108	0.040917	0.00991918	-0.0718439	0.0326974	-0.017239	-0.0659319
PC10	3.63368e-15	1.70622e-07	0.118628	0.0830516	0.0679285	0.327762	0.00496848	0.220902	0.187222	0.176903	0.97365	0.932582	0.00343659	3.61615e-18	0.00485612	0.0073415	9.62757e-13	-0.0656934	-0.035245	-0.10094	0.0697231	0.0475163	-0.0816653	0.00119074	0.00304766	-0.105109	-0.30717	0.101466	-0.0989827	-0.254414
PC11	2.17224e-13	4.36463e-13	0.00403986	0.00165497	0.743833	0.945506	0.111377	0.625586	0.0143206	0.0560057	0.00743124	0.0371652	0.0241819	0.00100855	0.511155	0.124353	0.00181527	-0.0117722	0.00246241	-0.0573072	0.0278206	-0.088117	0.115378	0.0962749	-0.0749701	-0.0810766	-0.118421	0.0237287	-0.0568096	-0.112356
PC12	1.58073e-13	1.98636e-15	0.339313	0.0869182	0.093022	0.897836	0.29622	0.880879	0.137983	0.0797491	0.0139825	0.868239	0.00673811	0.0973762	0.956909	0.114764	0.00650401	0.060456	0.00462553	0.0376183	-0.00854556	-0.0534352	0.105843	0.088425	-0.00597649	-0.0973805	0.0598212	0.00195165	0.0583004	0.0980867
PC13	6.80178e-06	2.95387e-05	0.100094	0.385752	0.437149	0.102273	0.589063	0.652108	0.0113084	0.00885113	0.0257076	0.114663	0.0107756	0.535886	0.568681	0.384784	0.284469	-0.0279871	0.0588128	0.0194591	0.0257054	0.0911234	0.157587	0.0802815	0.0567876	0.0916685	0.0223524	-0.0205859	0.0321422	0.0386401
PC14	2.94213e-09	1.28443e-06	0.738019	7.02099e-07	0.625749	0.619441	0.132887	0.808519	0.0858918	0.735318	0.56291	0.967759	5.16826e-11	0.814941	0.223405	0.0518323	0.025269	-0.0175691	0.0178905	0.0541005	0.013819	0.0618544	-0.0204769	-0.0208531	-0.00145612	-0.233275	0.00845196	0.0439553	0.0718571	0.0806903
PC15	6.03328e-17	2.1038e-10	0.017159	0.00581525	0.0523456	0.431693	0.370906	0.382332	0.995755	0.720274	0.327185	3.70164e-10	0.00428894	9.07036e-05	0.753764	0.00726842	4.42577e-06	0.0698149	-0.0283214	-0.0322267	-0.0497879	-0.000191773	0.02169	0.0353099	0.222896	-0.102621	0.14081	-0.0113297	0.0991057	0.164897
PC16	8.53337e-05	0.0267209	0.935681	0.429691	0.784129	0.948547	0.442447	0.06534	0.117792	0.122575	0.000351214	0.504163	0.707035	0.213852	0.054297	0.264869	0.58953	-0.00986875	-0.00232481	0.0276649	0.104806	0.0563401	0.0933317	0.128316	0.0240601	0.0135394	-0.0448706	0.069427	0.0412288	-0.0194812
PC17	4.43632e-10	3.71511e-05	0.078659	0.0228348	0.625593	0.580116	0.543846	0.131587	0.0957839	0.430509	0.571651	0.0194561	0.0123496	0.00444089	0.843324	0.07906	0.0878774	0.0175771	-0.0199281	-0.0218653	0.0858301	0.0599911	0.0477278	-0.0203881	0.0840316	-0.0899535	0.102531	0.00713872	0.0649084	0.0615866
PC18	1.34469e-07	4.64651e-06	0.0165874	0.121623	0.415205	0.65615	0.0254251	0.0907329	0.0523056	0.757592	0.677932	0.0608175	0.15728	0.0285337	0.249959	0.00862425	0.00878013	-0.0293464	0.0160389	0.0803831	-0.0962389	0.0698719	0.0186955	0.0149699	0.0674649	-0.0509175	0.078985	0.0415359	0.0969836	0.0944685
PC19	3.00549e-36	5.211e-34	0.912813	0.0108319	0.574656	0.510566	0.042376	0.186225	0.128679	0.587037	0.00010158	0.0474354	0.0316239	0.164741	0.977903	0.886457	0.101801	-0.0202159	-0.0237001	-0.0730278	-0.0752725	-0.0547297	-0.0328933	0.139431	0.0713263	0.0773083	-0.0501453	-0.00100046	-0.00528173	-0.0590455
PC20	3.85675e-07	6.30228e-08	0.654493	4.9756e-08	0.499376	0.261126	0.0349625	0.483846	0.49055	0.391436	0.531725	0.109234	0.0385619	0.0382954	0.655758	0.00714873	0.00133505	0.0243308	-0.0404669	-0.0758614	-0.0399101	-0.0248497	-0.0518815	-0.0225414	0.0576526	0.0744279	-0.0747313	-0.0161003	-0.0993097	-0.115562
PC21	2.45059e-11	6.9878e-12	0.705939	0.0142457	0.977389	0.748968	0.186257	0.00197986	0.0126966	0.0152085	9.2689e-05	0.517161	0.379365	0.152135	0.735404	0.894026	0.673945	-0.00102108	-0.0115279	0.0475896	0.175033	0.0896597	-0.146255	-0.140219	-0.0233317	0.0316612	0.0516861	0.0122061	-0.00492749	0.0151928
PC22	0.000336199	0.000644797	0.470499	0.0224074	0.764739	0.773457	0.872515	0.0377919	0.754506	0.627045	0.21026	0.883913	0.0912531	0.119476	0.192069	0.174832	0.0530327	0.0107809	0.01037	-0.00578082	0.118036	0.0112723	0.029428	0.0451413	0.00526009	0.060785	-0.0561906	-0.0470913	-0.0501654	-0.069798
PC23	1.46646e-20	5.32179e-15	0.0567709	2.55124e-08	0.723679	0.175846	8.62895e-06	0.00899528	0.00015717	0.395655	0.0592396	0.447619	0.189894	0.273918	0.64858	0.639528	0.548808	-0.0127362	0.0487376	-0.159253	-0.148144	-0.135617	0.0514215	0.0679251	0.0273525	-0.0471996	-0.039497	0.0164599	0.0173236	-0.0216484
PC24	0.000528146	1.95287e-05	0.00610209	0.671663	0.849877	0.144864	0.996069	0.00138583	0.000987556	0.549197	0.552487	0.0203982	0.00157219	0.0128382	0.683796	0.0158374	0.00608014	-0.0068187	0.0524864	-0.000177476	-0.180842	-0.11833	0.0362722	-0.0214121	0.0833962	0.11351	-0.0897152	-0.0147103	-0.0891084	-0.0988839
PC25	1.29164e-06	8.86957e-07	0.866982	0.661731	0.413	0.788167	0.691524	0.874428	0.637755	0.147775	0.0249226	0.131332	0.225903	0.0789723	0.146017	0.109703	0.707452	0.0294853	-0.00967962	0.0142938	0.00901212	0.0169722	-0.0875147	-0.080712	-0.0543181	-0.0436057	-0.0633874	0.0524726	0.0591271	0.0135513
PC26	2.0858e-10	1.43438e-05	0.00106677	0.00346327	0.74215	0.553465	0.247058	0.551832	0.128314	0.959043	0.479078	0.0848564	0.0322185	0.00425166	0.740432	0.00136636	0.00293488	-0.0118524	-0.0213456	0.0416827	0.033922	0.0547819	0.00311095	0.025511	0.0620191	-0.0770414	0.103028	0.0119653	0.118114	0.107177
PC27	0.00175784	0.00102438	0.0999584	0.377728	0.275751	0.14277	0.00768341	0.056633	0.00114879	0.749694	0.384705	0.0252176	0.272952	0.281282	0.506167	0.585737	0.516458	-0.0392499	0.0527609	-0.095812	-0.10838	-0.116805	-0.0193253	-0.0313284	0.0804968	0.0394793	0.0388966	0.0240096	0.0201588	0.0234271
PC28	1.76283e-10	0.0100817	0.123028	0.111962	0.792152	0.716068	0.369841	0.176358	0.187019	0.000874806	0.0196131	0.014124	0.494046	0.0429685	0.481472	0.0619736	0.00662301	0.00949322	-0.0131027	-0.0322985	0.0769884	-0.0475382	-0.199571	-0.0839782	-0.0882382	-0.0246339	-0.0730156	-0.0254219	-0.0689786	-0.0978712
PC29	2.36428e-11	2.90077e-12	0.131799	0.0791093	0.863506	0.262911	0.00970877	0.469793	0.45457	0.0121449	0.164047	0.343498	0.107144	0.735085	0.115552	0.0800642	0.544205	0.00619322	-0.0403158	0.0929621	0.0412022	0.0269534	0.151052	0.0501341	0.0341165	-0.0579945	-0.0122186	0.0567963	0.0646924	0.0218983
PC30	1.71978e-15	1.89637e-08	0.0776108	3.577e-05	0.76768	0.289956	0.423673	0.527028	0.0182357	0.979882	0.468709	0.126185	0.00764792	0.000556629	0.943045	0.00976217	0.000391659	-0.0106421	-0.0381093	0.028817	0.0360604	0.084951	-0.00152761	-0.0261161	-0.0550532	0.0958677	-0.124285	-0.00258052	-0.0954213	-0.127639
PC31	1.39143e-13	4.21733e-05	0.211127	0.0762611	0.534676	0.816605	0.162012	0.035327	0.773304	0.752132	0.393634	0.140666	0.167902	0.00636245	0.758734	0.00667164	0.00222293	0.022365	-0.00835474	0.0503442	0.119587	0.0103839	0.0191306	-0.0307443	0.05304	-0.0496481	0.0983476	-0.0110936	0.100155	0.110198
PC32	0.00010848	0.000659282	0.134013	0.0154559	0.407605	0.637965	0.460318	0.40392	0.982084	0.00761192	0.428603	0.635199	0.278583	0.583757	0.736344	0.761253	0.385872	-0.0298269	0.0169506	0.026594	-0.0475697	-0.000809536	0.160621	0.0285302	-0.0170902	-0.0390194	-0.019784	0.012161	-0.0112386	-0.0313072
PC33	1.26453e-20	2.09995e-09	0.0416673	1.19763e-05	0.438154	0.904557	0.0499251	0.0657661	0.762859	0.932819	0.737543	0.245524	0.373079	4.2388e-08	0.0373618	0.000186473	9.97266e-07	0.0279258	0.00431972	0.0705444	-0.104641	0.0108768	0.00510666	-0.0120799	0.0418181	-0.0320807	0.196439	-0.0750874	0.137718	0.175615
PC34	6.11844e-05	1.89819e-05	0.0579818	0.020609	0.399108	0.482929	0.106321	0.002413	0.0413136	0.520834	0.245059	0.317727	0.0432754	0.838312	0.291678	0.137941	0.52073	-0.0303705	0.0252716	-0.0581307	0.171734	0.0734543	0.0388801	0.0418865	0.0359832	0.0727133	0.00736855	0.0380725	0.0548433	0.023189
PC35	1.04128e-10	6.44185e-10	0.111524	0.000539302	0.901762	0.300398	0.151883	0.431619	0.163139	0.174248	4.86418e-05	0.173226	0.0141573	0.660592	0.448265	0.616028	0.545496	-0.00444685	0.0372946	-0.0515874	0.0448245	-0.0502422	0.0821672	0.145652	0.0490344	0.0882079	0.0158555	-0.0273848	0.0185488	0.0218281
PC36	1.20155e-09	1.03539e-07	0.20548	2.29191e-06	0.0925127	0.343327	0.824517	0.0745041	0.131407	0.0527146	0.185807	0.0727826	0.759472	2.50182e-07	0.250213	0.0147611	1.73312e-06	0.0605502	0.0341286	0.00798819	-0.101445	-0.0543428	0.116952	0.0476691	0.0645697	-0.0110298	0.185019	-0.0415137	0.090049	0.171716
PC37	0.00894138	0.011165	0.336043	0.0358062	0.428217	0.356941	0.209337	0.392431	0.728485	0.690326	0.163592	0.0995889	0.413619	0.836074	0.169926	0.0534681	0.217017	-0.0285355	-0.0331782	0.0452033	0.0487411	-0.0125137	0.0241316	-0.0501881	-0.0592769	-0.0294462	-0.00747197	0.0495417	0.0713628	0.0445625
PC38	0.0172234	0.133804	0.835687	0.105071	0.999781	0.597821	0.739818	0.17277	0.607574	0.00823068	0.302784	0.282516	0.915501	0.00694849	0.298738	0.284188	0.0550549	9.89316e-06	0.0190032	0.0119635	0.0776303	0.0185111	-0.159055	0.0371352	-0.0387019	0.0038224	-0.0972993	0.0375203	-0.0396028	-0.0692142
PC39	0.44501	0.719116	0.0546748	0.782243	0.445896	0.535719	0.606792	0.450139	0.898743	0.500137	0.268083	0.758721	0.762712	0.909063	0.92406	0.746496	0.700045	-0.0274564	0.022308	0.0185394	0.0430455	0.00458722	-0.0408293	0.0399082	-0.0110654	-0.0108766	0.00412462	0.00344294	-0.0119572	0.0139117
PC40	0.00377167	0.0445697	0.781523	0.551051	0.391434	0.738532	0.403702	0.646782	0.981904	0.223608	0.611604	0.376891	0.676292	0.0516582	0.518638	0.121618	0.013732	0.0308675	-0.0120249	0.0300757	-0.0261272	0.000817662	0.073623	-0.0183037	0.0318258	-0.015041	0.0702055	0.0233101	0.0572254	0.0888514
PC41	0.00019449	8.12072e-06	0.182873	0.0159768	0.105481	0.378029	0.28325	0.871035	0.574288	0.70498	0.375263	0.908925	0.727482	0.171043	0.53263	0.129997	0.24248	0.0582705	0.0317499	-0.0386429	0.00925769	-0.0202485	0.0229323	0.0319552	-0.00412115	-0.0125537	-0.0494083	-0.0225357	-0.0559736	-0.0421929
PC42	0.000335412	0.00422435	0.620122	0.00135037	0.889222	0.852296	0.0456658	0.00224351	0.331966	0.802667	0.491644	0.754051	0.904526	0.375912	0.476755	0.728343	0.43716	-0.00501794	-0.00670754	0.0719032	-0.172955	-0.0349629	-0.0151375	-0.0247871	0.0112866	-0.00432113	0.0319686	0.025696	0.0128473	0.0280542
PC43	0.00583115	0.0169814	0.0694085	0.0229639	0.510543	0.26178	0.352005	0.727611	0.432137	0.150319	2.08689e-06	0.642213	0.252921	0.7398	0.627365	0.503347	0.79958	-0.0237014	0.0404114	0.03352	-0.0198607	-0.0283124	-0.0869709	-0.169803	-0.0167366	0.0411702	-0.0119929	0.0175326	-0.024752	-0.00916815
PC44	3.31545e-06	5.21459e-05	0.441536	0.000971981	0.862866	0.795334	0.0244271	0.0202412	0.270956	0.287	0.00883041	0.887079	0.155455	0.00593473	0.347285	0.0210581	0.00169387	-0.00622257	0.00934456	0.0809374	-0.131829	-0.0396696	-0.0644322	-0.0941867	0.00511569	-0.0511421	0.099169	0.033938	0.0852155	0.113085
PC45	0.625915	0.385881	0.0676833	0.0976898	0.336356	0.814504	0.53278	0.47322	0.235795	0.23405	0.780985	0.550221	0.0810503	0.789089	0.242449	0.45711	0.408053	0.0346245	0.00845222	0.0224689	-0.0408851	-0.0427191	0.071994	0.0100227	-0.0215204	-0.0627895	-0.00965938	-0.042201	-0.0275023	-0.0298706
PC46	2.93991e-07	8.75624e-06	0.00496568	0.00457133	0.596842	0.456224	0.0526793	0.308583	0.637669	0.08233	0.156941	0.695805	0.949077	0.505678	0.026407	0.0770308	0.441163	-0.019054	-0.0268372	0.0697165	-0.0580156	-0.0169765	-0.104953	0.0509921	0.014085	0.0023008	0.0240324	-0.0800632	-0.0653517	-0.0278099
PC47	0.00151621	0.00903829	0.66912	0.035725	0.833213	0.9148	0.366201	0.117829	0.220899	0.989997	0.675407	0.177053	0.829215	0.198812	0.829906	0.511582	0.134264	0.00758631	0.00385424	-0.0325448	-0.0890096	-0.0441079	-0.000759473	0.0150944	0.0486019	-0.00777097	-0.0463819	0.00775917	-0.0242766	-0.0540464
PC48	4.17731e-06	0.139271	0.763988	0.381278	0.832537	0.837544	0.109404	0.73691	0.249048	0.689585	0.502036	0.32711	0.372703	0.6506	0.275312	0.142844	0.159696	0.0076175	0.00738648	-0.057625	-0.0191562	-0.0415348	0.0241925	-0.0241959	-0.0352925	0.0321059	-0.016355	-0.0393881	-0.0541704	-0.0507509
PC49	0.116253	0.22929	0.86027	0.0156375	0.379193	0.939542	0.492129	0.641419	0.266443	0.382143	0.611064	0.0128685	0.00503119	0.52663	0.793085	0.862032	0.615376	0.0316725	-0.00273241	-0.0247433	0.0265535	0.0400451	-0.0529055	-0.0183315	-0.0894305	0.100796	-0.0228619	-0.00947421	0.00642834	-0.0181417
PC50	0.0101255	0.00983771	0.730459	0.0172077	0.618742	0.740545	0.631239	0.182838	0.465941	0.081739	0.0216859	0.626795	0.880159	0.0856839	0.628216	0.620761	0.517908	-0.0179262	-0.0119289	0.0172905	-0.0758537	-0.0262789	0.105155	0.0826211	-0.0175159	-0.00543148	-0.062016	0.0174892	0.0183004	-0.0233461
Summary of analysis on top PCs adjusted data of 544 e-GMS samples
	p-value of ANOVA test				p-value of Spearman's rho													Spearman's rho
PC	Sample origin(Fieldsite)	Sample origin(Country)	Drug	ACT_partnerdrug	Esti.HPI	Esti.gametocytes.proportion	Patient.age	Hemoglobin level	Hematocrit	Parasitemia	Parasite count	Patient temperature	Sample collection time	Parasites halflife	Duration of lag phase	PC50	PC90	Esti.HPI	Esti.gametocytes.proportion	Patient.age	Hemoglobin level	Hematocrit	Parasitemia	Parasite count	Patient temperature	Sample collection time	Parasites halflife	Duration of lag phase	PC50	PC90
PC1	0.000267665	8.18757e-06	0.0508086	0.111901	0.538571	1.40624e-06	0.366528	0.72626	0.80802	0.258223	0.0175241	2.94823e-06	3.16233e-11	0.86147	0.0032626	0.00114709	0.139725	-0.026423	0.205101	-0.0387903	-0.0255639	-0.0104415	-0.0684095	-0.101819	-0.198865	0.279584	0.00751732	-0.126265	-0.142066	-0.0635703
PC2	2.91363e-15	3.60886e-07	0.430368	4.69487e-06	0.386427	6.92493e-07	0.181204	0.0635025	0.607375	0.567496	0.56007	0.0152668	0.14886	0.719578	0.0245328	0.174855	0.570548	-0.0372071	-0.210894	-0.0574107	0.134898	-0.0220781	-0.0346247	-0.0250383	-0.10397	0.0619756	0.0154656	-0.0966754	-0.0594663	-0.0244334
PC3	0.000406192	0.000174776	0.442214	0.00110495	0.207739	0.401253	0.000293617	0.0598064	0.00236859	0.00450802	8.46354e-05	0.786272	0.269429	0.00401453	0.747774	0.31368	0.012077	-0.0540987	0.0360596	0.154664	0.136811	0.130069	-0.17079	-0.167726	0.0116521	-0.0474323	-0.123577	-0.013857	-0.0441727	-0.107883
PC4	0.00118103	0.0419182	0.0267577	0.0571006	0.0260519	0.00996762	0.0405795	0.150581	0.584362	0.167482	1.85997e-05	0.271149	0.00157271	5.1064e-08	0.0798979	0.0773391	1.2714e-05	-0.0954165	-0.110402	-0.087831	0.10469	0.0235043	0.0834724	0.182427	0.0472625	-0.135212	-0.232219	0.0753606	-0.0773813	-0.186775
PC5	0.00347186	0.00192993	0.0219183	0.0317734	0.844324	0.842823	0.121706	0.65429	0.034524	0.954641	0.175199	0.172612	0.563754	0.0546427	0.388013	0.0589145	0.0239282	0.00843837	0.0085208	0.0664346	-0.0326947	0.0906545	-0.00344564	0.0582091	0.0585595	-0.0248037	0.0826769	0.0371862	0.082734	0.097109
PC6	0.000686099	0.0200448	0.903693	0.0456882	0.953447	0.563992	0.115482	0.312398	0.913212	0.235658	0.182539	0.00285026	0.666675	0.463845	0.7975	0.556052	0.39671	-0.00250873	-0.0247886	-0.0675639	-0.0736744	0.00468357	0.0717477	0.0572357	0.127684	0.0185078	0.0315505	-0.0110566	0.0258171	0.0365004
PC7	4.41603e-11	2.96191e-09	0.109007	0.00517038	0.783663	0.743267	0.793744	0.000253641	0.262568	0.977741	0.760298	0.123137	0.364464	2.91196e-05	0.560208	0.0811905	0.000228487	0.0117979	0.0140744	-0.0112351	0.262482	0.0481171	0.00169019	-0.0131102	-0.0661813	0.0389575	-0.178971	0.0250991	-0.076397	-0.157996
PC8	8.18306e-15	3.37553e-07	0.00668472	0.000114378	0.799625	0.00274512	0.000971414	0.346178	0.0825468	0.00050741	0.236936	0.522473	0.98659	1.60547e-06	0.491784	0.000170362	7.42362e-09	0.0109077	-0.128171	-0.141046	-0.0687146	-0.0745024	-0.208304	-0.0507911	0.027478	-0.000722308	-0.205	-0.0296188	-0.16403	-0.246106
PC9	2.18742e-30	3.32077e-06	1.09223e-06	6.79374e-07	0.319628	0.58996	0.00657649	0.29336	0.111811	0.409403	0.304937	8.65386e-05	0.471027	0	0.00713274	5.43169e-09	0	0.0427486	-0.0231551	0.116386	-0.0766251	0.0682527	-0.0499424	-0.0440652	0.167501	-0.0309683	0.501426	-0.115557	0.252663	0.401628
PC10	0.00717588	0.253703	0.716835	0.346871	0.500974	0.473217	0.000361405	0.637895	0.0165739	0.474051	0.0788282	0.0645754	0.0497689	0.103135	0.0821573	0.000406424	0.000406894	0.0289133	-0.0308156	-0.152381	-0.0343608	-0.102693	-0.0433477	-0.0754194	0.0792979	0.084162	-0.0701457	-0.0748038	-0.154372	-0.151637
PC11	0.00212182	0.0735033	0.288535	0.606862	0.660754	0.708753	0.204066	0.205963	0.859597	0.839196	0.0299039	0.324477	0.0487751	0.773878	0.853888	0.671548	0.516646	0.0188582	0.0160509	0.054538	-0.0921669	0.00760133	-0.0122922	-0.0931082	0.0423228	0.0845299	-0.0123764	0.00793587	0.018596	0.0279334
PC12	0.000106848	1.34179e-05	0.300103	0.989798	0.687771	0.944843	0.784342	0.124903	0.0269826	0.75109	0.748357	0.63733	0.323462	0.672467	0.054165	0.0205337	0.0573453	-0.017269	-0.00297308	-0.0117599	0.111714	0.0948332	-0.0192138	0.0137855	-0.0202571	-0.0424116	0.018211	0.0828336	0.101398	0.0817741
PC13	0.302212	0.438853	0.166785	0.258613	0.953796	0.566515	0.529091	0.505676	0.728568	0.240184	0.835568	0.33862	0.08727	0.373518	0.288668	0.0625102	0.154819	0.00248993	-0.0246283	-0.0270423	0.0485787	-0.0149123	-0.0710607	-0.00891968	0.0411037	-0.0733846	0.0383252	0.0456999	0.0815906	0.061245
PC14	4.36494e-06	2.47256e-06	0.861379	0.864299	0.612502	0.765868	0.320718	0.107399	0.297365	0.569525	0.132766	0.516962	0.00321696	0.551196	0.348974	0.0554091	0.13044	0.0217637	0.0127963	-0.0426525	-0.117172	-0.0447603	-0.0344437	-0.064534	-0.0278429	0.126103	-0.0256703	-0.0403437	-0.0839058	-0.0650984
PC15	0.000217683	0.0110317	0.391296	0.0056733	0.238798	0.34851	0.659648	0.370918	0.313496	0.0802412	0.691486	0.876965	0.621601	0.264566	0.0810039	0.859736	0.377645	-0.0505903	0.0402706	0.0189238	-0.0652739	0.0432933	0.105672	-0.0170523	0.00665297	0.0212086	-0.0480403	0.0750865	-0.00775023	-0.0379955
PC16	0.785783	0.607635	0.470826	0.579977	0.738346	0.89637	0.99082	0.270597	0.0143516	0.234236	0.635962	0.0638835	0.608977	0.0750694	0.406667	0.90206	0.0835413	-0.0143543	0.00559719	-0.000494449	0.0803257	0.104923	-0.0719654	0.0203395	-0.0795034	0.0219797	-0.0765962	0.035746	0.00539724	-0.0744689
PC17	0.00116974	0.833692	0.623259	0.952497	0.661166	0.815895	0.00836655	0.566604	0.702673	0.104886	0.252571	0.559562	0.554278	0.423349	0.360731	0.08072	0.367739	-0.0188338	0.0100052	0.112954	-0.041832	-0.0164025	0.097998	0.0491374	0.0250708	-0.0254088	0.0344821	0.0393706	0.0765152	0.0387906
PC18	0.00917684	0.00427672	0.929824	0.00264502	0.970884	0.812005	0.77079	0.928059	0.637894	0.409561	0.310374	0.0595166	0.147941	0.801144	0.980277	0.47973	0.926677	-0.00156852	0.0102205	-0.0125195	-0.00659354	-0.0202232	0.0499257	0.0435732	-0.0808449	-0.0621159	-0.0108499	0.00106535	-0.030991	-0.00396438
PC19	0.0846505	0.088221	0.762267	0.753636	0.647494	0.562931	0.919214	0.790779	0.860029	0.0112431	0.00290942	0.442917	0.083324	0.653159	0.556069	0.299817	0.970136	0.0196476	-0.0248561	0.0043585	0.0193728	0.00757769	-0.152668	-0.127417	-0.0329636	-0.074315	0.0193573	-0.0253644	-0.0454562	0.00161281
PC20	0.0563861	0.606912	0.824917	0.941034	0.989501	0.818359	0.751727	0.292459	0.891676	0.364971	0.631145	0.67981	0.0199163	0.821442	0.787019	0.984461	0.463291	0.000565458	-0.00986888	-0.0135946	0.0767677	0.00585222	-0.0548386	0.02063	0.0177347	0.0997891	0.00972233	-0.0116426	0.000854256	0.0315896
Summary of analysis on top PCs adjusted data of 229 w-GMS samples
	p-value of ANOVA test				p-value of Spearman's rho													Spearman's rho
PC	Sample origin(Fieldsite)	Sample origin(Country)	Drug	ACT_partnerdrug	Esti.HPI	Esti.gametocytes.proportion	Patient.age	Hemoglobin level	Hematocrit	Parasitemia	Parasite count	Patient temperature	Sample collection time	Parasites halflife	Duration of lag phase	PC50	PC90	Esti.HPI	Esti.gametocytes.proportion	Patient.age	Hemoglobin level	Hematocrit	Parasitemia	Parasite count	Patient temperature	Sample collection time	Parasites halflife	Duration of lag phase	PC50	PC90
PC1	4.4755e-22	1.22221e-22	0.764	0.000377359	0.385714	0.584907	0.0185742	0.498078	0.85613	NA	0.732245	0.0254347	0.985697	0.0108489	0.152712	0.000391257	0.000741448	-0.057588	-0.0362826	0.155458	0.0624417	-0.012073	NA	0.0227811	0.147673	0.00119119	0.16859	0.095013	0.242561	0.222347
PC2	0.315111	0.403469	0.793802	0.428021	0.576383	0.241206	0.456755	0.158428	0.300644	NA	0.28802	0.217629	0.00901025	0.373254	0.730271	0.770213	0.289239	0.0371087	-0.0777546	-0.0494185	-0.129562	-0.0688452	NA	-0.0706645	-0.0817805	-0.172235	0.0592076	0.0229558	-0.0202105	0.0704522
PC3	0.0812033	0.035682	0.402696	0.249394	0.700256	0.000678996	0.484534	0.646949	0.188079	NA	0.00382399	0.749726	0.00135348	0.0322634	0.491804	0.00625503	0.00427066	0.0255756	-0.222929	-0.0464223	-0.0422333	0.0874866	NA	0.190834	0.0211938	-0.210526	0.141923	0.0457546	0.187904	0.188832
PC4	0.0777209	0.0347453	0.627471	0.0878186	0.614984	0.75014	0.588479	0.857519	0.795217	NA	0.0233159	0.0108447	0.000551688	0.578722	0.425565	0.293234	0.873521	-0.0334108	0.0211575	-0.0359381	0.0165613	-0.0172823	NA	0.150189	0.168075	0.226533	0.0369372	-0.0530239	-0.0726549	0.0105925
PC5	0.381401	0.266882	0.948661	0.775476	0.696879	0.394626	0.829279	0.675087	0.234629	NA	0.888819	0.713831	0.339209	0.385988	0.17943	0.802163	0.936891	0.0258786	-0.056517	-0.0143266	-0.0386557	-0.0790228	NA	-0.00930938	0.024363	0.0634399	-0.0576484	0.0892231	-0.0173363	-0.00526893
PC6	0.486622	0.854708	0.271902	0.157163	0.482195	0.914992	0.460174	0.0625334	0.143632	NA	0.0593812	0.336553	0.17776	0.372779	0.892252	0.819945	0.686174	-0.0466709	0.00709254	0.0490444	-0.170559	-0.0971544	NA	0.125058	-0.0637889	-0.0893683	-0.0592663	-0.00902015	0.0157497	-0.0268823
PC7	0.742342	0.546765	0.595703	0.809272	0.469361	0.703706	0.414361	0.155567	0.133278	NA	0.0602646	0.344935	0.0195655	0.158078	0.661324	0.892405	0.0752888	0.0480468	-0.0252666	0.0541957	-0.130451	-0.0997261	NA	-0.124629	-0.0626933	0.154193	-0.0937685	0.0291671	0.00935987	-0.118041
PC8	0.749108	0.546861	0.55402	0.592912	0.606133	0.974518	0.958376	0.336032	0.113834	NA	0.0665506	0.124645	0.33679	0.851347	0.617371	0.111481	0.279356	-0.0342493	-0.00212241	-0.00346788	-0.0885757	-0.105004	NA	0.121723	-0.101766	-0.0637577	-0.0124697	0.0332592	0.109876	0.0719101
PC9	2.28969e-06	2.62136e-06	0.786876	0.668487	0.637337	0.011503	0.36201	0.395598	0.946493	NA	0.0361983	9.08825e-05	0.851888	0.365796	0.638717	0.22019	0.473789	-0.0313164	0.166733	0.0605123	0.0782493	0.0044691	NA	-0.138815	-0.255713	0.0124056	-0.0601361	0.0312572	-0.0847192	-0.0476441
PC10	0.290323	0.92846	0.525767	0.384944	0.964127	0.769575	0.73466	0.13648	0.229337	NA	0.588109	0.623555	0.503743	0.451521	0.37088	0.221154	0.410482	0.0029884	-0.0194621	0.0225177	-0.136721	-0.0799208	NA	0.0360534	-0.032604	-0.0444043	-0.0500731	-0.0595359	-0.0845429	-0.0547345
PC11	0.0221224	0.00850657	0.248679	0.467989	0.823442	0.971959	0.0971955	0.302631	0.611475	NA	0.170932	0.0794017	0.676268	0.336699	0.392832	0.213894	0.127356	-0.0148245	0.00233565	0.109873	0.09488	0.0338173	NA	-0.0909904	-0.116162	-0.0277397	0.0638761	0.0568569	0.0858842	0.10125
PC12	0.0498481	0.124402	0.0888973	0.609404	0.861576	0.082324	0.219025	0.876481	0.901339	NA	0.957052	0.131809	0.181081	0.0540197	0.571904	0.180143	0.102342	-0.0115856	0.115056	0.0815337	0.0143383	0.00825533	NA	-0.00358626	-0.0998831	-0.0886913	0.127802	-0.0376281	0.0925921	0.108457
PC13	0.170365	0.244252	0.682221	0.429342	0.580436	0.196349	0.394527	0.45307	0.204982	NA	0.0200989	0.224192	0.105098	0.724009	0.459816	0.975824	0.969273	0.0367152	-0.0856911	-0.0565288	-0.069135	-0.0842549	NA	-0.153871	-0.0806299	-0.107372	-0.0234935	0.0491922	-0.00209757	-0.00256359
PC14	0.566459	0.624854	0.401674	0.331273	0.799926	0.450706	0.245504	0.911797	0.197574	NA	0.599352	0.625895	0.243659	0.0341466	0.947223	0.120671	0.0268826	0.0168389	0.0500843	0.077051	-0.0102188	0.0856465	NA	0.0349726	-0.0323845	0.077352	-0.140423	-0.00440806	-0.107154	-0.146662
PC15	0.857518	0.684479	0.659271	0.855335	0.784382	0.670669	0.40052	0.358778	0.821599	NA	0.34757	0.777324	0.915814	0.571785	0.152164	0.490648	0.913334	-0.0181789	0.028249	0.0558166	0.0845084	-0.015015	NA	0.0624902	-0.0187897	-0.00702373	-0.0376135	0.0951396	0.0476744	-0.00724225
PC16	0.390979	0.223622	0.889883	0.687179	0.29387	0.671801	0.190623	0.677154	0.608409	NA	0.126576	0.76098	0.23561	0.167247	0.461324	0.597063	0.286636	0.0696611	0.0281459	0.0867955	-0.0383952	-0.0341085	NA	-0.101474	-0.0202102	-0.0786841	0.0917517	-0.0490272	-0.0365695	0.0708329
PC17	0.0866152	0.605205	0.23633	0.790126	0.754474	0.744654	0.253695	0.852289	0.681546	NA	0.367947	0.131586	0.953886	0.522386	0.482909	0.712917	0.284392	-0.0207783	0.0216385	0.0757332	-0.0171761	-0.0273214	NA	-0.0599012	-0.0999406	-0.00384239	-0.0425493	-0.046698	-0.025457	-0.0711629
PC18	0.102925	0.837846	0.858666	0.310808	0.248498	0.24861	0.155059	0.431987	0.230499	NA	0.432394	0.79282	0.302204	0.253824	0.38585	0.635513	0.38577	-0.0765659	-0.0765477	-0.0942674	-0.0723965	-0.0797224	NA	-0.0522462	-0.0174506	-0.0684725	0.0758467	0.0576989	0.0327908	0.0576747
PC19	0.0470093	0.944645	0.412035	0.0178573	0.485668	0.325744	0.791169	0.283709	0.479184	NA	0.490874	0.33322	0.779382	0.668852	0.107346	0.262316	0.197181	-0.0463019	-0.0652279	-0.017593	-0.0986556	-0.0470958	NA	0.0458528	0.0642294	-0.0186114	0.0284567	0.106922	0.0774747	0.085692
PC20	0.723181	0.518657	0.195251	0.754514	0.225913	0.489149	0.669103	0.431412	0.977688	NA	0.0642309	0.56242	0.616181	0.471741	0.446575	0.30334	0.476426	0.0803322	0.0459336	-0.0283917	-0.0724869	-0.00186242	NA	-0.122768	-0.0384744	0.0332979	0.0478648	-0.0506536	0.0711539	0.0473606
