# Supplementary material for: The origins of malaria artemisinin resistance defined by a genetic and transcriptomic background
Source: Nat Commun. 2018 Dec 4;9:5158. doi: 10.1038/s41467-018-07588-x (PMC6279830; doi:10.1038/s41467-018-07588-x)
Supplement: Supplementary file 5 — Supplementary Data 2 [file 41467_2018_7588_MOESM5_ESM.xlsx]

## Sheet: Tfst
Supplementary Data 2. Tcvs scores of 773 isolates/samples.
SampleID	FieldsiteName(Country.City/Province)	Tcvs
BD001.001	Bangladesh. Ramu	-0.0582026
BD001.002	Bangladesh. Ramu	-0.00144689
BD001.003	Bangladesh. Ramu	0.0158953
BD001.004	Bangladesh. Ramu	0.00980485
BD001.005	Bangladesh. Ramu	0.0173853
BD001.006	Bangladesh. Ramu	0.00496736
BD001.007	Bangladesh. Ramu	0.022244
BD001.008	Bangladesh. Ramu	-0.00398412
BD001.009	Bangladesh. Ramu	0.00857988
BD001.010	Bangladesh. Ramu	0.0284348
BD001.012	Bangladesh. Ramu	0.04865
BD001.015	Bangladesh. Ramu	0.00932172
BD001.016	Bangladesh. Ramu	0.0730042
BD001.017	Bangladesh. Ramu	-0.0123244
BD001.018	Bangladesh. Ramu	0.0402705
BD001.019	Bangladesh. Ramu	0.0353517
BD001.020	Bangladesh. Ramu	0.0566583
BD001.022	Bangladesh. Ramu	0.0083691
BD001.023	Bangladesh. Ramu	-0.000834741
BD001.024	Bangladesh. Ramu	0.0148981
BD001.025	Bangladesh. Ramu	0.0653762
BD001.026	Bangladesh. Ramu	0.0539122
BD001.027	Bangladesh. Ramu	0.0547907
BD001.028	Bangladesh. Ramu	0.0216188
BD001.032	Bangladesh. Ramu	-0.000371661
BD001.033	Bangladesh. Ramu	0.0445418
BD001.034	Bangladesh. Ramu	0.0666937
BD001.035	Bangladesh. Ramu	0.0404019
BD001.036	Bangladesh. Ramu	-0.0135986
BD001.037	Bangladesh. Ramu	0.029167
BD001.038	Bangladesh. Ramu	0.0217772
BD001.039	Bangladesh. Ramu	0.047502
BD001.040	Bangladesh. Ramu	0.0247012
BD001.041	Bangladesh. Ramu	0.0658937
BD001.043	Bangladesh. Ramu	0.0599543
BD001.044	Bangladesh. Ramu	0.054715
BD001.045	Bangladesh. Ramu	-0.00683376
BD001.046	Bangladesh. Ramu	0.0634745
BD001.047	Bangladesh. Ramu	-0.00245699
BD001.048	Bangladesh. Ramu	0.020809
BD001.049	Bangladesh. Ramu	0.0265907
BD001.050	Bangladesh. Ramu	-0.00958545
BD001.051	Bangladesh. Ramu	-0.0401
BD001.052	Bangladesh. Ramu	-0.00212407
BD001.053	Bangladesh. Ramu	-0.049028
BD001.054	Bangladesh. Ramu	0.00196516
BD001.055	Bangladesh. Ramu	-0.0129635
BD001.056	Bangladesh. Ramu	-0.0283372
KH001.001	Cambodia. Pursat	0.00832798
KH001.004	Cambodia. Pursat	0.0158332
KH001.005	Cambodia. Pursat	0.0148782
KH001.006	Cambodia. Pursat	0.0297666
KH001.007	Cambodia. Pursat	0.011403
KH001.011	Cambodia. Pursat	0.0330979
KH001.012	Cambodia. Pursat	-0.00588626
KH001.013	Cambodia. Pursat	0.0149608
KH001.015	Cambodia. Pursat	0.0114387
KH001.016	Cambodia. Pursat	0.0320448
KH001.017	Cambodia. Pursat	0.0219224
KH001.018	Cambodia. Pursat	0.0248578
KH001.020	Cambodia. Pursat	0.012994
KH001.021	Cambodia. Pursat	-0.00143778
KH001.022	Cambodia. Pursat	0.0169447
KH001.023	Cambodia. Pursat	0.0160333
KH001.024	Cambodia. Pursat	0.0208748
KH001.025	Cambodia. Pursat	0.00218587
KH001.026	Cambodia. Pursat	0.0197079
KH001.028	Cambodia. Pursat	0.0161083
KH001.029	Cambodia. Pursat	0.0194279
KH001.030	Cambodia. Pursat	0.0278045
KH001.031	Cambodia. Pursat	0.0295323
KH001.032	Cambodia. Pursat	0.0130691
KH001.034	Cambodia. Pursat	0.0382494
KH001.036	Cambodia. Pursat	0.0265528
KH001.038	Cambodia. Pursat	0.0148855
KH001.039	Cambodia. Pursat	0.00995984
KH001.040	Cambodia. Pursat	0.0245691
KH001.041	Cambodia. Pursat	0.027136
KH001.043	Cambodia. Pursat	0.0213258
KH001.044	Cambodia. Pursat	0.00109597
KH001.046	Cambodia. Pursat	0.000651328
KH001.047	Cambodia. Pursat	0.0204523
KH001.048	Cambodia. Pursat	0.0242574
KH001.049	Cambodia. Pursat	0.0159175
KH001.051	Cambodia. Pursat	0.0149864
KH001.054	Cambodia. Pursat	0.0418023
KH001.055	Cambodia. Pursat	0.0181793
KH001.057	Cambodia. Pursat	0.0233185
KH001.058	Cambodia. Pursat	0.0213943
KH001.059	Cambodia. Pursat	-0.00343687
KH001.060	Cambodia. Pursat	0.0177404
KH001.061	Cambodia. Pursat	0.0167191
KH001.062	Cambodia. Pursat	0.00400246
KH001.063	Cambodia. Pursat	0.0255977
KH001.064	Cambodia. Pursat	0.0182096
KH001.065	Cambodia. Pursat	0.0289102
KH001.066	Cambodia. Pursat	0.0146837
KH001.067	Cambodia. Pursat	0.0168111
KH001.068	Cambodia. Pursat	0.0356767
KH001.069	Cambodia. Pursat	0.00542884
KH001.070	Cambodia. Pursat	0.0352587
KH001.071	Cambodia. Pursat	0.0121681
KH001.073	Cambodia. Pursat	0.0390304
KH001.076	Cambodia. Pursat	0.0140643
KH001.078	Cambodia. Pursat	0.0145855
KH001.079	Cambodia. Pursat	0.0271421
KH001.080	Cambodia. Pursat	0.0334291
KH001.081	Cambodia. Pursat	0.0237177
KH001.082	Cambodia. Pursat	0.00381026
KH001.084	Cambodia. Pursat	0.0217738
KH001.086	Cambodia. Pursat	0.0182433
KH001.087	Cambodia. Pursat	0.0272209
KH001.088	Cambodia. Pursat	-0.00183622
KH001.089	Cambodia. Pursat	0.0287253
KH001.090	Cambodia. Pursat	0.0296261
KH001.091	Cambodia. Pursat	0.0212573
KH001.092	Cambodia. Pursat	0.0280701
KH001.093	Cambodia. Pursat	0.0260367
KH001.096	Cambodia. Pursat	0.0289455
KH001.097	Cambodia. Pursat	0.027727
KH001.098	Cambodia. Pursat	0.0136605
KH001.099	Cambodia. Pursat	0.0493393
KH001.100	Cambodia. Pursat	0.033716
KH001.101	Cambodia. Pursat	0.0257486
KH001.102	Cambodia. Pursat	0.0210935
KH001.103	Cambodia. Pursat	0.0346863
KH001.106	Cambodia. Pursat	-0.0147154
KH001.107	Cambodia. Pursat	0.0083154
KH001.108	Cambodia. Pursat	0.0421967
KH001.109	Cambodia. Pursat	0.00589461
KH001.110	Cambodia. Pursat	0.0247066
KH001.112	Cambodia. Pursat	0.0331641
KH001.114	Cambodia. Pursat	0.0292836
KH001.117	Cambodia. Pursat	0.0167124
KH001.118	Cambodia. Pursat	0.0184982
KH001.119	Cambodia. Pursat	-0.00727992
KH001.120	Cambodia. Pursat	0.0396245
KH002.001	Cambodia. Preah Vihear	0.0350291
KH002.003	Cambodia. Preah Vihear	0.0448191
KH002.005	Cambodia. Preah Vihear	0.0381912
KH002.006	Cambodia. Preah Vihear	0.0385523
KH002.007	Cambodia. Preah Vihear	0.0269305
KH002.008	Cambodia. Preah Vihear	0.0310233
KH002.009	Cambodia. Preah Vihear	0.0421553
KH002.010	Cambodia. Preah Vihear	0.0396135
KH002.011	Cambodia. Preah Vihear	0.0553815
KH002.012	Cambodia. Preah Vihear	0.0680425
KH002.013	Cambodia. Preah Vihear	0.0584944
KH002.014	Cambodia. Preah Vihear	0.0590778
KH002.015	Cambodia. Preah Vihear	0.0389824
KH002.016	Cambodia. Preah Vihear	0.0550429
KH002.017	Cambodia. Preah Vihear	0.0393315
KH002.018	Cambodia. Preah Vihear	0.0327505
KH002.019	Cambodia. Preah Vihear	0.0531056
KH002.020	Cambodia. Preah Vihear	0.0536532
KH002.021	Cambodia. Preah Vihear	0.0198274
KH002.022	Cambodia. Preah Vihear	0.0400843
KH002.023	Cambodia. Preah Vihear	0.0460032
KH002.024	Cambodia. Preah Vihear	0.0285053
KH002.025	Cambodia. Preah Vihear	0.0316778
KH002.027	Cambodia. Preah Vihear	0.0697956
KH002.028	Cambodia. Preah Vihear	0.0270551
KH002.029	Cambodia. Preah Vihear	0.0625617
KH002.030	Cambodia. Preah Vihear	0.0398182
KH002.031	Cambodia. Preah Vihear	0.0247719
KH002.032	Cambodia. Preah Vihear	0.0215085
KH002.033	Cambodia. Preah Vihear	0.0632475
KH002.034	Cambodia. Preah Vihear	0.0391075
KH002.035	Cambodia. Preah Vihear	0.0464127
KH002.036	Cambodia. Preah Vihear	0.032174
KH002.037	Cambodia. Preah Vihear	0.0223224
KH002.038	Cambodia. Preah Vihear	0.0302545
KH002.041	Cambodia. Preah Vihear	0.0598404
KH002.042	Cambodia. Preah Vihear	0.0565415
KH002.043	Cambodia. Preah Vihear	0.047667
KH002.044	Cambodia. Preah Vihear	0.0572706
KH002.045	Cambodia. Preah Vihear	0.034481
KH002.046	Cambodia. Preah Vihear	0.0653427
KH002.047	Cambodia. Preah Vihear	0.0577166
KH002.048	Cambodia. Preah Vihear	0.0463121
KH002.049	Cambodia. Preah Vihear	0.0563597
KH002.050	Cambodia. Preah Vihear	0.0487647
KH002.051	Cambodia. Preah Vihear	0.0507081
KH002.052	Cambodia. Preah Vihear	0.0486468
KH002.053	Cambodia. Preah Vihear	0.0542188
KH002.054	Cambodia. Preah Vihear	0.06525
KH002.055	Cambodia. Preah Vihear	0.0512148
KH002.056	Cambodia. Preah Vihear	0.0432512
KH002.057	Cambodia. Preah Vihear	0.0633297
KH002.059	Cambodia. Preah Vihear	0.0617689
KH002.060	Cambodia. Preah Vihear	0.0532646
KH002.061	Cambodia. Preah Vihear	0.0529827
KH002.062	Cambodia. Preah Vihear	0.0589819
KH002.063	Cambodia. Preah Vihear	0.0502335
KH002.064	Cambodia. Preah Vihear	0.0680608
KH002.065	Cambodia. Preah Vihear	0.0310251
KH002.067	Cambodia. Preah Vihear	0.0575754
KH002.068	Cambodia. Preah Vihear	0.0603235
KH002.070	Cambodia. Preah Vihear	0.0768396
KH002.071	Cambodia. Preah Vihear	0.0565102
KH002.072	Cambodia. Preah Vihear	0.0400735
KH002.073	Cambodia. Preah Vihear	0.0356783
KH002.074	Cambodia. Preah Vihear	0.0528807
KH002.075	Cambodia. Preah Vihear	0.0493157
KH002.076	Cambodia. Preah Vihear	0.040177
KH002.077	Cambodia. Preah Vihear	0.0213409
KH002.078	Cambodia. Preah Vihear	0.0318392
KH002.079	Cambodia. Preah Vihear	0.0485899
KH002.081	Cambodia. Preah Vihear	0.0400546
KH002.082	Cambodia. Preah Vihear	0.0588357
KH002.083	Cambodia. Preah Vihear	0.043964
KH002.085	Cambodia. Preah Vihear	0.0667519
KH002.087	Cambodia. Preah Vihear	0.0436149
KH002.088	Cambodia. Preah Vihear	0.0562293
KH002.089	Cambodia. Preah Vihear	0.0767043
KH002.090	Cambodia. Preah Vihear	0.0742108
KH002.091	Cambodia. Preah Vihear	0.0716121
KH002.092	Cambodia. Preah Vihear	0.0605263
KH002.093	Cambodia. Preah Vihear	0.0549796
KH002.094	Cambodia. Preah Vihear	0.0307624
KH002.096	Cambodia. Preah Vihear	0.0484868
KH002.097	Cambodia. Preah Vihear	0.0571057
KH002.098	Cambodia. Preah Vihear	0.0772458
KH002.099	Cambodia. Preah Vihear	0.0596585
KH002.100	Cambodia. Preah Vihear	0.075614
KH002.101	Cambodia. Preah Vihear	0.0598476
KH002.102	Cambodia. Preah Vihear	0.0548857
KH002.103	Cambodia. Preah Vihear	0.0650317
KH002.104	Cambodia. Preah Vihear	0.0644538
KH002.105	Cambodia. Preah Vihear	0.0310238
KH002.107	Cambodia. Preah Vihear	0.0650514
KH002.111	Cambodia. Preah Vihear	0.0558394
KH002.112	Cambodia. Preah Vihear	0.0822924
KH002.114	Cambodia. Preah Vihear	0.0664052
KH002.115	Cambodia. Preah Vihear	0.0649185
KH002.116	Cambodia. Preah Vihear	0.0529699
KH003.004	Cambodia. Rattanakiri	0.032892
KH003.009	Cambodia. Rattanakiri	0.0465348
KH003.010	Cambodia. Rattanakiri	0.032725
KH003.011	Cambodia. Rattanakiri	0.0409218
KH003.012	Cambodia. Rattanakiri	0.0404884
KH003.013	Cambodia. Rattanakiri	0.0386228
KH003.015	Cambodia. Rattanakiri	0.0249536
KH003.016	Cambodia. Rattanakiri	0.0400126
KH003.017	Cambodia. Rattanakiri	0.0201207
KH003.019	Cambodia. Rattanakiri	0.0219489
KH003.020	Cambodia. Rattanakiri	0.0280003
KH003.021	Cambodia. Rattanakiri	0.03344
KH003.022	Cambodia. Rattanakiri	0.00617594
KH003.024	Cambodia. Rattanakiri	0.0201868
KH003.025	Cambodia. Rattanakiri	0.0359786
KH003.027	Cambodia. Rattanakiri	0.037691
KH003.028	Cambodia. Rattanakiri	0.0380502
KH003.029	Cambodia. Rattanakiri	0.0025028
KH003.030	Cambodia. Rattanakiri	0.0412788
KH003.031	Cambodia. Rattanakiri	0.0529356
KH003.032	Cambodia. Rattanakiri	0.014465
KH003.033	Cambodia. Rattanakiri	0.0147708
KH003.034	Cambodia. Rattanakiri	0.0398278
KH003.035	Cambodia. Rattanakiri	0.0209876
KH003.036	Cambodia. Rattanakiri	0.0357492
KH003.037	Cambodia. Rattanakiri	0.0110232
KH003.038	Cambodia. Rattanakiri	0.0273417
KH003.039	Cambodia. Rattanakiri	0.0379276
KH003.040	Cambodia. Rattanakiri	-0.000465924
KH003.041	Cambodia. Rattanakiri	0.0406086
KH003.042	Cambodia. Rattanakiri	0.0223559
KH003.043	Cambodia. Rattanakiri	0.0206412
KH003.044	Cambodia. Rattanakiri	0.0241961
KH003.046	Cambodia. Rattanakiri	0.0364031
KH003.047	Cambodia. Rattanakiri	0.0165017
KH003.048	Cambodia. Rattanakiri	0.0410973
KH003.049	Cambodia. Rattanakiri	0.0396063
KH003.050	Cambodia. Rattanakiri	0.0330163
KH003.051	Cambodia. Rattanakiri	0.0199271
KH003.052	Cambodia. Rattanakiri	0.0283103
KH003.053	Cambodia. Rattanakiri	0.0343243
KH003.054	Cambodia. Rattanakiri	0.027696
KH003.056	Cambodia. Rattanakiri	0.0211479
KH003.057	Cambodia. Rattanakiri	0.0272372
KH003.058	Cambodia. Rattanakiri	0.0223868
KH003.059	Cambodia. Rattanakiri	0.015124
KH003.060	Cambodia. Rattanakiri	0.0318527
KH003.061	Cambodia. Rattanakiri	0.0501063
KH003.063	Cambodia. Rattanakiri	0.0362936
KH003.064	Cambodia. Rattanakiri	0.0191852
KH003.066	Cambodia. Rattanakiri	0.0137942
KH003.067	Cambodia. Rattanakiri	0.0321335
KH003.068	Cambodia. Rattanakiri	0.0242255
KH003.069	Cambodia. Rattanakiri	0.0291676
KH003.070	Cambodia. Rattanakiri	0.0316121
KH003.072	Cambodia. Rattanakiri	0.0170893
KH003.073	Cambodia. Rattanakiri	0.035384
KH003.074	Cambodia. Rattanakiri	0.023026
KH003.077	Cambodia. Rattanakiri	0.0486771
KH003.078	Cambodia. Rattanakiri	0.0286219
KH003.079	Cambodia. Rattanakiri	0.0194242
KH003.081	Cambodia. Rattanakiri	0.00906886
KH003.084	Cambodia. Rattanakiri	0.0091762
KH003.085	Cambodia. Rattanakiri	-0.00941219
KH003.086	Cambodia. Rattanakiri	0.0256847
KH003.089	Cambodia. Rattanakiri	0.0414144
KH003.091	Cambodia. Rattanakiri	0.019057
KH003.094	Cambodia. Rattanakiri	0.0319697
KH003.095	Cambodia. Rattanakiri	0.0388171
KH003.097	Cambodia. Rattanakiri	0.00692081
KH003.098	Cambodia. Rattanakiri	0.0300843
KH003.099	Cambodia. Rattanakiri	0.0262315
KH003.100	Cambodia. Rattanakiri	0.0142932
KH003.101	Cambodia. Rattanakiri	0.006039
KH003.102	Cambodia. Rattanakiri	-0.00110464
KH003.103	Cambodia. Rattanakiri	0.0270799
KH003.104	Cambodia. Rattanakiri	0.00544286
KH003.109	Cambodia. Rattanakiri	-0.0226613
KH003.110	Cambodia. Rattanakiri	0.0186646
KH003.112	Cambodia. Rattanakiri	0.0186077
KH003.113	Cambodia. Rattanakiri	0.0142717
KH003.114	Cambodia. Rattanakiri	0.0118323
KH003.115	Cambodia. Rattanakiri	0.0228709
KH003.116	Cambodia. Rattanakiri	0.00907247
KH003.117	Cambodia. Rattanakiri	0.00965858
KH003.118	Cambodia. Rattanakiri	0.0181215
KH003.119	Cambodia. Rattanakiri	0.0147069
KH004.001	Cambodia. Pailin	0.0579878
KH004.002	Cambodia. Pailin	0.0614563
KH004.005	Cambodia. Pailin	-0.0694209
KH004.007	Cambodia. Pailin	0.0785211
KH004.008	Cambodia. Pailin	0.101269
KH004.012	Cambodia. Pailin	0.0434639
KH004.013	Cambodia. Pailin	0.102216
KH004.014	Cambodia. Pailin	-0.0158844
KH004.015	Cambodia. Pailin	0.0338654
KH004.016	Cambodia. Pailin	0.0265844
KH004.018	Cambodia. Pailin	0.0709333
KH004.019	Cambodia. Pailin	0.0765713
KH004.020	Cambodia. Pailin	0.0545038
KH004.021	Cambodia. Pailin	0.0382421
KH004.022	Cambodia. Pailin	0.0334406
KH004.023	Cambodia. Pailin	0.0464429
KH004.024	Cambodia. Pailin	0.0485098
KH004.025	Cambodia. Pailin	0.0340537
KH004.027	Cambodia. Pailin	0.0379818
KH004.028	Cambodia. Pailin	0.084753
KH004.030	Cambodia. Pailin	0.0475813
KH004.031	Cambodia. Pailin	0.0739089
KH004.032	Cambodia. Pailin	0.0670567
KH004.033	Cambodia. Pailin	0.0805228
KH004.034	Cambodia. Pailin	0.0942056
KH004.035	Cambodia. Pailin	0.0431137
KH004.036	Cambodia. Pailin	0.0834418
KH004.037	Cambodia. Pailin	0.0564182
KH004.038	Cambodia. Pailin	0.0804909
KH004.039	Cambodia. Pailin	0.0954077
KH004.040	Cambodia. Pailin	0.109558
KH004.041	Cambodia. Pailin	-0.0249723
KH004.042	Cambodia. Pailin	0.0694908
KH004.043	Cambodia. Pailin	0.0530848
KH004.044	Cambodia. Pailin	0.0598843
KH004.045	Cambodia. Pailin	0.0732338
KH004.046	Cambodia. Pailin	0.0369328
KH004.047	Cambodia. Pailin	0.0972899
KH004.048	Cambodia. Pailin	0.114679
KH004.049	Cambodia. Pailin	0.0957211
KH004.051	Cambodia. Pailin	0.0514749
KH004.053	Cambodia. Pailin	0.103796
KH004.054	Cambodia. Pailin	-0.0536885
KH004.055	Cambodia. Pailin	-0.047865
KH004.056	Cambodia. Pailin	0.0273709
KH004.058	Cambodia. Pailin	-0.0209415
KH004.060	Cambodia. Pailin	-0.0019747
KH004.061	Cambodia. Pailin	-0.0874751
KH004.062	Cambodia. Pailin	-0.0890673
KH004.063	Cambodia. Pailin	-0.0970472
KH004.064	Cambodia. Pailin	0.0840307
KH004.065	Cambodia. Pailin	0.0547019
KH004.066	Cambodia. Pailin	0.00187978
KH004.067	Cambodia. Pailin	0.0261182
KH004.068	Cambodia. Pailin	0.00818695
KH004.070	Cambodia. Pailin	-0.030582
KH004.071	Cambodia. Pailin	-0.0204108
KH004.073	Cambodia. Pailin	-0.0741287
KH004.074	Cambodia. Pailin	-0.0021454
KH004.075	Cambodia. Pailin	-0.0797835
KH004.076	Cambodia. Pailin	-0.080278
KH004.079	Cambodia. Pailin	-0.0333037
KH004.080	Cambodia. Pailin	0.0327279
KH004.081	Cambodia. Pailin	-0.075172
KH004.082	Cambodia. Pailin	-0.0463934
KH004.084	Cambodia. Pailin	-0.00531704
KH004.085	Cambodia. Pailin	-0.0681996
KH004.086	Cambodia. Pailin	0.0155239
KH004.089	Cambodia. Pailin	-0.025371
KH004.092	Cambodia. Pailin	-0.0672502
KH004.093	Cambodia. Pailin	-0.0520216
KH004.096	Cambodia. Pailin	0.017441
KH004.097	Cambodia. Pailin	-0.0200814
KH004.098	Cambodia. Pailin	0.0439925
KH004.099	Cambodia. Pailin	0.00328336
KH004.100	Cambodia. Pailin	0.0260692
LA001.001	Laos. Attapeu	-0.00484276
LA001.002	Laos. Attapeu	0.0172541
LA001.004	Laos. Attapeu	-0.00987753
LA001.006	Laos. Attapeu	0.0025249
LA001.007	Laos. Attapeu	0.0102661
LA001.008	Laos. Attapeu	-0.0268376
LA001.009	Laos. Attapeu	0.00708083
LA001.010	Laos. Attapeu	-0.0132772
LA001.011	Laos. Attapeu	-0.0160649
LA001.012	Laos. Attapeu	0.016511
LA001.013	Laos. Attapeu	0.0175273
LA001.015	Laos. Attapeu	0.0242899
LA001.016	Laos. Attapeu	0.0100432
LA001.018	Laos. Attapeu	0.0106817
LA001.022	Laos. Attapeu	-0.0109125
LA001.023	Laos. Attapeu	0.0344762
LA001.024	Laos. Attapeu	0.0456774
LA001.034	Laos. Attapeu	0.0204558
LA001.038	Laos. Attapeu	0.00867697
LA001.041	Laos. Attapeu	0.0415981
LA001.042	Laos. Attapeu	0.0533206
LA001.043	Laos. Attapeu	0.035034
LA001.044	Laos. Attapeu	0.0143373
LA001.045	Laos. Attapeu	0.0247644
LA001.046	Laos. Attapeu	-0.00254298
LA001.047	Laos. Attapeu	0.0247239
LA001.049	Laos. Attapeu	0.013983
LA001.050	Laos. Attapeu	0.0239746
LA001.051	Laos. Attapeu	-0.00343211
LA001.052	Laos. Attapeu	0.0243249
LA001.062	Laos. Attapeu	0.0434172
LA001.063	Laos. Attapeu	0.0351871
LA001.064	Laos. Attapeu	0.0053093
LA001.065	Laos. Attapeu	0.0176526
LA001.066	Laos. Attapeu	0.0289387
LA001.068	Laos. Attapeu	0.0361216
LA001.069	Laos. Attapeu	0.0356995
LA001.070	Laos. Attapeu	0.0186338
LA001.071	Laos. Attapeu	0.0387462
LA001.072	Laos. Attapeu	0.0258277
LA001.073	Laos. Attapeu	0.0463918
LA001.074	Laos. Attapeu	0.0317829
LA001.075	Laos. Attapeu	0.0566141
LA001.076	Laos. Attapeu	0.030498
LA001.077	Laos. Attapeu	0.035301
LA001.078	Laos. Attapeu	0.0420801
LA001.079	Laos. Attapeu	0.061515
LA001.080	Laos. Attapeu	0.0417304
LA001.081	Laos. Attapeu	0.0400105
LA001.082	Laos. Attapeu	0.05155
LA001.083	Laos. Attapeu	0.050091
LA001.084	Laos. Attapeu	0.0489123
LA001.085	Laos. Attapeu	0.0230532
LA001.086	Laos. Attapeu	0.0418387
LA001.092	Laos. Attapeu	0.0264866
LA001.093	Laos. Attapeu	0.0284825
LA001.094	Laos. Attapeu	0.00203939
LA001.095	Laos. Attapeu	-0.000349873
LA001.096	Laos. Attapeu	0.0111157
LA001.097	Laos. Attapeu	0.0283666
LA001.098	Laos. Attapeu	-0.00305042
LA001.099	Laos. Attapeu	0.00639361
LA001.100	Laos. Attapeu	0.0426711
LA001.101	Laos. Attapeu	0.00942871
LA001.102	Laos. Attapeu	0.0242045
LA001.105	Laos. Attapeu	0.0194262
LA001.106	Laos. Attapeu	0.0279455
LA001.107	Laos. Attapeu	0.0124062
LA001.108	Laos. Attapeu	0.0114963
LA001.109	Laos. Attapeu	0.0311285
LA001.111	Laos. Attapeu	0.0371516
LA001.112	Laos. Attapeu	0.00942491
LA001.114	Laos. Attapeu	0.0501141
LA001.115	Laos. Attapeu	0.0321163
LA001.116	Laos. Attapeu	0.0118388
LA001.117	Laos. Attapeu	0.0383062
LA001.118	Laos. Attapeu	0.0270524
LA001.119	Laos. Attapeu	0.0299552
LA001.120	Laos. Attapeu	0.0245298
MM001.001	Myanmar. Shwe Kyin	0.0196511
MM001.002	Myanmar. Shwe Kyin	0.00367921
MM001.003	Myanmar. Shwe Kyin	0.013419
MM001.004	Myanmar. Shwe Kyin	0.0139172
MM001.005	Myanmar. Shwe Kyin	0.0199535
MM001.006	Myanmar. Shwe Kyin	0.0502723
MM001.007	Myanmar. Shwe Kyin	-0.0164547
MM001.008	Myanmar. Shwe Kyin	-0.0127249
MM001.009	Myanmar. Shwe Kyin	-0.0259712
MM001.010	Myanmar. Shwe Kyin	0.0227304
MM001.011	Myanmar. Shwe Kyin	0.0363617
MM001.012	Myanmar. Shwe Kyin	-0.0422284
MM001.013	Myanmar. Shwe Kyin	0.158093
MM001.014	Myanmar. Shwe Kyin	0.128949
MM001.015	Myanmar. Shwe Kyin	0.143297
MM001.016	Myanmar. Shwe Kyin	0.139633
MM001.017	Myanmar. Shwe Kyin	0.0996059
MM001.018	Myanmar. Shwe Kyin	0.0703701
MM001.019	Myanmar. Shwe Kyin	0.122025
MM001.020	Myanmar. Shwe Kyin	0.134249
MM001.021	Myanmar. Shwe Kyin	0.11048
MM001.022	Myanmar. Shwe Kyin	0.105116
MM001.023	Myanmar. Shwe Kyin	0.0970317
MM001.024	Myanmar. Shwe Kyin	0.121661
MM001.025	Myanmar. Shwe Kyin	0.0304779
MM001.026	Myanmar. Shwe Kyin	0.131864
MM001.030	Myanmar. Shwe Kyin	0.0988687
MM001.031	Myanmar. Shwe Kyin	0.0561359
MM001.032	Myanmar. Shwe Kyin	0.0526355
MM001.033	Myanmar. Shwe Kyin	-0.00146088
MM001.034	Myanmar. Shwe Kyin	0.111678
MM001.036	Myanmar. Shwe Kyin	0.0886237
MM001.037	Myanmar. Shwe Kyin	0.120888
MM001.038	Myanmar. Shwe Kyin	0.125084
MM001.039	Myanmar. Shwe Kyin	0.0941091
MM001.042	Myanmar. Shwe Kyin	0.0920214
MM001.043	Myanmar. Shwe Kyin	0.00299401
MM001.044	Myanmar. Shwe Kyin	0.102009
MM001.045	Myanmar. Shwe Kyin	0.137844
MM001.047	Myanmar. Shwe Kyin	0.136661
MM001.048	Myanmar. Shwe Kyin	0.07692
MM001.049	Myanmar. Shwe Kyin	0.094434
MM001.050	Myanmar. Shwe Kyin	0.138323
MM001.052	Myanmar. Shwe Kyin	0.124211
MM001.053	Myanmar. Shwe Kyin	0.114246
MM001.054	Myanmar. Shwe Kyin	0.113849
MM001.058	Myanmar. Shwe Kyin	0.12925
MM001.059	Myanmar. Shwe Kyin	0.0622361
MM001.060	Myanmar. Shwe Kyin	0.0902608
MM001.061	Myanmar. Shwe Kyin	0.0545297
MM001.062	Myanmar. Shwe Kyin	0.12669
MM001.064	Myanmar. Shwe Kyin	0.128417
MM001.065	Myanmar. Shwe Kyin	0.122935
MM001.066	Myanmar. Shwe Kyin	0.112059
MM001.067	Myanmar. Shwe Kyin	0.114966
MM001.068	Myanmar. Shwe Kyin	0.058235
MM001.070	Myanmar. Shwe Kyin	0.123667
MM001.071	Myanmar. Shwe Kyin	0.110599
MM001.073	Myanmar. Shwe Kyin	0.113931
MM001.077	Myanmar. Shwe Kyin	0.061563
MM001.080	Myanmar. Shwe Kyin	0.111186
TH004.002	Thailand. Mae Sot	-0.0137355
TH004.003	Thailand. Mae Sot	0.0225775
TH004.004	Thailand. Mae Sot	0.0610319
TH004.005	Thailand. Mae Sot	0.0376576
TH004.007	Thailand. Mae Sot	0.056568
TH004.009	Thailand. Mae Sot	0.0449735
TH004.010	Thailand. Mae Sot	0.0174923
TH004.011	Thailand. Mae Sot	0.0587175
TH004.012	Thailand. Mae Sot	0.0281796
TH004.013	Thailand. Mae Sot	0.0187041
TH004.014	Thailand. Mae Sot	0.00598985
TH004.015	Thailand. Mae Sot	0.00714369
TH004.016	Thailand. Mae Sot	0.061786
TH004.017	Thailand. Mae Sot	0.0876471
TH004.018	Thailand. Mae Sot	0.064134
TH004.019	Thailand. Mae Sot	0.0475563
TH004.020	Thailand. Mae Sot	0.0324628
TH004.021	Thailand. Mae Sot	0.0624977
TH004.022	Thailand. Mae Sot	0.0243396
TH004.023	Thailand. Mae Sot	0.0302723
TH004.024	Thailand. Mae Sot	0.0351775
TH004.025	Thailand. Mae Sot	0.0215885
TH004.027	Thailand. Mae Sot	0.0464462
TH004.028	Thailand. Mae Sot	0.0298722
TH004.029	Thailand. Mae Sot	-0.0187557
TH004.030	Thailand. Mae Sot	0.0437873
TH004.031	Thailand. Mae Sot	0.0460572
TH004.033	Thailand. Mae Sot	0.0788613
TH004.034	Thailand. Mae Sot	0.0844448
TH004.035	Thailand. Mae Sot	0.07339
TH004.036	Thailand. Mae Sot	0.0717053
TH004.037	Thailand. Mae Sot	0.0740161
TH004.038	Thailand. Mae Sot	0.0164373
TH004.039	Thailand. Mae Sot	0.0843658
TH004.040	Thailand. Mae Sot	0.0389277
TH004.042	Thailand. Mae Sot	0.0446427
TH004.044	Thailand. Mae Sot	0.0473592
TH004.047	Thailand. Mae Sot	0.0376166
TH004.048	Thailand. Mae Sot	0.0606067
TH004.049	Thailand. Mae Sot	0.0541777
TH004.050	Thailand. Mae Sot	0.0563492
TH004.052	Thailand. Mae Sot	0.0454115
TH004.053	Thailand. Mae Sot	0.0425195
TH004.054	Thailand. Mae Sot	0.0602407
TH004.055	Thailand. Mae Sot	0.0550078
TH004.056	Thailand. Mae Sot	0.071356
TH004.057	Thailand. Mae Sot	0.0744532
TH004.058	Thailand. Mae Sot	0.00759395
TH004.059	Thailand. Mae Sot	0.0750649
TH004.060	Thailand. Mae Sot	0.0660511
TH004.061	Thailand. Mae Sot	-0.00712873
TH004.062	Thailand. Mae Sot	0.0330628
TH004.063	Thailand. Mae Sot	0.0619085
TH004.064	Thailand. Mae Sot	0.0392666
TH004.065	Thailand. Mae Sot	0.0460542
TH004.066	Thailand. Mae Sot	0.0721647
TH004.067	Thailand. Mae Sot	0.0627912
TH004.068	Thailand. Mae Sot	0.0198675
TH004.069	Thailand. Mae Sot	0.0388426
TH004.070	Thailand. Mae Sot	0.0287669
TH004.072	Thailand. Mae Sot	-0.000244991
TH004.073	Thailand. Mae Sot	0.0755369
TH004.074	Thailand. Mae Sot	0.0267333
TH004.075	Thailand. Mae Sot	0.0862734
TH004.076	Thailand. Mae Sot	0.0727964
TH004.077	Thailand. Mae Sot	0.0596937
TH004.078	Thailand. Mae Sot	0.0178237
TH004.079	Thailand. Mae Sot	0.00793129
TH004.080	Thailand. Mae Sot	0.0316721
TH004.081	Thailand. Mae Sot	0.00738641
TH004.082	Thailand. Mae Sot	0.0324357
TH004.083	Thailand. Mae Sot	0.0343842
TH004.084	Thailand. Mae Sot	0.0231174
TH004.085	Thailand. Mae Sot	0.0325605
TH004.086	Thailand. Mae Sot	0.0440633
TH004.087	Thailand. Mae Sot	0.0583387
TH004.088	Thailand. Mae Sot	0.0247858
TH004.090	Thailand. Mae Sot	0.0273286
TH004.092	Thailand. Mae Sot	0.000293846
TH004.093	Thailand. Mae Sot	-0.000529929
TH004.094	Thailand. Mae Sot	0.0362834
TH004.095	Thailand. Mae Sot	0.0291537
TH004.096	Thailand. Mae Sot	0.0230913
TH004.097	Thailand. Mae Sot	0.0207412
TH004.098	Thailand. Mae Sot	0.0416058
TH004.099	Thailand. Mae Sot	-0.00481281
TH004.101	Thailand. Mae Sot	0.0388758
TH004.102	Thailand. Mae Sot	-0.0339132
TH004.103	Thailand. Mae Sot	0.0238225
TH004.104	Thailand. Mae Sot	0.0826801
TH004.106	Thailand. Mae Sot	0.0410778
TH004.108	Thailand. Mae Sot	0.0399032
TH004.110	Thailand. Mae Sot	-0.0232042
TH004.111	Thailand. Mae Sot	0.0410363
TH004.112	Thailand. Mae Sot	0.0187301
TH004.113	Thailand. Mae Sot	0.0114013
TH004.115	Thailand. Mae Sot	0.0204393
TH004.116	Thailand. Mae Sot	0.0197054
TH004.117	Thailand. Mae Sot	0.0250472
TH004.118	Thailand. Mae Sot	0.00596049
TH004.120	Thailand. Mae Sot	0.000989953
TH005.001	Thailand. Sisakhet	0.0164459
TH005.003	Thailand. Sisakhet	0.0776411
TH005.005	Thailand. Sisakhet	0.0260685
TH005.006	Thailand. Sisakhet	0.0778801
TH005.007	Thailand. Sisakhet	0.021884
TH005.008	Thailand. Sisakhet	0.118506
TH005.009	Thailand. Sisakhet	0.0786596
TH005.011	Thailand. Sisakhet	0.0984277
TH005.012	Thailand. Sisakhet	0.106021
TH005.013	Thailand. Sisakhet	0.116131
TH005.017	Thailand. Sisakhet	0.0564684
TH005.026	Thailand. Sisakhet	0.103448
TH005.027	Thailand. Sisakhet	0.0608781
TH005.028	Thailand. Sisakhet	0.0602621
TH006.002	Thailand. Khun Han	0.0428021
TH006.003	Thailand. Khun Han	0.0520796
TH006.004	Thailand. Khun Han	0.0638544
TH006.006	Thailand. Khun Han	0.0844389
TH006.009	Thailand. Khun Han	0.0201131
TH006.011	Thailand. Khun Han	0.0680883
TH007.001	Thailand. Ranong	-0.0108413
TH007.002	Thailand. Ranong	0.0120335
TH007.003	Thailand. Ranong	-0.0197214
TH007.004	Thailand. Ranong	-0.0346787
TH007.005	Thailand. Ranong	-0.024381
TH007.006	Thailand. Ranong	-0.00752357
TH007.007	Thailand. Ranong	0.0194604
TH007.008	Thailand. Ranong	-0.000642442
TH007.009	Thailand. Ranong	0.00160621
TH007.011	Thailand. Ranong	0.0177879
TH007.012	Thailand. Ranong	0.0248506
TH007.013	Thailand. Ranong	0.0231328
TH007.014	Thailand. Ranong	0.0217958
TH007.015	Thailand. Ranong	0.00755689
TH007.016	Thailand. Ranong	0.00355383
TH007.018	Thailand. Ranong	0.0130411
TH007.020	Thailand. Ranong	0.0163009
TH007.021	Thailand. Ranong	-0.0203535
TH007.023	Thailand. Ranong	0.0385811
VN001.001	Vietnam. Binh Phuoc	0.0586201
VN001.002	Vietnam. Binh Phuoc	0.0399452
VN001.003	Vietnam. Binh Phuoc	0.0645539
VN001.004	Vietnam. Binh Phuoc	0.0593853
VN001.005	Vietnam. Binh Phuoc	0.055749
VN001.006	Vietnam. Binh Phuoc	0.0636172
VN001.007	Vietnam. Binh Phuoc	0.0626477
VN001.008	Vietnam. Binh Phuoc	0.0586001
VN001.009	Vietnam. Binh Phuoc	0.054134
VN001.010	Vietnam. Binh Phuoc	0.0340739
VN001.011	Vietnam. Binh Phuoc	0.0635135
VN001.012	Vietnam. Binh Phuoc	0.0283953
VN001.013	Vietnam. Binh Phuoc	0.0707685
VN001.014	Vietnam. Binh Phuoc	0.0562403
VN001.015	Vietnam. Binh Phuoc	-0.000685471
VN001.016	Vietnam. Binh Phuoc	0.0021624
VN001.018	Vietnam. Binh Phuoc	0.0545407
VN001.019	Vietnam. Binh Phuoc	0.00496461
VN001.021	Vietnam. Binh Phuoc	0.00353577
VN001.022	Vietnam. Binh Phuoc	0.0566683
VN001.025	Vietnam. Binh Phuoc	0.062608
VN001.026	Vietnam. Binh Phuoc	0.00978618
VN001.028	Vietnam. Binh Phuoc	0.0727888
VN001.029	Vietnam. Binh Phuoc	0.0601863
VN001.030	Vietnam. Binh Phuoc	0.0198993
VN001.031	Vietnam. Binh Phuoc	0.0673817
VN001.032	Vietnam. Binh Phuoc	0.0536775
VN001.033	Vietnam. Binh Phuoc	0.0586703
VN001.034	Vietnam. Binh Phuoc	0.0681825
VN001.035	Vietnam. Binh Phuoc	0.0387027
VN001.036	Vietnam. Binh Phuoc	0.0636876
VN001.037	Vietnam. Binh Phuoc	0.0416919
VN001.039	Vietnam. Binh Phuoc	0.0780849
VN001.040	Vietnam. Binh Phuoc	0.0556273
VN001.041	Vietnam. Binh Phuoc	0.0305102
VN001.042	Vietnam. Binh Phuoc	0.0419532
VN001.045	Vietnam. Binh Phuoc	0.0493864
VN001.046	Vietnam. Binh Phuoc	0.0424762
VN001.047	Vietnam. Binh Phuoc	0.0139673
VN001.048	Vietnam. Binh Phuoc	-0.00460509
VN001.049	Vietnam. Binh Phuoc	0.0774152
VN001.050	Vietnam. Binh Phuoc	0.0680353
VN001.051	Vietnam. Binh Phuoc	0.055418
VN001.052	Vietnam. Binh Phuoc	0.0369257
VN001.053	Vietnam. Binh Phuoc	0.0542097
VN001.054	Vietnam. Binh Phuoc	0.0378919
VN001.055	Vietnam. Binh Phuoc	0.0523164
VN001.056	Vietnam. Binh Phuoc	0.0551174
VN001.057	Vietnam. Binh Phuoc	0.0401046
VN001.058	Vietnam. Binh Phuoc	0.0104775
VN001.059	Vietnam. Binh Phuoc	0.054609
VN001.060	Vietnam. Binh Phuoc	0.0514157
VN001.061	Vietnam. Binh Phuoc	0.04254
VN001.062	Vietnam. Binh Phuoc	0.0327502
VN001.063	Vietnam. Binh Phuoc	0.0252129
VN001.064	Vietnam. Binh Phuoc	0.0458886
VN001.066	Vietnam. Binh Phuoc	0.0753183
VN001.067	Vietnam. Binh Phuoc	0.0212394
VN001.068	Vietnam. Binh Phuoc	0.0175224
VN001.069	Vietnam. Binh Phuoc	0.0590381
VN001.070	Vietnam. Binh Phuoc	0.0591801
VN001.073	Vietnam. Binh Phuoc	0.00843819
VN001.074	Vietnam. Binh Phuoc	0.0213553
VN001.076	Vietnam. Binh Phuoc	0.0681616
VN001.078	Vietnam. Binh Phuoc	0.0477435
VN001.079	Vietnam. Binh Phuoc	0.0635808
VN001.080	Vietnam. Binh Phuoc	0.0150999
VN001.082	Vietnam. Binh Phuoc	0.0365619
VN001.085	Vietnam. Binh Phuoc	0.0250442
VN001.087	Vietnam. Binh Phuoc	0.049626
VN001.088	Vietnam. Binh Phuoc	0.0549489
VN001.091	Vietnam. Binh Phuoc	0.0482264
VN001.092	Vietnam. Binh Phuoc	0.0510489
VN001.093	Vietnam. Binh Phuoc	0.0688102
VN001.094	Vietnam. Binh Phuoc	0.0426762
VN001.096	Vietnam. Binh Phuoc	0.0601551
VN001.097	Vietnam. Binh Phuoc	0.0645475
VN001.098	Vietnam. Binh Phuoc	0.0690998
VN001.099	Vietnam. Binh Phuoc	0.0813879
VN001.100	Vietnam. Binh Phuoc	0.0500506
VN001.101	Vietnam. Binh Phuoc	0.0834999
VN001.102	Vietnam. Binh Phuoc	0.0747723
VN001.103	Vietnam. Binh Phuoc	0.0476389
VN001.105	Vietnam. Binh Phuoc	0.0619949
VN001.107	Vietnam. Binh Phuoc	0.053224
VN001.108	Vietnam. Binh Phuoc	0.0786839
VN001.109	Vietnam. Binh Phuoc	0.0544927
VN001.110	Vietnam. Binh Phuoc	0.0477704
VN001.111	Vietnam. Binh Phuoc	0.0681385
VN001.112	Vietnam. Binh Phuoc	0.0719535
VN001.115	Vietnam. Binh Phuoc	0.0650607
VN001.116	Vietnam. Binh Phuoc	0.0168528
VN001.119	Vietnam. Binh Phuoc	0.0130586
VN001.120	Vietnam. Binh Phuoc	0.0255178
