# Supplementary material for: The origins of malaria artemisinin resistance defined by a genetic and transcriptomic background
Source: Nat Commun. 2018 Dec 4;9:5158. doi: 10.1038/s41467-018-07588-x (PMC6279830; doi:10.1038/s41467-018-07588-x)
Supplement: Supplementary file 6 — Supplementary Data 3 [file 41467_2018_7588_MOESM6_ESM.xlsx]

## Sheet: main
Supplementary Data 3. Pathways enriched of genes showing expression convergence(red)/divergence(green) in geographical sites (GSEA p-value<0.05 & FDR<0.25)
For all sites:
DB/Gobranch	NAME	Pathway.size	ES	NES(red:convergence; green:divergence)	NOM p-val	FDR q-val	FWER p-val	RANK AT MAX	LEADING EDGE
MPM	Ribosomal structure	87	0.316078	3.4252	0	0	0	1859	tags=68%, list=37%, signal=105%
MPM	Top ranked surface exposed proteins	132	0.221126	2.92377	0	0	0	1938	tags=60%, list=38%, signal=94%
MPM	Proteins of detergent-resistant membranes	132	0.195757	2.56904	0	0.00393646	0.02	1833	tags=55%, list=36%, signal=84%
MPM	Subcellular localization of proteins involved in invasion	84	0.216747	2.27416	0.00204918	0.0255988	0.25	2716	tags=75%, list=54%, signal=159%
MPM	Architecture dynamic formation and processing of the 90s pre-ribosome during early ribosome biogenesis	23	0.383658	2.19518	0.0019685	0.0393869	0.374	2467	tags=87%, list=49%, signal=169%
MPM	Glycolysis	27	0.350152	2.10565	0	0.0586396	0.56	1048	tags=56%, list=21%, signal=70%
MPM	Model of the ube2w-chip-ataxin-3 ubiquitination cycle	23	0.357621	2.05053	0.00414079	0.0811029	0.697	1718	tags=70%, list=34%, signal=105%
MPM	Chromatin dynamics controlling temporal regulation of var gene expression	7	0.631579	2.03185	0.00389864	0.0825484	0.746	1145	tags=86%, list=23%, signal=111%
MPM	Proteasome-mediated proteolysis of ubiquinated proteins	85	0.190569	2.01375	0.00391389	0.0873696	0.774	1611	tags=51%, list=32%, signal=73%
MPM	Splicing of pre-mrna	109	0.163303	1.99307	0.00813008	0.0943926	0.822	1094	tags=38%, list=22%, signal=47%
MPM	Peptides with confirmed methylated lysine residues	269	0.104526	1.98955	0.00767754	0.0886396	0.833	2546	tags=60%, list=50%, signal=115%
MPM	Genes coding for components of the proteasome degradation machinery and their timed transcription	101	0.170277	1.96218	0.0142566	0.0942812	0.887	1259	tags=42%, list=25%, signal=54%
MPM	Genes whose expression is highly positively or negatively correlated with pfcrt or pfmdr1	108	0.163728	1.94714	0.00407332	0.0985195	0.905	1906	tags=54%, list=38%, signal=84%
MPM	Components of exosomes	17	0.389234	1.93216	0.0077821	0.100845	0.927	2799	tags=94%, list=55%, signal=210%
MPM	Proteins of erythrocyte-derived microvesicles	17	0.389234	1.91684	0.00986193	0.107078	0.942	2799	tags=94%, list=55%, signal=210%
MPM	Genes coding for protein traffic related proteins	75	0.187357	1.87733	0.0117878	0.11976	0.97	3586	tags=89%, list=71%, signal=302%
MPM	Hemoglobin digestion	24	0.315788	1.8408	0.0195695	0.132458	0.992	2415	tags=79%, list=48%, signal=151%
MPM	Proteins targeted by the thioredoxin superfamily enzymes	42	0.240785	1.82567	0.0159046	0.13376	0.994	2767	tags=79%, list=55%, signal=172%
MPM	Domains of merozoite surface proteins	14	0.39578	1.80827	0.0134615	0.143561	0.997	2701	tags=93%, list=53%, signal=199%
MPM	Plasmodium falciparum histone acetylation and methylation	7	0.544321	1.79275	0.015534	0.150112	0.998	863	tags=71%, list=17%, signal=86%
MPM	Parasite invasion ligands and human erythrocyte receptors	9	0.477633	1.76213	0.0261044	0.168947	1	2647	tags=100%, list=52%, signal=209%
MPM	Myristoylated proteins	43	0.230751	1.7587	0.021611	0.168559	1	3549	tags=93%, list=70%, signal=309%
MPM	Redox metabolism	35	0.247911	1.75806	0.0120968	0.165456	1	3091	tags=86%, list=61%, signal=219%
MPM	Initiation of translation	39	0.237126	1.75666	0.019084	0.163161	1	1144	tags=46%, list=23%, signal=59%
MPM	Classical clathrin-mediated vesicular transport	37	0.23894	1.73499	0.0171306	0.175695	1	3586	tags=95%, list=71%, signal=322%
MPM	The structure of translation initiation factor 3	11	0.41874	1.73474	0.0204082	0.172689	1	1105	tags=64%, list=22%, signal=81%
MPM	Location of lipid raft-associated proteins	40	0.22859	1.71668	0.0303688	0.179985	1	2647	tags=75%, list=52%, signal=156%
MPM	Splicing and non-sense-mediated decay factors	73	0.175061	1.71226	0.0335968	0.177237	1	1067	tags=38%, list=21%, signal=48%
MPM	Functional annotation of merozoite invasion-related proteins	82	0.160878	1.68002	0.0352251	0.194894	1	2716	tags=70%, list=54%, signal=148%
MPM	The atg autophagic pathway	18	0.329235	1.67265	0.0320641	0.195963	1	2275	tags=78%, list=45%, signal=141%
MPM	Structure and organization of centromeric chromatin	10	0.430133	1.66101	0.0371094	0.204349	1	863	tags=60%, list=17%, signal=72%
MPM	A model for ubpx function in the regulation of pcna deubiquitylation	19	0.311938	1.63829	0.0455446	0.217751	1	1889	tags=68%, list=37%, signal=109%
MPM	Inositol phosphate metabolism	23	0.287217	1.63324	0.0324544	0.216343	1	3613	tags=100%, list=71%, signal=348%
MPM	Pyrimidine metabolism	22	0.288919	1.62889	0.0329218	0.215134	1	2914	tags=86%, list=58%, signal=203%
MPM	Model of rna pol ii biogenesis	27	0.256081	1.59745	0.027027	0.230672	1	1709	tags=59%, list=34%, signal=89%
MPM	Cul3 ubiquitin ligase is regulated by a calcium-dependent co-adaptor	11	0.401332	1.5889	0.0418327	0.234734	1	1653	tags=73%, list=33%, signal=108%
MPM	Cgmp-pkg signalling in egress-invasion	11	0.388497	1.58722	0.029703	0.233598	1	2638	tags=91%, list=52%, signal=189%
MPM	Srp independent translocation of gpi anchored proteins	9	0.428345	1.58514	0.0434783	0.23281	1	2896	tags=100%, list=57%, signal=233%
MPM	Rna binding proteins	185	0.101938	1.57569	0.0485437	0.238002	1	1116	tags=32%, list=22%, signal=39%
MPM	Structure of the nuclear pore	7	0.491492	1.57405	0.0456204	0.234267	1	1853	tags=86%, list=37%, signal=135%
MPM	Phosphatidylethanolamine and phosphatidylserine metabolism	49	0.187322	1.56341	0.0465116	0.238428	1	2262	tags=63%, list=45%, signal=113%
GO.MF	GO:0003735 Structural constituent of ribosome	135	0.185677	2.42676	0	0.0118389	0.076	1971	tags=57%, list=39%, signal=91%
GO.MF	GO:0051087 Chaperone binding	6	0.642136	1.94544	0.00767754	0.0960488	0.908	1814	tags=100%, list=36%, signal=156%
GO.MF	GO:0004175 Endopeptidase activity	24	0.327601	1.88632	0.021645	0.120103	0.965	1512	tags=63%, list=30%, signal=89%
GO.MF	GO:0004190 Aspartic-type endopeptidase activity	17	0.381303	1.87793	0.016	0.122735	0.97	2839	tags=94%, list=56%, signal=214%
GO.MF	GO:0008565 Protein transporter activity	26	0.305133	1.87331	0.00963391	0.119318	0.974	3329	tags=96%, list=66%, signal=280%
GO.MF	GO:0004221 Ubiquitin thiolesterase activity	12	0.411319	1.68956	0.0192308	0.188626	1	1718	tags=75%, list=34%, signal=113%
GO.MF	GO:0004298 Threonine-type endopeptidase activity	15	0.34784	1.60476	0.0379242	0.224979	1	2630	tags=87%, list=52%, signal=180%
GO.MF	GO:0004713 Protein tyrosine kinase activity	55	0.178749	1.5679	0.0486381	0.236332	1	3245	tags=82%, list=64%, signal=226%
GO.CC	GO:0022627 Cytosolic small ribosomal subunit	27	0.432945	2.73582	0	0.0011796	0.005	1381	tags=70%, list=27%, signal=96%
GO.CC	GO:0005840 Ribosome	125	0.191073	2.40219	0.002	0.0125912	0.09	1971	tags=58%, list=39%, signal=92%
GO.CC	GO:0020020 Food vacuole	32	0.342607	2.32814	0	0.0190178	0.163	1281	tags=59%, list=25%, signal=79%
GO.CC	GO:0015935 Small ribosomal subunit	16	0.452812	2.1469	0	0.0481503	0.465	1194	tags=69%, list=24%, signal=90%
GO.CC	GO:0005665 Dna-directed rna polymerase ii core complex	6	0.662908	1.98474	0.00413223	0.0875668	0.843	1709	tags=100%, list=34%, signal=151%
GO.CC	GO:0005829 Cytosol	41	0.254115	1.91478	0.00426439	0.105088	0.943	1439	tags=54%, list=28%, signal=74%
GO.CC	GO:0005643 Nuclear pore	10	0.492378	1.85829	0.00803213	0.123644	0.986	2573	tags=100%, list=51%, signal=203%
GO.CC	GO:0005681 Spliceosomal complex	25	0.281406	1.71477	0.0272904	0.178074	1	1416	tags=56%, list=28%, signal=77%
GO.CC	GO:0005886 Plasma membrane	71	0.169491	1.70368	0.0245399	0.182194	1	864	tags=34%, list=17%, signal=40%
GO.CC	GO:0005744 Mitochondrial inner membrane presequence translocase complex	5	0.603244	1.67554	0.023166	0.196342	1	2010	tags=100%, list=40%, signal=166%
GO.CC	GO:0005839 Proteasome core complex	15	0.34784	1.63834	0.0431211	0.220949	1	2630	tags=87%, list=52%, signal=180%
GO.BP	GO:0006511 Ubiquitin-dependent protein catabolic process	50	0.275981	2.31336	0	0.0198198	0.184	1349	tags=54%, list=27%, signal=73%
GO.BP	GO:0042540 Hemoglobin catabolic process	7	0.618718	2.04092	0.00974659	0.0817965	0.721	487	tags=71%, list=10%, signal=79%
GO.BP	GO:0006412 Translation	227	0.113338	1.99288	0.00190476	0.0903975	0.822	1859	tags=48%, list=37%, signal=72%
GO.BP	GO:0006886 Intracellular protein transport	72	0.182735	1.87225	0.0121457	0.116881	0.975	3586	tags=89%, list=71%, signal=301%
GO.BP	GO:0006094 Gluconeogenesis	5	0.670688	1.8367	0.0141414	0.131748	0.992	1669	tags=100%, list=33%, signal=149%
GO.BP	GO:0016192 Vesicle-mediated transport	52	0.218011	1.82878	0.0101215	0.134461	0.994	3676	tags=94%, list=73%, signal=341%
GO.BP	GO:0051246 Regulation of protein metabolic process	13	0.397278	1.75529	0.0219124	0.161218	1	1108	tags=62%, list=22%, signal=79%
GO.BP	GO:0015031 Protein transport	39	0.234415	1.72768	0.0104822	0.175958	1	2066	tags=64%, list=41%, signal=107%
GO.BP	GO:0043687 Post-translational protein modification	13	0.397278	1.71723	0.0325203	0.182696	1	1108	tags=62%, list=22%, signal=79%
GO.BP	GO:0006096 Glycolysis	20	0.304206	1.64957	0.0270833	0.212314	1	996	tags=50%, list=20%, signal=62%
GO.BP	GO:0006468 Protein phosphorylation	103	0.132973	1.57502	0.0458015	0.235986	1	3418	tags=81%, list=68%, signal=243%
GO.BP	GO:0006333 Chromatin assembly or disassembly	9	0.404526	1.50968	0.0469388	0.280001	1	2454	tags=89%, list=48%, signal=172%
Gametocytes	Genes peaking expression at day11	88	0.22122	2.4548	0	0.0103427	0.058	2062	tags=63%, list=41%, signal=104%
Gametocytes	Genes peaking expression at day12	293	0.10335	1.96881	0.0107296	0.0939641	0.875	2149	tags=52%, list=42%, signal=86%
MPM	Exported proteins containing a phist domain	61	-0.208043	-1.9103	0.00588235	0.159372	0.935	952	tags=39%, list=19%, signal=48%
MPM	Pfemp1 domain architectures	58	-0.30744	-2.7154	0	0.000583809	0.007	2215	tags=74%, list=44%, signal=130%
MPM	Interactions between modified host cell membrane and endothelial cell	238	-0.245143	-4.18471	0	0	0	2540	tags=74%, list=50%, signal=141%
MPM	Structure of telomere and sub-telomeric regions	212	-0.276969	-4.54628	0	0	0	2215	tags=70%, list=44%, signal=120%
MPM	Rosette formation between normal and infected rbc	222	-0.272697	-4.70406	0	0	0	2215	tags=70%, list=44%, signal=119%
GO.MF	GO:0020037 Heme binding	9	-0.466416	-1.70316	0.0399202	0.355409	1	1581	tags=78%, list=31%, signal=113%
GO.MF	GO:0043565 Sequence-specific dna binding	9	-0.506796	-1.87948	0.00606061	0.176485	0.965	1377	tags=78%, list=27%, signal=107%
GO.MF	GO:0004872 Receptor activity	82	-0.239827	-2.55429	0	0.00226899	0.031	1646	tags=56%, list=33%, signal=82%
GO.MF	GO:0050839 Cell adhesion molecule binding	52	-0.330033	-2.80931	0	0.000199445	0.002	1365	tags=60%, list=27%, signal=81%
GO.CC	GO:0020036 Maurers cleft	47	-0.203316	-1.61696	0.036	0.45728	1	2212	tags=64%, list=44%, signal=112%
GO.CC	GO:0019867 Outer membrane	8	-0.476177	-1.63397	0.0386965	0.438532	1	758	tags=63%, list=15%, signal=73%
GO.CC	GO:0005739 Mitochondrion	134	-0.136035	-1.80257	0.0105485	0.231023	0.997	3372	tags=80%, list=67%, signal=233%
GO.CC	GO:0020030 Infected host cell surface knob	49	-0.325476	-2.71155	0	0.000673552	0.009	1365	tags=59%, list=27%, signal=80%
GO.CC	GO:0020002 Host cell plasma membrane	143	-0.227571	-3.20027	0	0	0	1430	tags=50%, list=28%, signal=68%
GO.BP	GO:0006270 Dna-dependent dna replication initiation	11	-0.388695	-1.57458	0.0471513	0.539991	1	2639	tags=91%, list=52%, signal=190%
GO.BP	GO:0030433 Er-associated protein catabolic process	19	-0.321364	-1.66442	0.0419048	0.394891	1	778	tags=47%, list=15%, signal=56%
GO.BP	GO:0009058 Biosynthetic process	8	-0.506308	-1.73752	0.0220441	0.31224	1	1871	tags=88%, list=37%, signal=139%
GO.BP	GO:0006506 Gpi anchor biosynthetic process	10	-0.467987	-1.82521	0.00790514	0.213071	0.991	1686	tags=80%, list=33%, signal=120%
GO.BP	GO:0042000 Translocation of peptides or proteins into host	5	-0.6786	-1.85261	0.0105042	0.194079	0.984	1631	tags=100%, list=32%, signal=147%
GO.BP	GO:0009405 Pathogenesis	82	-0.227431	-2.32146	0	0.0130277	0.205	1646	tags=55%, list=33%, signal=80%
GO.BP	GO:0016337 Cell-cell adhesion	59	-0.25893	-2.37091	0	0.00991639	0.15	1365	tags=53%, list=27%, signal=71%
GO.BP	GO:0020035 Cytoadherence to microvasculature mediated by symbiont protein	50	-0.333786	-2.80069	0	0.000177284	0.002	1365	tags=60%, list=27%, signal=81%
GO.BP	GO:0020013 Modulation by symbiont of host erythrocyte aggregation	46	-0.364233	-2.91414	0	0.000112994	0.001	1365	tags=63%, list=27%, signal=86%
GO.BP	GO:0020033 Antigenic variation	136	-0.238767	-3.17965	0	0	0	1430	tags=51%, list=28%, signal=70%
For Pursat and Palin (top diverged genes defined at z-score < -2)
Database/GObranch	PathwayName	Group	Annotated	Drawn	Anno_inPathway	InputPathway	Hypergeometric_P	Binomial_P	GeneList
MPM	Interactions between modified host cell membrane and endothelial cell	Pailin	3411	74	238	10	0.012452	0.0325789	PF3D7_1254000,PF3D7_1150000,PF3D7_0901500,PF3D7_0711700,PF3D7_0500700,PF3D7_0500400,PF3D7_0201300,PF3D7_0201200,PF3D7_0101000,PF3D7_0100800
MPM	Rosette formation between normal and infected RBC	Pailin	3411	74	222	10	0.00753312	0.0214174	PF3D7_1254000,PF3D7_1150000,PF3D7_0901500,PF3D7_0711700,PF3D7_0500700,PF3D7_0500400,PF3D7_0201300,PF3D7_0201200,PF3D7_0101000,PF3D7_0100800
MPM	Structure of telomere and sub-telomeric regions	Pailin	3411	74	212	10	0.00534008	0.0160574	PF3D7_1254000,PF3D7_1150000,PF3D7_0901500,PF3D7_0711700,PF3D7_0500700,PF3D7_0500400,PF3D7_0201300,PF3D7_0201200,PF3D7_0101000,PF3D7_0100800
MPM	Genes up and down regulated in response to ER stress	Pailin	3411	74	91	5	0.0131923	0.0479495	PF3D7_1473600,PF3D7_1248400,PF3D7_1221400,PF3D7_1034700,PF3D7_0904200
MPM	Protein kinase coding genes	Pailin	3411	74	103	5	0.0230837	0.0732622	PF3D7_1443000,PF3D7_1227500,PF3D7_1201600,PF3D7_1136500,PF3D7_0525900
MPM	Centrosome proteins	Pailin	3411	74	78	4	0.0259197	0.089758	PF3D7_1422900,PF3D7_1202300,PF3D7_1136500,PF3D7_0723500
MPM	Components of the linear motor responsible for merozoite motility in invasion	Pailin	3411	74	41	3	0.01127	0.0600392	PF3D7_1447500,PF3D7_1221400,PF3D7_0304100
MPM	Endosome maturation	Pailin	3411	74	12	3	8.86134e-05	0.00234249	PF3D7_1423800,PF3D7_1310600,PF3D7_0311300
MPM	Structure of the mitotic centrosome	Pailin	3411	74	28	3	0.00281719	0.0232803	PF3D7_1027700,PF3D7_0723500,PF3D7_0107000
GO.BP	GO:0020033-antigenic variation	Pailin	4082	114	136	8	0.0129718	0.0372873	PF3D7_1254000,PF3D7_1150000,PF3D7_0901500,PF3D7_0711700,PF3D7_0500400,PF3D7_0201200,PF3D7_0101000,PF3D7_0100800
GO.BP	GO:0045454-cell redox homeostasis	Pailin	4082	114	28	3	0.00703891	0.0442779	PF3D7_1462000,PF3D7_1127500,PF3D7_0827900
GO.BP	GO:0006260-DNA replication	Pursat	4082	99	45	3	0.0226767	0.096841	PF3D7_1127100,PF3D7_1015800,PF3D7_0308000
GO.BP	GO:0006413-translational initiation	Pursat	4082	99	57	3	0.0483189	0.161217	PF3D7_1366900,PF3D7_1324600,PF3D7_1147000
GO.BP	GO:0006633-fatty acid biosynthetic process	Pursat	4082	99	19	3	0.000953688	0.0113497	PF3D7_1439900,PF3D7_0420200,PF3D7_0208500
GO.BP	GO:0008152-metabolic process	Pursat	4082	99	48	3	0.0280347	0.111778	PF3D7_1303900,PF3D7_1230600,PF3D7_0111200
GO.MF	GO:0005516-calmodulin binding	Pailin	4082	114	74	5	0.0164675	0.0571621	PF3D7_1440600,PF3D7_1352600,PF3D7_1250400,PF3D7_1134300,PF3D7_0317300
GO.MF	GO:0016740-transferase activity	Pailin	4082	114	43	4	0.00642106	0.0330187	PF3D7_1306200,PF3D7_0723500,PF3D7_0717000,PF3D7_0421900
GO.MF	GO:0016740-transferase activity	Pursat	4082	99	43	3	0.0194834	0.0873779	PF3D7_1132300,PF3D7_1005900,PF3D7_0420200
Gametocytes	Peak expression at Day11	Pailin	900	68	95	14	0.00296187	0.0106795	PF3D7_0304100,PF3D7_0715200,PF3D7_0924600,PF3D7_1031000,PF3D7_1023300,PF3D7_1250400,PF3D7_1234700,PF3D7_1316700,PF3D7_0320200,PF3D7_1221400,PF3D7_1417000,PF3D7_1471700,PF3D7_0825800,PF3D7_0506400
Gametocytes	Peak expression at Day11	Pursat	900	48	95	10	0.00823694	0.0263028	PF3D7_1031000,PF3D7_0625900,PF3D7_1348400,PF3D7_0620700,PF3D7_0420200,PF3D7_0320200,PF3D7_1471800,PF3D7_0825800,PF3D7_0202600,PF3D7_0510700
Gametocytes	Peak expression at Day8	Pailin	900	68	41	7	0.00889855	0.0349761	PF3D7_1343500,PF3D7_1202300,PF3D7_1201600,PF3D7_1141000,PF3D7_1213400,PF3D7_0417000,PF3D7_1141500
Gametocytes	Peak expression at Day10	Pursat	900	48	76	7	0.0418015	0.106979	PF3D7_1309400,PF3D7_1019200,PF3D7_0521900,PF3D7_1421800,PF3D7_0727000,PF3D7_1207700,PF3D7_1006000
GO.CC	GO:0016020-membrane	Pailin	4082	114	877	34	0.0125316	0.0229642	PF3D7_1478700,PF3D7_1478400,PF3D7_1431800,PF3D7_1423800,PF3D7_1417000,PF3D7_1359700,PF3D7_1356100,PF3D7_1346700,PF3D7_1338700,PF3D7_1324500,PF3D7_1310600,PF3D7_1254000,PF3D7_1227500,PF3D7_1225600,PF3D7_1223000,PF3D7_1150000,PF3D7_1133300,PF3D7_1127500,PF3D7_1031000,PF3D7_1023300,PF3D7_1020200,PF3D7_1017200,PF3D7_1016300,PF3D7_0925100,PF3D7_0904200,PF3D7_0901500,PF3D7_0825800,PF3D7_0717000,PF3D7_0…
GO.CC	GO:0016020-membrane	Pursat	4082	99	877	29	0.0238181	0.0419973	PF3D7_1476100,PF3D7_1454900,PF3D7_1442700,PF3D7_1429600,PF3D7_1425800,PF3D7_1402800,PF3D7_1401900,PF3D7_1367800,PF3D7_1350600,PF3D7_1348400,PF3D7_1324600,PF3D7_1322000,PF3D7_1243000,PF3D7_1227000,PF3D7_1212400,PF3D7_1145900,PF3D7_1032800,PF3D7_1031000,PF3D7_1029500,PF3D7_1024300,PF3D7_1021300,PF3D7_0902700,PF3D7_0825800,PF3D7_0727000,PF3D7_0719100,PF3D7_0514500,PF3D7_0404200,PF3D7_0216600,PF3D7_0…
GO.CC	GO:0020011-apicoplast	Pursat	4082	99	489	22	0.00110993	0.00292725	PF3D7_1476100,PF3D7_1472700,PF3D7_1452300,PF3D7_1409100,PF3D7_1367800,PF3D7_1350700,PF3D7_1248400,PF3D7_1220800,PF3D7_1212400,PF3D7_1201600,PF3D7_1145900,PF3D7_1021300,PF3D7_1005900,PF3D7_0911700,PF3D7_0907800,PF3D7_0902900,PF3D7_0800800,PF3D7_0723700,PF3D7_0507000,PF3D7_0420200,PF3D7_0318000,PF3D7_0208500
GO.CC	GO:0020011-apicoplast	Pailin	4082	114	489	20	0.027558	0.0514228	PF3D7_1478400,PF3D7_1445800,PF3D7_1430500,PF3D7_1416800,PF3D7_1406600,PF3D7_1343500,PF3D7_1330200,PF3D7_1306200,PF3D7_1248400,PF3D7_1213500,PF3D7_1202300,PF3D7_1201600,PF3D7_1129600,PF3D7_1117200,PF3D7_0904200,PF3D7_0604400,PF3D7_0503000,PF3D7_0417000,PF3D7_0313900,PF3D7_0301100
GO.CC	GO:0020002-host cell plasma membrane	Pailin	4082	114	143	8	0.0175645	0.0475976	PF3D7_1254000,PF3D7_1150000,PF3D7_0901500,PF3D7_0711700,PF3D7_0500400,PF3D7_0201200,PF3D7_0101000,PF3D7_0100800
