# Supplementary material for: The origins of malaria artemisinin resistance defined by a genetic and transcriptomic background
Source: Nat Commun. 2018 Dec 4;9:5158. doi: 10.1038/s41467-018-07588-x (PMC6279830; doi:10.1038/s41467-018-07588-x)
Supplement: Supplementary file 7 — Supplementary Data 4 [file 41467_2018_7588_MOESM7_ESM.xlsx]

## Sheet: MPM
Supplementary Data 4. Pathways enriched of genes from same groups (Grp1-6) which were characterized in Fig. 2c.
Database/GO branch	Group	PathwayName	Annotated	Drawn	Anno_inPathway	InputPathway	Hypergeometric_P	Binomial_P	GeneList
MPM	Grp1	Differential proteome analysis under drug treatment	3411	678	90	30	0.000738622	0.00489569	PF3D7_1436000,PF3D7_1422500,PF3D7_1335700,PF3D7_1318800,PF3D7_1317800,PF3D7_1312800,PF3D7_1232200,PF3D7_1104200,PF3D7_1017500,PF3D7_0919900,PF3D7_0905900,PF3D7_0904800,PF3D7_0717700,PF3D7_0711500,PF3D7_0618300,PF3D7_0617800,PF3D7_0606800,PF3D7_0523000,PF3D7_0518300,PF3D7_0506900,PF3D7_0423800,PF3D7_0422700,PF3D7_0321400,PF3D7_0320300,PF3D7_0316700,PF3D7_0316500,PF3D7_0309300,PF3D7_0302900,PF3D7_0…
MPM	Grp1	Ribosomal structure	3411	678	87	28	0.00194465	0.0099416	PF3D7_1460700,PF3D7_1431700,PF3D7_1414300,PF3D7_1413400,PF3D7_1408600,PF3D7_1331800,PF3D7_1323400,PF3D7_1317800,PF3D7_1242700,PF3D7_1144000,PF3D7_1142600,PF3D7_1142500,PF3D7_1126200,PF3D7_1105400,PF3D7_1019400,PF3D7_1010800,PF3D7_1003500,PF3D7_0907800,PF3D7_0903900,PF3D7_0813900,PF3D7_0721600,PF3D7_0618300,PF3D7_0524600,PF3D7_0519400,PF3D7_0422400,PF3D7_0317600,PF3D7_0307100,PF3D7_0217800
MPM	Grp1	Architecture Dynamic Formation and Processing of the 90S Pre-ribosome during Early Ribosome Biogenesis	3411	678	23	10	0.00229222	0.0184428	PF3D7_1461200,PF3D7_1447300,PF3D7_1408600,PF3D7_1352200,PF3D7_1242700,PF3D7_1137100,PF3D7_1123900,PF3D7_1105400,PF3D7_0802300,PF3D7_0519400
MPM	Grp1	Hemoglobin digestion	3411	678	24	10	0.0034849	0.0238017	PF3D7_1446200,PF3D7_1408000,PF3D7_1407900,PF3D7_1401300,PF3D7_1247800,PF3D7_1136900,PF3D7_1116700,PF3D7_1115400,PF3D7_1115300,PF3D7_0527300
MPM	Grp1	Protein kinase coding genes	3411	678	103	31	0.00413336	0.0164219	PF3D7_1450000,PF3D7_1433900,PF3D7_1356900,PF3D7_1337800,PF3D7_1316000,PF3D7_1228300,PF3D7_1227600,PF3D7_1148000,PF3D7_1121300,PF3D7_1114700,PF3D7_1108400,PF3D7_1016400,PF3D7_0926000,PF3D7_0902300,PF3D7_0902200,PF3D7_0821100,PF3D7_0817500,PF3D7_0731400,PF3D7_0726200,PF3D7_0717500,PF3D7_0525900,PF3D7_0518400,PF3D7_0500900,PF3D7_0424500,PF3D7_0420100,PF3D7_0321400,PF3D7_0311400,PF3D7_0310100,PF3D7_0…
MPM	Grp1	The acidocalcisome	3411	678	35	13	0.00475065	0.025221	PF3D7_1471200,PF3D7_1464700,PF3D7_1427600,PF3D7_1306600,PF3D7_1304200,PF3D7_1211900,PF3D7_1140100,PF3D7_1132500,PF3D7_0806800,PF3D7_0519200,PF3D7_0406100,PF3D7_0316300,PF3D7_0209600
MPM	Grp1	Exported proteins containing a PHIST domain	3411	678	61	20	0.00517849	0.0223065	PF3D7_1478000,PF3D7_1477700,PF3D7_1477500,PF3D7_1477300,PF3D7_1476300,PF3D7_1372000,PF3D7_1253100,PF3D7_1252700,PF3D7_1201100,PF3D7_1200900,PF3D7_0937000,PF3D7_0831300,PF3D7_0831000,PF3D7_0801000,PF3D7_0731300,PF3D7_0601700,PF3D7_0425300,PF3D7_0424900,PF3D7_0402100,PF3D7_0220100
MPM	Grp1	Utilization of phospholipids	3411	678	44	15	0.0077882	0.0328554	PF3D7_1479000,PF3D7_1401500,PF3D7_1367500,PF3D7_1358000,PF3D7_1252600,PF3D7_1238800,PF3D7_1216200,PF3D7_1126600,PF3D7_1038900,PF3D7_1001400,PF3D7_0936700,PF3D7_0805600,PF3D7_0702200,PF3D7_0629300,PF3D7_0102400
MPM	Grp1	pH regulation in the parasite cytosol	3411	678	23	9	0.00834135	0.0431047	PF3D7_1471200,PF3D7_1464700,PF3D7_1306600,PF3D7_1140100,PF3D7_0806800,PF3D7_0519200,PF3D7_0406100,PF3D7_0316600,PF3D7_0206200
MPM	Grp1	Import and export through the nuclear pore	3411	678	20	8	0.00938049	0.0491616	PF3D7_1137400,PF3D7_0919900,PF3D7_0815200,PF3D7_0711500,PF3D7_0627700,PF3D7_0508500,PF3D7_0418600,PF3D7_0302900
MPM	Grp1	Protein phosphorylation	3411	678	96	28	0.00949167	0.0307142	PF3D7_1469200,PF3D7_1455000,PF3D7_1433900,PF3D7_1249300,PF3D7_1228300,PF3D7_1148000,PF3D7_1135100,PF3D7_1121300,PF3D7_1114700,PF3D7_1108400,PF3D7_1018200,PF3D7_1016400,PF3D7_0902300,PF3D7_0902200,PF3D7_0821100,PF3D7_0810500,PF3D7_0731400,PF3D7_0726200,PF3D7_0525900,PF3D7_0520100,PF3D7_0500900,PF3D7_0424500,PF3D7_0420100,PF3D7_0410300,PF3D7_0311400,PF3D7_0213400,PF3D7_0203100,PF3D7_0102600
MPM	Grp1	Protein arginine methylation	3411	678	14	6	0.0110611	0.0632248	PF3D7_1407100,PF3D7_1125500,PF3D7_1107000,PF3D7_0909800,PF3D7_0617800,PF3D7_0610900
MPM	Grp1	Pyruvate metabolism	3411	678	18	7	0.0154479	0.0709345	PF3D7_1446400,PF3D7_1426700,PF3D7_1140000,PF3D7_1020800,PF3D7_0815900,PF3D7_0627800,PF3D7_0626100
MPM	Grp1	Genes up and down regulated in response to ER stress	3411	678	91	26	0.0154626	0.0444594	PF3D7_1473600,PF3D7_1446600,PF3D7_1438100,PF3D7_1431100,PF3D7_1407700,PF3D7_1401500,PF3D7_1401300,PF3D7_1367500,PF3D7_1330400,PF3D7_1316000,PF3D7_1300200,PF3D7_1252700,PF3D7_1248400,PF3D7_1218800,PF3D7_1035800,PF3D7_1020800,PF3D7_0936200,PF3D7_0931300,PF3D7_0927000,PF3D7_0904200,PF3D7_0623400,PF3D7_0608500,PF3D7_0601900,PF3D7_0518300,PF3D7_0513700,PF3D7_0410000
MPM	Grp1	Regulation of spindle microtubule dynamics	3411	678	44	14	0.0186084	0.0605304	PF3D7_1465800,PF3D7_1432900,PF3D7_1309400,PF3D7_1229500,PF3D7_1211000,PF3D7_1122900,PF3D7_1114000,PF3D7_1023100,PF3D7_0927000,PF3D7_0803700,PF3D7_0729900,PF3D7_0724900,PF3D7_0708000,PF3D7_0319400
MPM	Grp1	Transporters of the plasma membrane	3411	678	68	20	0.0196914	0.056556	PF3D7_1471200,PF3D7_1469400,PF3D7_1464700,PF3D7_1427600,PF3D7_1306600,PF3D7_1304200,PF3D7_1211900,PF3D7_1140100,PF3D7_1132500,PF3D7_1037300,PF3D7_1022200,PF3D7_0904900,PF3D7_0828600,PF3D7_0806800,PF3D7_0519200,PF3D7_0406100,PF3D7_0316600,PF3D7_0209600,PF3D7_0206200,PF3D7_0204700
MPM	Grp1	Phosphatidylcholine metabolism	3411	678	19	7	0.0221458	0.0881453	PF3D7_1358000,PF3D7_1316600,PF3D7_1038900,PF3D7_1001400,PF3D7_0702200,PF3D7_0629900,PF3D7_0102400
MPM	Grp1	Splicing and non-sense-mediated decay factors	3411	678	73	21	0.0228735	0.062062	PF3D7_1472000,PF3D7_1468800,PF3D7_1461600,PF3D7_1367100,PF3D7_1364300,PF3D7_1325000,PF3D7_1220100,PF3D7_1126900,PF3D7_1125500,PF3D7_1123900,PF3D7_1107000,PF3D7_0925800,PF3D7_0909800,PF3D7_0822800,PF3D7_0818000,PF3D7_0619900,PF3D7_0522800,PF3D7_0517300,PF3D7_0405400,PF3D7_0302000,PF3D7_0218500
MPM	Grp1	Posttranslational translocation in eukaryotes	3411	678	27	9	0.0287145	0.0938446	PF3D7_1457000,PF3D7_1438100,PF3D7_1346100,PF3D7_1331300,PF3D7_1318800,PF3D7_1115600,PF3D7_1108700,PF3D7_1034300,PF3D7_0219400
MPM	Grp1	ATP synthase complex	3411	678	20	7	0.0306559	0.107511	PF3D7_1464700,PF3D7_1306600,PF3D7_1140100,PF3D7_0806800,PF3D7_0715500,PF3D7_0519200,PF3D7_0406100
MPM	Grp1	Karyopherin-exportin-mediated nuclear export pathways	3411	678	20	7	0.0306559	0.107511	PF3D7_1340600,PF3D7_1137400,PF3D7_0919900,PF3D7_0711500,PF3D7_0508500,PF3D7_0418600,PF3D7_0302900
MPM	Grp1	Genes coding for GPI-anchored membrane proteins	3411	678	31	10	0.0307464	0.0945501	PF3D7_1431400,PF3D7_1346800,PF3D7_1346700,PF3D7_0612800,PF3D7_0606800,PF3D7_0508000,PF3D7_0504500,PF3D7_0502500,PF3D7_0304600,PF3D7_0207000
MPM	Grp1	Mitochondrial antioxidant system	3411	678	17	6	0.0361453	0.126318	PF3D7_1232200,PF3D7_1034300,PF3D7_0923600,PF3D7_0815900,PF3D7_0709200,PF3D7_0623500
MPM	Grp1	Molecular motor prototypes	3411	678	40	12	0.0404299	0.107126	PF3D7_1465800,PF3D7_1329100,PF3D7_1211000,PF3D7_1122900,PF3D7_1118700,PF3D7_1114000,PF3D7_1023100,PF3D7_1020200,PF3D7_0905300,PF3D7_0729900,PF3D7_0724900,PF3D7_0319400
MPM	Grp1	Genes coding for transport proteins	3411	678	142	36	0.0408525	0.0845703	PF3D7_1471200,PF3D7_1469400,PF3D7_1464700,PF3D7_1427600,PF3D7_1426500,PF3D7_1404600,PF3D7_1339900,PF3D7_1332100,PF3D7_1306600,PF3D7_1304200,PF3D7_1211900,PF3D7_1140100,PF3D7_1132500,PF3D7_1037300,PF3D7_1033400,PF3D7_1022200,PF3D7_0924500,PF3D7_0916000,PF3D7_0905200,PF3D7_0904900,PF3D7_0828600,PF3D7_0813700,PF3D7_0806800,PF3D7_0715500,PF3D7_0614300,PF3D7_0523000,PF3D7_0519200,PF3D7_0508300,PF3D7_0…
MPM	Grp1	The homeostasis of Ca2+ in malaria parasites	3411	678	25	8	0.0445503	0.129405	PF3D7_1464700,PF3D7_1306600,PF3D7_1211900,PF3D7_1140100,PF3D7_0806800,PF3D7_0715500,PF3D7_0519200,PF3D7_0406100
MPM	Grp1	Localization of aminoacyl-tRNA ligases in the three protein translational compartments	3411	678	37	11	0.0486948	0.124396	PF3D7_1461900,PF3D7_1445100,PF3D7_1420400,PF3D7_1416800,PF3D7_1367700,PF3D7_1357200,PF3D7_1232000,PF3D7_1117500,PF3D7_0717700,PF3D7_0622800,PF3D7_0211800
MPM	Grp1	Biogenesis of cytochrome oxidase	3411	678	18	6	0.0493164	0.152329	PF3D7_1361700,PF3D7_1025600,PF3D7_0927800,PF3D7_0904900,PF3D7_0708700,PF3D7_0519300
MPM	Grp2	Expression peak in the 6th day of Gametocytes development	900	132	107	25	0.00335153	0.0124223	PF3D7_1329700,PF3D7_0518600,PF3D7_1017400,PF3D7_0217000,PF3D7_1205700,PF3D7_1206100,PF3D7_1011500,PF3D7_0925600,PF3D7_0627600,PF3D7_0801400,PF3D7_0719200,PF3D7_0820400,PF3D7_1250100,PF3D7_0517500,PF3D7_0929300,PF3D7_1245600,PF3D7_0319800,PF3D7_1415700,PF3D7_0315700,PF3D7_0603900,PF3D7_0825900,PF3D7_1422900,PF3D7_0607300,PF3D7_1412900,PF3D7_1003700
MPM	Grp2	Porphyrin metabolism	3411	484	17	6	0.00594362	0.0360176	PF3D7_1360500,PF3D7_1203600,PF3D7_1138400,PF3D7_1028100,PF3D7_1011900,PF3D7_0607300
MPM	Grp2	Purine metabolism	3411	484	34	9	0.0162347	0.0563027	PF3D7_1360500,PF3D7_1329400,PF3D7_1321600,PF3D7_1206100,PF3D7_1138400,PF3D7_1015800,PF3D7_0931900,PF3D7_0923800,PF3D7_0206700
MPM	Grp2	Subcellular location of exported proteins	3411	484	39	10	0.0164945	0.0544987	PF3D7_1323500,PF3D7_1148700,PF3D7_1116800,PF3D7_1001700,PF3D7_0935900,PF3D7_0831700,PF3D7_0701600,PF3D7_0532200,PF3D7_0202200,PF3D7_0202000
MPM	Grp2	Pyrimidine metabolism	3411	484	22	6	0.0276256	0.0960153	PF3D7_1308200,PF3D7_1127100,PF3D7_1037700,PF3D7_1015800,PF3D7_0923800,PF3D7_0517500
MPM	Grp2	Putative organization of the kinetochore	3411	484	38	9	0.0347151	0.095521	PF3D7_1333700,PF3D7_1219700,PF3D7_1217600,PF3D7_1020300,PF3D7_0719200,PF3D7_0624500,PF3D7_0614400,PF3D7_0501700,PF3D7_0307300
MPM	Grp3	Fatty acids elongation in the endoplasmic reticulum	3411	422	21	8	0.000465742	0.0051519	PF3D7_1017200,PF3D7_0920000,PF3D7_0605900,PF3D7_0525100,PF3D7_0422000,PF3D7_0301000,PF3D7_0215000,PF3D7_0109300
MPM	Grp3	Interactions between modified host cell membrane and endothelial cell	3411	422	238	45	0.000951398	0.00332485	PF3D7_1400800,PF3D7_1400400,PF3D7_1301800,PF3D7_1254800,PF3D7_1254700,PF3D7_1254500,PF3D7_1254400,PF3D7_1150200,PF3D7_1101300,PF3D7_1040700,PF3D7_1040100,PF3D7_0901500,PF3D7_0833200,PF3D7_0833000,PF3D7_0831100,PF3D7_0800700,PF3D7_0800100,PF3D7_0732000,PF3D7_0632100,PF3D7_0500600,PF3D7_0424400,PF3D7_0421100,PF3D7_0413200,PF3D7_0402600,PF3D7_0402200,PF3D7_0401400,PF3D7_0401300,PF3D7_0401000,PF3D7_0…
MPM	Grp3	Structure of telomere and sub-telomeric regions	3411	422	212	39	0.00325407	0.00938429	PF3D7_1400800,PF3D7_1400400,PF3D7_1254800,PF3D7_1254700,PF3D7_1254500,PF3D7_1254400,PF3D7_1150200,PF3D7_1101300,PF3D7_1040700,PF3D7_1040100,PF3D7_1039700,PF3D7_0901500,PF3D7_0833200,PF3D7_0833000,PF3D7_0800100,PF3D7_0732000,PF3D7_0632100,PF3D7_0500600,PF3D7_0421100,PF3D7_0413200,PF3D7_0402600,PF3D7_0401400,PF3D7_0401300,PF3D7_0401000,PF3D7_0400900,PF3D7_0400700,PF3D7_0324600,PF3D7_0300200,PF3D7_0…
MPM	Grp3	Fatty acid synthesis in the apicoplast	3411	422	38	10	0.00483161	0.0215695	PF3D7_1460000,PF3D7_1232300,PF3D7_1119000,PF3D7_0922900,PF3D7_0920000,PF3D7_0605900,PF3D7_0525100,PF3D7_0301000,PF3D7_0215000,PF3D7_0109300
MPM	Grp3	Generation of polyphosphates	3411	422	21	6	0.0103786	0.0483509	PF3D7_1333200,PF3D7_0920000,PF3D7_0525100,PF3D7_0301000,PF3D7_0215000,PF3D7_0109300
MPM	Grp3	Proteins containing histone post translational modification-binding modules	3411	422	26	7	0.0105843	0.0449828	PF3D7_1433400,PF3D7_1360700,PF3D7_1322100,PF3D7_1212900,PF3D7_1140700,PF3D7_0629700,PF3D7_0323500
MPM	Grp3	Sphingomyelin and ceramide metabolism	3411	422	26	7	0.0105843	0.0449828	PF3D7_0920000,PF3D7_0625000,PF3D7_0525100,PF3D7_0508200,PF3D7_0301000,PF3D7_0215000,PF3D7_0109300
MPM	Grp3	Large Tethering Complexes that Act in the Secretory and Endocytic Pathways	3411	422	39	9	0.0173023	0.0561996	PF3D7_1465100,PF3D7_1452500,PF3D7_1323800,PF3D7_1130500,PF3D7_1125100,PF3D7_0935200,PF3D7_0816700,PF3D7_0502000,PF3D7_0418500
MPM	Grp3	Transcription related proteins encoding genes	3411	422	173	30	0.0189762	0.0413998	PF3D7_1475000,PF3D7_1472200,PF3D7_1449500,PF3D7_1417200,PF3D7_1364800,PF3D7_1357500,PF3D7_1353500,PF3D7_1350900,PF3D7_1342900,PF3D7_1322100,PF3D7_1317200,PF3D7_1308100,PF3D7_1235300,PF3D7_1222600,PF3D7_1213700,PF3D7_1212900,PF3D7_1210200,PF3D7_1140700,PF3D7_1134600,PF3D7_1128200,PF3D7_1033600,PF3D7_1011800,PF3D7_0927200,PF3D7_0909700,PF3D7_0820000,PF3D7_0805400,PF3D7_0714500,PF3D7_0629700,PF3D7_0…
MPM	Grp3	Rosette formation between normal and infected RBC	3411	422	222	37	0.0202873	0.0418246	PF3D7_1400800,PF3D7_1400400,PF3D7_1254800,PF3D7_1254700,PF3D7_1254500,PF3D7_1254400,PF3D7_1150200,PF3D7_1101300,PF3D7_1040700,PF3D7_1040100,PF3D7_0901500,PF3D7_0833200,PF3D7_0833000,PF3D7_0800100,PF3D7_0732000,PF3D7_0632100,PF3D7_0500600,PF3D7_0421100,PF3D7_0413200,PF3D7_0402600,PF3D7_0401400,PF3D7_0401300,PF3D7_0401000,PF3D7_0400900,PF3D7_0400700,PF3D7_0324600,PF3D7_0300200,PF3D7_0222600,PF3D7_0…
MPM	Grp3	The ubiquitylation machineries of the ER for misfolded secretory proteins	3411	422	30	7	0.0254651	0.0819305	PF3D7_1455800,PF3D7_1407000,PF3D7_1124200,PF3D7_0903800,PF3D7_0815700,PF3D7_0314300,PF3D7_0109100
MPM	Grp3	Kinetochores power chromosome movements in mitosis	3411	422	42	9	0.0285667	0.0803844	PF3D7_1475700,PF3D7_1447800,PF3D7_1357300,PF3D7_1219000,PF3D7_1146700,PF3D7_1026400,PF3D7_0729800,PF3D7_0723500,PF3D7_0309200
MPM	Grp3	Transcriptomic response of dihydroartemisinin -DHA- treated K1 strain trophozoites	3411	422	73	14	0.0306907	0.0732537	PF3D7_1350900,PF3D7_1226100,PF3D7_1117000,PF3D7_1032600,PF3D7_1016700,PF3D7_0927200,PF3D7_0924900,PF3D7_0805100,PF3D7_0731200,PF3D7_0730900,PF3D7_0702100,PF3D7_0521100,PF3D7_0514500,PF3D7_0321500
MPM	Grp3	Assembly factors and their roles in quality control during ribosome maturation	3411	422	26	6	0.034038	0.106529	PF3D7_1469300,PF3D7_1469000,PF3D7_1431300,PF3D7_1309100,PF3D7_0729300,PF3D7_0309000
MPM	Grp3	Transcription associated proteins implicated in the transcriptional machinery	3411	422	200	32	0.0468503	0.0845023	PF3D7_1475000,PF3D7_1472200,PF3D7_1458600,PF3D7_1449500,PF3D7_1417200,PF3D7_1364800,PF3D7_1357500,PF3D7_1353500,PF3D7_1350900,PF3D7_1342900,PF3D7_1322100,PF3D7_1317200,PF3D7_1308100,PF3D7_1235300,PF3D7_1222600,PF3D7_1213700,PF3D7_1212900,PF3D7_1210200,PF3D7_1209100,PF3D7_1140700,PF3D7_1134600,PF3D7_1128200,PF3D7_1033600,PF3D7_0927200,PF3D7_0909700,PF3D7_0820000,PF3D7_0805400,PF3D7_0714500,PF3D7_0…
MPM	Grp4	Functional annotation of merozoite invasion-related proteins	3411	785	82	44	2.60631e-10	3.69957e-07	PF3D7_1452000,PF3D7_1410400,PF3D7_1364100,PF3D7_1335400,PF3D7_1335100,PF3D7_1334500,PF3D7_1301600,PF3D7_1252400,PF3D7_1252100,PF3D7_1218000,PF3D7_1149000,PF3D7_1133400,PF3D7_1036000,PF3D7_1035700,PF3D7_1035600,PF3D7_1035500,PF3D7_1035300,PF3D7_1035200,PF3D7_1028700,PF3D7_1017100,PF3D7_0930300,PF3D7_0929400,PF3D7_0905400,PF3D7_0831600,PF3D7_0828800,PF3D7_0817700,PF3D7_0731500,PF3D7_0722200,PF3D7_0…
MPM	Grp4	PfEMP1 domain architectures	3411	785	58	33	4.31306e-09	3.21854e-06	PF3D7_1373500,PF3D7_1300300,PF3D7_1300100,PF3D7_1240600,PF3D7_1240300,PF3D7_1219300,PF3D7_1200600,PF3D7_1200100,PF3D7_1150400,PF3D7_1100200,PF3D7_1041300,PF3D7_1000100,PF3D7_0937800,PF3D7_0937600,PF3D7_0809100,PF3D7_0800300,PF3D7_0800200,PF3D7_0712900,PF3D7_0712600,PF3D7_0712400,PF3D7_0712300,PF3D7_0712000,PF3D7_0632500,PF3D7_0600400,PF3D7_0600200,PF3D7_0426000,PF3D7_0425800,PF3D7_0421300,PF3D7_0…
MPM	Grp4	Subcellular localization of proteins involved in invasion	3411	785	84	41	4.14409e-08	8.81668e-06	PF3D7_1452000,PF3D7_1410400,PF3D7_1364100,PF3D7_1335400,PF3D7_1335100,PF3D7_1301600,PF3D7_1252400,PF3D7_1252100,PF3D7_1218000,PF3D7_1133400,PF3D7_1036000,PF3D7_1035700,PF3D7_1035600,PF3D7_1035500,PF3D7_1035300,PF3D7_1035200,PF3D7_1017100,PF3D7_0930300,PF3D7_0929400,PF3D7_0905400,PF3D7_0831600,PF3D7_0828800,PF3D7_0817700,PF3D7_0731500,PF3D7_0722200,PF3D7_0707300,PF3D7_0613300,PF3D7_0612700,PF3D7_0…
MPM	Grp4	Proteins of detergent-resistant membranes	3411	785	132	57	4.59467e-08	6.50667e-06	PF3D7_1468700,PF3D7_1465900,PF3D7_1462700,PF3D7_1456800,PF3D7_1447000,PF3D7_1430900,PF3D7_1410400,PF3D7_1364100,PF3D7_1335100,PF3D7_1311900,PF3D7_1252100,PF3D7_1246200,PF3D7_1232100,PF3D7_1222700,PF3D7_1201000,PF3D7_1149000,PF3D7_1132800,PF3D7_1129900,PF3D7_1121600,PF3D7_1113000,PF3D7_1022400,PF3D7_1016300,PF3D7_1014700,PF3D7_1008700,PF3D7_0936800,PF3D7_0930300,PF3D7_0929400,PF3D7_0918000,PF3D7_0…
MPM	Grp4	Location of lipid raft-associated proteins	3411	785	40	24	8.77127e-08	3.02888e-05	PF3D7_1410400,PF3D7_1364100,PF3D7_1335400,PF3D7_1301600,PF3D7_1252100,PF3D7_1133400,PF3D7_1121600,PF3D7_1014700,PF3D7_0930300,PF3D7_0929400,PF3D7_0918000,PF3D7_0905400,PF3D7_0831600,PF3D7_0829200,PF3D7_0731500,PF3D7_0707300,PF3D7_0612700,PF3D7_0501500,PF3D7_0424200,PF3D7_0402300,PF3D7_0217500,PF3D7_0207600,PF3D7_0207500,PF3D7_0102500
MPM	Grp4	Merozoite ligands their erythrocyte receptors	3411	785	18	14	9.66869e-08	0.000103205	PF3D7_1452000,PF3D7_1335400,PF3D7_1335100,PF3D7_1301600,PF3D7_1133400,PF3D7_1035500,PF3D7_1028700,PF3D7_0930300,PF3D7_0817700,PF3D7_0731500,PF3D7_0424200,PF3D7_0424100,PF3D7_0402300,PF3D7_0102500
MPM	Grp4	S-nitrosylated proteins	3411	785	260	93	4.12687e-07	1.97578e-05	PF3D7_1474800,PF3D7_1468700,PF3D7_1462800,PF3D7_1457200,PF3D7_1451100,PF3D7_1444800,PF3D7_1443900,PF3D7_1439900,PF3D7_1437200,PF3D7_1419800,PF3D7_1416900,PF3D7_1410600,PF3D7_1410400,PF3D7_1410200,PF3D7_1407800,PF3D7_1403900,PF3D7_1367000,PF3D7_1366500,PF3D7_1360800,PF3D7_1358500,PF3D7_1350100,PF3D7_1338300,PF3D7_1333000,PF3D7_1324900,PF3D7_1321700,PF3D7_1317100,PF3D7_1311900,PF3D7_1311800,PF3D7_1…
MPM	Grp4	Parasite invasion ligands and human erythrocyte receptors	3411	785	9	8	1.74779e-06	0.00133787	PF3D7_1335400,PF3D7_1301600,PF3D7_1028700,PF3D7_0731500,PF3D7_0424200,PF3D7_0424100,PF3D7_0402300,PF3D7_0102500
MPM	Grp4	Proteins predicted to be involved in cell cycle regulatory network	3411	785	54	27	3.17186e-06	0.000200406	PF3D7_1356800,PF3D7_1239700,PF3D7_1239200,PF3D7_1219300,PF3D7_1211700,PF3D7_1209300,PF3D7_1200100,PF3D7_1145200,PF3D7_1143100,PF3D7_1118200,PF3D7_1015300,PF3D7_1007700,PF3D7_0937800,PF3D7_0917900,PF3D7_0818900,PF3D7_0809100,PF3D7_0730300,PF3D7_0726300,PF3D7_0705300,PF3D7_0516800,PF3D7_0509100,PF3D7_0507600,PF3D7_0420300,PF3D7_0317200,PF3D7_0303500,PF3D7_0300100,PF3D7_0223500
MPM	Grp4	Established and putative Maurer-s clefts proteins	3411	785	111	46	3.29708e-06	0.000128898	PF3D7_1462800,PF3D7_1456800,PF3D7_1444800,PF3D7_1439900,PF3D7_1414400,PF3D7_1370300,PF3D7_1335100,PF3D7_1334500,PF3D7_1324900,PF3D7_1302200,PF3D7_1222300,PF3D7_1201000,PF3D7_1149000,PF3D7_1121600,PF3D7_1102700,PF3D7_1016900,PF3D7_1016300,PF3D7_1015900,PF3D7_1012400,PF3D7_1008900,PF3D7_1001000,PF3D7_0929400,PF3D7_0917900,PF3D7_0905400,PF3D7_0827900,PF3D7_0826700,PF3D7_0818900,PF3D7_0731100,PF3D7_0…
MPM	Grp4	Proteome of the parasitophorous vacuole	3411	785	40	20	4.34851e-05	0.00127539	PF3D7_1462800,PF3D7_1439900,PF3D7_1335100,PF3D7_1247400,PF3D7_1222300,PF3D7_1121600,PF3D7_1118200,PF3D7_1115700,PF3D7_1102700,PF3D7_1016900,PF3D7_1016300,PF3D7_1008700,PF3D7_0929400,PF3D7_0903700,PF3D7_0902800,PF3D7_0827900,PF3D7_0818900,PF3D7_0318100,PF3D7_0308200,PF3D7_0207600
MPM	Grp4	cGMP-PKG signalling in egress-invasion	3411	785	11	8	6.0748e-05	0.00449345	PF3D7_1436600,PF3D7_1342600,PF3D7_1251200,PF3D7_1222700,PF3D7_1021800,PF3D7_0525800,PF3D7_0515700,PF3D7_0217500
MPM	Grp4	Model for merozoite invasion	3411	785	8	6	0.000214353	0.0113839	PF3D7_1452000,PF3D7_1133400,PF3D7_0930300,PF3D7_0817700,PF3D7_0424200,PF3D7_0424100
MPM	Grp4	Exported parasite proteins associated with Maurer-s clefts	3411	785	10	7	0.000218992	0.00927852	PF3D7_1414400,PF3D7_1001000,PF3D7_0929400,PF3D7_0827900,PF3D7_0501300,PF3D7_0501200,PF3D7_0401800
MPM	Grp4	Components of the linear motor responsible for merozoite motility in invasion	3411	785	41	19	0.000247295	0.00377141	PF3D7_1460600,PF3D7_1444800,PF3D7_1423300,PF3D7_1406800,PF3D7_1351700,PF3D7_1342600,PF3D7_1246400,PF3D7_1246200,PF3D7_1222700,PF3D7_1003600,PF3D7_0932200,PF3D7_0918000,PF3D7_0828000,PF3D7_0530900,PF3D7_0525800,PF3D7_0515700,PF3D7_0423500,PF3D7_0304100,PF3D7_0217500
MPM	Grp4	Components of exosomes	3411	785	17	10	0.000277894	0.00688502	PF3D7_1462800,PF3D7_1246200,PF3D7_0929400,PF3D7_0905400,PF3D7_0818900,PF3D7_0619400,PF3D7_0501300,PF3D7_0501000,PF3D7_0302500,PF3D7_0102500
MPM	Grp4	Proteins of erythrocyte-derived microvesicles	3411	785	17	10	0.000277894	0.00688502	PF3D7_1462800,PF3D7_1246200,PF3D7_0929400,PF3D7_0905400,PF3D7_0818900,PF3D7_0619400,PF3D7_0501300,PF3D7_0501000,PF3D7_0302500,PF3D7_0102500
MPM	Grp4	Rosette formation between normal and infected RBC	3411	785	222	72	0.000325491	0.00243639	PF3D7_1480000,PF3D7_1479900,PF3D7_1400100,PF3D7_1373500,PF3D7_1373400,PF3D7_1373100,PF3D7_1372500,PF3D7_1300500,PF3D7_1300400,PF3D7_1300300,PF3D7_1300100,PF3D7_1240600,PF3D7_1240300,PF3D7_1219300,PF3D7_1200600,PF3D7_1200500,PF3D7_1200100,PF3D7_1150400,PF3D7_1150000,PF3D7_1149800,PF3D7_1101100,PF3D7_1100400,PF3D7_1100200,PF3D7_1041300,PF3D7_1041100,PF3D7_1041000,PF3D7_1040200,PF3D7_1000800,PF3D7_1…
MPM	Grp4	Proteins targeted by the thioredoxin superfamily enzymes	3411	785	42	19	0.000371798	0.00484112	PF3D7_1468700,PF3D7_1462800,PF3D7_1451100,PF3D7_1437200,PF3D7_1403900,PF3D7_1324900,PF3D7_1246200,PF3D7_1124700,PF3D7_0920800,PF3D7_0917900,PF3D7_0827900,PF3D7_0826700,PF3D7_0818900,PF3D7_0802200,PF3D7_0626800,PF3D7_0614800,PF3D7_0608800,PF3D7_0520900,PF3D7_0209800
MPM	Grp4	Structure of telomere and sub-telomeric regions	3411	785	212	69	0.00037812	0.00274573	PF3D7_1480000,PF3D7_1479900,PF3D7_1373500,PF3D7_1373400,PF3D7_1373100,PF3D7_1372500,PF3D7_1300500,PF3D7_1300400,PF3D7_1300300,PF3D7_1300100,PF3D7_1240600,PF3D7_1219300,PF3D7_1200600,PF3D7_1200500,PF3D7_1200100,PF3D7_1150400,PF3D7_1150000,PF3D7_1149800,PF3D7_1101100,PF3D7_1100400,PF3D7_1100200,PF3D7_1041300,PF3D7_1041100,PF3D7_1041000,PF3D7_1040200,PF3D7_1000800,PF3D7_1000200,PF3D7_1000100,PF3D7_0…
MPM	Grp4	Myristoylated proteins	3411	785	43	19	0.000547526	0.00614906	PF3D7_1460600,PF3D7_1451700,PF3D7_1359800,PF3D7_1335100,PF3D7_1310600,PF3D7_1306400,PF3D7_1248900,PF3D7_1223100,PF3D7_1222700,PF3D7_1129000,PF3D7_1020900,PF3D7_1008400,PF3D7_0913800,PF3D7_0906100,PF3D7_0810300,PF3D7_0414600,PF3D7_0403800,PF3D7_0217500,PF3D7_0205900
MPM	Grp4	Top ranked surface exposed proteins	3411	785	132	46	0.000565484	0.0041609	PF3D7_1462800,PF3D7_1452000,PF3D7_1444800,PF3D7_1416900,PF3D7_1410400,PF3D7_1409800,PF3D7_1406800,PF3D7_1358500,PF3D7_1342400,PF3D7_1333000,PF3D7_1314500,PF3D7_1311900,PF3D7_1252100,PF3D7_1247400,PF3D7_1246200,PF3D7_1239500,PF3D7_1235700,PF3D7_1232100,PF3D7_1224500,PF3D7_1133400,PF3D7_1132800,PF3D7_1108500,PF3D7_1034400,PF3D7_1015900,PF3D7_1015600,PF3D7_1008700,PF3D7_0930300,PF3D7_0929400,PF3D7_0…
MPM	Grp4	Protein-Protein Interactions between Human Erythrocytes and Plasmodium falciparum	3411	785	56	23	0.000703782	0.00648398	PF3D7_1407800,PF3D7_1316200,PF3D7_1301600,PF3D7_1222300,PF3D7_1219300,PF3D7_1200600,PF3D7_1150400,PF3D7_1149000,PF3D7_1133400,PF3D7_1100200,PF3D7_1039000,PF3D7_1035700,PF3D7_0930300,PF3D7_0731500,PF3D7_0712600,PF3D7_0712300,PF3D7_0712000,PF3D7_0600200,PF3D7_0424700,PF3D7_0421300,PF3D7_0420700,PF3D7_0416800,PF3D7_0102500
MPM	Grp4	Domains of merozoite surface proteins	3411	785	14	8	0.0011162	0.0172262	PF3D7_1335400,PF3D7_1301600,PF3D7_1218000,PF3D7_1133400,PF3D7_0731500,PF3D7_0424200,PF3D7_0402300,PF3D7_0102500
MPM	Grp4	Interactions between modified host cell membrane and endothelial cell	3411	785	238	74	0.0011167	0.00584696	PF3D7_1480000,PF3D7_1479900,PF3D7_1400100,PF3D7_1373500,PF3D7_1373400,PF3D7_1373100,PF3D7_1372500,PF3D7_1300500,PF3D7_1300400,PF3D7_1300300,PF3D7_1300100,PF3D7_1240600,PF3D7_1240300,PF3D7_1219300,PF3D7_1200600,PF3D7_1200500,PF3D7_1200100,PF3D7_1150400,PF3D7_1150000,PF3D7_1149800,PF3D7_1149000,PF3D7_1101100,PF3D7_1100400,PF3D7_1100200,PF3D7_1041300,PF3D7_1041100,PF3D7_1041000,PF3D7_1040200,PF3D7_1…
MPM	Grp4	Peptides with confirmed methylated lysine residues	3411	785	269	82	0.00124758	0.00618375	PF3D7_1462800,PF3D7_1452000,PF3D7_1451100,PF3D7_1445900,PF3D7_1444800,PF3D7_1438400,PF3D7_1434800,PF3D7_1416200,PF3D7_1415000,PF3D7_1410600,PF3D7_1373500,PF3D7_1373400,PF3D7_1372500,PF3D7_1364100,PF3D7_1356800,PF3D7_1338300,PF3D7_1335100,PF3D7_1324900,PF3D7_1301600,PF3D7_1300100,PF3D7_1246900,PF3D7_1235200,PF3D7_1222300,PF3D7_1221000,PF3D7_1200600,PF3D7_1150000,PF3D7_1149000,PF3D7_1132700,PF3D7_1…
MPM	Grp4	MSPDBL and MSP1 mediate merozoite invasion	3411	785	10	6	0.00206369	0.0298367	PF3D7_1335100,PF3D7_1133400,PF3D7_1035700,PF3D7_1035500,PF3D7_0930300,PF3D7_0905400
MPM	Grp4	Arginine and proline metabolism	3411	785	11	6	0.00455342	0.0438849	PF3D7_1370000,PF3D7_1341000,PF3D7_1218600,PF3D7_0925300,PF3D7_0906500,PF3D7_0608800
MPM	Grp4	Organellar ribosome assembly proteins and their predicted targeting	3411	785	22	10	0.00501083	0.0336877	PF3D7_1411600,PF3D7_1333000,PF3D7_1232100,PF3D7_1215300,PF3D7_1032000,PF3D7_1015600,PF3D7_0824300,PF3D7_0513400,PF3D7_0410700,PF3D7_0409400
MPM	Grp4	DNA binding proteins with AP2 domain-s-	3411	785	20	9	0.00741323	0.0447103	PF3D7_1239200,PF3D7_1143100,PF3D7_1139300,PF3D7_1007700,PF3D7_0802100,PF3D7_0730300,PF3D7_0604100,PF3D7_0516800,PF3D7_0420300
MPM	Grp4	Import of proteins into the mitochondrion	3411	785	29	12	0.00751845	0.0392839	PF3D7_1434700,PF3D7_1368600,PF3D7_1333000,PF3D7_1320400,PF3D7_1215300,PF3D7_1124700,PF3D7_0823700,PF3D7_0818900,PF3D7_0726900,PF3D7_0617000,PF3D7_0608310,PF3D7_0523100
MPM	Grp4	Enzyme involved in protein degradation within mitochondria	3411	785	15	7	0.0102365	0.0612378	PF3D7_1320400,PF3D7_1239700,PF3D7_1209900,PF3D7_1014700,PF3D7_0829200,PF3D7_0812220,PF3D7_0523100
MPM	Grp4	Hemoglobin digestion	3411	785	24	10	0.0112355	0.05435	PF3D7_1446800,PF3D7_1407800,PF3D7_1360800,PF3D7_1311800,PF3D7_1115700,PF3D7_1015300,PF3D7_0932300,PF3D7_0804400,PF3D7_0629500,PF3D7_0507500
MPM	Grp4	Centriole proteins	3411	785	21	9	0.0112886	0.0571552	PF3D7_1367000,PF3D7_1339800,PF3D7_1027700,PF3D7_1008700,PF3D7_0903700,PF3D7_0613500,PF3D7_0607600,PF3D7_0303500,PF3D7_0107000
MPM	Grp4	Genes coding for enzymes-proteins involved in DNA replication	3411	785	64	22	0.0125199	0.0438647	PF3D7_1463300,PF3D7_1463200,PF3D7_1429900,PF3D7_1425400,PF3D7_1415000,PF3D7_1408400,PF3D7_1368800,PF3D7_1304100,PF3D7_1241700,PF3D7_1146600,PF3D7_1111100,PF3D7_1017000,PF3D7_0934100,PF3D7_0914800,PF3D7_0908000,PF3D7_0809700,PF3D7_0726300,PF3D7_0625300,PF3D7_0510500,PF3D7_0505500,PF3D7_0305600,PF3D7_0219600
MPM	Grp4	Single Gene-enzyme deletions predicted to cause impairment of metabolic network	3411	785	179	53	0.0141218	0.0390276	PF3D7_1462800,PF3D7_1456100,PF3D7_1444800,PF3D7_1443700,PF3D7_1440300,PF3D7_1439900,PF3D7_1437200,PF3D7_1419800,PF3D7_1410200,PF3D7_1409900,PF3D7_1401800,PF3D7_1365600,PF3D7_1362500,PF3D7_1354500,PF3D7_1342800,PF3D7_1340900,PF3D7_1324900,PF3D7_1313200,PF3D7_1308900,PF3D7_1251300,PF3D7_1239600,PF3D7_1238600,PF3D7_1219900,PF3D7_1218600,PF3D7_1142400,PF3D7_1132800,PF3D7_1129000,PF3D7_1128400,PF3D7_1…
MPM	Grp4	Molecular markers of resistance to antimalarial drugs	3411	785	13	6	0.0152919	0.082708	PF3D7_1229100,PF3D7_1012300,PF3D7_0810800,PF3D7_0709000,PF3D7_0417200,PF3D7_0112200
MPM	Grp4	Putative Golgi disassembly and reassembly mechanisms	3411	785	19	8	0.0167274	0.0759055	PF3D7_1339700,PF3D7_1319700,PF3D7_1246900,PF3D7_1149000,PF3D7_1031400,PF3D7_0904000,PF3D7_0619400,PF3D7_0506700
MPM	Grp4	Nuclear genes with mitochondrial signal sequences	3411	785	274	77	0.0168066	0.0417893	PF3D7_1472700,PF3D7_1462700,PF3D7_1456100,PF3D7_1437700,PF3D7_1435000,PF3D7_1434700,PF3D7_1431600,PF3D7_1431000,PF3D7_1430900,PF3D7_1428700,PF3D7_1419800,PF3D7_1411600,PF3D7_1368700,PF3D7_1368600,PF3D7_1366500,PF3D7_1365500,PF3D7_1350100,PF3D7_1345100,PF3D7_1332300,PF3D7_1330600,PF3D7_1330300,PF3D7_1320400,PF3D7_1311800,PF3D7_1249500,PF3D7_1245400,PF3D7_1241600,PF3D7_1239700,PF3D7_1239600,PF3D7_1…
MPM	Grp4	Proteins involved in steps during passage through prophase	3411	785	23	9	0.0233488	0.0882171	PF3D7_1423300,PF3D7_1414400,PF3D7_1403100,PF3D7_1304000,PF3D7_1245100,PF3D7_0605300,PF3D7_0509100,PF3D7_0414000,PF3D7_0314400
MPM	Grp4	Base excision repair of AP sites	3411	785	30	11	0.0275089	0.090925	PF3D7_1429900,PF3D7_1408400,PF3D7_1368800,PF3D7_1362500,PF3D7_1304100,PF3D7_1017000,PF3D7_0934100,PF3D7_0614800,PF3D7_0504400,PF3D7_0408500,PF3D7_0305600
MPM	Grp4	The ATG autophagic pathway	3411	785	18	7	0.0359879	0.125493	PF3D7_1335400,PF3D7_1239800,PF3D7_0812400,PF3D7_0709400,PF3D7_0311300,PF3D7_0216700,PF3D7_0203000
MPM	Grp4	Chaperone-mediated modulation of nucleosome-histone interactions	3411	785	15	6	0.0372058	0.135675	PF3D7_1433300,PF3D7_1224500,PF3D7_1149000,PF3D7_0610400,PF3D7_0416400,PF3D7_0202400
MPM	Grp4	Proteins of the parasitophorous vacuolar membrane	3411	785	15	6	0.0372058	0.135675	PF3D7_1345100,PF3D7_1121600,PF3D7_1102700,PF3D7_1016900,PF3D7_0929400,PF3D7_0318100
MPM	Grp4	Putative organization of the kinetochore	3411	785	38	13	0.0374473	0.105269	PF3D7_1426300,PF3D7_1423300,PF3D7_1414400,PF3D7_1367000,PF3D7_1245100,PF3D7_1213600,PF3D7_1021800,PF3D7_0826700,PF3D7_0616200,PF3D7_0610400,PF3D7_0509100,PF3D7_0414000,PF3D7_0314400
MPM	Grp4	Protein kinase G-dependent phosphorylation in schizonts	3411	785	45	15	0.0377906	0.101894	PF3D7_1342600,PF3D7_1340900,PF3D7_1321500,PF3D7_1251200,PF3D7_1222700,PF3D7_1149000,PF3D7_1129900,PF3D7_1021800,PF3D7_0824400,PF3D7_0730300,PF3D7_0613900,PF3D7_0610400,PF3D7_0525800,PF3D7_0515700,PF3D7_0217500
MPM	Grp4	mRNA-binding proteins in trophozoite and schizonts	3411	785	35	12	0.0413593	0.114802	PF3D7_1474900,PF3D7_1410600,PF3D7_1409800,PF3D7_1236100,PF3D7_1118200,PF3D7_1105800,PF3D7_1021900,PF3D7_0810600,PF3D7_0703500,PF3D7_0525000,PF3D7_0507600,PF3D7_0105200
MPM	Grp4	Expression peak in the 6th day of Gametocytes development	900	130	107	21	0.0423171	0.0896575	PF3D7_0112600,PF3D7_0906500,PF3D7_1327300,PF3D7_1426300,PF3D7_0112700,PF3D7_0914800,PF3D7_0516800,PF3D7_0828500,PF3D7_1023400,PF3D7_0820700,PF3D7_1334000,PF3D7_1319700,PF3D7_0504900,PF3D7_1409800,PF3D7_0825400,PF3D7_0320800,PF3D7_1122100,PF3D7_0716600,PF3D7_0404200,PF3D7_0925400,PF3D7_0109400
MPM	Grp4	Translation in prokaryotes - a template for apicoplast and mitochondrion	3411	785	53	17	0.0447745	0.110632	PF3D7_1460900,PF3D7_1431000,PF3D7_1339100,PF3D7_1330600,PF3D7_1313200,PF3D7_1245400,PF3D7_1132700,PF3D7_1034600,PF3D7_1005000,PF3D7_0911700,PF3D7_0827500,PF3D7_0804400,PF3D7_0718400,PF3D7_0715600,PF3D7_0602400,PF3D7_0420400,PF3D7_0208600
MPM	Grp4	Genes coding for protein traffic related proteins	3411	785	75	23	0.0453401	0.104513	PF3D7_1432000,PF3D7_1361100,PF3D7_1359800,PF3D7_1316200,PF3D7_1314500,PF3D7_1250500,PF3D7_1231100,PF3D7_1230700,PF3D7_1144900,PF3D7_1037500,PF3D7_1020900,PF3D7_0917900,PF3D7_0904100,PF3D7_0818900,PF3D7_0613500,PF3D7_0606700,PF3D7_0528100,PF3D7_0513800,PF3D7_0416800,PF3D7_0405100,PF3D7_0314100,PF3D7_0216700,PF3D7_0210700
MPM	Grp5	Genes coding for components involved in ribosome assembly	3411	503	131	49	1.3971e-11	4.45966e-09	PF3D7_1451900,PF3D7_1434500,PF3D7_1429500,PF3D7_1423000,PF3D7_1418900,PF3D7_1417500,PF3D7_1404500,PF3D7_1367600,PF3D7_1364500,PF3D7_1359400,PF3D7_1354300,PF3D7_1348300,PF3D7_1333600,PF3D7_1327200,PF3D7_1317900,PF3D7_1307100,PF3D7_1302700,PF3D7_1250000,PF3D7_1249900,PF3D7_1231500,PF3D7_1227900,PF3D7_1226700,PF3D7_1220500,PF3D7_1206200,PF3D7_1138500,PF3D7_1129400,PF3D7_1121700,PF3D7_1021500,PF3D7_1…
MPM	Grp5	Maturation and export of 60S and 40S ribosomal subunits	3411	503	91	32	2.09445e-07	8.10559e-06	PF3D7_1457700,PF3D7_1451900,PF3D7_1423000,PF3D7_1417500,PF3D7_1404500,PF3D7_1367600,PF3D7_1364500,PF3D7_1354300,PF3D7_1327200,PF3D7_1302700,PF3D7_1249900,PF3D7_1231500,PF3D7_1226700,PF3D7_1207100,PF3D7_1138500,PF3D7_1129400,PF3D7_1021500,PF3D7_1008800,PF3D7_0931100,PF3D7_0825500,PF3D7_0812500,PF3D7_0803100,PF3D7_0729400,PF3D7_0722600,PF3D7_0716100,PF3D7_0707900,PF3D7_0630900,PF3D7_0615400,PF3D7_0…
MPM	Grp5	tRNA modifications	3411	503	47	20	6.90191e-07	3.28914e-05	PF3D7_1407500,PF3D7_1349400,PF3D7_1343200,PF3D7_1327200,PF3D7_1227900,PF3D7_1204600,PF3D7_1133800,PF3D7_1130600,PF3D7_1127300,PF3D7_1035000,PF3D7_1030700,PF3D7_1018000,PF3D7_0918800,PF3D7_0912800,PF3D7_0908700,PF3D7_0809900,PF3D7_0723000,PF3D7_0709600,PF3D7_0704200,PF3D7_0511500
MPM	Grp5	RNA binding proteins	3411	503	185	51	1.01033e-06	1.75328e-05	PF3D7_1474500,PF3D7_1450400,PF3D7_1445600,PF3D7_1443800,PF3D7_1425600,PF3D7_1420000,PF3D7_1418900,PF3D7_1417500,PF3D7_1405900,PF3D7_1360100,PF3D7_1359400,PF3D7_1353400,PF3D7_1330800,PF3D7_1326300,PF3D7_1302700,PF3D7_1202800,PF3D7_1119800,PF3D7_1119300,PF3D7_1110300,PF3D7_1022000,PF3D7_1021500,PF3D7_1008600,PF3D7_0929200,PF3D7_0924700,PF3D7_0923900,PF3D7_0920900,PF3D7_0917600,PF3D7_0907600,PF3D7_0…
MPM	Grp5	Splicing of pre-mRNA	3411	503	109	29	0.000325603	0.0019648	PF3D7_1474500,PF3D7_1420000,PF3D7_1418900,PF3D7_1343900,PF3D7_1316500,PF3D7_1309300,PF3D7_1302700,PF3D7_1246600,PF3D7_1230800,PF3D7_1220400,PF3D7_1119800,PF3D7_1119300,PF3D7_1021500,PF3D7_0924700,PF3D7_0920900,PF3D7_0917600,PF3D7_0822700,PF3D7_0803000,PF3D7_0728900,PF3D7_0623600,PF3D7_0610100,PF3D7_0602100,PF3D7_0508700,PF3D7_0503300,PF3D7_0422500,PF3D7_0409100,PF3D7_0405000,PF3D7_0311100,PF3D7_0…
MPM	Grp5	Pre-ribosomal particles along the 40S assembly pathway	3411	503	15	7	0.000523196	0.00752427	PF3D7_1451900,PF3D7_1418900,PF3D7_1302700,PF3D7_1021500,PF3D7_0917600,PF3D7_0630900,PF3D7_0110900
MPM	Grp5	Schematic depiction of pseudouridylation	3411	503	13	6	0.00111283	0.013566	PF3D7_1417500,PF3D7_1227900,PF3D7_1035000,PF3D7_1018000,PF3D7_0908700,PF3D7_0511500
MPM	Grp5	Protein factors in pre-mRNA 3--end processing	3411	503	18	7	0.00236328	0.0186629	PF3D7_1420000,PF3D7_1008600,PF3D7_0923900,PF3D7_0821600,PF3D7_0625600,PF3D7_0526500,PF3D7_0318600
MPM	Grp5	Splicing and non-sense-mediated decay factors	3411	503	73	19	0.00336677	0.0135685	PF3D7_1474500,PF3D7_1420000,PF3D7_1343900,PF3D7_1327700,PF3D7_1309300,PF3D7_1231500,PF3D7_1119300,PF3D7_1018600,PF3D7_0924700,PF3D7_0829300,PF3D7_0819900,PF3D7_0623600,PF3D7_0610100,PF3D7_0508700,PF3D7_0503300,PF3D7_0422500,PF3D7_0409100,PF3D7_0323700,PF3D7_0218700
MPM	Grp5	General roles of deubiquitinases	3411	503	25	8	0.00691534	0.0340611	PF3D7_1414700,PF3D7_1132000,PF3D7_1119400,PF3D7_0922100,PF3D7_0726500,PF3D7_0627300,PF3D7_0413900,PF3D7_0104300
MPM	Grp5	RNA polymerase III transcribes tRNA and 5S rRNA	3411	503	17	6	0.00738205	0.0420643	PF3D7_1463400,PF3D7_1449300,PF3D7_1315800,PF3D7_1210400,PF3D7_0720100,PF3D7_0416500
MPM	Grp5	mRNA degradation	3411	503	30	9	0.0082931	0.0361493	PF3D7_1364500,PF3D7_1359300,PF3D7_1327200,PF3D7_1032100,PF3D7_0829300,PF3D7_0819900,PF3D7_0709600,PF3D7_0615400,PF3D7_0602100
MPM	Grp5	Transcription associated proteins implicated in the transcriptional machinery	3411	503	200	41	0.00871906	0.0222428	PF3D7_1475600,PF3D7_1473900,PF3D7_1464000,PF3D7_1450400,PF3D7_1443800,PF3D7_1425600,PF3D7_1408200,PF3D7_1406200,PF3D7_1342700,PF3D7_1326700,PF3D7_1323300,PF3D7_1315800,PF3D7_1250700,PF3D7_1234100,PF3D7_1225200,PF3D7_1214200,PF3D7_1205800,PF3D7_1123000,PF3D7_1119300,PF3D7_1014600,PF3D7_1008600,PF3D7_1008100,PF3D7_1008000,PF3D7_0923000,PF3D7_0919000,PF3D7_0912100,PF3D7_0827800,PF3D7_0822100,PF3D7_0…
MPM	Grp5	A model for UbpX function in the regulation of PCNA deubiquitylation	3411	503	19	6	0.0146662	0.0647327	PF3D7_1414700,PF3D7_1343400,PF3D7_0910500,PF3D7_0726500,PF3D7_0413900,PF3D7_0104300
MPM	Grp5	Structure and processing of pre rRNA	3411	503	28	8	0.0155456	0.0584152	PF3D7_1364500,PF3D7_1307100,PF3D7_1227900,PF3D7_1129400,PF3D7_1020400,PF3D7_0925200,PF3D7_0908700,PF3D7_0615400
MPM	Grp5	Genes whose expression is highly positively or negatively correlated with pfcrt or pfmdr1	3411	503	108	23	0.0224029	0.0530643	PF3D7_1414500,PF3D7_1352100,PF3D7_1344100,PF3D7_1303500,PF3D7_1302600,PF3D7_1207100,PF3D7_1204300,PF3D7_1123100,PF3D7_1021500,PF3D7_0921600,PF3D7_0904600,PF3D7_0806600,PF3D7_0729400,PF3D7_0720100,PF3D7_0716100,PF3D7_0623600,PF3D7_0611400,PF3D7_0610100,PF3D7_0508700,PF3D7_0422500,PF3D7_0413900,PF3D7_0409100,PF3D7_0309700
MPM	Grp5	RNA Degradation Factors	3411	503	38	9	0.0438231	0.113451	PF3D7_1364500,PF3D7_1359300,PF3D7_1220400,PF3D7_1032100,PF3D7_1014600,PF3D7_0829300,PF3D7_0819900,PF3D7_0602100,PF3D7_0319200
MPM	Grp6	DNA mismatch repair system	3411	539	25	11	0.000154136	0.00247937	PF3D7_1430600,PF3D7_1427500,PF3D7_1361900,PF3D7_1226600,PF3D7_1202100,PF3D7_0824100,PF3D7_0630300,PF3D7_0411900,PF3D7_0308000,PF3D7_0203900,PF3D7_0105900
MPM	Grp6	Model for translesion DNA synthesis	3411	539	14	7	0.00045809	0.00753927	PF3D7_1365900,PF3D7_1361900,PF3D7_1012000,PF3D7_0812600,PF3D7_0630300,PF3D7_0308000,PF3D7_0218000
MPM	Grp6	DNA Replication	3411	539	36	13	0.000661598	0.00556131	PF3D7_1438700,PF3D7_1362200,PF3D7_1361900,PF3D7_1324500,PF3D7_1234300,PF3D7_1226600,PF3D7_1112600,PF3D7_0630300,PF3D7_0514100,PF3D7_0411900,PF3D7_0308000,PF3D7_0218000,PF3D7_0111300
MPM	Grp6	Genes involved in excision-repair	3411	539	83	23	0.00161232	0.00765583	PF3D7_1441900,PF3D7_1430600,PF3D7_1427500,PF3D7_1362200,PF3D7_1361900,PF3D7_1337300,PF3D7_1332600,PF3D7_1331100,PF3D7_1234300,PF3D7_1226600,PF3D7_1202100,PF3D7_1129500,PF3D7_1106000,PF3D7_1011700,PF3D7_1008200,PF3D7_0824100,PF3D7_0720800,PF3D7_0630300,PF3D7_0504200,PF3D7_0218000,PF3D7_0203900,PF3D7_0111300,PF3D7_0105900
MPM	Grp6	Genes coding for mitochondrial ribosome subunits	3411	539	41	13	0.00285783	0.0150709	PF3D7_1365100,PF3D7_1363300,PF3D7_1312300,PF3D7_1310900,PF3D7_1239100,PF3D7_0605000,PF3D7_0604200,PF3D7_0531200,PF3D7_0522500,PF3D7_0503000,PF3D7_0413800,PF3D7_0316100,PF3D7_0212200
MPM	Grp6	Model of the Ube2w-CHIP-Ataxin-3 Ubiquitination Cycle	3411	539	23	8	0.00585681	0.0317771	PF3D7_1435700,PF3D7_1365900,PF3D7_1356300,PF3D7_1226800,PF3D7_1117100,PF3D7_1111900,PF3D7_0708400,PF3D7_0707700
MPM	Grp6	Genes coding for components of the proteasome degradation machinery and their timed transcription	3411	539	101	25	0.00614524	0.0200778	PF3D7_1435700,PF3D7_1409300,PF3D7_1402300,PF3D7_1368100,PF3D7_1365900,PF3D7_1356300,PF3D7_1353900,PF3D7_1338100,PF3D7_1328100,PF3D7_1226800,PF3D7_1141700,PF3D7_1117100,PF3D7_1113400,PF3D7_1028200,PF3D7_1012000,PF3D7_1011700,PF3D7_0912900,PF3D7_0812600,PF3D7_0801700,PF3D7_0707700,PF3D7_0413600,PF3D7_0317000,PF3D7_0316900,PF3D7_0312100,PF3D7_0305700
MPM	Grp6	Nuclear genes with apicoplast signal sequences	3411	539	273	56	0.0122529	0.0282722	PF3D7_1475300,PF3D7_1470800,PF3D7_1454400,PF3D7_1449400,PF3D7_1440200,PF3D7_1439000,PF3D7_1429100,PF3D7_1421200,PF3D7_1350700,PF3D7_1332600,PF3D7_1244000,PF3D7_1236800,PF3D7_1236700,PF3D7_1216000,PF3D7_1212000,PF3D7_1145500,PF3D7_1143200,PF3D7_1137500,PF3D7_1129500,PF3D7_1128700,PF3D7_1120500,PF3D7_1104400,PF3D7_1103400,PF3D7_1102800,PF3D7_1020700,PF3D7_1000600,PF3D7_0934000,PF3D7_0932600,PF3D7_0…
MPM	Grp6	Molecular model of vesicle exocytosis	3411	539	18	6	0.0153554	0.0685288	PF3D7_1439800,PF3D7_1332000,PF3D7_1303200,PF3D7_1034000,PF3D7_0419200,PF3D7_0216400
MPM	Grp6	Peptidases and proteases	3411	539	130	29	0.0172091	0.0420993	PF3D7_1454400,PF3D7_1440200,PF3D7_1430200,PF3D7_1414900,PF3D7_1409300,PF3D7_1368100,PF3D7_1353900,PF3D7_1337000,PF3D7_1328100,PF3D7_1226800,PF3D7_1217900,PF3D7_1141700,PF3D7_1128700,PF3D7_1117100,PF3D7_1114100,PF3D7_1006900,PF3D7_1005700,PF3D7_0933600,PF3D7_0918300,PF3D7_0912900,PF3D7_0911900,PF3D7_0826200,PF3D7_0801700,PF3D7_0618600,PF3D7_0507200,PF3D7_0317000,PF3D7_0307400,PF3D7_0207900,PF3D7_0…
MPM	Grp6	Genes encoding ubiquitin-related reactions	3411	539	100	23	0.0198852	0.049701	PF3D7_1368100,PF3D7_1365900,PF3D7_1356300,PF3D7_1313000,PF3D7_1245300,PF3D7_1226800,PF3D7_1205500,PF3D7_1141700,PF3D7_1117100,PF3D7_1111900,PF3D7_1028200,PF3D7_1019900,PF3D7_1012000,PF3D7_0918300,PF3D7_0912900,PF3D7_0812600,PF3D7_0801700,PF3D7_0707700,PF3D7_0619700,PF3D7_0607200,PF3D7_0316900,PF3D7_0312100,PF3D7_0310200
MPM	Grp6	Proteasome-mediated proteolysis of ubiquinated proteins	3411	539	85	20	0.0207938	0.0533031	PF3D7_1409300,PF3D7_1402300,PF3D7_1368100,PF3D7_1365900,PF3D7_1353900,PF3D7_1338100,PF3D7_1117100,PF3D7_1113400,PF3D7_1012000,PF3D7_1011700,PF3D7_0912900,PF3D7_0812600,PF3D7_0707700,PF3D7_0707400,PF3D7_0528000,PF3D7_0413600,PF3D7_0317000,PF3D7_0316900,PF3D7_0312100,PF3D7_0305700
MPM	Grp6	Classical clathrin-mediated vesicular transport	3411	539	37	10	0.0235955	0.072681	PF3D7_1442000,PF3D7_1440700,PF3D7_1303200,PF3D7_1218300,PF3D7_1145400,PF3D7_1118100,PF3D7_1034700,PF3D7_0920500,PF3D7_0910600,PF3D7_0617100
MPM	Grp6	A model for global single-strand break -SSB- repair	3411	539	24	7	0.026095	0.0894599	PF3D7_1361900,PF3D7_1304900,PF3D7_1226600,PF3D7_0630300,PF3D7_0308000,PF3D7_0218000,PF3D7_0111300
MPM	Grp6	Nuclear genes with mitochondrial signal sequences	3411	539	274	54	0.0290494	0.0564388	PF3D7_1475300,PF3D7_1458700,PF3D7_1456600,PF3D7_1454500,PF3D7_1454400,PF3D7_1415800,PF3D7_1414900,PF3D7_1404100,PF3D7_1365100,PF3D7_1363300,PF3D7_1345700,PF3D7_1337000,PF3D7_1332700,PF3D7_1331100,PF3D7_1320800,PF3D7_1312400,PF3D7_1312300,PF3D7_1310900,PF3D7_1310000,PF3D7_1239100,PF3D7_1227100,PF3D7_1224600,PF3D7_1215200,PF3D7_1215000,PF3D7_1214600,PF3D7_1212000,PF3D7_1147700,PF3D7_1145500,PF3D7_1…
MPM	Grp6	Import of proteins into the mitochondrion	3411	539	29	8	0.0298284	0.0926497	PF3D7_1337000,PF3D7_1134000,PF3D7_1125400,PF3D7_0933600,PF3D7_0828400,PF3D7_0524700,PF3D7_0502900,PF3D7_0502200
MPM	Grp6	Expression peak in the 3rd day of Gametocytes development	900	89	46	8	0.0303678	0.0852109	PF3D7_1147600,PF3D7_1459800,PF3D7_1011000,PF3D7_0408600,PF3D7_0406600,PF3D7_1474000,PF3D7_0934700,PF3D7_1435700
MPM	Grp6	Nucleosome assembly and regulation	3411	539	39	10	0.0344172	0.094365	PF3D7_1442000,PF3D7_1329300,PF3D7_1220900,PF3D7_1105000,PF3D7_1034700,PF3D7_0920500,PF3D7_0714000,PF3D7_0617900,PF3D7_0501800,PF3D7_0320900
MPM	Grp6	Methionine and Polyamine metabolism	3411	539	21	6	0.0366478	0.118713	PF3D7_1350700,PF3D7_1236700,PF3D7_1034900,PF3D7_1029600,PF3D7_0922200,PF3D7_0729500
MPM	Grp6	Base excision repair of AP sites	3411	539	30	8	0.0368583	0.106781	PF3D7_1430600,PF3D7_1362200,PF3D7_1332600,PF3D7_1234300,PF3D7_1008200,PF3D7_0824100,PF3D7_0630300,PF3D7_0504200
MPM	Grp6	Proteins containing histone post translational modification-binding modules	3411	539	26	7	0.0416083	0.121484	PF3D7_1220900,PF3D7_1211600,PF3D7_1141800,PF3D7_1136300,PF3D7_0818200,PF3D7_0310200,PF3D7_0110500
MPM	Grp6	Pre-replicative complex formation and transition to replication	3411	539	22	6	0.0466843	0.138637	PF3D7_1417800,PF3D7_1304700,PF3D7_1227500,PF3D7_0705400,PF3D7_0605500,PF3D7_0215800
MPM	Grp6	Ribosomal structure	3411	539	87	19	0.0482158	0.101043	PF3D7_1426000,PF3D7_1424100,PF3D7_1365900,PF3D7_1358800,PF3D7_1351400,PF3D7_1341300,PF3D7_1341200,PF3D7_1144200,PF3D7_1137500,PF3D7_1130200,PF3D7_1026800,PF3D7_1004000,PF3D7_0821700,PF3D7_0719700,PF3D7_0705700,PF3D7_0503000,PF3D7_0322900,PF3D7_0309600,PF3D7_0306900
MPM	Grp6	Parasite encoded proteins associated with the membrane of infected erythrocytes	3411	539	46	11	0.0489342	0.117228	PF3D7_1471100,PF3D7_1424100,PF3D7_1134000,PF3D7_1130200,PF3D7_1105000,PF3D7_0936000,PF3D7_0708400,PF3D7_0532100,PF3D7_0322900,PF3D7_0309600,PF3D7_0103900
GO:BP	Grp1	GO-0008152-BP-metabolic process	4082	764	48	15	0.0110082	0.0399969	PF3D7_1312600,PF3D7_1233800,PF3D7_1226300,PF3D7_1212500,PF3D7_1211900,PF3D7_1038900,PF3D7_1033400,PF3D7_1015000,PF3D7_0913300,PF3D7_0904900,PF3D7_0823300,PF3D7_0627800,PF3D7_0626100,PF3D7_0522300,PF3D7_0511800
GO:BP	Grp1	GO-0006468-BP-protein phosphorylation	4082	764	103	28	0.0117077	0.0344686	PF3D7_1450000,PF3D7_1433900,PF3D7_1356900,PF3D7_1337800,PF3D7_1316000,PF3D7_1228300,PF3D7_1148000,PF3D7_1121300,PF3D7_1114700,PF3D7_1108400,PF3D7_1016400,PF3D7_0926000,PF3D7_0902300,PF3D7_0902200,PF3D7_0821100,PF3D7_0731400,PF3D7_0726200,PF3D7_0717500,PF3D7_0525900,PF3D7_0500900,PF3D7_0424500,PF3D7_0420100,PF3D7_0321400,PF3D7_0311400,PF3D7_0310100,PF3D7_0213400,PF3D7_0203100,PF3D7_0102600
GO:BP	Grp1	GO-0015986-BP-ATP synthesis coupled proton transport	4082	764	16	6	0.0186352	0.0829798	PF3D7_1306600,PF3D7_1140100,PF3D7_0806800,PF3D7_0715500,PF3D7_0519200,PF3D7_0406100
GO:BP	Grp1	GO-0015031-BP-protein transport	4082	764	39	12	0.0209476	0.0671055	PF3D7_1438100,PF3D7_1427000,PF3D7_1346100,PF3D7_1305000,PF3D7_1242800,PF3D7_1224200,PF3D7_1208600,PF3D7_1012900,PF3D7_0616700,PF3D7_0601900,PF3D7_0526900,PF3D7_0103100
GO:BP	Grp1	GO-0006508-BP-proteolysis	4082	764	82	22	0.024268	0.0622655	PF3D7_1465700,PF3D7_1464900,PF3D7_1458000,PF3D7_1446200,PF3D7_1408100,PF3D7_1336700,PF3D7_1333900,PF3D7_1331300,PF3D7_1247800,PF3D7_1233900,PF3D7_1136900,PF3D7_1130400,PF3D7_1129200,PF3D7_1116700,PF3D7_1115400,PF3D7_1115300,PF3D7_1033800,PF3D7_0809600,PF3D7_0602600,PF3D7_0527300,PF3D7_0404700,PF3D7_0311700
GO:BP	Grp1	GO-0006457-BP-protein folding	4082	764	83	22	0.0278452	0.0687813	PF3D7_1437900,PF3D7_1427000,PF3D7_1413900,PF3D7_1411300,PF3D7_1357800,PF3D7_1320900,PF3D7_1318800,PF3D7_1229500,PF3D7_1201100,PF3D7_1132200,PF3D7_1115600,PF3D7_1108700,PF3D7_1107500,PF3D7_0937000,PF3D7_0831200,PF3D7_0823800,PF3D7_0512000,PF3D7_0505900,PF3D7_0402100,PF3D7_0320300,PF3D7_0220100,PF3D7_0201800
GO:BP	Grp1	GO-0006412-BP-translation	4082	764	227	53	0.0293843	0.0605557	PF3D7_1474100,PF3D7_1461900,PF3D7_1461200,PF3D7_1460700,PF3D7_1456400,PF3D7_1447300,PF3D7_1445100,PF3D7_1445000,PF3D7_1431700,PF3D7_1420400,PF3D7_1416800,PF3D7_1414300,PF3D7_1413400,PF3D7_1408600,PF3D7_1403800,PF3D7_1367700,PF3D7_1357200,PF3D7_1331800,PF3D7_1323400,PF3D7_1317800,PF3D7_1242700,PF3D7_1144000,PF3D7_1142600,PF3D7_1142500,PF3D7_1137100,PF3D7_1126200,PF3D7_1117500,PF3D7_1105400,PF3D7_1…
GO:BP	Grp1	GO-0000375-BP-RNA splicing via transesterification reactions	4082	764	21	7	0.0296975	0.103014	PF3D7_1364300,PF3D7_1325000,PF3D7_1220100,PF3D7_1125500,PF3D7_0822800,PF3D7_0405400,PF3D7_0218500
GO:BP	Grp1	GO-0006099-BP-tricarboxylic acid cycle	4082	764	18	6	0.0368062	0.125112	PF3D7_1446400,PF3D7_1426700,PF3D7_1342100,PF3D7_1020800,PF3D7_0815900,PF3D7_0504600
GO:BP	Grp1	GO-0006633-BP-fatty acid biosynthetic process	4082	764	19	6	0.0491615	0.149433	PF3D7_1469600,PF3D7_1446400,PF3D7_1312000,PF3D7_1020800,PF3D7_0815900,PF3D7_0420200
GO:BP	Grp2	GO-0007165-BP-signal transduction	4082	599	19	9	0.000113412	0.00229855	PF3D7_1358900,PF3D7_1337400,PF3D7_1321600,PF3D7_1138400,PF3D7_1113900,PF3D7_0926800,PF3D7_0722400,PF3D7_0719200,PF3D7_0509800
GO:BP	Grp2	GO-0051726-BP-regulation of cell cycle	4082	599	14	7	0.000271944	0.00513416	PF3D7_1238300,PF3D7_1231600,PF3D7_1107700,PF3D7_1014400,PF3D7_0722500,PF3D7_0629800,PF3D7_0615500
GO:BP	Grp2	GO-0008152-BP-metabolic process	4082	599	48	11	0.0403922	0.10038	PF3D7_1364600,PF3D7_1337200,PF3D7_1303900,PF3D7_1240000,PF3D7_1230600,PF3D7_1200700,PF3D7_1138400,PF3D7_1118400,PF3D7_0715000,PF3D7_0517500,PF3D7_0305800
GO:BP	Grp3	GO-0020033-BP-antigenic variation	4082	574	136	28	0.0122404	0.0310798	PF3D7_1400800,PF3D7_1400400,PF3D7_1254800,PF3D7_1254700,PF3D7_1254500,PF3D7_1254400,PF3D7_1150200,PF3D7_1101300,PF3D7_1040700,PF3D7_1040100,PF3D7_0901500,PF3D7_0800100,PF3D7_0632100,PF3D7_0421100,PF3D7_0413200,PF3D7_0401400,PF3D7_0401300,PF3D7_0401000,PF3D7_0400900,PF3D7_0400700,PF3D7_0222600,PF3D7_0222500,PF3D7_0201200,PF3D7_0200100,PF3D7_0115200,PF3D7_0114700,PF3D7_0101900,PF3D7_0101000
GO:BP	Grp3	GO-0007155-BP-cell adhesion	4082	574	20	6	0.0154637	0.0657192	PF3D7_1455800,PF3D7_1217700,PF3D7_1106500,PF3D7_0924100,PF3D7_0908900,PF3D7_0212700
GO:BP	Grp3	GO-0006817-BP-phosphate ion transport	4082	574	28	7	0.0342521	0.103525	PF3D7_1467600,PF3D7_1106500,PF3D7_1026300,PF3D7_0924100,PF3D7_0908900,PF3D7_0827200,PF3D7_0212700
GO:BP	Grp3	GO-0006810-BP-transport	4082	574	71	15	0.0344375	0.0807982	PF3D7_1428200,PF3D7_1351000,PF3D7_1223800,PF3D7_1221200,PF3D7_1010300,PF3D7_0919500,PF3D7_0908800,PF3D7_0811100,PF3D7_0716900,PF3D7_0526400,PF3D7_0523800,PF3D7_0516500,PF3D7_0407500,PF3D7_0114900,PF3D7_0108800
GO:BP	Grp4	GO-0009405-BP-pathogenesis	4082	875	82	44	2.24584e-11	5.69093e-08	PF3D7_1400100,PF3D7_1373500,PF3D7_1301600,PF3D7_1300300,PF3D7_1300100,PF3D7_1240600,PF3D7_1240300,PF3D7_1219300,PF3D7_1200600,PF3D7_1200100,PF3D7_1150400,PF3D7_1149000,PF3D7_1142300,PF3D7_1133400,PF3D7_1100200,PF3D7_1041300,PF3D7_1035700,PF3D7_1000100,PF3D7_0937800,PF3D7_0937600,PF3D7_0930300,PF3D7_0809100,PF3D7_0800300,PF3D7_0800200,PF3D7_0731500,PF3D7_0712900,PF3D7_0712600,PF3D7_0712400,PF3D7_0…
GO:BP	Grp4	GO-0016337-BP-cell-cell adhesion	4082	875	59	34	2.18327e-10	3.82778e-07	PF3D7_1301600,PF3D7_1300300,PF3D7_1240600,PF3D7_1240300,PF3D7_1219300,PF3D7_1200600,PF3D7_1200100,PF3D7_1150400,PF3D7_1149000,PF3D7_1100200,PF3D7_1041300,PF3D7_1035700,PF3D7_1000100,PF3D7_0937800,PF3D7_0809100,PF3D7_0800300,PF3D7_0800200,PF3D7_0712900,PF3D7_0712600,PF3D7_0712400,PF3D7_0712300,PF3D7_0712000,PF3D7_0707300,PF3D7_0632500,PF3D7_0600200,PF3D7_0426000,PF3D7_0425800,PF3D7_0424100,PF3D7_0…
GO:BP	Grp4	GO-0020013-BP-modulation by symbiont of host erythrocyte aggregation	4082	875	46	26	3.66823e-08	1.20847e-05	PF3D7_1300300,PF3D7_1240600,PF3D7_1240300,PF3D7_1219300,PF3D7_1200600,PF3D7_1200100,PF3D7_1150400,PF3D7_1100200,PF3D7_1041300,PF3D7_1000100,PF3D7_0937800,PF3D7_0809100,PF3D7_0800300,PF3D7_0800200,PF3D7_0712900,PF3D7_0712600,PF3D7_0712400,PF3D7_0712300,PF3D7_0712000,PF3D7_0632500,PF3D7_0600200,PF3D7_0426000,PF3D7_0425800,PF3D7_0421300,PF3D7_0420700,PF3D7_0223500
GO:BP	Grp4	GO-0020035-BP-cytoadherence to microvasculature mediated by symbiont protein	4082	875	50	27	8.32898e-08	1.8214e-05	PF3D7_1300300,PF3D7_1240600,PF3D7_1240300,PF3D7_1219300,PF3D7_1200600,PF3D7_1200100,PF3D7_1150400,PF3D7_1100200,PF3D7_1041300,PF3D7_1000100,PF3D7_0937800,PF3D7_0809100,PF3D7_0800300,PF3D7_0800200,PF3D7_0712900,PF3D7_0712600,PF3D7_0712400,PF3D7_0712300,PF3D7_0712000,PF3D7_0632500,PF3D7_0600200,PF3D7_0426000,PF3D7_0425800,PF3D7_0421300,PF3D7_0420700,PF3D7_0302500,PF3D7_0223500
GO:BP	Grp4	GO-0020033-BP-antigenic variation	4082	875	136	49	2.28437e-05	0.000386563	PF3D7_1480000,PF3D7_1300500,PF3D7_1300400,PF3D7_1300300,PF3D7_1240600,PF3D7_1240300,PF3D7_1221000,PF3D7_1219300,PF3D7_1200600,PF3D7_1200500,PF3D7_1200100,PF3D7_1150400,PF3D7_1150000,PF3D7_1149800,PF3D7_1101100,PF3D7_1100400,PF3D7_1100200,PF3D7_1041300,PF3D7_1041100,PF3D7_1041000,PF3D7_1000200,PF3D7_1000100,PF3D7_0937800,PF3D7_0900600,PF3D7_0900500,PF3D7_0809100,PF3D7_0808900,PF3D7_0800500,PF3D7_0…
GO:BP	Grp4	GO-0002377-BP-immunoglobulin production	4082	875	8	6	0.000132814	0.00825344	PF3D7_0902800,PF3D7_0208000,PF3D7_0207800,PF3D7_0207700,PF3D7_0207600,PF3D7_0207500
GO:BP	Grp4	GO-0006096-BP-glycolysis	4082	875	20	11	0.000197301	0.00461107	PF3D7_1462800,PF3D7_1444800,PF3D7_1439900,PF3D7_1437700,PF3D7_1324900,PF3D7_1214900,PF3D7_1037100,PF3D7_1015900,PF3D7_0820700,PF3D7_0626800,PF3D7_0618500
GO:BP	Grp4	GO-0050776-BP-regulation of immune response	4082	875	9	6	0.000486651	0.0140326	PF3D7_0902800,PF3D7_0208000,PF3D7_0207800,PF3D7_0207700,PF3D7_0207600,PF3D7_0207500
GO:BP	Grp4	GO-0030260-BP-entry into host cell	4082	875	12	7	0.000933555	0.0161476	PF3D7_1335400,PF3D7_1335100,PF3D7_1133400,PF3D7_1035500,PF3D7_1028700,PF3D7_0731500,PF3D7_0102500
GO:BP	Grp4	GO-0006260-BP-DNA replication	4082	875	45	18	0.00128354	0.00989208	PF3D7_1463300,PF3D7_1463200,PF3D7_1437200,PF3D7_1429900,PF3D7_1425900,PF3D7_1343300,PF3D7_1317100,PF3D7_1304100,PF3D7_1241700,PF3D7_1211700,PF3D7_1111100,PF3D7_1017000,PF3D7_0917500,PF3D7_0726300,PF3D7_0705300,PF3D7_0625300,PF3D7_0416300,PF3D7_0219600
GO:BP	Grp4	GO-0009408-BP-response to heat	4082	875	23	10	0.00432427	0.0289732	PF3D7_1443900,PF3D7_1330300,PF3D7_1304500,PF3D7_1230400,PF3D7_1222300,PF3D7_1215300,PF3D7_1118200,PF3D7_0917500,PF3D7_0818900,PF3D7_0409400
GO:BP	Grp4	GO-0007264-BP-small GTPase mediated signal transduction	4082	875	24	10	0.00646376	0.0369176	PF3D7_1359800,PF3D7_1316200,PF3D7_1310600,PF3D7_1246800,PF3D7_1231100,PF3D7_1144900,PF3D7_1020900,PF3D7_0903300,PF3D7_0513800,PF3D7_0416800
GO:BP	Grp4	GO-0006817-BP-phosphate ion transport	4082	875	28	11	0.00862611	0.042134	PF3D7_1422600,PF3D7_1340900,PF3D7_1312700,PF3D7_1026600,PF3D7_1019700,PF3D7_0727100,PF3D7_0723800,PF3D7_0607700,PF3D7_0515600,PF3D7_0504800,PF3D7_0310400
GO:BP	Grp4	GO-0006986-BP-response to unfolded protein	4082	875	16	7	0.0106524	0.0596339	PF3D7_1330300,PF3D7_1304500,PF3D7_1230400,PF3D7_1215300,PF3D7_1118200,PF3D7_1015600,PF3D7_0818900
GO:BP	Grp4	GO-0006470-BP-protein dephosphorylation	4082	875	18	7	0.0241094	0.0959903	PF3D7_1451700,PF3D7_1430100,PF3D7_1423300,PF3D7_1414400,PF3D7_0802800,PF3D7_0610500,PF3D7_0314400
GO:BP	Grp4	GO-0006099-BP-tricarboxylic acid cycle	4082	875	18	7	0.0241094	0.0959903	PF3D7_1437700,PF3D7_1431600,PF3D7_1214900,PF3D7_1108500,PF3D7_1034400,PF3D7_0820700,PF3D7_0618500
GO:BP	Grp4	GO-0030433-BP-ER-associated protein catabolic process	4082	875	19	7	0.0340211	0.117906	PF3D7_1468500,PF3D7_1448400,PF3D7_1345500,PF3D7_1203900,PF3D7_1032500,PF3D7_0619400,PF3D7_0313100
GO:BP	Grp4	GO-0006414-BP-translational elongation	4082	875	19	7	0.0340211	0.117906	PF3D7_1451100,PF3D7_1338300,PF3D7_1330600,PF3D7_1123400,PF3D7_0715600,PF3D7_0602400,PF3D7_0107400
GO:BP	Grp4	GO-0010564-BP-regulation of cell cycle process	4082	875	20	7	0.0463658	0.14218	PF3D7_1468500,PF3D7_1448400,PF3D7_1345500,PF3D7_1203900,PF3D7_1032500,PF3D7_0619400,PF3D7_0313100
GO:BP	Grp5	GO-0006351-BP-transcription DNA-dependent	4082	626	81	25	0.000105476	0.000965603	PF3D7_1457700,PF3D7_1450400,PF3D7_1406200,PF3D7_1363500,PF3D7_1342700,PF3D7_1234100,PF3D7_1231300,PF3D7_1225400,PF3D7_1225200,PF3D7_1224700,PF3D7_1210400,PF3D7_1145800,PF3D7_1032900,PF3D7_1008100,PF3D7_0923000,PF3D7_0912800,PF3D7_0905800,PF3D7_0803100,PF3D7_0628600,PF3D7_0625600,PF3D7_0520700,PF3D7_0506800,PF3D7_0505600,PF3D7_0416500,PF3D7_0409800
GO:BP	Grp5	GO-0001522-BP-pseudouridine synthesis	4082	626	14	6	0.00247038	0.0222541	PF3D7_1417500,PF3D7_1227900,PF3D7_1035000,PF3D7_1018000,PF3D7_0908700,PF3D7_0511500
GO:BP	Grp5	GO-0006396-BP-RNA processing	4082	626	32	10	0.00598677	0.0280533	PF3D7_1428100,PF3D7_1417500,PF3D7_1404500,PF3D7_1368400,PF3D7_1364500,PF3D7_1133800,PF3D7_1030700,PF3D7_1018000,PF3D7_0709600,PF3D7_0615400
GO:BP	Grp5	GO-0006464-BP-cellular protein modification process	4082	626	20	7	0.00665318	0.0366194	PF3D7_1474500,PF3D7_1434600,PF3D7_1314600,PF3D7_1237000,PF3D7_1225800,PF3D7_1119400,PF3D7_0202700
GO:BP	Grp5	GO-0000375-BP-RNA splicing via transesterification reactions	4082	626	21	7	0.00933356	0.0454321	PF3D7_1420000,PF3D7_1231500,PF3D7_0819900,PF3D7_0623600,PF3D7_0610100,PF3D7_0422500,PF3D7_0409100
GO:BP	Grp5	GO-0008380-BP-RNA splicing	4082	626	31	9	0.0140365	0.0525249	PF3D7_1420000,PF3D7_1411500,PF3D7_1343900,PF3D7_0819900,PF3D7_0623600,PF3D7_0610100,PF3D7_0526500,PF3D7_0503300,PF3D7_0409100
GO:BP	Grp5	GO-0042254-BP-ribosome biogenesis	4082	626	21	6	0.0316968	0.107226	PF3D7_1451900,PF3D7_1410900,PF3D7_1129400,PF3D7_1110300,PF3D7_0716100,PF3D7_0416200
GO:BP	Grp5	GO-0006397-BP-mRNA processing	4082	626	31	8	0.0380602	0.108171	PF3D7_1411500,PF3D7_0819000,PF3D7_0716000,PF3D7_0629600,PF3D7_0610200,PF3D7_0526500,PF3D7_0415500,PF3D7_0311100
GO:BP	Grp5	GO-0006413-BP-translational initiation	4082	626	57	13	0.0450917	0.104698	PF3D7_1449300,PF3D7_1409600,PF3D7_1366900,PF3D7_1206200,PF3D7_1204300,PF3D7_1147000,PF3D7_1030300,PF3D7_1017700,PF3D7_1013900,PF3D7_0922800,PF3D7_0912800,PF3D7_0907600,PF3D7_0212500
GO:BP	Grp6	GO-0006281-BP-DNA repair	4082	644	36	10	0.019108	0.0627777	PF3D7_1430600,PF3D7_1332600,PF3D7_1303800,PF3D7_1112600,PF3D7_1107400,PF3D7_1106000,PF3D7_1012000,PF3D7_1008200,PF3D7_0514100,PF3D7_0513600
GO:BP	Grp6	GO-0006412-BP-translation	4082	644	227	46	0.0254147	0.0519246	PF3D7_1429100,PF3D7_1426000,PF3D7_1424100,PF3D7_1421200,PF3D7_1365900,PF3D7_1365100,PF3D7_1363300,PF3D7_1358800,PF3D7_1351400,PF3D7_1341300,PF3D7_1341200,PF3D7_1312400,PF3D7_1310900,PF3D7_1239100,PF3D7_1216000,PF3D7_1213800,PF3D7_1137500,PF3D7_1130200,PF3D7_1034900,PF3D7_1026800,PF3D7_1004000,PF3D7_0934000,PF3D7_0932600,PF3D7_0918300,PF3D7_0913400,PF3D7_0828200,PF3D7_0821700,PF3D7_0728000,PF3D7_0…
GO:BP	Grp6	GO-0016192-BP-vesicle-mediated transport	4082	644	52	13	0.0269043	0.0728198	PF3D7_1440700,PF3D7_1439800,PF3D7_1332000,PF3D7_1320500,PF3D7_1218300,PF3D7_1145400,PF3D7_1118100,PF3D7_1034000,PF3D7_0910600,PF3D7_0617100,PF3D7_0422100,PF3D7_0419200,PF3D7_0216400
GO:CC	Grp1	GO-0005886-CC-plasma membrane	4082	764	71	23	0.00166509	0.00909363	PF3D7_1438800,PF3D7_1437500,PF3D7_1430800,PF3D7_1339900,PF3D7_1252700,PF3D7_1138200,PF3D7_1125000,PF3D7_1016000,PF3D7_0937000,PF3D7_0917200,PF3D7_0904900,PF3D7_0831000,PF3D7_0828600,PF3D7_0826900,PF3D7_0825300,PF3D7_0810400,PF3D7_0616700,PF3D7_0602600,PF3D7_0601900,PF3D7_0529000,PF3D7_0311500,PF3D7_0220600,PF3D7_0106700
GO:CC	Grp1	GO-0022627-CC-cytosolic small ribosomal subunit	4082	764	27	11	0.00185659	0.0143777	PF3D7_1431700,PF3D7_1408600,PF3D7_1317800,PF3D7_1242700,PF3D7_1144000,PF3D7_1003500,PF3D7_0813900,PF3D7_0721600,PF3D7_0317600,PF3D7_0307100,PF3D7_0217800
GO:CC	Grp1	GO-0015935-CC-small ribosomal subunit	4082	764	16	7	0.0045067	0.0329421	PF3D7_1445000,PF3D7_1317800,PF3D7_1137100,PF3D7_1126200,PF3D7_1105400,PF3D7_1003500,PF3D7_0721600
GO:CC	Grp1	GO-0005840-CC-ribosome	4082	764	125	34	0.00654175	0.0213573	PF3D7_1474100,PF3D7_1460700,PF3D7_1447300,PF3D7_1445000,PF3D7_1431700,PF3D7_1414300,PF3D7_1413400,PF3D7_1331800,PF3D7_1323400,PF3D7_1317800,PF3D7_1242700,PF3D7_1144000,PF3D7_1142600,PF3D7_1142500,PF3D7_1137100,PF3D7_1126200,PF3D7_1105400,PF3D7_1034200,PF3D7_1019400,PF3D7_1010800,PF3D7_1003500,PF3D7_0907800,PF3D7_0903900,PF3D7_0813900,PF3D7_0721600,PF3D7_0618300,PF3D7_0610000,PF3D7_0524600,PF3D7_0…
GO:CC	Grp1	GO-0020020-CC-food vacuole	4082	764	32	11	0.00968439	0.0415316	PF3D7_1464700,PF3D7_1408100,PF3D7_1408000,PF3D7_1407900,PF3D7_1127000,PF3D7_1115400,PF3D7_1115300,PF3D7_1006800,PF3D7_0523000,PF3D7_0512600,PF3D7_0303000
GO:CC	Grp1	GO-0005887-CC-integral to plasma membrane	4082	764	16	6	0.0186352	0.0829798	PF3D7_1471200,PF3D7_1339900,PF3D7_1132500,PF3D7_1116600,PF3D7_0209600,PF3D7_0204700
GO:CC	Grp1	GO-0005794-CC-Golgi apparatus	4082	764	19	6	0.0491615	0.149433	PF3D7_1474600,PF3D7_1353600,PF3D7_1236000,PF3D7_0629900,PF3D7_0526900,PF3D7_0509000
GO:CC	Grp3	GO-0020002-CC-host cell plasma membrane	4082	574	143	29	0.0137429	0.0337205	PF3D7_1400800,PF3D7_1400400,PF3D7_1254800,PF3D7_1254700,PF3D7_1254500,PF3D7_1254400,PF3D7_1150200,PF3D7_1101300,PF3D7_1040700,PF3D7_1040100,PF3D7_0901500,PF3D7_0800100,PF3D7_0632100,PF3D7_0421100,PF3D7_0413200,PF3D7_0401400,PF3D7_0401300,PF3D7_0401000,PF3D7_0400900,PF3D7_0400700,PF3D7_0302200,PF3D7_0222600,PF3D7_0222500,PF3D7_0201200,PF3D7_0200100,PF3D7_0115200,PF3D7_0114700,PF3D7_0101900,PF3D7_0…
GO:CC	Grp3	GO-0020036-CC-Maurers cleft	4082	574	47	11	0.0257795	0.0719396	PF3D7_1229400,PF3D7_1200800,PF3D7_1039700,PF3D7_1033200,PF3D7_0732000,PF3D7_0603400,PF3D7_0500600,PF3D7_0402600,PF3D7_0214100,PF3D7_0201300,PF3D7_0200900
GO:CC	Grp3	GO-0005576-CC-extracellular region	4082	574	67	14	0.0419457	0.0953075	PF3D7_1477000,PF3D7_1467600,PF3D7_1466200,PF3D7_1430400,PF3D7_1411900,PF3D7_1359700,PF3D7_1327100,PF3D7_1217700,PF3D7_1131600,PF3D7_1106500,PF3D7_1002300,PF3D7_0908900,PF3D7_0827200,PF3D7_0212700
GO:CC	Grp4	GO-0020030-CC-infected host cell surface knob	4082	875	49	26	2.23803e-07	3.44204e-05	PF3D7_1300300,PF3D7_1240600,PF3D7_1240300,PF3D7_1219300,PF3D7_1200600,PF3D7_1200100,PF3D7_1150400,PF3D7_1100200,PF3D7_1041300,PF3D7_1000100,PF3D7_0937800,PF3D7_0809100,PF3D7_0800300,PF3D7_0800200,PF3D7_0712900,PF3D7_0712600,PF3D7_0712400,PF3D7_0712300,PF3D7_0712000,PF3D7_0632500,PF3D7_0600200,PF3D7_0426000,PF3D7_0425800,PF3D7_0421300,PF3D7_0420700,PF3D7_0223500
GO:CC	Grp4	GO-0020008-CC-rhoptry	4082	875	22	15	3.52566e-07	0.000115244	PF3D7_1452000,PF3D7_1410400,PF3D7_1252100,PF3D7_1218000,PF3D7_0929400,PF3D7_0905400,PF3D7_0817700,PF3D7_0722200,PF3D7_0707300,PF3D7_0613300,PF3D7_0501500,PF3D7_0424100,PF3D7_0405900,PF3D7_0402300,PF3D7_0212600
GO:CC	Grp4	GO-0020002-CC-host cell plasma membrane	4082	875	143	50	4.88983e-05	0.000650262	PF3D7_1480000,PF3D7_1300500,PF3D7_1300400,PF3D7_1300300,PF3D7_1240600,PF3D7_1240300,PF3D7_1219300,PF3D7_1200600,PF3D7_1200500,PF3D7_1200100,PF3D7_1150400,PF3D7_1150000,PF3D7_1149800,PF3D7_1101100,PF3D7_1100400,PF3D7_1100200,PF3D7_1041300,PF3D7_1041100,PF3D7_1041000,PF3D7_1000200,PF3D7_1000100,PF3D7_0937800,PF3D7_0900600,PF3D7_0900500,PF3D7_0809100,PF3D7_0808900,PF3D7_0800500,PF3D7_0800300,PF3D7_0…
GO:CC	Grp4	GO-0070258-CC-inner membrane complex	4082	875	19	11	9.78989e-05	0.00316558	PF3D7_1460600,PF3D7_1406800,PF3D7_1351700,PF3D7_1342600,PF3D7_1246400,PF3D7_1222700,PF3D7_1003600,PF3D7_0918000,PF3D7_0525800,PF3D7_0423500,PF3D7_0304100
GO:CC	Grp4	GO-0009986-CC-cell surface	4082	875	19	10	0.000565343	0.00897407	PF3D7_1218000,PF3D7_1036000,PF3D7_1035700,PF3D7_1031000,PF3D7_1028700,PF3D7_1015900,PF3D7_0501200,PF3D7_0310400,PF3D7_0212600,PF3D7_0111400
GO:CC	Grp4	GO-0020003-CC-symbiont-containing vacuole	4082	875	15	8	0.00130494	0.0170633	PF3D7_1345100,PF3D7_1121600,PF3D7_1035200,PF3D7_0707300,PF3D7_0507500,PF3D7_0207700,PF3D7_0207600,PF3D7_0207500
GO:CC	Grp4	GO-0005829-CC-cytosol	4082	875	41	15	0.0076593	0.0342634	PF3D7_1462800,PF3D7_1457200,PF3D7_1401800,PF3D7_1253000,PF3D7_1142400,PF3D7_1129000,PF3D7_1113700,PF3D7_1037100,PF3D7_1008900,PF3D7_0826700,PF3D7_0802200,PF3D7_0802000,PF3D7_0623000,PF3D7_0618500,PF3D7_0616000
GO:CC	Grp4	GO-0020020-CC-food vacuole	4082	875	32	12	0.0107285	0.0465745	PF3D7_1456800,PF3D7_1446800,PF3D7_1407800,PF3D7_1360800,PF3D7_1311900,PF3D7_1311800,PF3D7_1231100,PF3D7_1116100,PF3D7_1115700,PF3D7_1020900,PF3D7_1015900,PF3D7_0709000
GO:CC	Grp4	GO-0005839-CC-proteasome core complex	4082	875	15	6	0.0258223	0.106786	PF3D7_1474800,PF3D7_1470900,PF3D7_1230400,PF3D7_1011400,PF3D7_0931800,PF3D7_0727400
GO:CC	Grp4	GO-0005783-CC-endoplasmic reticulum	4082	875	66	20	0.0313538	0.0809903	PF3D7_1468500,PF3D7_1448400,PF3D7_1436600,PF3D7_1428700,PF3D7_1362300,PF3D7_1361100,PF3D7_1222300,PF3D7_1218000,PF3D7_1203900,PF3D7_1141600,PF3D7_1122100,PF3D7_1037500,PF3D7_1032500,PF3D7_0918000,PF3D7_0917900,PF3D7_0827900,PF3D7_0824400,PF3D7_0619400,PF3D7_0320700,PF3D7_0313100
GO:CC	Grp4	GO-0005739-CC-mitochondrion	4082	875	134	37	0.0330649	0.0741173	PF3D7_1462700,PF3D7_1435000,PF3D7_1434700,PF3D7_1431600,PF3D7_1431000,PF3D7_1430900,PF3D7_1428700,PF3D7_1411600,PF3D7_1365500,PF3D7_1345100,PF3D7_1340800,PF3D7_1330600,PF3D7_1249500,PF3D7_1241600,PF3D7_1239600,PF3D7_1235700,PF3D7_1230400,PF3D7_1215300,PF3D7_1209900,PF3D7_1209800,PF3D7_1202200,PF3D7_1132900,PF3D7_1124700,PF3D7_1118200,PF3D7_1108500,PF3D7_1034400,PF3D7_1022400,PF3D7_1021700,PF3D7_1…
GO:CC	Grp4	GO-0005874-CC-microtubule	4082	875	19	7	0.0340211	0.117906	PF3D7_1449100,PF3D7_1443600,PF3D7_1322200,PF3D7_1212300,PF3D7_1008700,PF3D7_0903700,PF3D7_0109400
GO:CC	Grp5	GO-0005681-CC-spliceosomal complex	4082	626	25	10	0.000574625	0.00598482	PF3D7_1474500,PF3D7_1420000,PF3D7_1411500,PF3D7_1231500,PF3D7_0610100,PF3D7_0526500,PF3D7_0503300,PF3D7_0422500,PF3D7_0409100,PF3D7_0218700
GO:CC	Grp6	GO-0022625-CC-cytosolic large ribosomal subunit	4082	644	30	11	0.00119102	0.00920153	PF3D7_1426000,PF3D7_1424100,PF3D7_1351400,PF3D7_1341300,PF3D7_1341200,PF3D7_1130200,PF3D7_1004000,PF3D7_0821700,PF3D7_0605000,PF3D7_0309600,PF3D7_0212200
GO:CC	Grp6	GO-0005840-CC-ribosome	4082	644	125	30	0.00531409	0.016987	PF3D7_1429100,PF3D7_1426000,PF3D7_1424100,PF3D7_1365900,PF3D7_1365100,PF3D7_1363300,PF3D7_1358800,PF3D7_1351400,PF3D7_1341300,PF3D7_1341200,PF3D7_1310900,PF3D7_1239100,PF3D7_1137500,PF3D7_1130200,PF3D7_1026800,PF3D7_1004000,PF3D7_0932600,PF3D7_0821700,PF3D7_0705700,PF3D7_0605000,PF3D7_0531200,PF3D7_0522500,PF3D7_0503000,PF3D7_0413800,PF3D7_0322900,PF3D7_0316100,PF3D7_0310000,PF3D7_0309600,PF3D7_0…
GO:CC	Grp6	GO-0005739-CC-mitochondrion	4082	644	134	28	0.0420649	0.0840084	PF3D7_1475300,PF3D7_1458700,PF3D7_1454500,PF3D7_1439600,PF3D7_1426000,PF3D7_1424100,PF3D7_1415800,PF3D7_1414900,PF3D7_1404100,PF3D7_1345700,PF3D7_1320800,PF3D7_1312400,PF3D7_1310000,PF3D7_1239100,PF3D7_1227100,PF3D7_1224600,PF3D7_1215200,PF3D7_1215000,PF3D7_1214600,PF3D7_1147700,PF3D7_1145500,PF3D7_1130200,PF3D7_1125400,PF3D7_1008200,PF3D7_0727200,PF3D7_0524700,PF3D7_0502200,PF3D7_0212200
GO:MF	Grp1	GO-0016787-MF-hydrolase activity	4082	764	81	26	0.00111259	0.00649464	PF3D7_1467000,PF3D7_1461100,PF3D7_1444400,PF3D7_1401500,PF3D7_1401300,PF3D7_1356000,PF3D7_1349100,PF3D7_1339900,PF3D7_1322000,PF3D7_1234200,PF3D7_1226300,PF3D7_1131500,PF3D7_1126600,PF3D7_1120400,PF3D7_1105700,PF3D7_1038900,PF3D7_1033400,PF3D7_1018200,PF3D7_0927100,PF3D7_0823400,PF3D7_0818600,PF3D7_0728700,PF3D7_0702200,PF3D7_0629300,PF3D7_0301300,PF3D7_0220600
GO:MF	Grp1	GO-0004674-MF-protein serine or threonine kinase activity	4082	764	85	26	0.00247979	0.0114833	PF3D7_1450000,PF3D7_1433900,PF3D7_1337800,PF3D7_1316000,PF3D7_1228300,PF3D7_1148000,PF3D7_1121300,PF3D7_1114700,PF3D7_1108400,PF3D7_1016400,PF3D7_0926000,PF3D7_0902300,PF3D7_0902200,PF3D7_0821100,PF3D7_0731400,PF3D7_0726200,PF3D7_0717500,PF3D7_0525900,PF3D7_0500900,PF3D7_0424500,PF3D7_0420100,PF3D7_0321400,PF3D7_0311400,PF3D7_0213400,PF3D7_0203100,PF3D7_0102600
GO:MF	Grp1	GO-0003735-MF-structural constituent of ribosome	4082	764	135	37	0.00427126	0.0152342	PF3D7_1474100,PF3D7_1461200,PF3D7_1460700,PF3D7_1447300,PF3D7_1445000,PF3D7_1431700,PF3D7_1414300,PF3D7_1413400,PF3D7_1408600,PF3D7_1331800,PF3D7_1323400,PF3D7_1317800,PF3D7_1242700,PF3D7_1144000,PF3D7_1142600,PF3D7_1142500,PF3D7_1137100,PF3D7_1126200,PF3D7_1105400,PF3D7_1034200,PF3D7_1019400,PF3D7_1010800,PF3D7_1003500,PF3D7_0907800,PF3D7_0903900,PF3D7_0813900,PF3D7_0721600,PF3D7_0618300,PF3D7_0…
GO:MF	Grp1	GO-0004190-MF-aspartic-type endopeptidase activity	4082	764	17	7	0.0071371	0.0431685	PF3D7_1465700,PF3D7_1457000,PF3D7_1408100,PF3D7_1408000,PF3D7_1407900,PF3D7_1033800,PF3D7_0311700
GO:MF	Grp1	GO-0046933-MF-hydrogen ion transporting ATP synthase activity rotational mechanism	4082	764	14	6	0.00789704	0.0502366	PF3D7_1464700,PF3D7_1306600,PF3D7_1140100,PF3D7_0806800,PF3D7_0715500,PF3D7_0406100
GO:MF	Grp1	GO-0004713-MF-protein tyrosine kinase activity	4082	764	55	17	0.00890066	0.0330122	PF3D7_1450000,PF3D7_1356900,PF3D7_1337800,PF3D7_1316000,PF3D7_1228300,PF3D7_1148000,PF3D7_1121300,PF3D7_1114700,PF3D7_1108400,PF3D7_0926000,PF3D7_0821100,PF3D7_0717500,PF3D7_0525900,PF3D7_0311400,PF3D7_0310100,PF3D7_0213400,PF3D7_0203100
GO:MF	Grp1	GO-0046961-MF-proton-transporting ATPase activity rotational mechanism	4082	764	18	7	0.0107772	0.0552491	PF3D7_1464700,PF3D7_1306600,PF3D7_1140100,PF3D7_0806800,PF3D7_0715500,PF3D7_0519200,PF3D7_0406100
GO:MF	Grp1	GO-0003824-MF-catalytic activity	4082	764	53	16	0.0134471	0.0449043	PF3D7_1455000,PF3D7_1249300,PF3D7_1233800,PF3D7_1232200,PF3D7_1214300,PF3D7_1135100,PF3D7_0817500,PF3D7_0815900,PF3D7_0805600,PF3D7_0717500,PF3D7_0621200,PF3D7_0615900,PF3D7_0524900,PF3D7_0520100,PF3D7_0513300,PF3D7_0205500
GO:MF	Grp1	GO-0003777-MF-microtubule motor activity	4082	764	23	8	0.0178743	0.0708212	PF3D7_1465800,PF3D7_1211000,PF3D7_1122900,PF3D7_1023100,PF3D7_0905300,PF3D7_0729900,PF3D7_0724900,PF3D7_0319400
GO:MF	Grp1	GO-0016887-MF-ATPase activity	4082	764	51	15	0.020148	0.060715	PF3D7_1422500,PF3D7_1339900,PF3D7_1211900,PF3D7_1211000,PF3D7_1130400,PF3D7_1125000,PF3D7_1122900,PF3D7_1023100,PF3D7_0907400,PF3D7_0905300,PF3D7_0813700,PF3D7_0729900,PF3D7_0507700,PF3D7_0319400,PF3D7_0303000
GO:MF	Grp1	GO-0004175-MF-endopeptidase activity	4082	764	24	8	0.0239784	0.0853156	PF3D7_1466300,PF3D7_1353800,PF3D7_1311500,PF3D7_1130400,PF3D7_1129200,PF3D7_0608500,PF3D7_0518300,PF3D7_0108000
GO:MF	Grp1	GO-0046872-MF-metal ion binding	4082	764	48	14	0.0249146	0.0718527	PF3D7_1464700,PF3D7_1447700,PF3D7_1438800,PF3D7_1432800,PF3D7_1306700,PF3D7_1234200,PF3D7_1233800,PF3D7_1129700,PF3D7_1106400,PF3D7_0927100,PF3D7_0913300,PF3D7_0810700,PF3D7_0623500,PF3D7_0528300
GO:MF	Grp1	GO-0004672-MF-protein kinase activity	4082	764	28	9	0.025236	0.0842249	PF3D7_1450000,PF3D7_1433900,PF3D7_1316000,PF3D7_1228300,PF3D7_1148000,PF3D7_1121300,PF3D7_0321400,PF3D7_0213400,PF3D7_0102600
GO:MF	Grp1	GO-0008565-MF-protein transporter activity	4082	764	26	8	0.0403514	0.119106	PF3D7_1438100,PF3D7_1356200,PF3D7_1243000,PF3D7_0815200,PF3D7_0627400,PF3D7_0613700,PF3D7_0302900,PF3D7_0217300
GO:MF	Grp1	GO-0051082-MF-unfolded protein binding	4082	764	64	17	0.0420716	0.0984121	PF3D7_1437900,PF3D7_1413900,PF3D7_1357800,PF3D7_1318800,PF3D7_1229500,PF3D7_1201100,PF3D7_1132200,PF3D7_1108700,PF3D7_1107500,PF3D7_0937000,PF3D7_0831200,PF3D7_0823800,PF3D7_0512000,PF3D7_0505900,PF3D7_0320300,PF3D7_0220100,PF3D7_0201800
GO:MF	Grp2	GO-0031072-MF-heat shock protein binding	4082	599	49	11	0.0466549	0.111278	PF3D7_1401100,PF3D7_1216900,PF3D7_1149600,PF3D7_1038800,PF3D7_0629200,PF3D7_0620700,PF3D7_0513500,PF3D7_0201700,PF3D7_0114000,PF3D7_0113700,PF3D7_0108600
GO:MF	Grp3	GO-0005215-MF-transporter activity	4082	574	16	7	0.000661337	0.00823049	PF3D7_1428200,PF3D7_0919500,PF3D7_0716900,PF3D7_0523800,PF3D7_0516500,PF3D7_0418500,PF3D7_0108800
GO:MF	Grp3	GO-0016491-MF-oxidoreductase activity	4082	574	17	7	0.00109702	0.0111887	PF3D7_1427200,PF3D7_1409100,PF3D7_1229400,PF3D7_0931200,PF3D7_0923200,PF3D7_0801900,PF3D7_0422000
GO:MF	Grp3	GO-0005509-MF-calcium ion binding	4082	574	43	10	0.0316616	0.0860637	PF3D7_1466200,PF3D7_1430400,PF3D7_1362900,PF3D7_1352600,PF3D7_1217700,PF3D7_1131600,PF3D7_1030800,PF3D7_1002300,PF3D7_0702900,PF3D7_0610600
GO:MF	Grp4	GO-0004872-MF-receptor activity	4082	875	82	42	4.48154e-10	3.80435e-07	PF3D7_1400100,PF3D7_1373500,PF3D7_1301600,PF3D7_1300300,PF3D7_1300100,PF3D7_1240600,PF3D7_1240300,PF3D7_1219300,PF3D7_1200600,PF3D7_1200100,PF3D7_1150400,PF3D7_1149000,PF3D7_1142300,PF3D7_1100200,PF3D7_1041300,PF3D7_1035700,PF3D7_1000100,PF3D7_0937800,PF3D7_0937600,PF3D7_0809100,PF3D7_0800300,PF3D7_0800200,PF3D7_0731500,PF3D7_0712900,PF3D7_0712600,PF3D7_0712400,PF3D7_0712300,PF3D7_0712000,PF3D7_0…
GO:MF	Grp4	GO-0046789-MF-host cell surface receptor binding	4082	875	25	17	8.04914e-08	4.30031e-05	PF3D7_1301600,PF3D7_1240600,PF3D7_1240300,PF3D7_1219300,PF3D7_1200600,PF3D7_1200100,PF3D7_1150400,PF3D7_1149000,PF3D7_1100200,PF3D7_1041300,PF3D7_1000100,PF3D7_0807900,PF3D7_0731500,PF3D7_0424200,PF3D7_0424100,PF3D7_0402300,PF3D7_0223500
GO:MF	Grp4	GO-0050839-MF-cell adhesion molecule binding	4082	875	52	27	2.55368e-07	3.52892e-05	PF3D7_1300300,PF3D7_1240600,PF3D7_1240300,PF3D7_1219300,PF3D7_1200600,PF3D7_1200100,PF3D7_1150400,PF3D7_1100200,PF3D7_1041300,PF3D7_1000100,PF3D7_0937800,PF3D7_0809100,PF3D7_0800300,PF3D7_0800200,PF3D7_0712900,PF3D7_0712600,PF3D7_0712400,PF3D7_0712300,PF3D7_0712000,PF3D7_0632500,PF3D7_0600200,PF3D7_0426000,PF3D7_0425800,PF3D7_0421300,PF3D7_0420700,PF3D7_0302500,PF3D7_0223500
GO:MF	Grp4	GO-0005488-MF-binding	4082	875	86	28	0.00527514	0.0213924	PF3D7_1437700,PF3D7_1422600,PF3D7_1420200,PF3D7_1403100,PF3D7_1368700,PF3D7_1361800,PF3D7_1324900,PF3D7_1319700,PF3D7_1244100,PF3D7_1241600,PF3D7_1236300,PF3D7_1214900,PF3D7_1202200,PF3D7_1108500,PF3D7_1004800,PF3D7_0823900,PF3D7_0802000,PF3D7_0630700,PF3D7_0618500,PF3D7_0520900,PF3D7_0507600,PF3D7_0503500,PF3D7_0424300,PF3D7_0410600,PF3D7_0405900,PF3D7_0305500,PF3D7_0205900,PF3D7_0204100
GO:MF	Grp4	GO-0008026-MF-ATP-dependent helicase activity	4082	875	30	12	0.00566419	0.0311216	PF3D7_1475200,PF3D7_1468700,PF3D7_1445900,PF3D7_1425400,PF3D7_1323600,PF3D7_1313400,PF3D7_1031500,PF3D7_0827000,PF3D7_0810600,PF3D7_0518500,PF3D7_0504400,PF3D7_0402000
GO:MF	Grp4	GO-0003746-MF-translation elongation factor activity	4082	875	17	7	0.0164096	0.0765474	PF3D7_1451100,PF3D7_1338300,PF3D7_1330600,PF3D7_1123400,PF3D7_0715600,PF3D7_0602400,PF3D7_0107400
GO:MF	Grp4	GO-0003700-MF-sequence-specific DNA binding transcription factor activity	4082	875	41	14	0.0185288	0.0627279	PF3D7_1449100,PF3D7_1239200,PF3D7_1150400,PF3D7_1143100,PF3D7_1139300,PF3D7_1030000,PF3D7_1007700,PF3D7_0934400,PF3D7_0802100,PF3D7_0730300,PF3D7_0611200,PF3D7_0604100,PF3D7_0516800,PF3D7_0420300
GO:MF	Grp4	GO-0004298-MF-threonine-type endopeptidase activity	4082	875	15	6	0.0258223	0.106786	PF3D7_1474800,PF3D7_1470900,PF3D7_1230400,PF3D7_1011400,PF3D7_0931800,PF3D7_0727400
GO:MF	Grp4	GO-0005525-MF-GTP binding	4082	875	118	33	0.0339917	0.0771806	PF3D7_1451100,PF3D7_1411600,PF3D7_1410600,PF3D7_1359800,PF3D7_1354500,PF3D7_1352000,PF3D7_1332200,PF3D7_1330600,PF3D7_1324600,PF3D7_1316200,PF3D7_1310600,PF3D7_1246800,PF3D7_1231100,PF3D7_1218500,PF3D7_1144900,PF3D7_1123400,PF3D7_1037500,PF3D7_1020900,PF3D7_1008700,PF3D7_0911700,PF3D7_0911100,PF3D7_0903700,PF3D7_0903300,PF3D7_0824300,PF3D7_0812220,PF3D7_0715600,PF3D7_0602400,PF3D7_0513800,PF3D7_0…
GO:MF	Grp4	GO-0008234-MF-cysteine-type peptidase activity	4082	875	20	7	0.0463658	0.14218	PF3D7_0902800,PF3D7_0716300,PF3D7_0208000,PF3D7_0207800,PF3D7_0207700,PF3D7_0207600,PF3D7_0207500
GO:MF	Grp5	GO-0008168-MF-methyltransferase activity	4082	626	22	11	2.24539e-05	0.000729923	PF3D7_1439700,PF3D7_1361000,PF3D7_1343200,PF3D7_1130600,PF3D7_1127300,PF3D7_1027200,PF3D7_1020400,PF3D7_1018600,PF3D7_0705000,PF3D7_0530700,PF3D7_0409300
GO:MF	Grp5	GO-0003723-MF-RNA binding	4082	626	167	38	0.00351894	0.0113672	PF3D7_1474500,PF3D7_1457300,PF3D7_1425600,PF3D7_1417500,PF3D7_1406200,PF3D7_1405900,PF3D7_1368400,PF3D7_1364500,PF3D7_1363500,PF3D7_1359400,PF3D7_1359300,PF3D7_1323100,PF3D7_1314200,PF3D7_1227900,PF3D7_1204300,PF3D7_1202500,PF3D7_1129400,PF3D7_1119300,PF3D7_1118300,PF3D7_1035000,PF3D7_1030700,PF3D7_1020400,PF3D7_1018000,PF3D7_1011100,PF3D7_1008800,PF3D7_0908700,PF3D7_0820900,PF3D7_0819000,PF3D7_0…
GO:MF	Grp5	GO-0009982-MF-pseudouridine synthase activity	4082	626	15	6	0.00402675	0.0297271	PF3D7_1417500,PF3D7_1227900,PF3D7_1035000,PF3D7_1018000,PF3D7_0908700,PF3D7_0511500
GO:MF	Grp5	GO-0003676-MF-nucleic acid binding	4082	626	140	31	0.0108674	0.0286883	PF3D7_1445600,PF3D7_1443800,PF3D7_1420000,PF3D7_1418900,PF3D7_1414100,PF3D7_1360100,PF3D7_1354300,PF3D7_1353400,PF3D7_1343200,PF3D7_1330800,PF3D7_1326300,PF3D7_1302700,PF3D7_1119800,PF3D7_1110300,PF3D7_1022000,PF3D7_1021500,PF3D7_1008600,PF3D7_0929200,PF3D7_0924700,PF3D7_0923900,PF3D7_0920900,PF3D7_0917600,PF3D7_0812500,PF3D7_0728900,PF3D7_0610200,PF3D7_0602100,PF3D7_0508700,PF3D7_0503300,PF3D7_0…
GO:MF	Grp5	GO-0004519-MF-endonuclease activity	4082	626	18	6	0.0131169	0.0612932	PF3D7_1117800,PF3D7_1011100,PF3D7_0819000,PF3D7_0509500,PF3D7_0321000,PF3D7_0206000
GO:MF	Grp5	GO-0008270-MF-zinc ion binding	4082	626	221	45	0.0153374	0.0346182	PF3D7_1473900,PF3D7_1472400,PF3D7_1450400,PF3D7_1449300,PF3D7_1443800,PF3D7_1425600,PF3D7_1414100,PF3D7_1353400,PF3D7_1349400,PF3D7_1343400,PF3D7_1321200,PF3D7_1233600,PF3D7_1231300,PF3D7_1225400,PF3D7_1225200,PF3D7_1204600,PF3D7_1119300,PF3D7_1115900,PF3D7_1106700,PF3D7_1032900,PF3D7_1023700,PF3D7_1014600,PF3D7_1011100,PF3D7_1008600,PF3D7_1008100,PF3D7_1005600,PF3D7_0924700,PF3D7_0912100,PF3D7_0…
GO:MF	Grp5	GO-0003743-MF-translation initiation factor activity	4082	626	62	15	0.021616	0.0588905	PF3D7_1457300,PF3D7_1449300,PF3D7_1409600,PF3D7_1366900,PF3D7_1206200,PF3D7_1204300,PF3D7_1147000,PF3D7_1030300,PF3D7_1017700,PF3D7_1013900,PF3D7_0922800,PF3D7_0912800,PF3D7_0907600,PF3D7_0706500,PF3D7_0212500
GO:MF	Grp5	GO-0004004-MF-ATP-dependent RNA helicase activity	4082	626	27	7	0.0440463	0.125146	PF3D7_1418900,PF3D7_1302700,PF3D7_0630900,PF3D7_0602100,PF3D7_0508700,PF3D7_0422500,PF3D7_0405000
GO:MF	Grp6	GO-0003735-MF-structural constituent of ribosome	4082	644	135	32	0.00520196	0.0164049	PF3D7_1429100,PF3D7_1426000,PF3D7_1424100,PF3D7_1421200,PF3D7_1365900,PF3D7_1365100,PF3D7_1363300,PF3D7_1358800,PF3D7_1351400,PF3D7_1341300,PF3D7_1341200,PF3D7_1310900,PF3D7_1239100,PF3D7_1137500,PF3D7_1130200,PF3D7_1026800,PF3D7_1004000,PF3D7_0932600,PF3D7_0821700,PF3D7_0719700,PF3D7_0705700,PF3D7_0605000,PF3D7_0531200,PF3D7_0522500,PF3D7_0503000,PF3D7_0413800,PF3D7_0322900,PF3D7_0316100,PF3D7_0…
GO:MF	Grp6	GO-0003677-MF-DNA binding	4082	644	173	38	0.0106851	0.0273499	PF3D7_1460800,PF3D7_1449400,PF3D7_1441900,PF3D7_1417800,PF3D7_1415200,PF3D7_1361900,PF3D7_1352700,PF3D7_1332600,PF3D7_1324500,PF3D7_1304900,PF3D7_1234300,PF3D7_1226600,PF3D7_1220900,PF3D7_1143300,PF3D7_1141800,PF3D7_1122500,PF3D7_1107400,PF3D7_1105000,PF3D7_1030400,PF3D7_1012000,PF3D7_1008200,PF3D7_1006200,PF3D7_0714000,PF3D7_0710200,PF3D7_0705400,PF3D7_0630300,PF3D7_0625200,PF3D7_0622900,PF3D7_0…
GO:MF	Grp6	GO-0005516-MF-calmodulin binding	4082	644	74	18	0.0182249	0.0497183	PF3D7_1427300,PF3D7_1337700,PF3D7_1325900,PF3D7_1242400,PF3D7_1227700,PF3D7_1220300,PF3D7_1141300,PF3D7_1136000,PF3D7_1014900,PF3D7_0715300,PF3D7_0710200,PF3D7_0704300,PF3D7_0701900,PF3D7_0529800,PF3D7_0506500,PF3D7_0406700,PF3D7_0321700,PF3D7_0103900
GO:MF	Grp6	GO-0004842-MF-ubiquitin-protein ligase activity	4082	644	20	6	0.0279838	0.0998756	PF3D7_1356300,PF3D7_1245300,PF3D7_0812600,PF3D7_0707700,PF3D7_0308600,PF3D7_0305700
