# Supplementary material for: The origins of malaria artemisinin resistance defined by a genetic and transcriptomic background
Source: Nat Commun. 2018 Dec 4;9:5158. doi: 10.1038/s41467-018-07588-x (PMC6279830; doi:10.1038/s41467-018-07588-x)
Supplement: Supplementary file 8 — Supplementary_ Data 5 [file 41467_2018_7588_MOESM8_ESM.xlsx]

## Sheet: eQTLs.e
Supplementary Data 5. Expression quantitative trait loci (eQTL) analysis in e-GMS parasites (p-value<1e-5).
Index	eQTL(SNP)	Target geneID	eQTL regulation	eQTL Pvalue	eQTL Qvalue	FDR (by permutation)	eQTL OddsRatio	Minimum allele count	MAF	SNP type	SNP locus(geneid; left geneid|left gene strand|right geneid|right gene strand)	Description of altered gene or left gene	Description of right gene	Description of target gene
Pf3D7_01_v3-100916|PF3D7_0612000	Pf3D7_01_v3-100916	PF3D7_0612000	distant trans	2.26065e-07	0.00111459	0.0378221	2.09805	11	0.0203327	nsy	PF3D7_0102200	ring-infected erythrocyte surface antigen		conserved Plasmodium protein%2C unknown function
Pf3D7_01_v3-100916|PF3D7_0925100	Pf3D7_01_v3-100916	PF3D7_0925100	distant trans	1.04758e-06	0.0196691	0.0665004	0.587524	11	0.0203327	nsy	PF3D7_0102200	ring-infected erythrocyte surface antigen		conserved Plasmodium protein%2C unknown function
Pf3D7_01_v3-100916|PF3D7_1023000	Pf3D7_01_v3-100916	PF3D7_1023000	distant trans	1.69507e-06	0.0208934	0.0827099	0.598432	11	0.0203327	nsy	PF3D7_0102200	ring-infected erythrocyte surface antigen		conserved Plasmodium membrane protein%2C unknown function
Pf3D7_01_v3-101208|PF3D7_0417100	Pf3D7_01_v3-101208	PF3D7_0417100	distant trans	1.05862e-06	0.0130485	0.0103993	1.41742	81	0.149171	syn	PF3D7_0102200	ring-infected erythrocyte surface antigen		mRNA-binding protein PUF2
Pf3D7_01_v3-101592|PF3D7_0612000	Pf3D7_01_v3-101592	PF3D7_0612000	distant trans	8.72916e-08	0.000543592	0.024522	1.88059	15	0.0277778	nsy	PF3D7_0102200	ring-infected erythrocyte surface antigen		conserved Plasmodium protein%2C unknown function
Pf3D7_01_v3-101594|PF3D7_0612000	Pf3D7_01_v3-101594	PF3D7_0612000	distant trans	8.82025e-08	0.000543592	0.024522	1.8801	15	0.0277778	nsy	PF3D7_0102200	ring-infected erythrocyte surface antigen		conserved Plasmodium protein%2C unknown function
Pf3D7_01_v3-101602|PF3D7_0422700	Pf3D7_01_v3-101602	PF3D7_0422700	distant trans	7.46102e-06	0.131493	0.161679	0.73694	16	0.0296296	nsy	PF3D7_0102200	ring-infected erythrocyte surface antigen		eukaryotic initiation factor 4A-III%2C putative
Pf3D7_01_v3-101602|PF3D7_0612000	Pf3D7_01_v3-101602	PF3D7_0612000	distant trans	1.92056e-09	4.73456e-05	0.00831255	2.00213	16	0.0296296	nsy	PF3D7_0102200	ring-infected erythrocyte surface antigen		conserved Plasmodium protein%2C unknown function
Pf3D7_01_v3-114559|PF3D7_0303100	Pf3D7_01_v3-114559	PF3D7_0303100	distant trans	5.71987e-06	0.0141006	0.147548	0.611125	8	0.0183824	nsy	PF3D7_0102500	erythrocyte binding antigen-181		conserved Plasmodium protein%2C unknown function
Pf3D7_01_v3-114712|PF3D7_1017600	Pf3D7_01_v3-114712	PF3D7_1017600	distant trans	6.89213e-06	0.0849524	0.0478369	1.20055	123	0.226519	nsy	PF3D7_0102500	erythrocyte binding antigen-181		conserved Plasmodium protein%2C unknown function
Pf3D7_01_v3-119760|PF3D7_0104500	Pf3D7_01_v3-119760	PF3D7_0104500	distant cis	9.40678e-06	0.0235126	0.177889	3.35275	14	0.0257827	nsy	PF3D7_0102600	serine/threonine protein kinase, FIKK family		conserved protein%2C unknown function
Pf3D7_01_v3-127783|PF3D7_0105400	Pf3D7_01_v3-127783	PF3D7_0105400	distant cis	6.60186e-06	0.162749	0.046589	0.802503	30	0.0558659	nsy	PF3D7_0102800	conserved Plasmodium protein, unknown function		conserved Plasmodium protein%2C unknown function
Pf3D7_01_v3-127783|PF3D7_0409400	Pf3D7_01_v3-127783	PF3D7_0409400	distant trans	3.50387e-06	0.0863774	0.0287022	0.737321	30	0.0558659	nsy	PF3D7_0102800	conserved Plasmodium protein, unknown function		chaperone protein DnaJ
Pf3D7_01_v3-127783|PF3D7_0410000	Pf3D7_01_v3-127783	PF3D7_0410000	distant trans	3.00862e-07	0.00741685	0.00499168	1.39006	30	0.0558659	nsy	PF3D7_0102800	conserved Plasmodium protein, unknown function		erythrocyte vesicle protein 1
Pf3D7_01_v3-127783|PF3D7_0413500	Pf3D7_01_v3-127783	PF3D7_0413500	distant trans	3.28446e-06	0.0809684	0.0266223	0.749487	30	0.0558659	nsy	PF3D7_0102800	conserved Plasmodium protein, unknown function		phosphoglucomutase-2
Pf3D7_01_v3-127783|PF3D7_0810700	Pf3D7_01_v3-127783	PF3D7_0810700	distant trans	4.89187e-06	0.0401981	0.0382696	1.30297	30	0.0558659	nsy	PF3D7_0102800	conserved Plasmodium protein, unknown function		conserved Plasmodium protein%2C unknown function
Pf3D7_01_v3-127783|PF3D7_1005600	Pf3D7_01_v3-127783	PF3D7_1005600	distant trans	1.92242e-06	0.0236958	0.0145591	0.71334	30	0.0558659	nsy	PF3D7_0102800	conserved Plasmodium protein, unknown function		DnaJ protein%2C putative
Pf3D7_01_v3-127783|PF3D7_1321400	Pf3D7_01_v3-127783	PF3D7_1321400	distant trans	2.68721e-07	0.00662451	0.00415973	1.41367	30	0.0558659	nsy	PF3D7_0102800	conserved Plasmodium protein, unknown function		palmitoyltransferase DHHC8%2C putative
Pf3D7_01_v3-127783|PF3D7_1362900	Pf3D7_01_v3-127783	PF3D7_1362900	distant trans	4.12797e-06	0.0254407	0.0332779	1.26519	30	0.0558659	nsy	PF3D7_0102800	conserved Plasmodium protein, unknown function		conserved Plasmodium protein%2C unknown function
Pf3D7_01_v3-127783|PF3D7_1475300	Pf3D7_01_v3-127783	PF3D7_1475300	distant trans	6.98453e-07	0.0172183	0.00831947	0.684135	30	0.0558659	nsy	PF3D7_0102800	conserved Plasmodium protein, unknown function		cytochrome c oxidase assembly protein COX11%2C putative
Pf3D7_01_v3-127783|PF3D7_1478600	Pf3D7_01_v3-127783	PF3D7_1478600	distant trans	7.96823e-07	0.0196433	0.00956739	1.28546	30	0.0558659	nsy	PF3D7_0102800	conserved Plasmodium protein, unknown function		EMP1-trafficking protein
Pf3D7_01_v3-136277|PF3D7_0204800	Pf3D7_01_v3-136277	PF3D7_0204800	distant trans	1.26001e-07	0.00310617	0.027847	1.47642	22	0.0404412	nsy	PF3D7_0103100	vacuolar protein sorting-associated protein 51, putative		3'-5' exonuclease%2C putative
Pf3D7_01_v3-140820|PF3D7_0611600	Pf3D7_01_v3-140820	PF3D7_0611600	distant trans	1.41986e-06	0.0350023	0.0764755	1.97166	6	0.0166052	nsy	PF3D7_0103200	nucleoside transporter 4		conserved Plasmodium protein%2C unknown function
Pf3D7_01_v3-140820|PF3D7_0813100	Pf3D7_01_v3-140820	PF3D7_0813100	distant trans	5.12354e-07	0.0126305	0.0477972	2.40413	6	0.0166052	nsy	PF3D7_0103200	nucleoside transporter 4		conserved Plasmodium protein%2C unknown function
Pf3D7_01_v3-140820|PF3D7_0924600	Pf3D7_01_v3-140820	PF3D7_0924600	distant trans	1.20704e-06	0.007439	0.0727348	2.1121	6	0.0166052	nsy	PF3D7_0103200	nucleoside transporter 4		conserved Plasmodium protein%2C unknown function
Pf3D7_01_v3-140820|PF3D7_1108000	Pf3D7_01_v3-140820	PF3D7_1108000	distant trans	3.34332e-06	0.0753035	0.115544	1.84136	6	0.0166052	nsy	PF3D7_0103200	nucleoside transporter 4		IWS1-like protein%2C putative
Pf3D7_01_v3-140820|PF3D7_1239600	Pf3D7_01_v3-140820	PF3D7_1239600	distant trans	3.15671e-08	0.000778192	0.0174564	0.412922	6	0.0166052	nsy	PF3D7_0103200	nucleoside transporter 4		hydroxyethylthiazole kinase
Pf3D7_01_v3-146581|PF3D7_0517000	Pf3D7_01_v3-146581	PF3D7_0517000	distant trans	4.00456e-08	0.000987204	0.0187032	1.60448	13	0.0242991	inter	PF3D7_0103300|-|PF3D7_0103400|-	conserved Plasmodium protein, unknown function	zinc-carboxypeptidase, putative	60S ribosomal protein L12%2C putative
Pf3D7_01_v3-156590|PF3D7_1349900	Pf3D7_01_v3-156590	PF3D7_1349900	distant trans	5.42412e-06	0.133715	0.0420133	1.29834	36	0.0711462	intron	PF3D7_0103500	conserved Plasmodium protein, unknown function		conserved Plasmodium protein%2C unknown function
Pf3D7_01_v3-156590|PF3D7_1419700	Pf3D7_01_v3-156590	PF3D7_1419700	distant trans	6.67863e-06	0.0914336	0.047005	1.32634	36	0.0711462	intron	PF3D7_0103500	conserved Plasmodium protein, unknown function		conserved Plasmodium protein%2C unknown function
Pf3D7_01_v3-157806|PF3D7_0307500	Pf3D7_01_v3-157806	PF3D7_0307500	distant trans	3.31462e-06	0.0817121	0.114713	0.67174	24	0.0445269	nsy	PF3D7_0103500	conserved Plasmodium protein, unknown function		conserved protein%2C unknown function
Pf3D7_01_v3-158120|PF3D7_0212200	Pf3D7_01_v3-158120	PF3D7_0212200	distant trans	6.94007e-06	0.0213858	0.158354	1.5127	15	0.0277264	nsy	PF3D7_0103500	conserved Plasmodium protein, unknown function		mitochondrial ribosomal protein L12 precursor%2C putative
Pf3D7_01_v3-159298|PF3D7_1434000	Pf3D7_01_v3-159298	PF3D7_1434000	distant trans	8.35322e-06	0.205924	0.0561564	1.26569	30	0.0564972	intron	PF3D7_0103500	conserved Plasmodium protein, unknown function		CCR4-associated factor 16%2C putative
Pf3D7_01_v3-161271|PF3D7_0919600	Pf3D7_01_v3-161271	PF3D7_0919600	distant trans	7.47437e-06	0.184258	0.161679	1.77321	6	0.0111317	syn	PF3D7_0103600	ATP-dependent RNA helicase, putative		dolichyl-diphosphooligosaccharide--protein glycosyltransferase%2C putative
Pf3D7_01_v3-165308|PF3D7_0410900	Pf3D7_01_v3-165308	PF3D7_0410900	distant trans	3.74353e-06	0.045139	0.120116	1.58947	10	0.0196464	intron	PF3D7_0103600	ATP-dependent RNA helicase, putative		conserved Plasmodium protein%2C unknown function
Pf3D7_01_v3-165308|PF3D7_0412400	Pf3D7_01_v3-165308	PF3D7_0412400	distant trans	3.45779e-06	0.00304434	0.116791	1.86975	10	0.0196464	intron	PF3D7_0103600	ATP-dependent RNA helicase, putative		erythrocyte membrane protein 1%2C PfEMP1
Pf3D7_01_v3-165308|PF3D7_0828100	Pf3D7_01_v3-165308	PF3D7_0828100	distant trans	5.64346e-06	0.00173903	0.147132	1.8403	10	0.0196464	intron	PF3D7_0103600	ATP-dependent RNA helicase, putative		conserved Plasmodium protein%2C unknown function
Pf3D7_01_v3-165308|PF3D7_1125200	Pf3D7_01_v3-165308	PF3D7_1125200	distant trans	2.0262e-07	0.0024975	0.0365752	0.586818	10	0.0196464	intron	PF3D7_0103600	ATP-dependent RNA helicase, putative		conserved Plasmodium protein%2C unknown function
Pf3D7_01_v3-177152|PF3D7_0828100	Pf3D7_01_v3-177152	PF3D7_0828100	distant trans	2.49223e-09	6.14385e-06	0.00872818	2.28577	9	0.0179641	inter	PF3D7_0104000|+|PF3D7_0104100|+	thrombospondin-related sporozoite protein	conserved Plasmodium membrane protein, unknown function	conserved Plasmodium protein%2C unknown function
Pf3D7_01_v3-178094|PF3D7_0314600	Pf3D7_01_v3-178094	PF3D7_0314600	distant trans	4.70731e-06	0.0381733	0.0370216	0.856381	122	0.254167	nsy	PF3D7_0104100	conserved Plasmodium membrane protein, unknown function		conserved Plasmodium protein%2C unknown function
Pf3D7_01_v3-178265|PF3D7_1411300	Pf3D7_01_v3-178265	PF3D7_1411300	distant trans	5.14235e-06	0.0222065	0.140482	1.82478	10	0.0186567	nsy	PF3D7_0104100	conserved Plasmodium membrane protein, unknown function		conserved Plasmodium protein%2C unknown function
Pf3D7_01_v3-179265|PF3D7_1409900	Pf3D7_01_v3-179265	PF3D7_1409900	distant trans	9.19884e-06	0.0848869	0.0603161	1.13683	108	0.203008	nsy	PF3D7_0104100	conserved Plasmodium membrane protein, unknown function		cytidine diphosphate-diacylglycerol synthase
Pf3D7_01_v3-179969|PF3D7_0305600	Pf3D7_01_v3-179969	PF3D7_0305600	distant trans	6.01324e-06	0.0185298	0.0436772	1.11957	133	0.330869	nsy	PF3D7_0104100	conserved Plasmodium membrane protein, unknown function		AP endonuclease (DNA-[apurinic or apyrimidinic site] lyase)%2C putative
Pf3D7_01_v3-180297|PF3D7_0928100	Pf3D7_01_v3-180297	PF3D7_0928100	distant trans	4.43575e-07	0.010935	0.00582363	1.21733	223	0.487037	nsy	PF3D7_0104100	conserved Plasmodium membrane protein, unknown function		conserved Plasmodium protein%2C unknown function
Pf3D7_01_v3-180314|PF3D7_0928100	Pf3D7_01_v3-180314	PF3D7_0928100	distant trans	4.87048e-06	0.0300168	0.0382696	0.827245	223	0.412963	nsy	PF3D7_0104100	conserved Plasmodium membrane protein, unknown function		conserved Plasmodium protein%2C unknown function
Pf3D7_01_v3-193576|PF3D7_0404100	Pf3D7_01_v3-193576	PF3D7_0404100	distant trans	8.40375e-06	0.0517923	0.171239	0.658317	22	0.0405157	nsy	PF3D7_0104300	ubiquitin carboxyl-terminal hydrolase 1, putative		AP2 domain transcription factor AP2-SP2%2C putative
Pf3D7_01_v3-193576|PF3D7_0612500	Pf3D7_01_v3-193576	PF3D7_0612500	distant trans	7.31243e-06	0.0600887	0.160848	1.3266	22	0.0405157	nsy	PF3D7_0104300	ubiquitin carboxyl-terminal hydrolase 1, putative		conserved Plasmodium protein%2C unknown function
Pf3D7_01_v3-193576|PF3D7_0904200	Pf3D7_01_v3-193576	PF3D7_0904200	distant trans	2.83495e-09	3.49436e-05	0.00914381	1.65605	22	0.0405157	nsy	PF3D7_0104300	ubiquitin carboxyl-terminal hydrolase 1, putative		PH domain-containing protein%2C putative
Pf3D7_01_v3-193576|PF3D7_1103500	Pf3D7_01_v3-193576	PF3D7_1103500	distant trans	2.86864e-06	0.0619503	0.108063	1.45039	22	0.0405157	nsy	PF3D7_0104300	ubiquitin carboxyl-terminal hydrolase 1, putative		CPW-WPC family protein
Pf3D7_01_v3-193576|PF3D7_1204400	Pf3D7_01_v3-193576	PF3D7_1204400	distant trans	1.33617e-06	0.0164696	0.0743973	1.47869	22	0.0405157	nsy	PF3D7_0104300	ubiquitin carboxyl-terminal hydrolase 1, putative		conserved Plasmodium membrane protein%2C unknown function
Pf3D7_01_v3-193576|PF3D7_1362600	Pf3D7_01_v3-193576	PF3D7_1362600	distant trans	2.33118e-06	0.015965	0.102244	1.41932	22	0.0405157	nsy	PF3D7_0104300	ubiquitin carboxyl-terminal hydrolase 1, putative		conserved Plasmodium protein%2C unknown function
Pf3D7_01_v3-193846|PF3D7_1415200	Pf3D7_01_v3-193846	PF3D7_1415200	distant trans	2.18529e-07	0.00457002	0.0374065	0.51202	7	0.0128913	nsy	PF3D7_0104300	ubiquitin carboxyl-terminal hydrolase 1, putative		DNA-directed RNA polymerases I and III subunit RPAC2%2C putative
Pf3D7_01_v3-193926|PF3D7_1451700	Pf3D7_01_v3-193926	PF3D7_1451700	distant trans	2.16058e-07	0.00106525	0.0374065	1.85464	12	0.0220994	nsy	PF3D7_0104300	ubiquitin carboxyl-terminal hydrolase 1, putative		calcineurin subunit B
Pf3D7_01_v3-203165|PF3D7_1413200	Pf3D7_01_v3-203165	PF3D7_1413200	distant trans	4.46855e-07	0.0110159	0.0461347	2.1332	10	0.0183824	syn	PF3D7_0104400	4-hydroxy-3-methylbut-2-enyl diphosphate reductase		conserved Plasmodium protein%2C unknown function
Pf3D7_01_v3-207876|PF3D7_0733000	Pf3D7_01_v3-207876	PF3D7_0733000	distant trans	9.74846e-06	0.0592991	0.183292	1.64768	20	0.0369004	syn	PF3D7_0104600	conserved Plasmodium protein, unknown function		erythrocyte membrane protein 1%2C PfEMP1
Pf3D7_01_v3-208135|PF3D7_1301600	Pf3D7_01_v3-208135	PF3D7_1301600	distant trans	1.07744e-08	0.00026561	0.0124688	1.32106	12	0.0220994	nsy	PF3D7_0104600	conserved Plasmodium protein, unknown function		erythrocyte binding antigen-140
Pf3D7_01_v3-214461|PF3D7_0531100	Pf3D7_01_v3-214461	PF3D7_0531100	distant trans	2.56118e-06	0.0631382	0.105154	1.55442	22	0.045082	inter	PF3D7_0104700|+|PF3D7_0104800|+	major facilitator superfamily-related transporter, putative	novel putative transporter 1, putative	conserved Plasmodium protein%2C unknown function
Pf3D7_01_v3-215922|PF3D7_0714000	Pf3D7_01_v3-215922	PF3D7_0714000	distant trans	6.75856e-06	0.0119009	0.157107	1.65807	11	0.0204082	syn	PF3D7_0104800	novel putative transporter 1, putative		histone H2B variant
Pf3D7_01_v3-215922|PF3D7_1014100	Pf3D7_01_v3-215922	PF3D7_1014100	distant trans	5.78932e-06	0.0855011	0.147548	1.49664	11	0.0204082	syn	PF3D7_0104800	novel putative transporter 1, putative		conserved Plasmodium protein%2C unknown function
Pf3D7_01_v3-215922|PF3D7_1140700	Pf3D7_01_v3-215922	PF3D7_1140700	distant trans	1.0805e-08	0.000266364	0.0128845	1.72723	11	0.0204082	syn	PF3D7_0104800	novel putative transporter 1, putative		conserved Plasmodium protein%2C unknown function
Pf3D7_01_v3-215922|PF3D7_1224000	Pf3D7_01_v3-215922	PF3D7_1224000	distant trans	7.56708e-08	6.01753e-05	0.0228595	1.42971	11	0.0204082	syn	PF3D7_0104800	novel putative transporter 1, putative		GTP cyclohydrolase I
Pf3D7_01_v3-215922|PF3D7_1311800	Pf3D7_01_v3-215922	PF3D7_1311800	distant trans	2.7013e-06	0.0159482	0.105985	1.44852	11	0.0204082	syn	PF3D7_0104800	novel putative transporter 1, putative		M1-family alanyl aminopeptidase
Pf3D7_01_v3-215922|PF3D7_1315600	Pf3D7_01_v3-215922	PF3D7_1315600	distant trans	7.28639e-06	0.179624	0.160848	1.81031	11	0.0204082	syn	PF3D7_0104800	novel putative transporter 1, putative		CDP-diacylglycerol--inositol 3-phosphatidyltransferase
Pf3D7_01_v3-221843|PF3D7_1314400	Pf3D7_01_v3-221843	PF3D7_1314400	distant trans	1.64768e-07	0.00406185	0.0311721	1.97614	9	0.0171756	inter	PF3D7_0105100|+|PF3D7_0105200|-	conserved Plasmodium protein, unknown function	RAP protein, putative	conserved Plasmodium protein%2C unknown function
Pf3D7_01_v3-222412|PF3D7_0308000	Pf3D7_01_v3-222412	PF3D7_0308000	distant trans	2.10947e-06	0.0520025	0.0972569	1.88691	9	0.0165441	nsy	PF3D7_0105200	RAP protein, putative		DNA polymerase delta small subunit%2C putative
Pf3D7_01_v3-248281|PF3D7_1139600	Pf3D7_01_v3-248281	PF3D7_1139600	distant trans	1.29118e-06	0.0159151	0.0739817	2.71655	5	0.0103306	inter	PF3D7_0105700|+|PF3D7_0105800|-	asparagine-rich antigen Pfa35-2	conserved Plasmodium protein, unknown function	conserved Plasmodium protein%2C unknown function
Pf3D7_01_v3-250813|PF3D7_1474200	Pf3D7_01_v3-250813	PF3D7_1474200	distant trans	1.71164e-06	0.000703256	0.0831255	1.7531	16	0.0295749	nsy	PF3D7_0105800	conserved Plasmodium protein, unknown function		conserved Plasmodium membrane protein%2C unknown function
Pf3D7_01_v3-262929|PF3D7_0106000	Pf3D7_01_v3-262929	PF3D7_0106000	local	2.70387e-10	6.66557e-06	0	1.33367	139	0.270955	inter	PF3D7_0106100|-|PF3D7_0106200|-	V-type proton ATPase subunit C, putative	conserved Plasmodium protein, unknown function	conserved Plasmodium protein%2C unknown function
Pf3D7_01_v3-268908|PF3D7_0930200	Pf3D7_01_v3-268908	PF3D7_0930200	distant trans	4.29754e-06	0.00113917	0.128013	1.78768	27	0.0496324	syn	PF3D7_0106300	calcium-transporting ATPase		leucine-rich repeat protein
Pf3D7_01_v3-290587|PF3D7_0726600	Pf3D7_01_v3-290587	PF3D7_0726600	distant trans	2.20297e-06	0.0181025	0.0997506	0.523351	11	0.0202952	nsy	PF3D7_0106900	2-C-methyl-D-erythritol 4-phosphate cytidylyltransferase, putative		conserved Plasmodium protein%2C unknown function
Pf3D7_01_v3-290587|PF3D7_1125700	Pf3D7_01_v3-290587	PF3D7_1125700	distant trans	6.12224e-06	0.150925	0.151288	0.689421	11	0.0202952	nsy	PF3D7_0106900	2-C-methyl-D-erythritol 4-phosphate cytidylyltransferase, putative		kelch domain-containing protein%2C putative
Pf3D7_01_v3-298373|PF3D7_1232500	Pf3D7_01_v3-298373	PF3D7_1232500	distant trans	9.30764e-07	0.00458904	0.00998336	1.21883	47	0.0895238	nsy	PF3D7_0107200	carbon catabolite repressor protein 4, putative		CG2-related protein%2C putative
Pf3D7_01_v3-302990|PF3D7_0319800	Pf3D7_01_v3-302990	PF3D7_0319800	distant trans	8.29558e-06	0.0681676	0.169992	0.694638	12	0.0223464	syn	PF3D7_0107400	conserved Apicomplexan protein, unknown function		conserved Plasmodium protein%2C unknown function
Pf3D7_01_v3-313617|PF3D7_1463400	Pf3D7_01_v3-313617	PF3D7_1463400	distant trans	2.39096e-06	0.0313331	0.103491	1.66174	12	0.0291262	inter	PF3D7_0107500|-|PF3D7_0107600|+	lipid/sterol:H+ symporter	serine/threonine protein kinase, putative	DNA-directed RNA polymerase III subunit RPC4%2C putative
Pf3D7_01_v3-316469|PF3D7_1037700	Pf3D7_01_v3-316469	PF3D7_1037700	distant trans	8.11206e-06	0.0499946	0.168745	1.35899	18	0.0334572	nsy	PF3D7_0107600	serine/threonine protein kinase, putative		enhancer of rudimentary homolog%2C putative
Pf3D7_01_v3-316469|PF3D7_1221100	Pf3D7_01_v3-316469	PF3D7_1221100	distant trans	4.75534e-07	0.0117229	0.0469659	0.669661	18	0.0334572	nsy	PF3D7_0107600	serine/threonine protein kinase, putative		conserved Plasmodium protein%2C unknown function
Pf3D7_01_v3-316469|PF3D7_1438600	Pf3D7_01_v3-316469	PF3D7_1438600	distant trans	9.80947e-07	0.000537385	0.0656692	0.745261	18	0.0334572	nsy	PF3D7_0107600	serine/threonine protein kinase, putative		conserved protein%2C unknown function
Pf3D7_01_v3-317942|PF3D7_1325900	Pf3D7_01_v3-317942	PF3D7_1325900	distant trans	6.88228e-06	0.084831	0.157938	2.28602	6	0.011194	nsy	PF3D7_0107600	serine/threonine protein kinase, putative		conserved Plasmodium protein%2C unknown function
Pf3D7_01_v3-318578|PF3D7_0521000	Pf3D7_01_v3-318578	PF3D7_0521000	distant trans	2.19901e-06	0.027105	0.0997506	1.30555	22	0.0404412	nsy	PF3D7_0107600	serine/threonine protein kinase, putative		conserved Plasmodium protein%2C unknown function
Pf3D7_01_v3-345583|PF3D7_0913000	Pf3D7_01_v3-345583	PF3D7_0913000	distant trans	8.88905e-06	0.165433	0.0590682	0.640803	35	0.0651769	intron	PF3D7_0108400.1			conserved protein%2C unknown function
Pf3D7_01_v3-345583|PF3D7_1368100	Pf3D7_01_v3-345583	PF3D7_1368100	distant trans	7.44838e-06	0.0918087	0.0519967	1.38481	35	0.0651769	intron	PF3D7_0108400.1			26S proteasome regulatory subunit RPN11%2C putative
Pf3D7_01_v3-345730|PF3D7_0316000	Pf3D7_01_v3-345730	PF3D7_0316000	distant trans	1.39968e-09	3.45048e-05	0.00706567	1.53604	9	0.0223048	nsy	PF3D7_0108400.1			microneme associated antigen
Pf3D7_01_v3-346385|PF3D7_0417100	Pf3D7_01_v3-346385	PF3D7_0417100	distant trans	1.94775e-06	0.0160053	0.014975	1.32424	100	0.196464	intron	PF3D7_0108400.1			mRNA-binding protein PUF2
Pf3D7_01_v3-346385|PF3D7_0823600	Pf3D7_01_v3-346385	PF3D7_0823600	distant trans	5.37509e-06	0.132507	0.0415973	1.2899	100	0.196464	intron	PF3D7_0108400.1			lipoate-protein ligase B
Pf3D7_01_v3-346385|PF3D7_0931100	Pf3D7_01_v3-346385	PF3D7_0931100	distant trans	4.61896e-06	0.0569333	0.0370216	0.786037	100	0.196464	intron	PF3D7_0108400.1			nucleolar protein Nop52%2C putative
Pf3D7_01_v3-387715|PF3D7_1311500	Pf3D7_01_v3-387715	PF3D7_1311500	distant trans	5.51833e-06	0.0416861	0.0424293	1.13633	198	0.39839	nsy	PF3D7_0109900.1			26S protease regulatory subunit 7%2C putative
Pf3D7_01_v3-387722|PF3D7_1009500	Pf3D7_01_v3-387722	PF3D7_1009500	distant trans	7.16882e-07	0.00135943	0.0577722	2.23051	7	0.0204499	nsy	PF3D7_0109900.1			metalloprotease%2C putative
Pf3D7_01_v3-389469|PF3D7_1218200	Pf3D7_01_v3-389469	PF3D7_1218200	distant trans	8.07466e-06	0.00413087	0.168745	1.40012	10	0.0184502	syn	PF3D7_0110100	selenocysteine-specific elongation factor selB homologue, putative		conserved Plasmodium protein%2C unknown function
Pf3D7_01_v3-391999|PF3D7_1353600	Pf3D7_01_v3-391999	PF3D7_1353600	distant trans	3.74522e-06	0.0625011	0.120116	1.31791	19	0.0351852	syn	PF3D7_0110100	selenocysteine-specific elongation factor selB homologue, putative		ER lumen protein retaining receptor
Pf3D7_01_v3-397319|PF3D7_1307200	Pf3D7_01_v3-397319	PF3D7_1307200	distant trans	7.24359e-06	0.0473943	0.159601	2.26756	15	0.0275735	syn	PF3D7_0110500	bromodomain protein, putative		DnaJ protein%2C putative
Pf3D7_01_v3-431434|PF3D7_1009500	Pf3D7_01_v3-431434	PF3D7_1009500	distant trans	3.11695e-06	0.00384195	0.111804	2.09961	7	0.0135135	inter	PF3D7_0111200|-|PF3D7_0111300|-	conserved Plasmodium protein, unknown function	replication factor c protein, putative	metalloprotease%2C putative
Pf3D7_01_v3-431434|PF3D7_1212200	Pf3D7_01_v3-431434	PF3D7_1212200	distant trans	5.46618e-07	0.0134752	0.0502909	0.502026	7	0.0135135	inter	PF3D7_0111200|-|PF3D7_0111300|-	conserved Plasmodium protein, unknown function	replication factor c protein, putative	conserved Plasmodium protein%2C unknown function
Pf3D7_01_v3-431434|PF3D7_1471400	Pf3D7_01_v3-431434	PF3D7_1471400	distant trans	6.21139e-07	0.0153123	0.0540316	1.40591	7	0.0135135	inter	PF3D7_0111200|-|PF3D7_0111300|-	conserved Plasmodium protein, unknown function	replication factor c protein, putative	diacylglycerol kinase%2C putative
Pf3D7_01_v3-431485|PF3D7_0629000	Pf3D7_01_v3-431485	PF3D7_0629000	distant trans	2.48289e-11	6.12083e-07	0.00249377	2.52971	8	0.0150943	inter	PF3D7_0111200|-|PF3D7_0111300|-	conserved Plasmodium protein, unknown function	replication factor c protein, putative	N-acetyltransferase%2C putative
Pf3D7_01_v3-431485|PF3D7_1003600	Pf3D7_01_v3-431485	PF3D7_1003600	distant trans	3.25152e-06	0.00276402	0.113882	1.37679	8	0.0150943	inter	PF3D7_0111200|-|PF3D7_0111300|-	conserved Plasmodium protein, unknown function	replication factor c protein, putative	inner membrane complex protein 1c%2C putative
Pf3D7_01_v3-438733|PF3D7_0800300	Pf3D7_01_v3-438733	PF3D7_0800300	distant trans	1.5226e-10	3.75352e-06	0.00415628	2.43387	7	0.0133588	inter	PF3D7_0111400|+|PF3D7_0111500|-	conserved Plasmodium protein, unknown function	UMP-CMP kinase, putative	erythrocyte membrane protein 1%2C PfEMP1
Pf3D7_01_v3-444735|PF3D7_0412400	Pf3D7_01_v3-444735	PF3D7_0412400	distant trans	7.83695e-09	1.60997e-05	0.0116376	2.30556	8	0.0179775	inter	PF3D7_0111700|-|PF3D7_0111800|+	conserved Plasmodium protein, unknown function	eukaryotic translation initiation factor 4E, putative	erythrocyte membrane protein 1%2C PfEMP1
Pf3D7_01_v3-444735|PF3D7_0828100	Pf3D7_01_v3-444735	PF3D7_0828100	distant trans	1.60166e-08	1.57936e-05	0.0149626	2.31157	8	0.0179775	inter	PF3D7_0111700|-|PF3D7_0111800|+	conserved Plasmodium protein, unknown function	eukaryotic translation initiation factor 4E, putative	conserved Plasmodium protein%2C unknown function
Pf3D7_01_v3-444735|PF3D7_1341700	Pf3D7_01_v3-444735	PF3D7_1341700	distant trans	1.8687e-06	0.0110236	0.0901912	2.09192	8	0.0179775	inter	PF3D7_0111700|-|PF3D7_0111800|+	conserved Plasmodium protein, unknown function	eukaryotic translation initiation factor 4E, putative	conserved Plasmodium protein%2C unknown function
Pf3D7_01_v3-485552|PF3D7_0517000	Pf3D7_01_v3-485552	PF3D7_0517000	distant trans	7.98583e-07	0.00537974	0.0610973	2.05271	5	0.0108225	inter	PF3D7_0112800|-|PF3D7_0112900|+	Plasmodium exported protein (hyp11), unknown function	Plasmodium exported protein, unknown function	60S ribosomal protein L12%2C putative
Pf3D7_01_v3-492086|PF3D7_0201800	Pf3D7_01_v3-492086	PF3D7_0201800	distant trans	5.73436e-06	0.0706818	0.147548	1.38094	14	0.026975	inter	PF3D7_0113000|-|PF3D7_0113100|+	glutamic acid-rich protein	surface-associated interspersed protein 1.1 (SURFIN 1.1)	knob associated heat shock protein 40
Pf3D7_01_v3-494404|PF3D7_0625200	Pf3D7_01_v3-494404	PF3D7_0625200	distant trans	5.01688e-08	0.00030919	0.0199501	0.303783	5	0.010917	inter	PF3D7_0113000|-|PF3D7_0113100|+	glutamic acid-rich protein	surface-associated interspersed protein 1.1 (SURFIN 1.1)	conserved Plasmodium protein%2C unknown function
Pf3D7_01_v3-495843|PF3D7_1037700	Pf3D7_01_v3-495843	PF3D7_1037700	distant trans	3.92033e-06	0.0322146	0.03203	1.18484	70	0.12987	nsy	PF3D7_0113100	surface-associated interspersed protein 1.1 (SURFIN 1.1)		enhancer of rudimentary homolog%2C putative
Pf3D7_01_v3-495850|PF3D7_1037700	Pf3D7_01_v3-495850	PF3D7_1037700	distant trans	3.47759e-06	0.0322146	0.0287022	1.18602	70	0.130354	nsy	PF3D7_0113100	surface-associated interspersed protein 1.1 (SURFIN 1.1)		enhancer of rudimentary homolog%2C putative
Pf3D7_01_v3-495851|PF3D7_1037700	Pf3D7_01_v3-495851	PF3D7_1037700	distant trans	3.47759e-06	0.0322146	0.0287022	1.18602	70	0.130354	nsy	PF3D7_0113100	surface-associated interspersed protein 1.1 (SURFIN 1.1)		enhancer of rudimentary homolog%2C putative
Pf3D7_01_v3-496675|PF3D7_1208200	Pf3D7_01_v3-496675	PF3D7_1208200	distant trans	1.00952e-06	0.00829558	0.0660848	0.670221	12	0.0224299	nsy	PF3D7_0113100	surface-associated interspersed protein 1.1 (SURFIN 1.1)		cysteine repeat modular protein 3
Pf3D7_01_v3-497877|PF3D7_1018700	Pf3D7_01_v3-497877	PF3D7_1018700	distant trans	3.02873e-06	0.0502647	0.111388	1.43557	18	0.0333333	nsy	PF3D7_0113100	surface-associated interspersed protein 1.1 (SURFIN 1.1)		conserved Plasmodium protein%2C unknown function
Pf3D7_01_v3-499300|PF3D7_0604000	Pf3D7_01_v3-499300	PF3D7_0604000	distant trans	7.7881e-07	0.00548896	0.060266	0.519946	7	0.0128676	nsy	PF3D7_0113100	surface-associated interspersed protein 1.1 (SURFIN 1.1)		conserved Plasmodium protein%2C unknown function
Pf3D7_01_v3-499300|PF3D7_0629600	Pf3D7_01_v3-499300	PF3D7_0629600	distant trans	6.38635e-06	0.0754936	0.153782	0.620042	7	0.0128676	nsy	PF3D7_0113100	surface-associated interspersed protein 1.1 (SURFIN 1.1)		conserved Plasmodium protein%2C unknown function
Pf3D7_01_v3-499300|PF3D7_1367700	Pf3D7_01_v3-499300	PF3D7_1367700	distant trans	1.98061e-06	0.0124658	0.092685	0.645228	7	0.0128676	nsy	PF3D7_0113100	surface-associated interspersed protein 1.1 (SURFIN 1.1)		alanine--tRNA ligase
Pf3D7_01_v3-499781|PF3D7_0709000	Pf3D7_01_v3-499781	PF3D7_0709000	distant trans	4.75451e-06	0.0982207	0.134663	0.596277	12	0.0221402	nsy	PF3D7_0113100	surface-associated interspersed protein 1.1 (SURFIN 1.1)		chloroquine resistance transporter
Pf3D7_01_v3-508725|PF3D7_1444200	Pf3D7_01_v3-508725	PF3D7_1444200	distant trans	9.26291e-06	0.0456699	0.177473	0.595413	13	0.0239852	nsy	PF3D7_0113400	Plasmodium exported protein, unknown function		calmodulin-like protein
Pf3D7_01_v3-511649|PF3D7_0419800	Pf3D7_01_v3-511649	PF3D7_0419800	distant trans	3.37057e-06	0.0671459	0.0274542	0.689878	23	0.0518018	inter	PF3D7_0113400|-|PF3D7_0113600|+	Plasmodium exported protein, unknown function	surface-associated interspersed protein 1.2 (SURFIN 1.2), pseudogene	60S ribosomal protein L7ae/L30e%2C putative
Pf3D7_01_v3-513710|PF3D7_1107900	Pf3D7_01_v3-513710	PF3D7_1107900	distant trans	3.75999e-06	0.0926914	0.03203	1.19941	93	0.171587	nsy	PF3D7_0113600	surface-associated interspersed protein 1.2 (SURFIN 1.2), pseudogene		mechanosensitive ion channel protein%2C putative
Pf3D7_01_v3-513930|PF3D7_1115600	Pf3D7_01_v3-513930	PF3D7_1115600	distant trans	6.31189e-06	0.00404737	0.0457571	1.22274	167	0.309259	nsy	PF3D7_0113600	surface-associated interspersed protein 1.2 (SURFIN 1.2), pseudogene		peptidyl-prolyl cis-trans isomerase
Pf3D7_01_v3-514219|PF3D7_0927400	Pf3D7_01_v3-514219	PF3D7_0927400	distant trans	2.14965e-06	0.0088497	0.0980881	2.07148	9	0.0216346	nsy	PF3D7_0113600	surface-associated interspersed protein 1.2 (SURFIN 1.2), pseudogene		conserved Plasmodium protein%2C unknown function
Pf3D7_01_v3-514219|PF3D7_1038000	Pf3D7_01_v3-514219	PF3D7_1038000	distant trans	2.69515e-06	0.0664407	0.105985	0.640481	9	0.0216346	nsy	PF3D7_0113600	surface-associated interspersed protein 1.2 (SURFIN 1.2), pseudogene		antigen UB05
Pf3D7_01_v3-517567|PF3D7_0532100	Pf3D7_01_v3-517567	PF3D7_0532100	distant trans	7.27951e-06	0.00512727	0.160848	0.616086	11	0.0202206	syn	PF3D7_0113600	surface-associated interspersed protein 1.2 (SURFIN 1.2), pseudogene		early transcribed membrane protein 5
Pf3D7_01_v3-522234|PF3D7_1438600	Pf3D7_01_v3-522234	PF3D7_1438600	distant trans	4.57334e-08	0.000102493	0.0191189	0.690315	26	0.0480591	syn	PF3D7_0113700	heat shock protein 40, type II		conserved protein%2C unknown function
Pf3D7_01_v3-525303|PF3D7_0113700	Pf3D7_01_v3-525303	PF3D7_0113700	local	7.03384e-06	0.173398	0.0486689	1.14399	218	0.4334	inter	PF3D7_0113700|+|PF3D7_0113800|+	heat shock protein 40, type II	DBL containing protein, unknown function	heat shock protein 40%2C type II
Pf3D7_01_v3-528580|PF3D7_0931100	Pf3D7_01_v3-528580	PF3D7_0931100	distant trans	3.74598e-06	0.0569333	0.03203	0.853422	224	0.414815	nsy	PF3D7_0113800	DBL containing protein, unknown function		nucleolar protein Nop52%2C putative
Pf3D7_01_v3-529279|PF3D7_0418200	Pf3D7_01_v3-529279	PF3D7_0418200	distant trans	1.84389e-06	0.0151519	0.0141431	0.85945	244	0.450185	nsy	PF3D7_0113800	DBL containing protein, unknown function		eukaryotic translation initiation factor 3 subunit M%2C putative
Pf3D7_01_v3-529794|PF3D7_0802600	Pf3D7_01_v3-529794	PF3D7_0802600	distant trans	7.23026e-06	0.0686555	0.0507488	0.810998	218	0.488806	nsy	PF3D7_0113800	DBL containing protein, unknown function		adenylyl cyclase beta
Pf3D7_01_v3-530288|PF3D7_0802100	Pf3D7_01_v3-530288	PF3D7_0802100	distant trans	7.85613e-06	0.0968346	0.16542	0.79871	21	0.0461538	nsy	PF3D7_0113800	DBL containing protein, unknown function		AP2 domain transcription factor%2C putative
Pf3D7_01_v3-530291|PF3D7_0205900	Pf3D7_01_v3-530291	PF3D7_0205900	distant trans	6.08229e-06	0.140698	0.0440932	0.776615	34	0.0769231	nsy	PF3D7_0113800	DBL containing protein, unknown function		26S proteasome regulatory subunit RPN1%2C putative
Pf3D7_01_v3-531121|PF3D7_1425300	Pf3D7_01_v3-531121	PF3D7_1425300	distant trans	4.76051e-06	0.00378568	0.134663	1.72012	6	0.0162602	syn	PF3D7_0113800	DBL containing protein, unknown function		conserved Plasmodium protein%2C unknown function
Pf3D7_01_v3-535652|PF3D7_0926700	Pf3D7_01_v3-535652	PF3D7_0926700	distant trans	7.25742e-06	0.0596367	0.160848	0.583324	10	0.0185185	syn	PF3D7_0113800	DBL containing protein, unknown function		glutamine-dependent NAD(+) synthetase%2C putative
Pf3D7_01_v3-542272|PF3D7_0720500	Pf3D7_01_v3-542272	PF3D7_0720500	distant trans	6.97935e-06	0.172055	0.0482529	1.2443	74	0.140684	inter	PF3D7_0113900|-|PF3D7_0114000|+	Plasmodium exported protein (hyp8), unknown function	exported protein family 1	conserved Plasmodium protein%2C unknown function
Pf3D7_01_v3-542274|PF3D7_0114300	Pf3D7_01_v3-542274	PF3D7_0114300	local	1.9814e-06	0.00976909	0.092685	1.85113	19	0.0361905	inter	PF3D7_0113900|-|PF3D7_0114000|+	Plasmodium exported protein (hyp8), unknown function	exported protein family 1	exported protein family 4%2C pseudogene
Pf3D7_01_v3-543418|PF3D7_0926700	Pf3D7_01_v3-543418	PF3D7_0926700	distant trans	6.63588e-06	0.0596367	0.156276	0.58198	10	0.0185529	nsy	PF3D7_0114000	exported protein family 1		glutamine-dependent NAD(+) synthetase%2C putative
Pf3D7_01_v3-550912|PF3D7_0523100	Pf3D7_01_v3-550912	PF3D7_0523100	distant trans	2.78698e-06	0.00687047	0.106816	1.87924	8	0.0149533	syn	PF3D7_0114200	exported protein family 3		mitochondrial-processing peptidase subunit alpha%2C putative
Pf3D7_01_v3-555371|PF3D7_0114300	Pf3D7_01_v3-555371	PF3D7_0114300	local	8.38878e-14	2.068e-09	0.000831255	2.92852	11	0.0205224	syn	PF3D7_0114400	erythrocyte membrane protein 1 (PfEMP1), exon 2, pseudogene		exported protein family 4%2C pseudogene
Pf3D7_01_v3-556146|PF3D7_0305600	Pf3D7_01_v3-556146	PF3D7_0305600	distant trans	2.81948e-06	0.0139011	0.107648	1.45359	11	0.0209125	inter	PF3D7_0114400|-|PF3D7_0114500|-	erythrocyte membrane protein 1 (PfEMP1), exon 2, pseudogene	Plasmodium exported protein (hyp10), unknown function	AP endonuclease (DNA-[apurinic or apyrimidinic site] lyase)%2C putative
Pf3D7_01_v3-556146|PF3D7_0804700	Pf3D7_01_v3-556146	PF3D7_0804700	distant trans	8.96433e-06	0.106801	0.175395	1.51712	11	0.0209125	inter	PF3D7_0114400|-|PF3D7_0114500|-	erythrocyte membrane protein 1 (PfEMP1), exon 2, pseudogene	Plasmodium exported protein (hyp10), unknown function	conserved Plasmodium protein%2C unknown function
Pf3D7_01_v3-556146|PF3D7_1120600	Pf3D7_01_v3-556146	PF3D7_1120600	distant trans	3.51347e-06	0.0433071	0.117207	1.54702	11	0.0209125	inter	PF3D7_0114400|-|PF3D7_0114500|-	erythrocyte membrane protein 1 (PfEMP1), exon 2, pseudogene	Plasmodium exported protein (hyp10), unknown function	conserved Plasmodium protein%2C unknown function
Pf3D7_01_v3-557240|PF3D7_1417800	Pf3D7_01_v3-557240	PF3D7_1417800	distant trans	2.56485e-06	0.0632287	0.0195507	0.780858	45	0.0868726	inter	PF3D7_0114400|-|PF3D7_0114500|-	erythrocyte membrane protein 1 (PfEMP1), exon 2, pseudogene	Plasmodium exported protein (hyp10), unknown function	DNA replication licensing factor MCM2
Pf3D7_01_v3-558256|PF3D7_0321600	Pf3D7_01_v3-558256	PF3D7_0321600	distant trans	9.60538e-07	0.00473583	0.00998336	1.18789	140	0.265152	syn	PF3D7_0114500	Plasmodium exported protein (hyp10), unknown function		ATP-dependent RNA helicase DDX42%2C putative
Pf3D7_01_v3-558278|PF3D7_0321600	Pf3D7_01_v3-558278	PF3D7_0321600	distant trans	1.41851e-06	0.0058282	0.0128952	1.18541	134	0.25	nsy	PF3D7_0114500	Plasmodium exported protein (hyp10), unknown function		ATP-dependent RNA helicase DDX42%2C putative
Pf3D7_01_v3-558311|PF3D7_0114300	Pf3D7_01_v3-558311	PF3D7_0114300	local	1.30556e-07	0.00107282	0.0282627	2.49478	8	0.0150376	nsy	PF3D7_0114500	Plasmodium exported protein (hyp10), unknown function		exported protein family 4%2C pseudogene
Pf3D7_01_v3-558311|PF3D7_0618500	Pf3D7_01_v3-558311	PF3D7_0618500	distant trans	8.47076e-06	0.0522053	0.172485	1.82567	8	0.0150376	nsy	PF3D7_0114500	Plasmodium exported protein (hyp10), unknown function		malate dehydrogenase
Pf3D7_01_v3-558311|PF3D7_0729600	Pf3D7_01_v3-558311	PF3D7_0729600	distant trans	1.51776e-09	3.74158e-05	0.0074813	1.70124	8	0.0150376	nsy	PF3D7_0114500	Plasmodium exported protein (hyp10), unknown function		conserved Plasmodium protein%2C unknown function
Pf3D7_01_v3-559102|PF3D7_0114300	Pf3D7_01_v3-559102	PF3D7_0114300	local	4.40471e-09	5.42924e-05	0.0108063	3.07441	7	0.0155556	inter	PF3D7_0114500|-|PF3D7_0114600|-	Plasmodium exported protein (hyp10), unknown function	stevor, pseudogene	exported protein family 4%2C pseudogene
Pf3D7_01_v3-561849|PF3D7_0905000	Pf3D7_01_v3-561849	PF3D7_0905000	distant trans	8.88618e-09	0.000219062	0.0120532	2.99635	6	0.0119284	inter	PF3D7_0114600|-|PF3D7_0114700|-	stevor, pseudogene	rifin	conserved Plasmodium protein%2C unknown function
Pf3D7_01_v3-568537|PF3D7_1149600	Pf3D7_01_v3-568537	PF3D7_1149600	distant trans	5.77287e-07	0.00149322	0.0511222	0.549273	14	0.0340633	inter	PF3D7_0114700|-|PF3D7_0114800|-	rifin	Plasmodium exported protein (hyp7), unknown function	DnaJ protein%2C putative
Pf3D7_01_v3-568637|PF3D7_0625200	Pf3D7_01_v3-568637	PF3D7_0625200	distant trans	5.07623e-07	0.0017877	0.00665557	0.61962	28	0.0610022	inter	PF3D7_0114700|-|PF3D7_0114800|-	rifin	Plasmodium exported protein (hyp7), unknown function	conserved Plasmodium protein%2C unknown function
Pf3D7_01_v3-572365|PF3D7_1121800	Pf3D7_01_v3-572365	PF3D7_1121800	distant trans	3.68051e-06	0.0907319	0.118869	0.559312	12	0.0252101	nsy	PF3D7_0114900	Plasmodium exported protein, unknown function, pseudogene		petidase%2C M16 family
Pf3D7_01_v3-572365|PF3D7_1313100	Pf3D7_01_v3-572365	PF3D7_1313100	distant trans	1.36701e-06	0.0168498	0.074813	0.592494	12	0.0252101	nsy	PF3D7_0114900	Plasmodium exported protein, unknown function, pseudogene		conserved Plasmodium protein%2C unknown function
Pf3D7_01_v3-575244|PF3D7_1438600	Pf3D7_01_v3-575244	PF3D7_1438600	distant trans	8.3315e-07	0.000477647	0.0619285	0.717186	15	0.0340136	inter	PF3D7_0114900|-|PF3D7_0115000|+	Plasmodium exported protein, unknown function, pseudogene	surface-associated interspersed protein 1.3 (SURFIN 1.3)	conserved protein%2C unknown function
Pf3D7_01_v3-95485|PF3D7_0729600	Pf3D7_01_v3-95485	PF3D7_0729600	distant trans	2.42771e-07	0.00199493	0.039069	1.50068	11	0.0212355	nsy	PF3D7_0102100	stevor, pseudogene		conserved Plasmodium protein%2C unknown function
Pf3D7_02_v3-109073|PF3D7_1209900	Pf3D7_02_v3-109073	PF3D7_1209900	distant trans	4.06086e-06	0.041108	0.123857	1.97686	9	0.0204918	inter	PF3D7_0202000|-|PF3D7_0202100|-	knob-associated histidine-rich protein	liver stage associated protein 2	ABC transporter B family member 7%2C putative
Pf3D7_02_v3-109248|PF3D7_1209900	Pf3D7_02_v3-109248	PF3D7_1209900	distant trans	5.0026e-06	0.041108	0.13882	1.96173	9	0.0189753	inter	PF3D7_0202000|-|PF3D7_0202100|-	knob-associated histidine-rich protein	liver stage associated protein 2	ABC transporter B family member 7%2C putative
Pf3D7_02_v3-109634|PF3D7_0716500	Pf3D7_02_v3-109634	PF3D7_0716500	distant trans	1.16088e-06	0.00389914	0.0710723	2.28679	8	0.0210325	nsy	PF3D7_0202100	liver stage associated protein 2		conserved Plasmodium protein%2C unknown function
Pf3D7_02_v3-109659|PF3D7_0716500	Pf3D7_02_v3-109659	PF3D7_0716500	distant trans	1.26534e-06	0.00389914	0.0735661	2.28128	8	0.0208729	nsy	PF3D7_0202100	liver stage associated protein 2		conserved Plasmodium protein%2C unknown function
Pf3D7_02_v3-109729|PF3D7_0716500	Pf3D7_02_v3-109729	PF3D7_0716500	distant trans	2.19259e-06	0.0049138	0.099335	2.05677	10	0.018622	nsy	PF3D7_0202100	liver stage associated protein 2		conserved Plasmodium protein%2C unknown function
Pf3D7_02_v3-109729|PF3D7_1473200	Pf3D7_02_v3-109729	PF3D7_1473200	distant trans	1.98041e-06	0.0488212	0.092685	0.612496	10	0.018622	nsy	PF3D7_0202100	liver stage associated protein 2		DnaJ protein%2C putative
Pf3D7_02_v3-109742|PF3D7_0716500	Pf3D7_02_v3-109742	PF3D7_0716500	distant trans	1.09085e-06	0.00389914	0.0685786	2.29221	8	0.0149254	nsy	PF3D7_0202100	liver stage associated protein 2		conserved Plasmodium protein%2C unknown function
Pf3D7_02_v3-109977|PF3D7_0215500	Pf3D7_02_v3-109977	PF3D7_0215500	distant cis	6.704e-06	0.119425	0.157107	0.450828	7	0.012987	nsy	PF3D7_0202100	liver stage associated protein 2		conserved Plasmodium protein%2C unknown function
Pf3D7_02_v3-109977|PF3D7_0903000	Pf3D7_02_v3-109977	PF3D7_0903000	distant trans	3.00267e-07	0.00370109	0.0415628	0.398624	7	0.012987	nsy	PF3D7_0202100	liver stage associated protein 2		conserved protein%2C unknown function
Pf3D7_02_v3-109977|PF3D7_1315200	Pf3D7_02_v3-109977	PF3D7_1315200	distant trans	7.53943e-06	0.185862	0.162926	0.469494	7	0.012987	nsy	PF3D7_0202100	liver stage associated protein 2		conserved Plasmodium protein%2C unknown function
Pf3D7_02_v3-110746|PF3D7_0202100	Pf3D7_02_v3-110746	PF3D7_0202100	local	1.29227e-07	0.00318571	0.00332779	1.37874	20	0.0738636	inter	PF3D7_0202100|-|PF3D7_0202200|-	liver stage associated protein 2	EMP1-trafficking protein	liver stage associated protein 2
Pf3D7_02_v3-115160|PF3D7_1136800	Pf3D7_02_v3-115160	PF3D7_1136800	distant trans	6.27709e-07	0.0154743	0.00748752	1.15176	166	0.338086	inter	PF3D7_0202200|-|PF3D7_0202300|+	EMP1-trafficking protein	Plasmodium exported protein (hyp11), unknown function	DnaJ protein%2C putative
Pf3D7_02_v3-118206|PF3D7_0305200	Pf3D7_02_v3-118206	PF3D7_0305200	distant trans	7.65288e-06	0.188659	0.0524126	1.4375	41	0.0766355	nsy	PF3D7_0202300	Plasmodium exported protein (hyp11), unknown function		conserved Plasmodium protein%2C unknown function
Pf3D7_02_v3-118206|PF3D7_0315700	Pf3D7_02_v3-118206	PF3D7_0315700	distant trans	8.45082e-06	0.158418	0.0561564	0.66678	41	0.0766355	nsy	PF3D7_0202300	Plasmodium exported protein (hyp11), unknown function		conserved Plasmodium membrane protein%2C unknown function
Pf3D7_02_v3-125973|PF3D7_0600400	Pf3D7_02_v3-125973	PF3D7_0600400	distant trans	1.3725e-07	0.000676697	0.0290939	2.07693	14	0.027027	inter	PF3D7_0202400|+|PF3D7_0202500|+	gamete antigen 27/25, putative	early transcribed membrane protein 2	erythrocyte membrane protein 1%2C PfEMP1
Pf3D7_02_v3-125973|PF3D7_0609700	Pf3D7_02_v3-125973	PF3D7_0609700	distant trans	7.63698e-07	0.00376534	0.0598504	0.702722	14	0.027027	inter	PF3D7_0202400|+|PF3D7_0202500|+	gamete antigen 27/25, putative	early transcribed membrane protein 2	conserved Plasmodium protein%2C unknown function
Pf3D7_02_v3-126180|PF3D7_1347800	Pf3D7_02_v3-126180	PF3D7_1347800	distant trans	2.55628e-07	0.00315087	0.0399002	2.16282	6	0.0114068	inter	PF3D7_0202400|+|PF3D7_0202500|+	gamete antigen 27/25, putative	early transcribed membrane protein 2	leucine-rich repeat protein
Pf3D7_02_v3-128856|PF3D7_1004300	Pf3D7_02_v3-128856	PF3D7_1004300	distant trans	4.91438e-06	0.0100958	0.137988	0.601339	15	0.0298805	inter	PF3D7_0202500|+|PF3D7_0202600|-	early transcribed membrane protein 2	conserved Plasmodium protein, unknown function	E3 ubiquitin-protein ligase%2C putative
Pf3D7_02_v3-131207|PF3D7_1118400	Pf3D7_02_v3-131207	PF3D7_1118400	distant trans	3.0539e-06	0.00208675	0.111388	1.89762	11	0.0202952	nsy	PF3D7_0202600.1			haloacid dehalogenase-like hydrolase%2C putative
Pf3D7_02_v3-132254|PF3D7_1347800	Pf3D7_02_v3-132254	PF3D7_1347800	distant trans	2.49319e-07	0.00315087	0.0394846	2.16367	6	0.0110906	nsy	PF3D7_0202600.1			leucine-rich repeat protein
Pf3D7_02_v3-157128|PF3D7_1224000	Pf3D7_02_v3-157128	PF3D7_1224000	distant trans	8.51994e-06	0.00283829	0.172485	1.22504	19	0.0409483	inter	PF3D7_0203100|-|PF3D7_0203200|-	protein kinase, putative	conserved Plasmodium protein, unknown function	GTP cyclohydrolase I
Pf3D7_02_v3-162656|PF3D7_0600400	Pf3D7_02_v3-162656	PF3D7_0600400	distant trans	1.23649e-07	0.000676697	0.027847	2.05466	15	0.0282486	intron	PF3D7_0203400	conserved Plasmodium protein, unknown function		erythrocyte membrane protein 1%2C PfEMP1
Pf3D7_02_v3-162656|PF3D7_0629000	Pf3D7_02_v3-162656	PF3D7_0629000	distant trans	6.42565e-06	0.00259681	0.155029	1.62373	15	0.0282486	intron	PF3D7_0203400	conserved Plasmodium protein, unknown function		N-acetyltransferase%2C putative
Pf3D7_02_v3-198899|PF3D7_1464100	Pf3D7_02_v3-198899	PF3D7_1464100	distant trans	1.57769e-06	0.00972328	0.0802161	1.55613	11	0.0203327	syn	PF3D7_0204500	aspartate transaminase		conserved Plasmodium protein%2C unknown function
Pf3D7_02_v3-199406|PF3D7_1224100	Pf3D7_02_v3-199406	PF3D7_1224100	distant trans	5.64928e-06	0.00431006	0.0428453	0.745019	54	0.119926	syn	PF3D7_0204500	aspartate transaminase		conserved Plasmodium protein%2C unknown function
Pf3D7_02_v3-200018|PF3D7_1224100	Pf3D7_02_v3-200018	PF3D7_1224100	distant trans	7.91911e-06	0.00500569	0.167914	1.58033	11	0.031339	inter	PF3D7_0204500|-|PF3D7_0204600|-	aspartate transaminase	5'-3' exonuclease, putative	conserved Plasmodium protein%2C unknown function
Pf3D7_02_v3-201811|PF3D7_0306900	Pf3D7_02_v3-201811	PF3D7_0306900	distant trans	9.73227e-06	0.02999	0.062812	1.60592	41	0.0755064	syn	PF3D7_0204600	5'-3' exonuclease, putative		40S ribosomal protein S23%2C putative
Pf3D7_02_v3-201811|PF3D7_1205900	Pf3D7_02_v3-201811	PF3D7_1205900	distant trans	2.64265e-06	0.00963352	0.0203827	0.641556	41	0.0755064	syn	PF3D7_0204600	5'-3' exonuclease, putative		conserved protein%2C unknown function
Pf3D7_02_v3-201811|PF3D7_1405500	Pf3D7_02_v3-201811	PF3D7_1405500	distant trans	2.0734e-06	0.00730192	0.016223	1.47613	41	0.0755064	syn	PF3D7_0204600	5'-3' exonuclease, putative		COBW domain-containing protein 1%2C putative
Pf3D7_02_v3-213507|PF3D7_1118400	Pf3D7_02_v3-213507	PF3D7_1118400	distant trans	3.09836e-06	0.00208675	0.111804	1.89686	11	0.0202578	nsy	PF3D7_0205000	conserved Plasmodium protein, unknown function		haloacid dehalogenase-like hydrolase%2C putative
Pf3D7_02_v3-217408|PF3D7_1308100	Pf3D7_02_v3-217408	PF3D7_1308100	distant trans	7.69797e-06	0.0816849	0.164589	0.592973	14	0.0265152	inter	PF3D7_0205100|-|PF3D7_0205200|-	conserved Plasmodium protein, unknown function	conserved Plasmodium protein, unknown function	CCAAT-binding transcription factor%2C putative
Pf3D7_02_v3-218482|PF3D7_1205900	Pf3D7_02_v3-218482	PF3D7_1205900	distant trans	1.83111e-06	0.00963352	0.0137271	0.660039	39	0.0722222	intron	PF3D7_0205200	conserved Plasmodium protein, unknown function		conserved protein%2C unknown function
Pf3D7_02_v3-218482|PF3D7_1405500	Pf3D7_02_v3-218482	PF3D7_1405500	distant trans	7.07996e-08	0.000872676	0.00166389	1.51007	39	0.0722222	intron	PF3D7_0205200	conserved Plasmodium protein, unknown function		COBW domain-containing protein 1%2C putative
Pf3D7_02_v3-226360|PF3D7_1339900	Pf3D7_02_v3-226360	PF3D7_1339900	distant trans	6.28733e-06	0.0217173	0.152951	1.56315	16	0.0373832	inter	PF3D7_0205500|-|PF3D7_0205600|+	DNA-directed RNA polymerase II 16 kDa subunit, putative	conserved Plasmodium protein, unknown function	ABC transporter B family member 5%2C putative
Pf3D7_02_v3-229615|PF3D7_1205900	Pf3D7_02_v3-229615	PF3D7_1205900	distant trans	1.01224e-06	0.00831795	0.00998336	0.600688	39	0.0718232	nsy	PF3D7_0205600	conserved Plasmodium protein, unknown function		conserved protein%2C unknown function
Pf3D7_02_v3-229615|PF3D7_1239200	Pf3D7_02_v3-229615	PF3D7_1239200	distant trans	9.99499e-07	0.00357398	0.00998336	1.59933	39	0.0718232	nsy	PF3D7_0205600	conserved Plasmodium protein, unknown function		AP2 domain transcription factor%2C putative
Pf3D7_02_v3-229707|PF3D7_0828100	Pf3D7_02_v3-229707	PF3D7_0828100	distant trans	1.38254e-06	0.000508694	0.0752286	1.8562	11	0.0202578	syn	PF3D7_0205600	conserved Plasmodium protein, unknown function		conserved Plasmodium protein%2C unknown function
Pf3D7_02_v3-229707|PF3D7_1208700	Pf3D7_02_v3-229707	PF3D7_1208700	distant trans	1.57644e-06	0.0388625	0.0802161	0.443574	11	0.0202578	syn	PF3D7_0205600	conserved Plasmodium protein, unknown function		conserved protein%2C unknown function
Pf3D7_02_v3-230780|PF3D7_1239200	Pf3D7_02_v3-230780	PF3D7_1239200	distant trans	7.61742e-06	0.014445	0.0524126	1.49785	36	0.0707269	inter	PF3D7_0205600|+|PF3D7_0205700|+	conserved Plasmodium protein, unknown function	RNA-binding protein, putative	AP2 domain transcription factor%2C putative
Pf3D7_02_v3-242918|PF3D7_0600400	Pf3D7_02_v3-242918	PF3D7_0600400	distant trans	1.67451e-06	0.00412801	0.0822943	2.02049	13	0.0239411	syn	PF3D7_0206000	DNA repair protein RAD2, putative		erythrocyte membrane protein 1%2C PfEMP1
Pf3D7_02_v3-248372|PF3D7_1115300	Pf3D7_02_v3-248372	PF3D7_1115300	distant trans	1.75102e-07	0.000431661	0.0320033	0.530148	16	0.0300752	inter	PF3D7_0206100|+|PF3D7_0206200|+	cysteine desulfuration protein SufE	pantothenate transporter	cysteine proteinase falcipain 2b
Pf3D7_02_v3-250144|PF3D7_0115700	Pf3D7_02_v3-250144	PF3D7_0115700	distant trans	7.37357e-06	0.0139826	0.160848	1.67988	15	0.0276753	nsy	PF3D7_0206200	pantothenate transporter		erythrocyte membrane protein 1%2C PfEMP1
Pf3D7_02_v3-250144|PF3D7_0516800	Pf3D7_02_v3-250144	PF3D7_0516800	distant trans	5.07658e-06	0.0231188	0.139235	1.81	15	0.0276753	nsy	PF3D7_0206200	pantothenate transporter		AP2 domain transcription factor AP2-O2%2C putative
Pf3D7_02_v3-250144|PF3D7_0930200	Pf3D7_02_v3-250144	PF3D7_0930200	distant trans	9.60048e-08	5.14502e-05	0.0253533	2.68285	15	0.0276753	nsy	PF3D7_0206200	pantothenate transporter		leucine-rich repeat protein
Pf3D7_02_v3-250481|PF3D7_0609700	Pf3D7_02_v3-250481	PF3D7_0609700	distant trans	8.13736e-06	0.0193025	0.0557404	1.31474	42	0.0779221	syn	PF3D7_0206200	pantothenate transporter		conserved Plasmodium protein%2C unknown function
Pf3D7_02_v3-262559|PF3D7_0201800	Pf3D7_02_v3-262559	PF3D7_0201800	distant cis	2.56426e-06	0.0632142	0.0195507	0.87702	243	0.454206	inter	PF3D7_0206300|+|PF3D7_0206500|-	pentafunctional AROM polypeptide, putative, pseudogene	conserved Plasmodium protein, unknown function	knob associated heat shock protein 40
Pf3D7_02_v3-266667|PF3D7_0423400	Pf3D7_02_v3-266667	PF3D7_0423400	distant trans	1.91826e-06	0.014209	0.0910224	0.600864	13	0.0239852	syn	PF3D7_0206500	conserved Plasmodium protein, unknown function		apical asparagine-rich protein AARP
Pf3D7_02_v3-266667|PF3D7_0824000	Pf3D7_02_v3-266667	PF3D7_0824000	distant trans	4.82058e-09	5.94184e-05	0.0108063	2.08082	13	0.0239852	syn	PF3D7_0206500	conserved Plasmodium protein, unknown function		conserved Plasmodium protein%2C unknown function
Pf3D7_02_v3-266667|PF3D7_1335100	Pf3D7_02_v3-266667	PF3D7_1335100	distant trans	2.7238e-06	0.00959244	0.106816	1.30478	13	0.0239852	syn	PF3D7_0206500	conserved Plasmodium protein, unknown function		merozoite surface protein 7
Pf3D7_02_v3-274249|PF3D7_0621800	Pf3D7_02_v3-274249	PF3D7_0621800	distant trans	6.95834e-06	0.154018	0.0478369	1.2572	27	0.104651	nsy	PF3D7_0206800	merozoite surface protein 2		nascent polypeptide-associated complex subunit alpha%2C putative
Pf3D7_02_v3-274249|PF3D7_1103500	Pf3D7_02_v3-274249	PF3D7_1103500	distant trans	5.02599e-06	0.0619503	0.0399334	1.40228	27	0.104651	nsy	PF3D7_0206800	merozoite surface protein 2		CPW-WPC family protein
Pf3D7_02_v3-274967|PF3D7_0211900	Pf3D7_02_v3-274967	PF3D7_0211900	distant cis	9.28222e-06	0.0190688	0.0615641	1.23371	73	0.139579	inter	PF3D7_0206800|-|PF3D7_0206900|-	merozoite surface protein 2	merozoite surface protein 5	conserved Plasmodium protein%2C unknown function
Pf3D7_02_v3-275252|PF3D7_0304700	Pf3D7_02_v3-275252	PF3D7_0304700	distant trans	8.07909e-07	0.0199166	0.00956739	1.3991	77	0.148362	inter	PF3D7_0206800|-|PF3D7_0206900|-	merozoite surface protein 2	merozoite surface protein 5	conserved Plasmodium protein%2C unknown function
Pf3D7_02_v3-278236|PF3D7_1476000	Pf3D7_02_v3-278236	PF3D7_1476000	distant trans	5.33337e-06	0.131478	0.0411814	1.2125	112	0.207792	nsy	PF3D7_0207000	merozoite surface protein 4		conserved Plasmodium protein%2C unknown function
Pf3D7_02_v3-279662|PF3D7_1239200	Pf3D7_02_v3-279662	PF3D7_1239200	distant trans	4.50865e-08	0.000370491	0.0191189	1.84262	8	0.0155039	inter	PF3D7_0207000|-|PF3D7_0207100|+	merozoite surface protein 4	conserved Plasmodium protein, unknown function	AP2 domain transcription factor%2C putative
Pf3D7_02_v3-279807|PF3D7_0904200	Pf3D7_02_v3-279807	PF3D7_0904200	distant trans	2.24615e-06	0.00922868	0.0997506	2.09511	7	0.0132325	inter	PF3D7_0207000|-|PF3D7_0207100|+	merozoite surface protein 4	conserved Plasmodium protein, unknown function	PH domain-containing protein%2C putative
Pf3D7_02_v3-280733|PF3D7_0714000	Pf3D7_02_v3-280733	PF3D7_0714000	distant trans	2.07322e-06	0.00800488	0.09601	2.05139	6	0.0113422	inter	PF3D7_0207000|-|PF3D7_0207100|+	merozoite surface protein 4	conserved Plasmodium protein, unknown function	histone H2B variant
Pf3D7_02_v3-285968|PF3D7_0204100	Pf3D7_02_v3-285968	PF3D7_0204100	distant cis	7.81337e-06	0.0430159	0.16542	1.19869	16	0.0295203	nsy	PF3D7_0207100	conserved Plasmodium protein, unknown function		conserved Plasmodium protein%2C unknown function
Pf3D7_02_v3-286665|PF3D7_1311500	Pf3D7_02_v3-286665	PF3D7_1311500	distant trans	5.14549e-07	0.0126847	0.00665557	0.808378	99	0.18232	nsy	PF3D7_0207100	conserved Plasmodium protein, unknown function		26S protease regulatory subunit 7%2C putative
Pf3D7_02_v3-286700|PF3D7_0903000	Pf3D7_02_v3-286700	PF3D7_0903000	distant trans	8.14883e-06	0.0251106	0.168745	0.577663	18	0.0331492	nsy	PF3D7_0207100	conserved Plasmodium protein, unknown function		conserved protein%2C unknown function
Pf3D7_02_v3-288160|PF3D7_0622100	Pf3D7_02_v3-288160	PF3D7_0622100	distant trans	4.52861e-06	0.111639	0.0361897	0.808423	77	0.413284	inter	PF3D7_0207100|+|PF3D7_0207200|-	conserved Plasmodium protein, unknown function	iron-sulfur assembly protein, putative	conserved Plasmodium protein%2C unknown function
Pf3D7_02_v3-289499|PF3D7_0609700	Pf3D7_02_v3-289499	PF3D7_0609700	distant trans	5.79069e-07	0.0035688	0.0511222	0.683514	12	0.0245399	inter	PF3D7_0207200|-|PF3D7_0207300|-	iron-sulfur assembly protein, putative	serine repeat antigen 8	conserved Plasmodium protein%2C unknown function
Pf3D7_02_v3-289499|PF3D7_0618100	Pf3D7_02_v3-289499	PF3D7_0618100	distant trans	5.60029e-06	0.0460194	0.146717	0.632382	12	0.0245399	inter	PF3D7_0207200|-|PF3D7_0207300|-	iron-sulfur assembly protein, putative	serine repeat antigen 8	conserved Plasmodium protein%2C unknown function
Pf3D7_02_v3-289499|PF3D7_0719100	Pf3D7_02_v3-289499	PF3D7_0719100	distant trans	8.78784e-06	0.178904	0.174148	1.59888	12	0.0245399	inter	PF3D7_0207200|-|PF3D7_0207300|-	iron-sulfur assembly protein, putative	serine repeat antigen 8	conserved Plasmodium protein%2C unknown function
Pf3D7_02_v3-289499|PF3D7_1457300	Pf3D7_02_v3-289499	PF3D7_1457300	distant trans	5.9231e-07	0.0146016	0.0523691	0.653318	12	0.0245399	inter	PF3D7_0207200|-|PF3D7_0207300|-	iron-sulfur assembly protein, putative	serine repeat antigen 8	conserved Plasmodium protein%2C unknown function
Pf3D7_02_v3-290442|PF3D7_0206800	Pf3D7_02_v3-290442	PF3D7_0206800	distant cis	1.49226e-06	0.0122624	0.0133111	1.36625	86	0.158672	intron	PF3D7_0207300	serine repeat antigen 8		merozoite surface protein 2
Pf3D7_02_v3-290442|PF3D7_0303000	Pf3D7_02_v3-290442	PF3D7_0303000	distant trans	9.50812e-06	0.0859635	0.0615641	0.775265	86	0.158672	intron	PF3D7_0207300	serine repeat antigen 8		N-ethylmaleimide-sensitive fusion protein
Pf3D7_02_v3-290442|PF3D7_1239200	Pf3D7_02_v3-290442	PF3D7_1239200	distant trans	1.23466e-07	0.000608736	0.00332779	1.33634	86	0.158672	intron	PF3D7_0207300	serine repeat antigen 8		AP2 domain transcription factor%2C putative
Pf3D7_02_v3-290442|PF3D7_1304900	Pf3D7_02_v3-290442	PF3D7_1304900	distant trans	3.0405e-06	0.0374772	0.0241265	1.38946	86	0.158672	intron	PF3D7_0207300	serine repeat antigen 8		DNA-directed RNA polymerase II subunit RPB11%2C putative
Pf3D7_02_v3-290589|PF3D7_1438600	Pf3D7_02_v3-290589	PF3D7_1438600	distant trans	1.97078e-07	0.000202432	0.0361596	0.65922	10	0.0184843	nsy	PF3D7_0207300	serine repeat antigen 8		conserved protein%2C unknown function
Pf3D7_02_v3-291015|PF3D7_1247300	Pf3D7_02_v3-291015	PF3D7_1247300	distant trans	2.14037e-07	0.00527643	0.0374065	0.676608	19	0.0349908	nsy	PF3D7_0207300	serine repeat antigen 8		GPI mannosyltransferase 2%2C putative
Pf3D7_02_v3-291979|PF3D7_1438600	Pf3D7_02_v3-291979	PF3D7_1438600	distant trans	3.55762e-07	0.000277459	0.0436409	0.650308	9	0.0166052	nsy	PF3D7_0207300	serine repeat antigen 8		conserved protein%2C unknown function
Pf3D7_02_v3-292095|PF3D7_1239200	Pf3D7_02_v3-292095	PF3D7_1239200	distant trans	6.54917e-09	8.07251e-05	0.000831947	1.37109	67	0.123845	syn	PF3D7_0207300	serine repeat antigen 8		AP2 domain transcription factor%2C putative
Pf3D7_02_v3-292183|PF3D7_1239200	Pf3D7_02_v3-292183	PF3D7_1239200	distant trans	1.54068e-10	3.79808e-06	0	1.39623	64	0.119626	nsy	PF3D7_0207300	serine repeat antigen 8		AP2 domain transcription factor%2C putative
Pf3D7_02_v3-294040|PF3D7_0915400	Pf3D7_02_v3-294040	PF3D7_0915400	distant trans	6.967e-06	0.136531	0.158354	1.45671	22	0.0408922	inter	PF3D7_0207300|-|PF3D7_0207400|-	serine repeat antigen 8	serine repeat antigen 7	ATP-dependent 6-phosphofructokinase
Pf3D7_02_v3-294544|PF3D7_1334500	Pf3D7_02_v3-294544	PF3D7_1334500	distant trans	8.54819e-06	0.186895	0.172901	1.77457	8	0.0147059	nsy	PF3D7_0207400	serine repeat antigen 7		MSP7-like protein
Pf3D7_02_v3-297052|PF3D7_1401900	Pf3D7_02_v3-297052	PF3D7_1401900	distant trans	1.6776e-06	0.0206781	0.0827099	1.91849	8	0.0148699	nsy	PF3D7_0207400	serine repeat antigen 7		conserved Plasmodium protein%2C unknown function
Pf3D7_02_v3-306058|PF3D7_0716300	Pf3D7_02_v3-306058	PF3D7_0716300	distant trans	1.42956e-06	0.0117472	0.0764755	0.738774	7	0.0295203	nsy	PF3D7_0207600	serine repeat antigen 5		conserved Plasmodium protein%2C unknown function
Pf3D7_02_v3-311865|PF3D7_0920300	Pf3D7_02_v3-311865	PF3D7_0920300	distant trans	8.82568e-06	0.108785	0.0590682	1.27555	56	0.103512	syn	PF3D7_0207700	serine repeat antigen 4		conserved Plasmodium protein%2C unknown function
Pf3D7_02_v3-319174|PF3D7_1118400	Pf3D7_02_v3-319174	PF3D7_1118400	distant trans	3.91658e-06	0.00229884	0.03203	1.71416	47	0.0868762	syn	PF3D7_0207900	serine repeat antigen 2		haloacid dehalogenase-like hydrolase%2C putative
Pf3D7_02_v3-331549|PF3D7_0421900	Pf3D7_02_v3-331549	PF3D7_0421900	distant trans	4.14616e-06	0.0190856	0.124688	1.63059	11	0.0203704	syn	PF3D7_0208100.1			conserved Plasmodium protein%2C unknown function
Pf3D7_02_v3-331549|PF3D7_1142500	Pf3D7_02_v3-331549	PF3D7_1142500	distant trans	2.51898e-06	0.0310489	0.105154	1.59537	11	0.0203704	syn	PF3D7_0208100.1			60S ribosomal protein L28
Pf3D7_02_v3-338865|PF3D7_0212200	Pf3D7_02_v3-338865	PF3D7_0212200	distant cis	1.31932e-06	0.00813095	0.0743973	1.9822	6	0.0110906	nsy	PF3D7_0208300	conserved Plasmodium protein, unknown function		mitochondrial ribosomal protein L12 precursor%2C putative
Pf3D7_02_v3-347324|PF3D7_0313600	Pf3D7_02_v3-347324	PF3D7_0313600	distant trans	8.55446e-06	0.210885	0.172901	0.718513	15	0.0277264	nsy	PF3D7_0208400	conserved Plasmodium protein, unknown function		conserved Plasmodium protein%2C unknown function
Pf3D7_02_v3-347324|PF3D7_0716300	Pf3D7_02_v3-347324	PF3D7_0716300	distant trans	8.37931e-06	0.038074	0.169992	0.824827	15	0.0277264	nsy	PF3D7_0208400	conserved Plasmodium protein, unknown function		conserved Plasmodium protein%2C unknown function
Pf3D7_02_v3-348404|PF3D7_0414200	Pf3D7_02_v3-348404	PF3D7_0414200	distant trans	4.25646e-08	0.000262326	0.0187032	2.23051	9	0.0167286	nsy	PF3D7_0208400	conserved Plasmodium protein, unknown function		calmodulin-like protein
Pf3D7_02_v3-348404|PF3D7_0509800	Pf3D7_02_v3-348404	PF3D7_0509800	distant trans	2.87448e-06	0.0354309	0.108063	2.01291	9	0.0167286	nsy	PF3D7_0208400	conserved Plasmodium protein, unknown function		phosphatidylinositol 4-kinase
Pf3D7_02_v3-348404|PF3D7_0607800	Pf3D7_02_v3-348404	PF3D7_0607800	distant trans	1.39694e-06	0.0319842	0.0756442	1.66371	9	0.0167286	nsy	PF3D7_0208400	conserved Plasmodium protein, unknown function		GTP-binding protein%2C putative
Pf3D7_02_v3-348404|PF3D7_1411300	Pf3D7_02_v3-348404	PF3D7_1411300	distant trans	2.38251e-06	0.0146834	0.103491	1.92669	9	0.0167286	nsy	PF3D7_0208400	conserved Plasmodium protein, unknown function		conserved Plasmodium protein%2C unknown function
Pf3D7_02_v3-348404|PF3D7_1442800	Pf3D7_02_v3-348404	PF3D7_1442800	distant trans	5.32506e-06	0.131273	0.144638	1.45521	9	0.0167286	nsy	PF3D7_0208400	conserved Plasmodium protein, unknown function		conserved Plasmodium protein%2C unknown function
Pf3D7_02_v3-351389|PF3D7_1118400	Pf3D7_02_v3-351389	PF3D7_1118400	distant trans	9.81376e-06	0.00430502	0.184123	1.65365	16	0.0309478	inter	PF3D7_0208400|-|PF3D7_0208500|+	conserved Plasmodium protein, unknown function	acyl carrier protein	haloacid dehalogenase-like hydrolase%2C putative
Pf3D7_02_v3-353822|PF3D7_1310800	Pf3D7_02_v3-353822	PF3D7_1310800	distant trans	2.1772e-06	0.0494107	0.0985037	1.41416	19	0.0386179	inter	PF3D7_0208500|+|PF3D7_0208600|+	acyl carrier protein	ribosome-recycling factor	conserved Plasmodium protein%2C unknown function
Pf3D7_02_v3-353822|PF3D7_1315000	Pf3D7_02_v3-353822	PF3D7_1315000	distant trans	7.73215e-06	0.138689	0.164589	0.730817	19	0.0386179	inter	PF3D7_0208500|+|PF3D7_0208600|+	acyl carrier protein	ribosome-recycling factor	conserved Plasmodium protein%2C unknown function
Pf3D7_02_v3-359264|PF3D7_0629000	Pf3D7_02_v3-359264	PF3D7_0629000	distant trans	5.11639e-06	0.00225231	0.140482	1.78305	10	0.0185185	nsy	PF3D7_0208800	conserved Plasmodium protein, unknown function		N-acetyltransferase%2C putative
Pf3D7_02_v3-359573|PF3D7_0618500	Pf3D7_02_v3-359573	PF3D7_0618500	distant trans	4.57997e-07	0.00871035	0.00665557	1.40772	46	0.0848708	syn	PF3D7_0208800	conserved Plasmodium protein, unknown function		malate dehydrogenase
Pf3D7_02_v3-361006|PF3D7_1018100	Pf3D7_02_v3-361006	PF3D7_1018100	distant trans	5.61751e-06	0.0692414	0.0428453	1.20071	89	0.165736	nsy	PF3D7_0208900	6-cysteine protein		conserved Plasmodium protein%2C unknown function
Pf3D7_02_v3-364630|PF3D7_0502800	Pf3D7_02_v3-364630	PF3D7_0502800	distant trans	3.93295e-06	0.0051029	0.123441	0.701694	13	0.0240741	nsy	PF3D7_0208900	6-cysteine protein		DnaJ protein%2C putative
Pf3D7_02_v3-367334|PF3D7_0311500	Pf3D7_02_v3-367334	PF3D7_0311500	distant trans	6.31397e-06	0.038913	0.0457571	0.832265	78	0.143382	nsy	PF3D7_0208900	6-cysteine protein		conserved Plasmodium protein%2C unknown function
Pf3D7_02_v3-370043|PF3D7_0525300	Pf3D7_02_v3-370043	PF3D7_0525300	distant trans	8.32087e-07	0.00702437	0.00998336	1.35898	50	0.0963391	inter	PF3D7_0208900|+|PF3D7_0209000|+	6-cysteine protein	6-cysteine protein	conserved Plasmodium protein%2C unknown function
Pf3D7_02_v3-370043|PF3D7_1023800	Pf3D7_02_v3-370043	PF3D7_1023800	distant trans	3.56285e-06	0.0878314	0.0287022	0.660837	50	0.0963391	inter	PF3D7_0208900|+|PF3D7_0209000|+	6-cysteine protein	6-cysteine protein	conserved Plasmodium protein%2C unknown function
Pf3D7_02_v3-370043|PF3D7_1322700	Pf3D7_02_v3-370043	PF3D7_1322700	distant trans	1.32747e-06	0.0163624	0.0124792	1.51549	50	0.0963391	inter	PF3D7_0208900|+|PF3D7_0209000|+	6-cysteine protein	6-cysteine protein	conserved Plasmodium protein%2C unknown function
Pf3D7_02_v3-374197|PF3D7_1430600	Pf3D7_02_v3-374197	PF3D7_1430600	distant trans	3.02462e-07	0.00745629	0.00499168	1.24039	73	0.191176	nsy	PF3D7_0209000	6-cysteine protein		exodeoxyribonuclease III%2C putative
Pf3D7_02_v3-375134|PF3D7_1017000	Pf3D7_02_v3-375134	PF3D7_1017000	distant trans	3.74391e-06	0.030765	0.03203	1.33863	70	0.169118	nsy	PF3D7_0209000	6-cysteine protein		DNA polymerase delta catalytic subunit
Pf3D7_02_v3-381038|PF3D7_0612000	Pf3D7_02_v3-381038	PF3D7_0612000	distant trans	9.32798e-06	0.0191628	0.0615641	1.39258	64	0.121905	inter	PF3D7_0209000|+|PF3D7_0209100|-	6-cysteine protein	phospholipase A2, putative	conserved Plasmodium protein%2C unknown function
Pf3D7_02_v3-381038|PF3D7_0921900	Pf3D7_02_v3-381038	PF3D7_0921900	distant trans	6.79766e-06	0.0837879	0.047005	1.22543	64	0.121905	inter	PF3D7_0209000|+|PF3D7_0209100|-	6-cysteine protein	phospholipase A2, putative	conserved Plasmodium protein%2C unknown function
Pf3D7_02_v3-381038|PF3D7_1030200	Pf3D7_02_v3-381038	PF3D7_1030200	distant trans	2.20408e-06	0.0181116	0.0174709	0.824316	64	0.121905	inter	PF3D7_0209000|+|PF3D7_0209100|-	6-cysteine protein	phospholipase A2, putative	claudin-like apicomplexan microneme protein%2C putative
Pf3D7_02_v3-381038|PF3D7_1336700	Pf3D7_02_v3-381038	PF3D7_1336700	distant trans	5.19398e-06	0.064021	0.0399334	0.791573	64	0.121905	inter	PF3D7_0209000|+|PF3D7_0209100|-	6-cysteine protein	phospholipase A2, putative	conserved Plasmodium protein%2C unknown function
Pf3D7_02_v3-381043|PF3D7_0627600	Pf3D7_02_v3-381043	PF3D7_0627600	distant trans	1.79991e-09	1.47905e-05	0.00789692	2.35291	25	0.047259	inter	PF3D7_0209000|+|PF3D7_0209100|-	6-cysteine protein	phospholipase A2, putative	conserved Plasmodium protein%2C unknown function
Pf3D7_02_v3-381847|PF3D7_0612000	Pf3D7_02_v3-381847	PF3D7_0612000	distant trans	5.87793e-06	0.0144903	0.0436772	1.41254	63	0.115809	nsy	PF3D7_0209100	phospholipase A2, putative		conserved Plasmodium protein%2C unknown function
Pf3D7_02_v3-381847|PF3D7_0725200	Pf3D7_02_v3-381847	PF3D7_0725200	distant trans	2.16403e-06	0.0231751	0.0170549	1.28952	63	0.115809	nsy	PF3D7_0209100	phospholipase A2, putative		mago nashi protein homologue%2C putative
Pf3D7_02_v3-381847|PF3D7_1030200	Pf3D7_02_v3-381847	PF3D7_1030200	distant trans	2.02542e-06	0.0181116	0.015807	0.821005	63	0.115809	nsy	PF3D7_0209100	phospholipase A2, putative		claudin-like apicomplexan microneme protein%2C putative
Pf3D7_02_v3-387596|PF3D7_0627600	Pf3D7_02_v3-387596	PF3D7_0627600	distant trans	4.59161e-11	1.13192e-06	0.00249377	2.26986	26	0.0478821	syn	PF3D7_0209300	2C-methyl-D-erythritol 2, 4-cyclodiphosphate synthase		conserved Plasmodium protein%2C unknown function
Pf3D7_02_v3-402752|PF3D7_1244500	Pf3D7_02_v3-402752	PF3D7_1244500	distant trans	5.77835e-06	0.0246444	0.0432612	1.44316	30	0.0596421	inter	PF3D7_0209700|-|PF3D7_0209800|-	RING zinc finger protein, putative	ATP-dependent RNA helicase UAP56	conserved Plasmodium protein%2C unknown function
Pf3D7_02_v3-402752|PF3D7_1319800	Pf3D7_02_v3-402752	PF3D7_1319800	distant trans	2.84126e-06	0.0350214	0.0237105	1.35979	30	0.0596421	inter	PF3D7_0209700|-|PF3D7_0209800|-	RING zinc finger protein, putative	ATP-dependent RNA helicase UAP56	conserved Plasmodium protein%2C unknown function
Pf3D7_02_v3-402785|PF3D7_1244500	Pf3D7_02_v3-402785	PF3D7_1244500	distant trans	6.99783e-06	0.0246444	0.0482529	1.43861	30	0.0601202	inter	PF3D7_0209700|-|PF3D7_0209800|-	RING zinc finger protein, putative	ATP-dependent RNA helicase UAP56	conserved Plasmodium protein%2C unknown function
Pf3D7_02_v3-402785|PF3D7_1319800	Pf3D7_02_v3-402785	PF3D7_1319800	distant trans	4.42024e-06	0.0363226	0.0361897	1.35188	30	0.0601202	inter	PF3D7_0209700|-|PF3D7_0209800|-	RING zinc finger protein, putative	ATP-dependent RNA helicase UAP56	conserved Plasmodium protein%2C unknown function
Pf3D7_02_v3-414509|PF3D7_1037300	Pf3D7_02_v3-414509	PF3D7_1037300	distant trans	6.29752e-06	0.0776232	0.152951	1.53481	16	0.0294118	nsy	PF3D7_0210200	conserved Plasmodium protein, unknown function		ADP/ATP transporter on adenylate translocase
Pf3D7_02_v3-415027|PF3D7_1425300	Pf3D7_02_v3-415027	PF3D7_1425300	distant trans	1.00318e-06	0.0012899	0.0660848	1.70876	8	0.0147874	syn	PF3D7_0210200	conserved Plasmodium protein, unknown function		conserved Plasmodium protein%2C unknown function
Pf3D7_02_v3-415166|PF3D7_1207000	Pf3D7_02_v3-415166	PF3D7_1207000	distant trans	4.93853e-06	0.121745	0.138404	1.25691	16	0.0498155	nsy	PF3D7_0210200	conserved Plasmodium protein, unknown function		conserved Plasmodium protein%2C unknown function
Pf3D7_02_v3-418234|PF3D7_0502800	Pf3D7_02_v3-418234	PF3D7_0502800	distant trans	1.85081e-07	0.000749756	0.0336658	0.613173	8	0.0147874	syn	PF3D7_0210200	conserved Plasmodium protein, unknown function		DnaJ protein%2C putative
Pf3D7_02_v3-425135|PF3D7_1224700	Pf3D7_02_v3-425135	PF3D7_1224700	distant trans	2.23121e-06	0.0550038	0.0174709	0.920966	217	0.485043	inter	PF3D7_0210300|-|PF3D7_0210400|+	monocarboxylate transporter, putative	50S ribosomal protein L33, putative	conserved Plasmodium protein%2C unknown function
Pf3D7_02_v3-438323|PF3D7_1228600	Pf3D7_02_v3-438323	PF3D7_1228600	distant trans	8.25904e-06	0.101801	0.0557404	1.10878	114	0.211503	nsy	PF3D7_0210800	conserved Plasmodium protein, unknown function		merozoite surface protein 9
Pf3D7_02_v3-452712|PF3D7_1021900	Pf3D7_02_v3-452712	PF3D7_1021900	distant trans	2.88143e-06	0.0241648	0.108479	1.6049	6	0.011236	nsy	PF3D7_0211100	conserved Plasmodium protein, unknown function		PHAX domain-containing protein%2C putative
Pf3D7_02_v3-453685|PF3D7_1021900	Pf3D7_02_v3-453685	PF3D7_1021900	distant trans	2.94071e-06	0.0241648	0.10931	1.60416	6	0.011194	syn	PF3D7_0211100	conserved Plasmodium protein, unknown function		PHAX domain-containing protein%2C putative
Pf3D7_02_v3-470577|PF3D7_0305600	Pf3D7_02_v3-470577	PF3D7_0305600	distant trans	5.58183e-06	0.0185298	0.0424293	1.16975	56	0.103131	nsy	PF3D7_0211700	tyrosine kinase-like protein, putative		AP endonuclease (DNA-[apurinic or apyrimidinic site] lyase)%2C putative
Pf3D7_02_v3-472295|PF3D7_0717800	Pf3D7_02_v3-472295	PF3D7_0717800	distant trans	1.74365e-06	0.0214923	0.0839568	1.60155	11	0.0202952	nsy	PF3D7_0211700	tyrosine kinase-like protein, putative		conserved Plasmodium protein%2C unknown function
Pf3D7_02_v3-472295|PF3D7_1031200	Pf3D7_02_v3-472295	PF3D7_1031200	distant trans	7.38265e-07	0.0181997	0.0581879	1.40715	11	0.0202952	nsy	PF3D7_0211700	tyrosine kinase-like protein, putative		MORN repeat-containing protein 1
Pf3D7_02_v3-479215|PF3D7_1423100	Pf3D7_02_v3-479215	PF3D7_1423100	distant trans	5.50635e-06	0.0840356	0.0424293	0.784653	104	0.197719	inter	PF3D7_0211900|-|PF3D7_0212000|+	conserved Plasmodium protein, unknown function	GDP-fructose:GMP antiporter, putative	ankyrin%2C putative
Pf3D7_02_v3-484149|PF3D7_1471100	Pf3D7_02_v3-484149	PF3D7_1471100	distant trans	2.3419e-06	0.0352559	0.0178869	1.26919	86	0.158379	syn	PF3D7_0212100	conserved Plasmodium protein, unknown function		exported protein 2
Pf3D7_02_v3-484979|PF3D7_0924600	Pf3D7_02_v3-484979	PF3D7_0924600	distant trans	8.86488e-06	0.0312196	0.0590682	0.723612	84	0.154412	syn	PF3D7_0212100	conserved Plasmodium protein, unknown function		conserved Plasmodium protein%2C unknown function
Pf3D7_02_v3-484979|PF3D7_1031100	Pf3D7_02_v3-484979	PF3D7_1031100	distant trans	6.57209e-06	0.054005	0.046589	0.743064	84	0.154412	syn	PF3D7_0212100	conserved Plasmodium protein, unknown function		conserved Plasmodium protein%2C unknown function
Pf3D7_02_v3-484979|PF3D7_1471100	Pf3D7_02_v3-484979	PF3D7_1471100	distant trans	2.86028e-06	0.0352559	0.0237105	1.27324	84	0.154412	syn	PF3D7_0212100	conserved Plasmodium protein, unknown function		exported protein 2
Pf3D7_02_v3-499889|PF3D7_0713300	Pf3D7_02_v3-499889	PF3D7_0713300	distant trans	4.93117e-07	0.0121563	0.00665557	1.17326	199	0.366483	nsy	PF3D7_0212400	conserved Plasmodium membrane protein, unknown function		erythrocyte membrane protein 1 (PfEMP1)%2C pseudogene
Pf3D7_02_v3-501282|PF3D7_0306900	Pf3D7_02_v3-501282	PF3D7_0306900	distant trans	5.54339e-06	0.0227759	0.0424293	1.26483	117	0.216667	nsy	PF3D7_0212400	conserved Plasmodium membrane protein, unknown function		40S ribosomal protein S23%2C putative
Pf3D7_02_v3-501282|PF3D7_0507700	Pf3D7_02_v3-501282	PF3D7_0507700	distant trans	9.73021e-06	0.119935	0.062396	0.823798	117	0.216667	nsy	PF3D7_0212400	conserved Plasmodium membrane protein, unknown function		nuclear protein localization protein 4%2C putative
Pf3D7_02_v3-501282|PF3D7_0624100	Pf3D7_02_v3-501282	PF3D7_0624100	distant trans	3.82169e-06	0.0599774	0.03203	0.793565	117	0.216667	nsy	PF3D7_0212400	conserved Plasmodium membrane protein, unknown function		conserved Plasmodium protein%2C unknown function
Pf3D7_02_v3-501282|PF3D7_0924600	Pf3D7_02_v3-501282	PF3D7_0924600	distant trans	2.24609e-06	0.0110741	0.0174709	0.780557	117	0.216667	nsy	PF3D7_0212400	conserved Plasmodium membrane protein, unknown function		conserved Plasmodium protein%2C unknown function
Pf3D7_02_v3-501282|PF3D7_1024800	Pf3D7_02_v3-501282	PF3D7_1024800	distant trans	5.45099e-06	0.0671889	0.0420133	1.24753	117	0.216667	nsy	PF3D7_0212400	conserved Plasmodium membrane protein, unknown function		conserved Plasmodium protein%2C unknown function
Pf3D7_02_v3-501282|PF3D7_1130200	Pf3D7_02_v3-501282	PF3D7_1130200	distant trans	7.01583e-07	0.00646215	0.00831947	1.24256	117	0.216667	nsy	PF3D7_0212400	conserved Plasmodium membrane protein, unknown function		60S ribosomal protein P0
Pf3D7_02_v3-501282|PF3D7_1131500	Pf3D7_02_v3-501282	PF3D7_1131500	distant trans	9.50664e-06	0.218568	0.0615641	0.800096	117	0.216667	nsy	PF3D7_0212400	conserved Plasmodium membrane protein, unknown function		conserved Plasmodium protein%2C unknown function
Pf3D7_02_v3-501282|PF3D7_1133900	Pf3D7_02_v3-501282	PF3D7_1133900	distant trans	4.38737e-06	0.0540787	0.0361897	0.842419	117	0.216667	nsy	PF3D7_0212400	conserved Plasmodium membrane protein, unknown function		conserved Plasmodium protein%2C unknown function
Pf3D7_02_v3-501282|PF3D7_1211200	Pf3D7_02_v3-501282	PF3D7_1211200	distant trans	6.5739e-06	0.0810298	0.046589	1.19283	117	0.216667	nsy	PF3D7_0212400	conserved Plasmodium membrane protein, unknown function		conserved Plasmodium protein%2C unknown function
Pf3D7_02_v3-501282|PF3D7_1226300	Pf3D7_02_v3-501282	PF3D7_1226300	distant trans	1.80736e-08	0.000445551	0.000831947	0.840647	117	0.216667	nsy	PF3D7_0212400	conserved Plasmodium membrane protein, unknown function		haloacid dehalogenase-like hydrolase%2C putative
Pf3D7_02_v3-501282|PF3D7_1309100	Pf3D7_02_v3-501282	PF3D7_1309100	distant trans	5.47659e-06	0.0471641	0.0420133	0.837659	117	0.216667	nsy	PF3D7_0212400	conserved Plasmodium membrane protein, unknown function		60S ribosomal protein L24%2C putative
Pf3D7_02_v3-501282|PF3D7_1338100	Pf3D7_02_v3-501282	PF3D7_1338100	distant trans	4.94251e-06	0.0406143	0.0395175	1.22546	117	0.216667	nsy	PF3D7_0212400	conserved Plasmodium membrane protein, unknown function		26S proteasome regulatory subunit RPN3%2C putative
Pf3D7_02_v3-501282|PF3D7_1362900	Pf3D7_02_v3-501282	PF3D7_1362900	distant trans	1.27809e-06	0.0159376	0.0124792	0.829486	117	0.216667	nsy	PF3D7_0212400	conserved Plasmodium membrane protein, unknown function		conserved Plasmodium protein%2C unknown function
Pf3D7_02_v3-501282|PF3D7_1471900	Pf3D7_02_v3-501282	PF3D7_1471900	distant trans	6.02275e-06	0.148473	0.0440932	1.19247	117	0.216667	nsy	PF3D7_0212400	conserved Plasmodium membrane protein, unknown function		conserved Plasmodium protein%2C unknown function
Pf3D7_02_v3-501972|PF3D7_1117000	Pf3D7_02_v3-501972	PF3D7_1117000	distant trans	4.03205e-06	0.0248495	0.0328619	1.24224	193	0.362101	syn	PF3D7_0212400	conserved Plasmodium membrane protein, unknown function		conserved Plasmodium membrane protein%2C unknown function
Pf3D7_02_v3-501972|PF3D7_1355100	Pf3D7_02_v3-501972	PF3D7_1355100	distant trans	7.07856e-06	0.174501	0.0490849	1.18502	193	0.362101	syn	PF3D7_0212400	conserved Plasmodium membrane protein, unknown function		DNA replication licensing factor MCM6
Pf3D7_02_v3-509967|PF3D7_1438600	Pf3D7_02_v3-509967	PF3D7_1438600	distant trans	3.88925e-06	0.00149809	0.12261	0.713022	12	0.0223881	nsy	PF3D7_0212500	conserved Plasmodium protein, unknown function		conserved protein%2C unknown function
Pf3D7_02_v3-509967|PF3D7_1479000	Pf3D7_02_v3-509967	PF3D7_1479000	distant trans	5.41867e-09	8.90541e-06	0.0116376	0.564338	12	0.0223881	nsy	PF3D7_0212500	conserved Plasmodium protein, unknown function		acyl-CoA synthetase
Pf3D7_02_v3-515168|PF3D7_0211900	Pf3D7_02_v3-515168	PF3D7_0211900	distant cis	2.20219e-06	0.0098815	0.0997506	1.47478	19	0.0351201	nsy	PF3D7_0212500	conserved Plasmodium protein, unknown function		conserved Plasmodium protein%2C unknown function
Pf3D7_02_v3-515168|PF3D7_0826100	Pf3D7_02_v3-515168	PF3D7_0826100	distant trans	4.67592e-06	0.0432937	0.133416	1.36012	19	0.0351201	nsy	PF3D7_0212500	conserved Plasmodium protein, unknown function		E3 ubiquitin-protein ligase%2C putative
Pf3D7_02_v3-519298|PF3D7_1474200	Pf3D7_02_v3-519298	PF3D7_1474200	distant trans	6.32383e-06	0.00192463	0.153782	2.02666	9	0.0167286	syn	PF3D7_0212500	conserved Plasmodium protein, unknown function		conserved Plasmodium membrane protein%2C unknown function
Pf3D7_02_v3-520631|PF3D7_0930200	Pf3D7_02_v3-520631	PF3D7_0930200	distant trans	2.701e-10	6.6585e-07	0.0045719	4.26589	12	0.0221402	nsy	PF3D7_0212500	conserved Plasmodium protein, unknown function		leucine-rich repeat protein
Pf3D7_02_v3-520631|PF3D7_1118400	Pf3D7_02_v3-520631	PF3D7_1118400	distant trans	2.49e-06	0.00208675	0.105154	1.86108	12	0.0221402	nsy	PF3D7_0212500	conserved Plasmodium protein, unknown function		haloacid dehalogenase-like hydrolase%2C putative
Pf3D7_02_v3-545395|PF3D7_1231300	Pf3D7_02_v3-545395	PF3D7_1231300	distant trans	1.6467e-07	0.00231614	0.0311721	0.448331	10	0.018622	nsy	PF3D7_0213500	tetratricopeptide repeat protein, putative		conserved Plasmodium protein%2C unknown function
Pf3D7_02_v3-557732|PF3D7_1474200	Pf3D7_02_v3-557732	PF3D7_1474200	distant trans	3.49111e-10	2.86876e-06	0.00540316	2.45684	10	0.0189036	inter	PF3D7_0213700|+|PF3D7_0213800|+	conserved protein, unknown function	conserved Plasmodium protein, unknown function	conserved Plasmodium membrane protein%2C unknown function
Pf3D7_02_v3-561665|PF3D7_0408400	Pf3D7_02_v3-561665	PF3D7_0408400	distant trans	4.49435e-06	0.0369316	0.131754	0.55154	9	0.0166052	syn	PF3D7_0213900	conserved Plasmodium protein, unknown function		conserved Plasmodium protein%2C unknown function
Pf3D7_02_v3-562863|PF3D7_0115700	Pf3D7_02_v3-562863	PF3D7_0115700	distant trans	2.91701e-06	0.00700665	0.108894	1.7871	14	0.0257353	nsy	PF3D7_0213900	conserved Plasmodium protein, unknown function		erythrocyte membrane protein 1%2C PfEMP1
Pf3D7_02_v3-562863|PF3D7_0930200	Pf3D7_02_v3-562863	PF3D7_0930200	distant trans	6.13346e-07	0.000265267	0.053616	2.77769	14	0.0257353	nsy	PF3D7_0213900	conserved Plasmodium protein, unknown function		leucine-rich repeat protein
Pf3D7_02_v3-562863|PF3D7_1118400	Pf3D7_02_v3-562863	PF3D7_1118400	distant trans	5.05329e-06	0.00279739	0.139235	1.74756	14	0.0257353	nsy	PF3D7_0213900	conserved Plasmodium protein, unknown function		haloacid dehalogenase-like hydrolase%2C putative
Pf3D7_02_v3-564039|PF3D7_1474200	Pf3D7_02_v3-564039	PF3D7_1474200	distant trans	9.08296e-06	0.00248479	0.17581	1.67085	17	0.0314233	nsy	PF3D7_0213900	conserved Plasmodium protein, unknown function		conserved Plasmodium membrane protein%2C unknown function
Pf3D7_02_v3-567639|PF3D7_0115700	Pf3D7_02_v3-567639	PF3D7_0115700	distant trans	6.5427e-07	0.00247382	0.0544472	1.65257	18	0.0331492	syn	PF3D7_0214000	T-complex protein 1 subunit theta		erythrocyte membrane protein 1%2C PfEMP1
Pf3D7_02_v3-569139|PF3D7_1105300	Pf3D7_02_v3-569139	PF3D7_1105300	distant trans	9.67055e-06	0.0941505	0.182461	1.44276	16	0.0297952	intron	PF3D7_0214100	protein transport protein SEC31		conserved Plasmodium protein%2C unknown function
Pf3D7_02_v3-580800|PF3D7_0511800	Pf3D7_02_v3-580800	PF3D7_0511800	distant trans	1.98465e-07	0.00489255	0.0365752	1.73103	10	0.0184843	syn	PF3D7_0214300	conserved Plasmodium protein, unknown function		inositol-3-phosphate synthase
Pf3D7_02_v3-580800|PF3D7_1017000	Pf3D7_02_v3-580800	PF3D7_1017000	distant trans	2.06854e-06	0.0254969	0.0955943	1.79985	10	0.0184843	syn	PF3D7_0214300	conserved Plasmodium protein, unknown function		DNA polymerase delta catalytic subunit
Pf3D7_02_v3-580800|PF3D7_1035500	Pf3D7_02_v3-580800	PF3D7_1035500	distant trans	4.94486e-06	0.0609504	0.138404	0.788229	10	0.0184843	syn	PF3D7_0214300	conserved Plasmodium protein, unknown function		merozoite surface protein 6
Pf3D7_02_v3-580800|PF3D7_1445900	Pf3D7_02_v3-580800	PF3D7_1445900	distant trans	2.49701e-07	0.00307781	0.0394846	0.626697	10	0.0184843	syn	PF3D7_0214300	conserved Plasmodium protein, unknown function		ATP-dependent RNA helicase DDX5%2C putative
Pf3D7_02_v3-582648|PF3D7_0414200	Pf3D7_02_v3-582648	PF3D7_0414200	distant trans	5.75942e-10	1.41981e-05	0.00581879	2.67278	8	0.0147874	nsy	PF3D7_0214300	conserved Plasmodium protein, unknown function		calmodulin-like protein
Pf3D7_02_v3-582648|PF3D7_0607800	Pf3D7_02_v3-582648	PF3D7_0607800	distant trans	6.61342e-06	0.0407585	0.156276	1.66946	8	0.0147874	nsy	PF3D7_0214300	conserved Plasmodium protein, unknown function		GTP-binding protein%2C putative
Pf3D7_02_v3-591829|PF3D7_0414200	Pf3D7_02_v3-591829	PF3D7_0414200	distant trans	4.87659e-06	0.00482098	0.136741	1.91156	12	0.0234375	inter	PF3D7_0214500|+|PF3D7_0214600|+	conserved Plasmodium protein, unknown function	serine/threonine protein kinase, putative	calmodulin-like protein
Pf3D7_02_v3-604367|PF3D7_0619100	Pf3D7_02_v3-604367	PF3D7_0619100	distant trans	7.26726e-07	0.0179153	0.0577722	1.42638	13	0.0277778	inter	PF3D7_0214700|-|PF3D7_0214800|+	conserved Plasmodium protein, unknown function	conserved Plasmodium membrane protein, unknown function	conserved Plasmodium protein%2C unknown function
Pf3D7_02_v3-604367|PF3D7_1222800	Pf3D7_02_v3-604367	PF3D7_1222800	distant trans	8.80231e-06	0.0723316	0.174148	1.62541	13	0.0277778	inter	PF3D7_0214700|-|PF3D7_0214800|+	conserved Plasmodium protein, unknown function	conserved Plasmodium membrane protein, unknown function	conserved Plasmodium protein%2C unknown function
Pf3D7_02_v3-604367|PF3D7_1319800	Pf3D7_02_v3-604367	PF3D7_1319800	distant trans	8.73143e-06	0.0538118	0.173732	1.55689	13	0.0277778	inter	PF3D7_0214700|-|PF3D7_0214800|+	conserved Plasmodium protein, unknown function	conserved Plasmodium membrane protein, unknown function	conserved Plasmodium protein%2C unknown function
Pf3D7_02_v3-604426|PF3D7_0808100	Pf3D7_02_v3-604426	PF3D7_0808100	distant trans	3.7865e-06	0.0933449	0.120948	1.52469	13	0.029148	inter	PF3D7_0214700|-|PF3D7_0214800|+	conserved Plasmodium protein, unknown function	conserved Plasmodium membrane protein, unknown function	AP-3 complex subunit delta%2C putative
Pf3D7_02_v3-608052|PF3D7_0706700	Pf3D7_02_v3-608052	PF3D7_0706700	distant trans	4.12715e-07	0.0101742	0.0453034	2.32961	7	0.0128913	nsy	PF3D7_0214800	conserved Plasmodium membrane protein, unknown function		DNA mismatch repair protein MSH2%2C putative
Pf3D7_02_v3-619791|PF3D7_1404600	Pf3D7_02_v3-619791	PF3D7_1404600	distant trans	2.70656e-06	0.0667221	0.105985	0.686742	24	0.0457143	inter	PF3D7_0215000|-|PF3D7_0215100|-	acyl-CoA synthetase	RING zinc finger protein, putative	adenylyl cyclase alpha
Pf3D7_02_v3-629770|PF3D7_1004300	Pf3D7_02_v3-629770	PF3D7_1004300	distant trans	2.15564e-07	0.0011307	0.0374065	0.506955	8	0.0202206	nsy	PF3D7_0215300	acyl-CoA synthetase		E3 ubiquitin-protein ligase%2C putative
Pf3D7_02_v3-629770|PF3D7_1435500	Pf3D7_02_v3-629770	PF3D7_1435500	distant trans	9.96341e-08	0.00134616	0.0253533	1.69442	8	0.0202206	nsy	PF3D7_0215300	acyl-CoA synthetase		conserved Plasmodium protein%2C unknown function
Pf3D7_02_v3-630289|PF3D7_1004300	Pf3D7_02_v3-630289	PF3D7_1004300	distant trans	2.39305e-07	0.0011307	0.0382377	0.529718	9	0.0184162	nsy	PF3D7_0215300	acyl-CoA synthetase		E3 ubiquitin-protein ligase%2C putative
Pf3D7_02_v3-630289|PF3D7_1435500	Pf3D7_02_v3-630289	PF3D7_1435500	distant trans	1.27215e-07	0.00134616	0.027847	1.63609	9	0.0184162	nsy	PF3D7_0215300	acyl-CoA synthetase		conserved Plasmodium protein%2C unknown function
Pf3D7_02_v3-630837|PF3D7_1435500	Pf3D7_02_v3-630837	PF3D7_1435500	distant trans	1.59323e-06	0.00604093	0.0810474	1.65553	7	0.0202206	nsy	PF3D7_0215300	acyl-CoA synthetase		conserved Plasmodium protein%2C unknown function
Pf3D7_02_v3-630869|PF3D7_1435500	Pf3D7_02_v3-630869	PF3D7_1435500	distant trans	1.71534e-06	0.00604093	0.0831255	1.65306	7	0.0220994	nsy	PF3D7_0215300	acyl-CoA synthetase		conserved Plasmodium protein%2C unknown function
Pf3D7_02_v3-640256|PF3D7_1335500	Pf3D7_02_v3-640256	PF3D7_1335500	distant trans	2.39949e-09	5.91522e-05	0.000831947	2.0823	34	0.0671937	inter	PF3D7_0215400|-|PF3D7_0215500|+	conserved Plasmodium protein, unknown function	conserved Plasmodium protein, unknown function	DNA replication complex GINS protein%2C putative
Pf3D7_02_v3-661719|PF3D7_0417000	Pf3D7_02_v3-661719	PF3D7_0417000	distant trans	9.35988e-06	0.211536	0.0615641	1.69385	35	0.064695	syn	PF3D7_0216000	DEAD/DEAH box helicase, putative		conserved Plasmodium protein%2C unknown function
Pf3D7_02_v3-661719|PF3D7_1335500	Pf3D7_02_v3-661719	PF3D7_1335500	distant trans	1.92203e-06	0.015794	0.0145591	1.69702	35	0.064695	syn	PF3D7_0216000	DEAD/DEAH box helicase, putative		DNA replication complex GINS protein%2C putative
Pf3D7_02_v3-663920|PF3D7_0905300	Pf3D7_02_v3-663920	PF3D7_0905300	distant trans	8.30948e-06	0.124751	0.0557404	1.45779	48	0.0882353	nsy	PF3D7_0216000	DEAD/DEAH box helicase, putative		dynein heavy chain%2C putative
Pf3D7_02_v3-663920|PF3D7_0926400	Pf3D7_02_v3-663920	PF3D7_0926400	distant trans	9.08351e-06	0.0413738	0.0594842	1.39192	48	0.0882353	nsy	PF3D7_0216000	DEAD/DEAH box helicase, putative		monocarboxylate transporter%2C putative
Pf3D7_02_v3-663920|PF3D7_1335500	Pf3D7_02_v3-663920	PF3D7_1335500	distant trans	5.47044e-06	0.0254009	0.0420133	1.48861	48	0.0882353	nsy	PF3D7_0216000	DEAD/DEAH box helicase, putative		DNA replication complex GINS protein%2C putative
Pf3D7_02_v3-666154|PF3D7_0519100	Pf3D7_02_v3-666154	PF3D7_0519100	distant trans	4.79459e-06	0.0590981	0.0374376	1.17481	143	0.265799	syn	PF3D7_0216100	conserved Plasmodium protein, unknown function		mitochondrial ribosomal protein L14 precursor%2C putative
Pf3D7_02_v3-672800|PF3D7_1438600	Pf3D7_02_v3-672800	PF3D7_1438600	distant trans	8.70565e-06	0.00298072	0.173732	0.728848	13	0.0240741	syn	PF3D7_0216300	conserved Plasmodium protein, unknown function		conserved protein%2C unknown function
Pf3D7_02_v3-684218|PF3D7_0516800	Pf3D7_02_v3-684218	PF3D7_0516800	distant trans	8.0747e-06	0.0231188	0.168745	1.82149	14	0.0263653	inter	PF3D7_0216500|+|PF3D7_0216600|+	conserved Plasmodium protein, unknown function	MtN3-like protein	AP2 domain transcription factor AP2-O2%2C putative
Pf3D7_02_v3-684218|PF3D7_1118400	Pf3D7_02_v3-684218	PF3D7_1118400	distant trans	3.26192e-06	0.00208675	0.113882	1.76045	14	0.0263653	inter	PF3D7_0216500|+|PF3D7_0216600|+	conserved Plasmodium protein, unknown function	MtN3-like protein	haloacid dehalogenase-like hydrolase%2C putative
Pf3D7_02_v3-684725|PF3D7_0516800	Pf3D7_02_v3-684725	PF3D7_0516800	distant trans	8.44025e-06	0.0231188	0.171654	1.82027	15	0.0283019	inter	PF3D7_0216500|+|PF3D7_0216600|+	conserved Plasmodium protein, unknown function	MtN3-like protein	AP2 domain transcription factor AP2-O2%2C putative
Pf3D7_02_v3-684725|PF3D7_1118400	Pf3D7_02_v3-684725	PF3D7_1118400	distant trans	2.95896e-06	0.00208675	0.109726	1.73648	15	0.0283019	inter	PF3D7_0216500|+|PF3D7_0216600|+	conserved Plasmodium protein, unknown function	MtN3-like protein	haloacid dehalogenase-like hydrolase%2C putative
Pf3D7_02_v3-692770|PF3D7_0504200	Pf3D7_02_v3-692770	PF3D7_0504200	distant trans	5.33045e-06	0.0657031	0.145054	1.48523	13	0.0354478	intron	PF3D7_0216700.1			ATP-dependent RNA helicase DDX27%2C putative
Pf3D7_02_v3-703646|PF3D7_0718600	Pf3D7_02_v3-703646	PF3D7_0718600	distant trans	5.34188e-07	0.0065844	0.0490441	2.27129	8	0.014733	syn	PF3D7_0217000	conserved Plasmodium membrane protein, unknown function		conserved Plasmodium protein%2C unknown function
Pf3D7_02_v3-711668|PF3D7_0627600	Pf3D7_02_v3-711668	PF3D7_0627600	distant trans	1.12837e-08	2.52878e-05	0.0137157	2.32883	9	0.0166359	nsy	PF3D7_0217200	conserved Plasmodium protein, unknown function		conserved Plasmodium protein%2C unknown function
Pf3D7_02_v3-713838|PF3D7_0905700	Pf3D7_02_v3-713838	PF3D7_0905700	distant trans	2.9852e-10	1.93661e-07	0.0045719	0.585474	24	0.0442804	nsy	PF3D7_0217200	conserved Plasmodium protein, unknown function		autophagy-related protein 3%2C putative
Pf3D7_02_v3-714059|PF3D7_0212200	Pf3D7_02_v3-714059	PF3D7_0212200	distant cis	8.49268e-07	0.00697872	0.0619285	1.75867	9	0.0165441	syn	PF3D7_0217200	conserved Plasmodium protein, unknown function		mitochondrial ribosomal protein L12 precursor%2C putative
Pf3D7_02_v3-714480|PF3D7_0905700	Pf3D7_02_v3-714480	PF3D7_0905700	distant trans	8.78571e-06	0.00132874	0.0586522	1.17933	208	0.383057	nsy	PF3D7_0217200	conserved Plasmodium protein, unknown function		autophagy-related protein 3%2C putative
Pf3D7_02_v3-714492|PF3D7_0515400	Pf3D7_02_v3-714492	PF3D7_0515400	distant trans	8.95562e-06	0.13291	0.0590682	0.747533	41	0.0757856	nsy	PF3D7_0217200	conserved Plasmodium protein, unknown function		conserved Plasmodium protein%2C unknown function
Pf3D7_02_v3-714492|PF3D7_1031100	Pf3D7_02_v3-714492	PF3D7_1031100	distant trans	2.96647e-06	0.054005	0.0237105	0.661409	41	0.0757856	nsy	PF3D7_0217200	conserved Plasmodium protein, unknown function		conserved Plasmodium protein%2C unknown function
Pf3D7_02_v3-715312|PF3D7_0607100	Pf3D7_02_v3-715312	PF3D7_0607100	distant trans	1.29703e-07	0.000290677	0.0282627	1.68309	21	0.0417495	inter	PF3D7_0217200|-|PF3D7_0217300|-	conserved Plasmodium protein, unknown function	AP-2 complex subunit sigma, putative	MYND-type zinc finger protein%2C putative
Pf3D7_02_v3-715312|PF3D7_0623300	Pf3D7_02_v3-715312	PF3D7_0623300	distant trans	7.03396e-06	0.0159036	0.158354	1.63352	21	0.0417495	inter	PF3D7_0217200|-|PF3D7_0217300|-	conserved Plasmodium protein, unknown function	AP-2 complex subunit sigma, putative	EGF-like membrane protein%2C putative
Pf3D7_02_v3-715312|PF3D7_0628100	Pf3D7_02_v3-715312	PF3D7_0628100	distant trans	1.21575e-06	0.0299707	0.0727348	1.2447	21	0.0417495	inter	PF3D7_0217200|-|PF3D7_0217300|-	conserved Plasmodium protein, unknown function	AP-2 complex subunit sigma, putative	HECT-domain (ubiquitin-transferase)%2C putative
Pf3D7_02_v3-715312|PF3D7_0905700	Pf3D7_02_v3-715312	PF3D7_0905700	distant trans	2.74183e-11	2.59968e-08	0.00249377	0.537988	21	0.0417495	inter	PF3D7_0217200|-|PF3D7_0217300|-	conserved Plasmodium protein, unknown function	AP-2 complex subunit sigma, putative	autophagy-related protein 3%2C putative
Pf3D7_02_v3-715312|PF3D7_1122300	Pf3D7_02_v3-715312	PF3D7_1122300	distant trans	3.66342e-07	0.000258095	0.0440565	0.723099	21	0.0417495	inter	PF3D7_0217200|-|PF3D7_0217300|-	conserved Plasmodium protein, unknown function	AP-2 complex subunit sigma, putative	conserved Plasmodium protein%2C unknown function
Pf3D7_02_v3-715312|PF3D7_1213900	Pf3D7_02_v3-715312	PF3D7_1213900	distant trans	5.04958e-06	0.0044458	0.139235	0.687608	21	0.0417495	inter	PF3D7_0217200|-|PF3D7_0217300|-	conserved Plasmodium protein, unknown function	AP-2 complex subunit sigma, putative	conserved Plasmodium protein%2C unknown function
Pf3D7_02_v3-715312|PF3D7_1251100	Pf3D7_02_v3-715312	PF3D7_1251100	distant trans	4.47454e-07	0.000282837	0.0461347	0.629625	21	0.0417495	inter	PF3D7_0217200|-|PF3D7_0217300|-	conserved Plasmodium protein, unknown function	AP-2 complex subunit sigma, putative	conserved Plasmodium protein%2C unknown function
Pf3D7_02_v3-718798|PF3D7_1106500	Pf3D7_02_v3-718798	PF3D7_1106500	distant trans	4.08266e-06	0.0629961	0.0328619	1.29436	30	0.0560748	inter	PF3D7_0217400|+|PF3D7_0217500|+	conserved Plasmodium protein, unknown function	calcium-dependent protein kinase 1	conserved Plasmodium protein%2C unknown function
Pf3D7_02_v3-718798|PF3D7_1110300	Pf3D7_02_v3-718798	PF3D7_1110300	distant trans	9.78336e-06	0.0602949	0.063228	0.775845	30	0.0560748	inter	PF3D7_0217400|+|PF3D7_0217500|+	conserved Plasmodium protein, unknown function	calcium-dependent protein kinase 1	conserved Plasmodium protein%2C unknown function
Pf3D7_02_v3-718798|PF3D7_1460600	Pf3D7_02_v3-718798	PF3D7_1460600	distant trans	2.0418e-06	0.0503344	0.016223	1.19412	30	0.0560748	inter	PF3D7_0217400|+|PF3D7_0217500|+	conserved Plasmodium protein, unknown function	calcium-dependent protein kinase 1	inner membrane complex sub-compartment protein 3
Pf3D7_02_v3-732277|PF3D7_0600400	Pf3D7_02_v3-732277	PF3D7_0600400	distant trans	7.70561e-07	0.00211065	0.00915141	0.466696	33	0.0621469	syn	PF3D7_0217700	E2F-associated phosphoprotein, putative		erythrocyte membrane protein 1%2C PfEMP1
Pf3D7_02_v3-737538|PF3D7_1425300	Pf3D7_02_v3-737538	PF3D7_1425300	distant trans	5.1865e-06	0.00388188	0.142145	1.58904	11	0.0211132	inter	PF3D7_0217900|-|PF3D7_0218000|+	conserved Plasmodium protein, unknown function	replication factor C subunit 2, putative	conserved Plasmodium protein%2C unknown function
Pf3D7_02_v3-746654|PF3D7_0609700	Pf3D7_02_v3-746654	PF3D7_0609700	distant trans	8.59027e-06	0.0193025	0.173732	0.685047	10	0.0224215	inter	PF3D7_0218200|-|PF3D7_0218300|-	conserved Plasmodium protein, unknown function	apicoplast RNA methyltransferase precursor, putative	conserved Plasmodium protein%2C unknown function
Pf3D7_02_v3-759265|PF3D7_0824000	Pf3D7_02_v3-759265	PF3D7_0824000	distant trans	5.25072e-06	0.0107867	0.143392	2.33087	6	0.0111111	nsy	PF3D7_0218600	conserved Plasmodium protein, unknown function		conserved Plasmodium protein%2C unknown function
Pf3D7_02_v3-771011|PF3D7_1444900	Pf3D7_02_v3-771011	PF3D7_1444900	distant trans	4.16185e-07	0.0051299	0.00540765	0.786865	66	0.122905	syn	PF3D7_0219100	conserved protein, unknown function		conserved Plasmodium protein%2C unknown function
Pf3D7_02_v3-787242|PF3D7_0404200	Pf3D7_02_v3-787242	PF3D7_0404200	distant trans	7.6131e-06	0.0268112	0.164173	2.11539	6	0.011236	syn	PF3D7_0219800	Plasmodium exported protein (PHISTc), unknown function		conserved Plasmodium protein%2C unknown function
Pf3D7_02_v3-787407|PF3D7_0710200	Pf3D7_02_v3-787407	PF3D7_0710200	distant trans	4.38923e-06	0.098146	0.129676	1.45672	13	0.0242086	syn	PF3D7_0219800	Plasmodium exported protein (PHISTc), unknown function		conserved Plasmodium protein%2C unknown function
Pf3D7_02_v3-787412|PF3D7_1340100	Pf3D7_02_v3-787412	PF3D7_1340100	distant trans	2.73863e-07	0.00675127	0.0407315	2.23679	9	0.0167598	nsy	PF3D7_0219800	Plasmodium exported protein (PHISTc), unknown function		exosome complex component RRP42%2C putative
Pf3D7_02_v3-799043|PF3D7_1143700	Pf3D7_02_v3-799043	PF3D7_1143700	distant trans	7.39354e-07	0.0176213	0.00873544	0.685504	32	0.101124	nsy	PF3D7_0220000	liver stage antigen 3		conserved Plasmodium protein%2C unknown function
Pf3D7_02_v3-799053|PF3D7_1143700	Pf3D7_02_v3-799053	PF3D7_1143700	distant trans	1.4296e-06	0.0176213	0.0128952	0.679269	29	0.0841121	nsy	PF3D7_0220000	liver stage antigen 3		conserved Plasmodium protein%2C unknown function
Pf3D7_02_v3-806562|PF3D7_1009500	Pf3D7_02_v3-806562	PF3D7_1009500	distant trans	3.96893e-06	0.00465914	0.123441	1.99425	8	0.0149813	syn	PF3D7_0220100	DnaJ protein, putative		metalloprotease%2C putative
Pf3D7_02_v3-811884|PF3D7_0927300	Pf3D7_02_v3-811884	PF3D7_0927300	distant trans	3.87929e-06	0.0337034	0.12261	0.425576	6	0.015544	inter	PF3D7_0220200|-|PF3D7_0220300|-	Plasmodium exported protein, unknown function	Plasmodium exported protein, unknown function	fumarate hydratase%2C putative
Pf3D7_02_v3-826240|PF3D7_1031100	Pf3D7_02_v3-826240	PF3D7_1031100	distant trans	5.60726e-06	0.054005	0.0428453	0.694006	37	0.0732673	inter	PF3D7_0220500|-|PF3D7_0220600|+	Plasmodium exported protein (hyp2), unknown function	Plasmodium exported protein (hyp9), unknown function	conserved Plasmodium protein%2C unknown function
Pf3D7_02_v3-829894|PF3D7_1245000	Pf3D7_02_v3-829894	PF3D7_1245000	distant trans	7.59875e-06	0.186798	0.0524126	0.752663	17	0.0590551	inter	PF3D7_0220500|-|PF3D7_0220600|+	Plasmodium exported protein (hyp2), unknown function	Plasmodium exported protein (hyp9), unknown function	conserved Plasmodium protein%2C unknown function
Pf3D7_02_v3-837378|PF3D7_0315500	Pf3D7_02_v3-837378	PF3D7_0315500	distant trans	1.7781e-06	0.0438338	0.0133111	0.826593	88	0.168906	inter	PF3D7_0220700|+|PF3D7_0220800|+	Plasmodium exported protein (hyp9), unknown function	cytoadherence linked asexual protein 2	mitochondrial ribosomal protein L29/L47 precursor%2C putative
Pf3D7_02_v3-841974|PF3D7_0604900	Pf3D7_02_v3-841974	PF3D7_0604900	distant trans	8.84228e-06	0.07266	0.174564	1.48536	17	0.0322581	nsy	PF3D7_0220800	cytoadherence linked asexual protein 2		conserved Plasmodium protein%2C unknown function
Pf3D7_02_v3-841974|PF3D7_0607100	Pf3D7_02_v3-841974	PF3D7_0607100	distant trans	5.98704e-06	0.00436044	0.150042	1.51024	17	0.0322581	nsy	PF3D7_0220800	cytoadherence linked asexual protein 2		MYND-type zinc finger protein%2C putative
Pf3D7_02_v3-843078|PF3D7_1427500	Pf3D7_02_v3-843078	PF3D7_1427500	distant trans	3.11009e-06	0.0191675	0.111804	1.6836	12	0.0223464	syn	PF3D7_0220800	cytoadherence linked asexual protein 2		DNA mismatch repair protein MSH2%2C putative
Pf3D7_02_v3-843250|PF3D7_0412000	Pf3D7_02_v3-843250	PF3D7_0412000	distant trans	1.64353e-06	0.0405163	0.081463	1.77487	9	0.0167598	nsy	PF3D7_0220800	cytoadherence linked asexual protein 2		conserved Plasmodium protein%2C unknown function
Pf3D7_02_v3-844503|PF3D7_1143700	Pf3D7_02_v3-844503	PF3D7_1143700	distant trans	6.9027e-06	0.0425413	0.157938	0.525165	8	0.01766	inter	PF3D7_0220800|+|PF3D7_0220900|-	cytoadherence linked asexual protein 2	Plasmodium exported protein, unknown function, pseudogene	conserved Plasmodium protein%2C unknown function
Pf3D7_02_v3-845433|PF3D7_0416200	Pf3D7_02_v3-845433	PF3D7_0416200	distant trans	1.08181e-06	0.0266689	0.0108153	0.849676	190	0.446502	inter	PF3D7_0220800|+|PF3D7_0220900|-	cytoadherence linked asexual protein 2	Plasmodium exported protein, unknown function, pseudogene	conserved protein%2C unknown function
Pf3D7_02_v3-845448|PF3D7_0814300	Pf3D7_02_v3-845448	PF3D7_0814300	distant trans	7.83131e-06	0.0482644	0.0536606	1.23425	32	0.067086	inter	PF3D7_0220800|+|PF3D7_0220900|-	cytoadherence linked asexual protein 2	Plasmodium exported protein, unknown function, pseudogene	AAA family ATPase%2C putative
Pf3D7_02_v3-846765|PF3D7_0501400	Pf3D7_02_v3-846765	PF3D7_0501400	distant trans	7.44882e-06	0.183628	0.0519967	0.891493	174	0.343195	inter	PF3D7_0220900|-|PF3D7_0221000|+	Plasmodium exported protein, unknown function, pseudogene	Plasmodium exported protein, unknown function	interspersed repeat antigen
Pf3D7_02_v3-846956|PF3D7_0801600	Pf3D7_02_v3-846956	PF3D7_0801600	distant trans	1.03613e-06	0.022933	0.0665004	1.40178	18	0.0485437	inter	PF3D7_0220900|-|PF3D7_0221000|+	Plasmodium exported protein, unknown function, pseudogene	Plasmodium exported protein, unknown function	conserved Plasmodium protein%2C unknown function
Pf3D7_02_v3-847555|PF3D7_1467500	Pf3D7_02_v3-847555	PF3D7_1467500	distant trans	6.84907e-06	0.0363874	0.047421	0.870032	164	0.407025	inter	PF3D7_0220900|-|PF3D7_0221000|+	Plasmodium exported protein, unknown function, pseudogene	Plasmodium exported protein, unknown function	DNA/RNA-binding protein KIN17%2C putative
Pf3D7_02_v3-848538|PF3D7_0912400	Pf3D7_02_v3-848538	PF3D7_0912400	distant trans	2.62193e-06	0.0358825	0.0199667	1.25504	164	0.373814	nsy	PF3D7_0221000	Plasmodium exported protein, unknown function		alkaline phosphatase%2C putative
Pf3D7_02_v3-848538|PF3D7_1147900	Pf3D7_02_v3-848538	PF3D7_1147900	distant trans	2.66353e-06	0.0242579	0.0207987	1.1955	164	0.373814	nsy	PF3D7_0221000	Plasmodium exported protein, unknown function		conserved Plasmodium protein%2C unknown function
Pf3D7_02_v3-848573|PF3D7_0727800	Pf3D7_02_v3-848573	PF3D7_0727800	distant trans	3.99271e-06	0.0196857	0.0324459	1.18887	164	0.367232	syn	PF3D7_0221000	Plasmodium exported protein, unknown function		cation transporting ATPase%2C putative
Pf3D7_02_v3-848573|PF3D7_0912400	Pf3D7_02_v3-848573	PF3D7_0912400	distant trans	6.15374e-06	0.0358825	0.0445092	1.24765	164	0.367232	syn	PF3D7_0221000	Plasmodium exported protein, unknown function		alkaline phosphatase%2C putative
Pf3D7_02_v3-848579|PF3D7_0727800	Pf3D7_02_v3-848579	PF3D7_0727800	distant trans	5.75477e-07	0.00451644	0.00665557	1.20608	164	0.366038	syn	PF3D7_0221000	Plasmodium exported protein, unknown function		cation transporting ATPase%2C putative
Pf3D7_02_v3-848579|PF3D7_0912400	Pf3D7_02_v3-848579	PF3D7_0912400	distant trans	8.97128e-06	0.03686	0.0594842	1.24304	164	0.366038	syn	PF3D7_0221000	Plasmodium exported protein, unknown function		alkaline phosphatase%2C putative
Pf3D7_02_v3-848604|PF3D7_0727800	Pf3D7_02_v3-848604	PF3D7_0727800	distant trans	7.32832e-07	0.00451644	0.00873544	1.20504	164	0.37051	nsy	PF3D7_0221000	Plasmodium exported protein, unknown function		cation transporting ATPase%2C putative
Pf3D7_02_v3-848604|PF3D7_0912400	Pf3D7_02_v3-848604	PF3D7_0912400	distant trans	7.27781e-06	0.0358825	0.0507488	1.2469	164	0.37051	nsy	PF3D7_0221000	Plasmodium exported protein, unknown function		alkaline phosphatase%2C putative
Pf3D7_02_v3-848708|PF3D7_0727800	Pf3D7_02_v3-848708	PF3D7_0727800	distant trans	7.56905e-08	0.000932961	0.00207987	1.21996	162	0.374291	syn	PF3D7_0221000	Plasmodium exported protein, unknown function		cation transporting ATPase%2C putative
Pf3D7_02_v3-848708|PF3D7_0912400	Pf3D7_02_v3-848708	PF3D7_0912400	distant trans	5.5269e-06	0.0358825	0.0424293	1.24611	162	0.374291	syn	PF3D7_0221000	Plasmodium exported protein, unknown function		alkaline phosphatase%2C putative
Pf3D7_02_v3-849098|PF3D7_0210300	Pf3D7_02_v3-849098	PF3D7_0210300	distant cis	2.43416e-06	0.0590528	0.0191348	1.33002	116	0.27821	syn	PF3D7_0221000	Plasmodium exported protein, unknown function		monocarboxylate transporter%2C putative
Pf3D7_02_v3-855562|PF3D7_0221900	Pf3D7_02_v3-855562	PF3D7_0221900	distant cis	1.64496e-07	0.00101379	0.00374376	1.31639	156	0.42803	nsy	PF3D7_0221200	Plasmodium exported protein (hyp15), unknown function		erythrocyte membrane protein 1 (PfEMP1)%2C pseudogene
Pf3D7_02_v3-856695|PF3D7_0914800	Pf3D7_02_v3-856695	PF3D7_0914800	distant trans	8.53219e-06	0.210336	0.172901	1.50054	11	0.0214425	inter	PF3D7_0221200|+|PF3D7_0221300|-	Plasmodium exported protein (hyp15), unknown function	Plasmodium exported protein, unknown function, pseudogene	GINS complex subunit Psf3%2C putative
Pf3D7_02_v3-856718|PF3D7_0221900	Pf3D7_02_v3-856718	PF3D7_0221900	distant cis	2.64881e-11	6.52985e-07	0	1.39946	147	0.28655	inter	PF3D7_0221200|+|PF3D7_0221300|-	Plasmodium exported protein (hyp15), unknown function	Plasmodium exported protein, unknown function, pseudogene	erythrocyte membrane protein 1 (PfEMP1)%2C pseudogene
Pf3D7_02_v3-856818|PF3D7_0221900	Pf3D7_02_v3-856818	PF3D7_0221900	distant cis	3.01017e-08	0.000371033	0.00124792	1.40121	106	0.208661	inter	PF3D7_0221200|+|PF3D7_0221300|-	Plasmodium exported protein (hyp15), unknown function	Plasmodium exported protein, unknown function, pseudogene	erythrocyte membrane protein 1 (PfEMP1)%2C pseudogene
Pf3D7_02_v3-857007|PF3D7_0517000	Pf3D7_02_v3-857007	PF3D7_0517000	distant trans	8.72909e-07	0.00537974	0.0623441	2.04929	5	0.01	inter	PF3D7_0221200|+|PF3D7_0221300|-	Plasmodium exported protein (hyp15), unknown function	Plasmodium exported protein, unknown function, pseudogene	60S ribosomal protein L12%2C putative
Pf3D7_02_v3-859275|PF3D7_0221900	Pf3D7_02_v3-859275	PF3D7_0221900	distant cis	7.86397e-08	0.000646209	0.00249584	0.767932	217	0.410208	inter	PF3D7_0221300|-|PF3D7_0221400|+	Plasmodium exported protein, unknown function, pseudogene	stevor	erythrocyte membrane protein 1 (PfEMP1)%2C pseudogene
Pf3D7_03_v3-1000844|PF3D7_0833500	Pf3D7_03_v3-1000844	PF3D7_0833500	distant trans	5.85708e-06	0.0360972	0.148795	1.72836	17	0.032882	syn	PF3D7_0323800	conserved Plasmodium protein, unknown function		erythrocyte membrane protein 1%2C PfEMP1
Pf3D7_03_v3-100274|PF3D7_0907100	Pf3D7_03_v3-100274	PF3D7_0907100	distant trans	4.02612e-06	0.0992519	0.123857	1.54617	13	0.0246212	inter	PF3D7_0301700|-|PF3D7_0301800|+	Plasmodium exported protein, unknown function	Plasmodium exported protein, unknown function	conserved Plasmodium protein%2C unknown function
Pf3D7_03_v3-104720|PF3D7_0200100	Pf3D7_03_v3-104720	PF3D7_0200100	distant trans	9.44182e-06	0.11638	0.177889	1.9145	9	0.0170132	syn	PF3D7_0301800	Plasmodium exported protein, unknown function		erythrocyte membrane protein 1%2C PfEMP1
Pf3D7_03_v3-106318|PF3D7_1208200	Pf3D7_03_v3-106318	PF3D7_1208200	distant trans	3.22485e-06	0.0132498	0.113466	0.610361	7	0.0130841	syn	PF3D7_0301900	conserved Plasmodium protein, unknown function		cysteine repeat modular protein 3
Pf3D7_03_v3-106318|PF3D7_1217300	Pf3D7_03_v3-106318	PF3D7_1217300	distant trans	3.6142e-07	0.000556858	0.0440565	1.95769	7	0.0130841	syn	PF3D7_0301900	conserved Plasmodium protein, unknown function		GTP-binding protein%2C putative
Pf3D7_03_v3-106318|PF3D7_1310100	Pf3D7_03_v3-106318	PF3D7_1310100	distant trans	4.74551e-07	0.0116986	0.0465503	0.459259	7	0.0130841	syn	PF3D7_0301900	conserved Plasmodium protein, unknown function		conserved Plasmodium protein%2C unknown function
Pf3D7_03_v3-110992|PF3D7_0716900	Pf3D7_03_v3-110992	PF3D7_0716900	distant trans	4.05016e-06	0.0499223	0.123857	0.585513	16	0.0306513	inter	PF3D7_0302000|-|PF3D7_0302100|+	pre-mRNA-splicing factor PRP46, putative	serine/threonine protein kinase	drug/metabolite transporter%2C putative
Pf3D7_03_v3-113399|PF3D7_0607900	Pf3D7_03_v3-113399	PF3D7_0607900	distant trans	8.22683e-06	0.101404	0.16916	0.648798	20	0.0393701	inter	PF3D7_0302000|-|PF3D7_0302100|+	pre-mRNA-splicing factor PRP46, putative	serine/threonine protein kinase	conserved Plasmodium protein%2C unknown function
Pf3D7_03_v3-113399|PF3D7_1372200	Pf3D7_03_v3-113399	PF3D7_1372200	distant trans	6.93801e-07	0.000855179	0.0565254	0.589668	20	0.0393701	inter	PF3D7_0302000|-|PF3D7_0302100|+	pre-mRNA-splicing factor PRP46, putative	serine/threonine protein kinase	histidine-rich protein III
Pf3D7_03_v3-115033|PF3D7_0100100	Pf3D7_03_v3-115033	PF3D7_0100100	distant trans	1.24676e-06	0.00664823	0.0124792	0.532476	38	0.0702403	nsy	PF3D7_0302100	serine/threonine protein kinase		erythrocyte membrane protein 1%2C PfEMP1
Pf3D7_03_v3-118122|PF3D7_0625400	Pf3D7_03_v3-118122	PF3D7_0625400	distant trans	4.72961e-06	0.116594	0.0374376	1.15012	209	0.387037	inter	PF3D7_0302100|+|PF3D7_0302200|+	serine/threonine protein kinase	cytoadherence linked asexual protein 3.2	conserved Plasmodium protein%2C unknown function
Pf3D7_03_v3-120160|PF3D7_0704100	Pf3D7_03_v3-120160	PF3D7_0704100	distant trans	6.0735e-06	0.0369084	0.0440932	1.1711	211	0.404215	nsy	PF3D7_0302200	cytoadherence linked asexual protein 3.2		conserved Plasmodium membrane protein%2C unknown function
Pf3D7_03_v3-120161|PF3D7_0704100	Pf3D7_03_v3-120161	PF3D7_0704100	distant trans	4.3724e-06	0.0359294	0.0361897	1.17386	211	0.40499	nsy	PF3D7_0302200	cytoadherence linked asexual protein 3.2		conserved Plasmodium membrane protein%2C unknown function
Pf3D7_03_v3-120162|PF3D7_0704100	Pf3D7_03_v3-120162	PF3D7_0704100	distant trans	7.48588e-06	0.0369084	0.0519967	1.17005	210	0.403071	syn	PF3D7_0302200	cytoadherence linked asexual protein 3.2		conserved Plasmodium membrane protein%2C unknown function
Pf3D7_03_v3-120165|PF3D7_0704100	Pf3D7_03_v3-120165	PF3D7_0704100	distant trans	2.53149e-06	0.0312031	0.0195507	1.1782	212	0.40458	nsy	PF3D7_0302200	cytoadherence linked asexual protein 3.2		conserved Plasmodium membrane protein%2C unknown function
Pf3D7_03_v3-120166|PF3D7_0704100	Pf3D7_03_v3-120166	PF3D7_0704100	distant trans	2.53149e-06	0.0312031	0.0195507	1.1782	212	0.40458	nsy	PF3D7_0302200	cytoadherence linked asexual protein 3.2		conserved Plasmodium membrane protein%2C unknown function
Pf3D7_03_v3-123604|PF3D7_0105300	Pf3D7_03_v3-123604	PF3D7_0105300	distant trans	1.50219e-06	0.0370319	0.0785536	2.20089	6	0.0271493	syn	PF3D7_0302200	cytoadherence linked asexual protein 3.2		cyclase-associated protein
Pf3D7_03_v3-124862|PF3D7_0302300	Pf3D7_03_v3-124862	PF3D7_0302300	local	5.55557e-06	0.022826	0.146717	0.780358	10	0.0255754	inter	PF3D7_0302200|+|PF3D7_0302300|-	cytoadherence linked asexual protein 3.2	erythrocyte membrane protein 1 (PfEMP1), pseudogene	erythrocyte membrane protein 1 (PfEMP1)%2C pseudogene
Pf3D7_03_v3-125665|PF3D7_1117200	Pf3D7_03_v3-125665	PF3D7_1117200	distant trans	2.46361e-06	0.0303664	0.104323	0.521245	9	0.0236842	inter	PF3D7_0302200|+|PF3D7_0302300|-	cytoadherence linked asexual protein 3.2	erythrocyte membrane protein 1 (PfEMP1), pseudogene	conserved Plasmodium protein%2C unknown function
Pf3D7_03_v3-126514|PF3D7_1004700	Pf3D7_03_v3-126514	PF3D7_1004700	distant trans	6.15797e-06	0.0531179	0.151288	1.87193	10	0.025641	nsy	PF3D7_0302300	erythrocyte membrane protein 1 (PfEMP1), pseudogene		conserved Plasmodium protein%2C unknown function
Pf3D7_03_v3-129918|PF3D7_0629500	Pf3D7_03_v3-129918	PF3D7_0629500	distant trans	2.2827e-06	0.0562731	0.101413	0.681565	16	0.0413437	syn	PF3D7_0302300	erythrocyte membrane protein 1 (PfEMP1), pseudogene		amino acid transporter%2C putative
Pf3D7_03_v3-129918|PF3D7_1372200	Pf3D7_03_v3-129918	PF3D7_1372200	distant trans	1.18044e-09	3.23336e-06	0.00706567	0.508801	16	0.0413437	syn	PF3D7_0302300	erythrocyte membrane protein 1 (PfEMP1), pseudogene		histidine-rich protein III
Pf3D7_03_v3-130307|PF3D7_1358400	Pf3D7_03_v3-130307	PF3D7_1358400	distant trans	2.22902e-07	0.00176961	0.00374376	1.32588	164	0.432718	inter	PF3D7_0302300|-|PF3D7_0302500|+	erythrocyte membrane protein 1 (PfEMP1), pseudogene	cytoadherence linked asexual protein 3.1	conserved Plasmodium protein%2C unknown function
Pf3D7_03_v3-130307|PF3D7_1449400	Pf3D7_03_v3-130307	PF3D7_1449400	distant trans	7.10788e-06	0.0831774	0.0495008	0.814746	164	0.432718	inter	PF3D7_0302300|-|PF3D7_0302500|+	erythrocyte membrane protein 1 (PfEMP1), pseudogene	cytoadherence linked asexual protein 3.1	crossover junction endonuclease MUS81%2C putative
Pf3D7_03_v3-130444|PF3D7_1358400	Pf3D7_03_v3-130444	PF3D7_1358400	distant trans	7.32684e-07	0.00301036	0.00873544	1.30781	164	0.432718	inter	PF3D7_0302300|-|PF3D7_0302500|+	erythrocyte membrane protein 1 (PfEMP1), pseudogene	cytoadherence linked asexual protein 3.1	conserved Plasmodium protein%2C unknown function
Pf3D7_03_v3-130456|PF3D7_1358400	Pf3D7_03_v3-130456	PF3D7_1358400	distant trans	1.3945e-06	0.00429715	0.0128952	1.30253	162	0.429708	inter	PF3D7_0302300|-|PF3D7_0302500|+	erythrocyte membrane protein 1 (PfEMP1), pseudogene	cytoadherence linked asexual protein 3.1	conserved Plasmodium protein%2C unknown function
Pf3D7_03_v3-130477|PF3D7_1358400	Pf3D7_03_v3-130477	PF3D7_1358400	distant trans	1.86622e-06	0.00511177	0.0145591	1.29385	164	0.431579	inter	PF3D7_0302300|-|PF3D7_0302500|+	erythrocyte membrane protein 1 (PfEMP1), pseudogene	cytoadherence linked asexual protein 3.1	conserved Plasmodium protein%2C unknown function
Pf3D7_03_v3-130482|PF3D7_1358400	Pf3D7_03_v3-130482	PF3D7_1358400	distant trans	1.25664e-06	0.00429715	0.0124792	1.3007	163	0.428947	inter	PF3D7_0302300|-|PF3D7_0302500|+	erythrocyte membrane protein 1 (PfEMP1), pseudogene	cytoadherence linked asexual protein 3.1	conserved Plasmodium protein%2C unknown function
Pf3D7_03_v3-130489|PF3D7_1358400	Pf3D7_03_v3-130489	PF3D7_1358400	distant trans	4.25072e-07	0.00209577	0.00582363	1.31507	161	0.428191	inter	PF3D7_0302300|-|PF3D7_0302500|+	erythrocyte membrane protein 1 (PfEMP1), pseudogene	cytoadherence linked asexual protein 3.1	conserved Plasmodium protein%2C unknown function
Pf3D7_03_v3-130511|PF3D7_1358400	Pf3D7_03_v3-130511	PF3D7_1358400	distant trans	2.87134e-07	0.00176961	0.00457571	1.32113	159	0.422872	inter	PF3D7_0302300|-|PF3D7_0302500|+	erythrocyte membrane protein 1 (PfEMP1), pseudogene	cytoadherence linked asexual protein 3.1	conserved Plasmodium protein%2C unknown function
Pf3D7_03_v3-130514|PF3D7_1358400	Pf3D7_03_v3-130514	PF3D7_1358400	distant trans	2.87134e-07	0.00176961	0.00457571	1.32113	159	0.422872	inter	PF3D7_0302300|-|PF3D7_0302500|+	erythrocyte membrane protein 1 (PfEMP1), pseudogene	cytoadherence linked asexual protein 3.1	conserved Plasmodium protein%2C unknown function
Pf3D7_03_v3-131829|PF3D7_0823700	Pf3D7_03_v3-131829	PF3D7_0823700	distant trans	4.50811e-07	0.00277835	0.0461347	0.552925	5	0.0132626	inter	PF3D7_0302300|-|PF3D7_0302500|+	erythrocyte membrane protein 1 (PfEMP1), pseudogene	cytoadherence linked asexual protein 3.1	mitochondrial import receptor subunit TOM7%2C putative
Pf3D7_03_v3-136905|PF3D7_1310100	Pf3D7_03_v3-136905	PF3D7_1310100	distant trans	8.38496e-06	0.103353	0.0561564	1.88638	8	0.127604	syn	PF3D7_0302500	cytoadherence linked asexual protein 3.1		conserved Plasmodium protein%2C unknown function
Pf3D7_03_v3-137076|PF3D7_0521900	Pf3D7_03_v3-137076	PF3D7_0521900	distant trans	6.03566e-06	0.0743955	0.0440932	0.645255	22	0.224227	nsy	PF3D7_0302500	cytoadherence linked asexual protein 3.1		conserved Plasmodium protein%2C unknown function
Pf3D7_03_v3-137078|PF3D7_0521900	Pf3D7_03_v3-137078	PF3D7_0521900	distant trans	6.03566e-06	0.0743955	0.0440932	0.645255	22	0.224227	syn	PF3D7_0302500	cytoadherence linked asexual protein 3.1		conserved Plasmodium protein%2C unknown function
Pf3D7_03_v3-137209|PF3D7_0523400	Pf3D7_03_v3-137209	PF3D7_0523400	distant trans	4.27612e-06	0.021083	0.128013	1.4059	8	0.0197531	nsy	PF3D7_0302500	cytoadherence linked asexual protein 3.1		DnaJ protein%2C putative
Pf3D7_03_v3-137209|PF3D7_1372200	Pf3D7_03_v3-137209	PF3D7_1372200	distant trans	1.21299e-11	5.98051e-08	0.00249377	0.340803	8	0.0197531	nsy	PF3D7_0302500	cytoadherence linked asexual protein 3.1		histidine-rich protein III
Pf3D7_03_v3-138292|PF3D7_1372200	Pf3D7_03_v3-138292	PF3D7_1372200	distant trans	4.94396e-07	0.000677103	0.00665557	0.669857	40	0.483204	syn	PF3D7_0302500	cytoadherence linked asexual protein 3.1		histidine-rich protein III
Pf3D7_03_v3-139484|PF3D7_1029500	Pf3D7_03_v3-139484	PF3D7_1029500	distant trans	2.06511e-06	0.050909	0.016223	1.21199	98	0.371212	syn	PF3D7_0302500	cytoadherence linked asexual protein 3.1		conserved Plasmodium protein%2C unknown function
Pf3D7_03_v3-139511|PF3D7_1029500	Pf3D7_03_v3-139511	PF3D7_1029500	distant trans	6.13153e-06	0.071372	0.0445092	1.18633	112	0.335329	syn	PF3D7_0302500	cytoadherence linked asexual protein 3.1		conserved Plasmodium protein%2C unknown function
Pf3D7_03_v3-139967|PF3D7_0419400	Pf3D7_03_v3-139967	PF3D7_0419400	distant trans	2.77983e-06	0.0685283	0.0228785	0.785967	98	0.442308	syn	PF3D7_0302500	cytoadherence linked asexual protein 3.1		conserved Plasmodium protein%2C unknown function
Pf3D7_03_v3-140582|PF3D7_1440600	Pf3D7_03_v3-140582	PF3D7_1440600	distant trans	5.32341e-06	0.117662	0.0407654	1.32621	108	0.202627	syn	PF3D7_0302500	cytoadherence linked asexual protein 3.1		conserved Plasmodium protein%2C unknown function
Pf3D7_03_v3-143613|PF3D7_1474200	Pf3D7_03_v3-143613	PF3D7_1474200	distant trans	1.62949e-08	2.8693e-05	0.000831947	1.36322	154	0.285714	syn	PF3D7_0302600	ABC transporter B family member 4, putative		conserved Plasmodium membrane protein%2C unknown function
Pf3D7_03_v3-143964|PF3D7_1401800	Pf3D7_03_v3-143964	PF3D7_1401800	distant trans	1.67936e-08	0.000107327	0.0153782	1.75318	6	0.0110701	syn	PF3D7_0302600	ABC transporter B family member 4, putative		choline kinase
Pf3D7_03_v3-143969|PF3D7_1401800	Pf3D7_03_v3-143969	PF3D7_1401800	distant trans	1.67936e-08	0.000107327	0.0153782	1.75318	6	0.0110701	nsy	PF3D7_0302600	ABC transporter B family member 4, putative		choline kinase
Pf3D7_03_v3-143975|PF3D7_1401800	Pf3D7_03_v3-143975	PF3D7_1401800	distant trans	1.67936e-08	0.000107327	0.0153782	1.75318	6	0.0110701	nsy	PF3D7_0302600	ABC transporter B family member 4, putative		choline kinase
Pf3D7_03_v3-144000|PF3D7_1401800	Pf3D7_03_v3-144000	PF3D7_1401800	distant trans	1.74147e-08	0.000107327	0.0157938	1.75211	6	0.0110701	syn	PF3D7_0302600	ABC transporter B family member 4, putative		choline kinase
Pf3D7_03_v3-144871|PF3D7_1421000	Pf3D7_03_v3-144871	PF3D7_1421000	distant trans	8.06338e-06	0.0624369	0.168745	0.691659	13	0.0240296	nsy	PF3D7_0302600	ABC transporter B family member 4, putative		conserved Plasmodium protein%2C unknown function
Pf3D7_03_v3-145101|PF3D7_0414200	Pf3D7_03_v3-145101	PF3D7_0414200	distant trans	2.92487e-06	0.00426698	0.108894	1.87988	11	0.0202578	syn	PF3D7_0302600	ABC transporter B family member 4, putative		calmodulin-like protein
Pf3D7_03_v3-145101|PF3D7_1333900	Pf3D7_03_v3-145101	PF3D7_1333900	distant trans	7.11102e-06	0.0219126	0.159185	1.81787	11	0.0202578	syn	PF3D7_0302600	ABC transporter B family member 4, putative		conserved Plasmodium protein%2C unknown function
Pf3D7_03_v3-145101|PF3D7_1347100	Pf3D7_03_v3-145101	PF3D7_1347100	distant trans	8.82534e-06	0.217562	0.174564	0.632617	11	0.0202578	syn	PF3D7_0302600	ABC transporter B family member 4, putative		DNA topoisomerase 3%2C putative
Pf3D7_03_v3-150520|PF3D7_1003600	Pf3D7_03_v3-150520	PF3D7_1003600	distant trans	5.74005e-06	0.00442199	0.147548	1.35322	9	0.0179641	inter	PF3D7_0302800|-|PF3D7_0302900|-	conserved Plasmodium protein, unknown function	exportin-1, putative	inner membrane complex protein 1c%2C putative
Pf3D7_03_v3-150675|PF3D7_1004100	Pf3D7_03_v3-150675	PF3D7_1004100	distant trans	4.60856e-07	0.00568051	0.00665557	1.37524	72	0.156863	inter	PF3D7_0302800|-|PF3D7_0302900|-	conserved Plasmodium protein, unknown function	exportin-1, putative	conserved Plasmodium protein%2C unknown function
Pf3D7_03_v3-152176|PF3D7_1004100	Pf3D7_03_v3-152176	PF3D7_1004100	distant trans	7.99366e-08	0.0019706	0.00249584	1.33603	89	0.174853	nsy	PF3D7_0302900	exportin-1, putative		conserved Plasmodium protein%2C unknown function
Pf3D7_03_v3-154221|PF3D7_0108600	Pf3D7_03_v3-154221	PF3D7_0108600	distant trans	9.06428e-06	0.0899445	0.17581	1.547	11	0.0202206	syn	PF3D7_0302900	exportin-1, putative		conserved Plasmodium protein%2C unknown function
Pf3D7_03_v3-157733|PF3D7_0527900	Pf3D7_03_v3-157733	PF3D7_0527900	distant trans	1.99508e-06	0.0245914	0.0931006	0.515107	8	0.0162272	inter	PF3D7_0302900|-|PF3D7_0303000|-	exportin-1, putative	N-ethylmaleimide-sensitive fusion protein	ATP-dependent RNA helicase DDX41%2C putative
Pf3D7_03_v3-158208|PF3D7_0910200	Pf3D7_03_v3-158208	PF3D7_0910200	distant trans	7.47274e-06	0.184218	0.0519967	0.596588	26	0.0525253	inter	PF3D7_0302900|-|PF3D7_0303000|-	exportin-1, putative	N-ethylmaleimide-sensitive fusion protein	conserved Plasmodium protein%2C unknown function
Pf3D7_03_v3-162220|PF3D7_1216200	Pf3D7_03_v3-162220	PF3D7_1216200	distant trans	5.4256e-07	0.0133752	0.0502909	1.3188	17	0.0320755	inter	PF3D7_0303000|-|PF3D7_0303100|-	N-ethylmaleimide-sensitive fusion protein	conserved Plasmodium protein, unknown function	glycerol-3-phosphate dehydrogenase%2C putative
Pf3D7_03_v3-163767|PF3D7_0817600	Pf3D7_03_v3-163767	PF3D7_0817600	distant trans	5.73712e-07	0.0141431	0.0507066	0.498005	8	0.0147874	nsy	PF3D7_0303100	conserved Plasmodium protein, unknown function		conserved Plasmodium protein%2C unknown function
Pf3D7_03_v3-168222|PF3D7_1372200	Pf3D7_03_v3-168222	PF3D7_1372200	distant trans	1.26367e-08	2.39631e-05	0.0141313	0.490543	13	0.0247619	inter	PF3D7_0303100|-|PF3D7_0303200|+	conserved Plasmodium protein, unknown function	HAD superfamily protein, putative	histidine-rich protein III
Pf3D7_03_v3-169592|PF3D7_0425800	Pf3D7_03_v3-169592	PF3D7_0425800	distant trans	4.56753e-06	0.00866144	0.0366057	1.4404	39	0.0770751	intron	PF3D7_0303200	HAD superfamily protein, putative		erythrocyte membrane protein 1%2C PfEMP1
Pf3D7_03_v3-170901|PF3D7_0205300	Pf3D7_03_v3-170901	PF3D7_0205300	distant trans	8.38574e-06	0.120456	0.170823	0.586213	10	0.0184162	syn	PF3D7_0303200	HAD superfamily protein, putative		conserved Plasmodium protein%2C unknown function
Pf3D7_03_v3-181269|PF3D7_0104500	Pf3D7_03_v3-181269	PF3D7_0104500	distant trans	3.95116e-06	0.0235126	0.123441	2.7526	15	0.0280374	inter	PF3D7_0303400|+|PF3D7_0303500|+	palmitoyltransferase DHHC1	spindle pole body protein, putative	conserved protein%2C unknown function
Pf3D7_03_v3-181269|PF3D7_1407500	Pf3D7_03_v3-181269	PF3D7_1407500	distant trans	5.46545e-06	0.0378548	0.145054	2.49508	15	0.0280374	inter	PF3D7_0303400|+|PF3D7_0303500|+	palmitoyltransferase DHHC1	spindle pole body protein, putative	multifunctional methyltransferase subunit TRM112%2C putative
Pf3D7_03_v3-186138|PF3D7_1118400	Pf3D7_03_v3-186138	PF3D7_1118400	distant trans	3.25646e-06	0.00208675	0.113882	1.69524	16	0.0295203	syn	PF3D7_0303500	spindle pole body protein, putative		haloacid dehalogenase-like hydrolase%2C putative
Pf3D7_03_v3-196011|PF3D7_1118400	Pf3D7_03_v3-196011	PF3D7_1118400	distant trans	2.04411e-06	0.00208675	0.0947631	1.68594	17	0.0313076	nsy	PF3D7_0303800	IBR domain protein, putative		haloacid dehalogenase-like hydrolase%2C putative
Pf3D7_03_v3-196917|PF3D7_1229000	Pf3D7_03_v3-196917	PF3D7_1229000	distant trans	6.64943e-06	0.0234174	0.047005	1.26927	43	0.0802239	syn	PF3D7_0303900	phosphatidylethanolamine-binding protein, putative		conserved Plasmodium membrane protein%2C unknown function
Pf3D7_03_v3-200456|PF3D7_0629000	Pf3D7_03_v3-200456	PF3D7_0629000	distant trans	8.72525e-06	0.00304482	0.0582363	1.52938	45	0.177866	syn	PF3D7_0304000	inner membrane complex protein 1a, putative		N-acetyltransferase%2C putative
Pf3D7_03_v3-200456|PF3D7_1402800	Pf3D7_03_v3-200456	PF3D7_1402800	distant trans	1.90127e-06	0.0156234	0.0145591	0.701234	45	0.177866	syn	PF3D7_0304000	inner membrane complex protein 1a, putative		conserved Plasmodium protein%2C unknown function
Pf3D7_03_v3-200564|PF3D7_0308000	Pf3D7_03_v3-200564	PF3D7_0308000	distant cis	8.54981e-06	0.0702566	0.172901	1.65403	13	0.026	syn	PF3D7_0304000	inner membrane complex protein 1a, putative		DNA polymerase delta small subunit%2C putative
Pf3D7_03_v3-200564|PF3D7_1331500	Pf3D7_03_v3-200564	PF3D7_1331500	distant trans	1.45251e-06	0.0358074	0.0773067	0.664861	13	0.026	syn	PF3D7_0304000	inner membrane complex protein 1a, putative		conserved Plasmodium protein%2C unknown function
Pf3D7_03_v3-202441|PF3D7_1342200	Pf3D7_03_v3-202441	PF3D7_1342200	distant trans	2.80409e-06	0.0691263	0.106816	1.72025	12	0.0228137	inter	PF3D7_0304000|-|PF3D7_0304100|+	inner membrane complex protein 1a, putative	inner membrane complex protein 1e, putative	conserved Plasmodium membrane protein%2C unknown function
Pf3D7_03_v3-202441|PF3D7_1437300	Pf3D7_03_v3-202441	PF3D7_1437300	distant trans	9.98228e-06	0.0932208	0.18537	1.47956	12	0.0228137	inter	PF3D7_0304000|-|PF3D7_0304100|+	inner membrane complex protein 1a, putative	inner membrane complex protein 1e, putative	conserved Plasmodium protein%2C unknown function
Pf3D7_03_v3-203980|PF3D7_1361400	Pf3D7_03_v3-203980	PF3D7_1361400	distant trans	8.31861e-06	0.20507	0.169992	1.77173	8	0.0156863	inter	PF3D7_0304000|-|PF3D7_0304100|+	inner membrane complex protein 1a, putative	inner membrane complex protein 1e, putative	actin-depolymerizing factor 2
Pf3D7_03_v3-208965|PF3D7_1222700	Pf3D7_03_v3-208965	PF3D7_1222700	distant trans	3.57546e-07	0.00293808	0.0436409	1.2637	10	0.0226757	inter	PF3D7_0304200|-|PF3D7_0304300|+	EH domain-containing protein	conserved Plasmodium protein, unknown function	glideosome-associated protein 45
Pf3D7_03_v3-209752|PF3D7_0723800	Pf3D7_03_v3-209752	PF3D7_0723800	distant trans	8.63601e-06	0.212895	0.173732	0.793339	11	0.0251716	inter	PF3D7_0304200|-|PF3D7_0304300|+	EH domain-containing protein	conserved Plasmodium protein, unknown function	conserved Plasmodium protein%2C unknown function
Pf3D7_03_v3-209752|PF3D7_0918000	Pf3D7_03_v3-209752	PF3D7_0918000	distant trans	6.75888e-06	0.16662	0.157107	0.786602	11	0.0251716	inter	PF3D7_0304200|-|PF3D7_0304300|+	EH domain-containing protein	conserved Plasmodium protein, unknown function	glideosome-associated protein 50
Pf3D7_03_v3-212001|PF3D7_1149600	Pf3D7_03_v3-212001	PF3D7_1149600	distant trans	2.33805e-06	0.00339045	0.102244	0.543819	11	0.0230608	inter	PF3D7_0304200|-|PF3D7_0304300|+	EH domain-containing protein	conserved Plasmodium protein, unknown function	DnaJ protein%2C putative
Pf3D7_03_v3-219804|PF3D7_0629000	Pf3D7_03_v3-219804	PF3D7_0629000	distant trans	2.99189e-06	0.00160339	0.0241265	1.52409	51	0.0940959	syn	PF3D7_0304500	1-cys-glutaredoxin-like protein-1		N-acetyltransferase%2C putative
Pf3D7_03_v3-220041|PF3D7_0523400	Pf3D7_03_v3-220041	PF3D7_0523400	distant trans	1.02033e-06	0.00838442	0.0660848	1.36281	11	0.0214425	inter	PF3D7_0304500|-|PF3D7_0304600|-	1-cys-glutaredoxin-like protein-1	circumsporozoite (CS) protein	DnaJ protein%2C putative
Pf3D7_03_v3-220041|PF3D7_1372200	Pf3D7_03_v3-220041	PF3D7_1372200	distant trans	5.09471e-14	4.1865e-10	0.000831255	0.361127	11	0.0214425	inter	PF3D7_0304500|-|PF3D7_0304600|-	1-cys-glutaredoxin-like protein-1	circumsporozoite (CS) protein	histidine-rich protein III
Pf3D7_03_v3-220041|PF3D7_1402900	Pf3D7_03_v3-220041	PF3D7_1402900	distant trans	7.89448e-07	0.0194615	0.0606816	1.75842	11	0.0214425	inter	PF3D7_0304500|-|PF3D7_0304600|-	1-cys-glutaredoxin-like protein-1	circumsporozoite (CS) protein	conserved Plasmodium protein%2C unknown function
Pf3D7_03_v3-220262|PF3D7_1335100	Pf3D7_03_v3-220262	PF3D7_1335100	distant trans	3.02281e-07	0.00154814	0.0415628	1.43847	8	0.0153551	inter	PF3D7_0304500|-|PF3D7_0304600|-	1-cys-glutaredoxin-like protein-1	circumsporozoite (CS) protein	merozoite surface protein 7
Pf3D7_03_v3-221548|PF3D7_1335100	Pf3D7_03_v3-221548	PF3D7_1335100	distant trans	3.13999e-07	0.00154814	0.0415628	1.47294	7	0.0128676	nsy	PF3D7_0304600	circumsporozoite (CS) protein		merozoite surface protein 7
Pf3D7_03_v3-224206|PF3D7_1117400	Pf3D7_03_v3-224206	PF3D7_1117400	distant trans	6.5998e-06	0.0125153	0.046589	0.871876	146	0.272897	nsy	PF3D7_0304700	conserved Plasmodium protein, unknown function		conserved Plasmodium protein%2C unknown function
Pf3D7_03_v3-226628|PF3D7_1372200	Pf3D7_03_v3-226628	PF3D7_1372200	distant trans	1.9646e-07	0.000284891	0.00374376	0.633435	29	0.0556622	inter	PF3D7_0304700|-|PF3D7_0304800|+	conserved Plasmodium protein, unknown function	conserved Plasmodium membrane protein, unknown function	histidine-rich protein III
Pf3D7_03_v3-230868|PF3D7_1011200	Pf3D7_03_v3-230868	PF3D7_1011200	distant trans	8.73353e-06	0.185044	0.173732	1.43927	19	0.0350554	nsy	PF3D7_0304800	conserved Plasmodium membrane protein, unknown function		conserved Plasmodium protein%2C unknown function
Pf3D7_03_v3-234342|PF3D7_1224000	Pf3D7_03_v3-234342	PF3D7_1224000	distant trans	1.13045e-06	0.000480482	0.0702411	1.47507	8	0.0148148	nsy	PF3D7_0305000	elongation factor Ts		GTP cyclohydrolase I
Pf3D7_03_v3-234342|PF3D7_1367500	Pf3D7_03_v3-234342	PF3D7_1367500	distant trans	3.64707e-06	0.0299692	0.118454	1.61484	8	0.0148148	nsy	PF3D7_0305000	elongation factor Ts		NADH-cytochrome b5 reductase%2C putative
Pf3D7_03_v3-239508|PF3D7_1220700	Pf3D7_03_v3-239508	PF3D7_1220700	distant trans	2.46669e-07	0.00304044	0.039069	2.70499	7	0.012963	syn	PF3D7_0305100	conserved Plasmodium protein, unknown function		conserved Plasmodium protein%2C unknown function
Pf3D7_03_v3-239508|PF3D7_1335100	Pf3D7_03_v3-239508	PF3D7_1335100	distant trans	8.58436e-06	0.0235135	0.173732	1.40102	7	0.012963	syn	PF3D7_0305100	conserved Plasmodium protein, unknown function		merozoite surface protein 7
Pf3D7_03_v3-239760|PF3D7_0730900	Pf3D7_03_v3-239760	PF3D7_0730900	distant trans	5.06578e-06	0.0416272	0.0399334	0.752651	52	0.095941	syn	PF3D7_0305100	conserved Plasmodium protein, unknown function		EMP1-trafficking protein
Pf3D7_03_v3-239760|PF3D7_0926400	Pf3D7_03_v3-239760	PF3D7_0926400	distant trans	7.68233e-06	0.0413738	0.0524126	1.39912	52	0.095941	syn	PF3D7_0305100	conserved Plasmodium protein, unknown function		monocarboxylate transporter%2C putative
Pf3D7_03_v3-239904|PF3D7_1149600	Pf3D7_03_v3-239904	PF3D7_1149600	distant trans	3.43539e-06	0.00461327	0.116376	0.429619	6	0.0110497	syn	PF3D7_0305100	conserved Plasmodium protein, unknown function		DnaJ protein%2C putative
Pf3D7_03_v3-248750|PF3D7_0934300	Pf3D7_03_v3-248750	PF3D7_0934300	distant trans	6.15544e-07	0.0151744	0.053616	1.92465	7	0.0138614	inter	PF3D7_0305100|-|PF3D7_0305200|+	conserved Plasmodium protein, unknown function	conserved Plasmodium protein, unknown function	conserved Plasmodium protein%2C unknown function
Pf3D7_03_v3-248750|PF3D7_1009500	Pf3D7_03_v3-248750	PF3D7_1009500	distant trans	5.11962e-07	0.00114735	0.0477972	2.23171	7	0.0138614	inter	PF3D7_0305100|-|PF3D7_0305200|+	conserved Plasmodium protein, unknown function	conserved Plasmodium protein, unknown function	metalloprotease%2C putative
Pf3D7_03_v3-248750|PF3D7_1037500	Pf3D7_03_v3-248750	PF3D7_1037500	distant trans	5.16049e-08	0.00127217	0.0203658	1.97485	7	0.0138614	inter	PF3D7_0305100|-|PF3D7_0305200|+	conserved Plasmodium protein, unknown function	conserved Plasmodium protein, unknown function	dynamin-like protein
Pf3D7_03_v3-249472|PF3D7_0625200	Pf3D7_03_v3-249472	PF3D7_0625200	distant trans	3.84591e-07	0.00158016	0.0448878	0.468798	11	0.0213592	inter	PF3D7_0305100|-|PF3D7_0305200|+	conserved Plasmodium protein, unknown function	conserved Plasmodium protein, unknown function	conserved Plasmodium protein%2C unknown function
Pf3D7_03_v3-251222|PF3D7_0502600	Pf3D7_03_v3-251222	PF3D7_0502600	distant trans	7.78919e-06	0.0480048	0.0532446	0.640024	35	0.0666667	inter	PF3D7_0305100|-|PF3D7_0305200|+	conserved Plasmodium protein, unknown function	conserved Plasmodium protein, unknown function	conserved Plasmodium protein%2C unknown function
Pf3D7_03_v3-251222|PF3D7_0507000	Pf3D7_03_v3-251222	PF3D7_0507000	distant trans	5.05474e-06	0.12461	0.0399334	0.592154	35	0.0666667	inter	PF3D7_0305100|-|PF3D7_0305200|+	conserved Plasmodium protein, unknown function	conserved Plasmodium protein, unknown function	conserved Plasmodium protein%2C unknown function
Pf3D7_03_v3-251222|PF3D7_0513100	Pf3D7_03_v3-251222	PF3D7_0513100	distant trans	2.63394e-06	0.064932	0.0203827	1.62529	35	0.0666667	inter	PF3D7_0305100|-|PF3D7_0305200|+	conserved Plasmodium protein, unknown function	conserved Plasmodium protein, unknown function	conserved Plasmodium protein%2C unknown function
Pf3D7_03_v3-251222|PF3D7_0730900	Pf3D7_03_v3-251222	PF3D7_0730900	distant trans	2.01244e-06	0.0248054	0.015807	0.672877	35	0.0666667	inter	PF3D7_0305100|-|PF3D7_0305200|+	conserved Plasmodium protein, unknown function	conserved Plasmodium protein, unknown function	EMP1-trafficking protein
Pf3D7_03_v3-251222|PF3D7_1012000	Pf3D7_03_v3-251222	PF3D7_1012000	distant trans	8.92137e-06	0.0366549	0.0590682	1.53675	35	0.0666667	inter	PF3D7_0305100|-|PF3D7_0305200|+	conserved Plasmodium protein, unknown function	conserved Plasmodium protein, unknown function	E3 ubiquitin-protein ligase%2C putative
Pf3D7_03_v3-251222|PF3D7_1013500	Pf3D7_03_v3-251222	PF3D7_1013500	distant trans	2.7441e-06	0.0338237	0.0220466	1.57461	35	0.0666667	inter	PF3D7_0305100|-|PF3D7_0305200|+	conserved Plasmodium protein, unknown function	conserved Plasmodium protein, unknown function	phosphoinositide-specific phospholipase C
Pf3D7_03_v3-251222|PF3D7_1115500	Pf3D7_03_v3-251222	PF3D7_1115500	distant trans	2.27904e-07	0.00093638	0.00415973	0.592669	35	0.0666667	inter	PF3D7_0305100|-|PF3D7_0305200|+	conserved Plasmodium protein, unknown function	conserved Plasmodium protein, unknown function	AP2 domain transcription factor%2C putative
Pf3D7_03_v3-251222|PF3D7_1250500	Pf3D7_03_v3-251222	PF3D7_1250500	distant trans	1.97665e-06	0.0487283	0.015391	0.696203	35	0.0666667	inter	PF3D7_0305100|-|PF3D7_0305200|+	conserved Plasmodium protein, unknown function	conserved Plasmodium protein, unknown function	AP-3 complex subunit sigma%2C putative
Pf3D7_03_v3-266240|PF3D7_0930200	Pf3D7_03_v3-266240	PF3D7_0930200	distant trans	9.85499e-08	5.16905e-05	0.0253533	3.07154	11	0.0204842	syn	PF3D7_0305500	conserved Plasmodium protein, unknown function		leucine-rich repeat protein
Pf3D7_03_v3-266718|PF3D7_1016000	Pf3D7_03_v3-266718	PF3D7_1016000	distant trans	4.4429e-06	0.0525698	0.130507	1.76942	13	0.0240296	nsy	PF3D7_0305500	conserved Plasmodium protein, unknown function		conserved Plasmodium protein%2C unknown function
Pf3D7_03_v3-277640|PF3D7_0815500	Pf3D7_03_v3-277640	PF3D7_0815500	distant trans	2.31593e-06	0.0570923	0.0174709	1.49718	28	0.0529301	nsy	PF3D7_0305600	AP endonuclease (DNA-[apurinic or apyrimidinic site] lyase), putative		conserved Plasmodium protein%2C unknown function
Pf3D7_03_v3-283172|PF3D7_0423800	Pf3D7_03_v3-283172	PF3D7_0423800	distant trans	6.52407e-07	0.00321663	0.00748752	0.678321	48	0.0883978	syn	PF3D7_0305800	P-loop containing nucleoside triphosphate hydrolase, putative		cysteine-rich protective antigen
Pf3D7_03_v3-283172|PF3D7_0606800	Pf3D7_03_v3-283172	PF3D7_0606800	distant trans	4.36765e-06	0.0538356	0.0361897	0.683179	48	0.0883978	syn	PF3D7_0305800	P-loop containing nucleoside triphosphate hydrolase, putative		conserved Plasmodium protein%2C unknown function
Pf3D7_03_v3-283172|PF3D7_0918100	Pf3D7_03_v3-283172	PF3D7_0918100	distant trans	4.62164e-06	0.113933	0.0370216	1.38734	48	0.0883978	syn	PF3D7_0305800	P-loop containing nucleoside triphosphate hydrolase, putative		cytochrome b5-like heme/steroid binding protein%2C putative
Pf3D7_03_v3-283172|PF3D7_1436000	Pf3D7_03_v3-283172	PF3D7_1436000	distant trans	3.12926e-06	0.0771426	0.0253744	0.817167	48	0.0883978	syn	PF3D7_0305800	P-loop containing nucleoside triphosphate hydrolase, putative		glucose-6-phosphate isomerase
Pf3D7_03_v3-283172|PF3D7_1470300	Pf3D7_03_v3-283172	PF3D7_1470300	distant trans	2.07684e-06	0.0188234	0.016223	0.750736	48	0.0883978	syn	PF3D7_0305800	P-loop containing nucleoside triphosphate hydrolase, putative		conserved Plasmodium protein%2C unknown function
Pf3D7_03_v3-285331|PF3D7_1470300	Pf3D7_03_v3-285331	PF3D7_1470300	distant trans	9.67982e-06	0.0397711	0.06198	0.78234	56	0.10687	inter	PF3D7_0305800|+|PF3D7_0305900|-	P-loop containing nucleoside triphosphate hydrolase, putative	conserved Plasmodium protein, unknown function	conserved Plasmodium protein%2C unknown function
Pf3D7_03_v3-287743|PF3D7_1470300	Pf3D7_03_v3-287743	PF3D7_1470300	distant trans	2.2907e-06	0.0188234	0.0174709	0.739442	45	0.085389	inter	PF3D7_0306000|-|PF3D7_0306100|-	conserved Plasmodium protein, unknown function	conserved Plasmodium protein, unknown function	conserved Plasmodium protein%2C unknown function
Pf3D7_03_v3-289795|PF3D7_0306000	Pf3D7_03_v3-289795	PF3D7_0306000	local	6.64035e-06	0.163698	0.047005	1.51879	51	0.0940959	nsy	PF3D7_0306100	conserved Plasmodium protein, unknown function		conserved Plasmodium protein%2C unknown function
Pf3D7_03_v3-295167|PF3D7_1411900	Pf3D7_03_v3-295167	PF3D7_1411900	distant trans	1.72795e-06	0.0425975	0.0835411	0.66403	11	0.0221328	syn	PF3D7_0306300	glutaredoxin 1		p1/s1 nuclease%2C putative
Pf3D7_03_v3-304643|PF3D7_0615300	Pf3D7_03_v3-304643	PF3D7_0615300	distant trans	5.26832e-06	0.0296937	0.143392	0.676037	16	0.030303	intron	PF3D7_0306700	membrane magnesium transporter, putative		GPI-anchored wall transfer protein 1%2C putative
Pf3D7_03_v3-307012|PF3D7_0824300	Pf3D7_03_v3-307012	PF3D7_0824300	distant trans	7.43234e-06	0.00920885	0.161679	1.53587	11	0.0202952	nsy	PF3D7_0306800	T-complex protein 1 subunit beta		GTP-binding protein%2C putative
Pf3D7_03_v3-307012|PF3D7_0828100	Pf3D7_03_v3-307012	PF3D7_0828100	distant trans	4.78128e-07	0.000226669	0.0469659	1.93203	11	0.0202952	nsy	PF3D7_0306800	T-complex protein 1 subunit beta		conserved Plasmodium protein%2C unknown function
Pf3D7_03_v3-307012|PF3D7_0908400	Pf3D7_03_v3-307012	PF3D7_0908400	distant trans	9.64897e-06	0.00875376	0.181629	0.625018	11	0.0202952	nsy	PF3D7_0306800	T-complex protein 1 subunit beta		conserved Plasmodium protein%2C unknown function
Pf3D7_03_v3-307012|PF3D7_1208500	Pf3D7_03_v3-307012	PF3D7_1208500	distant trans	6.9697e-07	0.00346134	0.0565254	1.93737	11	0.0202952	nsy	PF3D7_0306800	T-complex protein 1 subunit beta		conserved Plasmodium protein%2C unknown function
Pf3D7_03_v3-307871|PF3D7_0301000	Pf3D7_03_v3-307871	PF3D7_0301000	distant cis	5.27942e-07	0.00650741	0.0486284	1.94914	8	0.0157791	intron	PF3D7_0306800	T-complex protein 1 subunit beta		acyl-CoA synthetase
Pf3D7_03_v3-307871|PF3D7_0625200	Pf3D7_03_v3-307871	PF3D7_0625200	distant trans	2.29175e-06	0.00524876	0.101413	0.44215	8	0.0157791	intron	PF3D7_0306800	T-complex protein 1 subunit beta		conserved Plasmodium protein%2C unknown function
Pf3D7_03_v3-312677|PF3D7_1307200	Pf3D7_03_v3-312677	PF3D7_1307200	distant trans	8.91758e-06	0.0473943	0.174979	2.06739	16	0.0306513	inter	PF3D7_0306900|+|PF3D7_0307100|-	40S ribosomal protein S23, putative	40S ribosomal protein S12, putative	DnaJ protein%2C putative
Pf3D7_03_v3-312966|PF3D7_0307100	Pf3D7_03_v3-312966	PF3D7_0307100	local	9.42838e-07	0.0232428	0.00998336	0.852689	200	0.371058	syn	PF3D7_0307100	40S ribosomal protein S12, putative		40S ribosomal protein S12%2C putative
Pf3D7_03_v3-315252|PF3D7_0824300	Pf3D7_03_v3-315252	PF3D7_0824300	distant trans	8.13109e-06	0.00920885	0.168745	1.53286	11	0.0203704	syn	PF3D7_0307200	60S ribosomal protein L7, putative		GTP-binding protein%2C putative
Pf3D7_03_v3-315252|PF3D7_0828100	Pf3D7_03_v3-315252	PF3D7_0828100	distant trans	5.88456e-07	0.000273136	0.0519534	1.92245	11	0.0203704	syn	PF3D7_0307200	60S ribosomal protein L7, putative		conserved Plasmodium protein%2C unknown function
Pf3D7_03_v3-315252|PF3D7_0908400	Pf3D7_03_v3-315252	PF3D7_0908400	distant trans	9.2071e-06	0.00875376	0.176642	0.624368	11	0.0203704	syn	PF3D7_0307200	60S ribosomal protein L7, putative		conserved Plasmodium protein%2C unknown function
Pf3D7_03_v3-315252|PF3D7_1208500	Pf3D7_03_v3-315252	PF3D7_1208500	distant trans	7.0204e-07	0.00346134	0.0565254	1.93697	11	0.0203704	syn	PF3D7_0307200	60S ribosomal protein L7, putative		conserved Plasmodium protein%2C unknown function
Pf3D7_03_v3-316437|PF3D7_1130600	Pf3D7_03_v3-316437	PF3D7_1130600	distant trans	9.65772e-06	0.119041	0.182045	1.38393	22	0.0440882	inter	PF3D7_0307200|-|PF3D7_0307300|+	60S ribosomal protein L7, putative	EB1 homolog, putative	methyltransferase%2C putative
Pf3D7_03_v3-326251|PF3D7_0627600	Pf3D7_03_v3-326251	PF3D7_0627600	distant trans	2.89625e-07	0.000246201	0.0411471	2.17694	9	0.0169492	intron	PF3D7_0307600	conserved Plasmodium protein, unknown function		conserved Plasmodium protein%2C unknown function
Pf3D7_03_v3-326651|PF3D7_1239600	Pf3D7_03_v3-326651	PF3D7_1239600	distant trans	2.62614e-07	0.00323699	0.0403159	0.555121	12	0.0221811	nsy	PF3D7_0307600	conserved Plasmodium protein, unknown function		hydroxyethylthiazole kinase
Pf3D7_03_v3-326651|PF3D7_1372200	Pf3D7_03_v3-326651	PF3D7_1372200	distant trans	7.83233e-11	2.41353e-07	0.00332502	0.429766	12	0.0221811	nsy	PF3D7_0307600	conserved Plasmodium protein, unknown function		histidine-rich protein III
Pf3D7_03_v3-327697|PF3D7_0407900	Pf3D7_03_v3-327697	PF3D7_0407900	distant trans	3.37229e-06	0.023829	0.11596	1.54818	15	0.0277264	nsy	PF3D7_0307600	conserved Plasmodium protein, unknown function		AAA family ATPase%2C putative
Pf3D7_03_v3-327697|PF3D7_0422900	Pf3D7_03_v3-327697	PF3D7_0422900	distant trans	2.66298e-06	0.0656477	0.105569	0.64377	15	0.0277264	nsy	PF3D7_0307600	conserved Plasmodium protein, unknown function		conserved Plasmodium protein%2C unknown function
Pf3D7_03_v3-327697|PF3D7_1134700	Pf3D7_03_v3-327697	PF3D7_1134700	distant trans	4.45796e-06	0.0274744	0.130923	0.682283	15	0.0277264	nsy	PF3D7_0307600	conserved Plasmodium protein, unknown function		DNA-directed RNA polymerase I subunit RPA2%2C putative
Pf3D7_03_v3-327697|PF3D7_1343700	Pf3D7_03_v3-327697	PF3D7_1343700	distant trans	1.88903e-07	0.00155228	0.0344971	0.699632	15	0.0277264	nsy	PF3D7_0307600	conserved Plasmodium protein, unknown function		kelch protein K13
Pf3D7_03_v3-327697|PF3D7_1353200	Pf3D7_03_v3-327697	PF3D7_1353200	distant trans	8.35449e-08	0.00205955	0.0241064	1.74358	15	0.0277264	nsy	PF3D7_0307600	conserved Plasmodium protein, unknown function		membrane associated histidine-rich protein
Pf3D7_03_v3-327697|PF3D7_1367700	Pf3D7_03_v3-327697	PF3D7_1367700	distant trans	2.87851e-06	0.0124658	0.108479	0.734216	15	0.0277264	nsy	PF3D7_0307600	conserved Plasmodium protein, unknown function		alanine--tRNA ligase
Pf3D7_03_v3-327697|PF3D7_1461400	Pf3D7_03_v3-327697	PF3D7_1461400	distant trans	3.21007e-06	0.0493117	0.113051	0.707039	15	0.0277264	nsy	PF3D7_0307600	conserved Plasmodium protein, unknown function		conserved Plasmodium protein%2C unknown function
Pf3D7_03_v3-329445|PF3D7_0827700	Pf3D7_03_v3-329445	PF3D7_0827700	distant trans	2.71645e-09	6.6966e-05	0.00914381	3.04221	6	0.0121212	intron	PF3D7_0307700	conserved Plasmodium protein, unknown function		magnesium transporter%2C putative
Pf3D7_03_v3-329445|PF3D7_1444200	Pf3D7_03_v3-329445	PF3D7_1444200	distant trans	8.19114e-07	0.0100964	0.0615129	0.43268	6	0.0121212	intron	PF3D7_0307700	conserved Plasmodium protein, unknown function		calmodulin-like protein
Pf3D7_03_v3-358389|PF3D7_1372200	Pf3D7_03_v3-358389	PF3D7_1372200	distant trans	8.30506e-06	0.00612529	0.169992	0.637967	23	0.0423573	nsy	PF3D7_0308100	conserved Plasmodium protein, unknown function		histidine-rich protein III
Pf3D7_03_v3-358587|PF3D7_0630600	Pf3D7_03_v3-358587	PF3D7_0630600	distant trans	7.24778e-06	0.0595574	0.160017	1.6486	11	0.0257827	nsy	PF3D7_0308100	conserved Plasmodium protein, unknown function		conserved protein%2C unknown function
Pf3D7_03_v3-361368|PF3D7_1250200	Pf3D7_03_v3-361368	PF3D7_1250200	distant trans	4.07818e-06	0.0251338	0.124273	1.38381	20	0.0369004	nsy	PF3D7_0308100	conserved Plasmodium protein, unknown function		CSC1-like protein%2C putative
Pf3D7_03_v3-362060|PF3D7_0604900	Pf3D7_03_v3-362060	PF3D7_0604900	distant trans	1.31478e-07	0.00324118	0.0282627	2.14574	6	0.0130719	inter	PF3D7_0308100|+|PF3D7_0308200|-	conserved Plasmodium protein, unknown function	T-complex protein 1 subunit eta	conserved Plasmodium protein%2C unknown function
Pf3D7_03_v3-362060|PF3D7_0704300	Pf3D7_03_v3-362060	PF3D7_0704300	distant trans	2.16678e-06	0.0534156	0.0985037	1.55311	6	0.0130719	inter	PF3D7_0308100|+|PF3D7_0308200|-	conserved Plasmodium protein, unknown function	T-complex protein 1 subunit eta	conserved Plasmodium membrane protein%2C unknown function
Pf3D7_03_v3-362060|PF3D7_1003600	Pf3D7_03_v3-362060	PF3D7_1003600	distant trans	3.81858e-06	0.00313786	0.122195	1.42857	6	0.0130719	inter	PF3D7_0308100|+|PF3D7_0308200|-	conserved Plasmodium protein, unknown function	T-complex protein 1 subunit eta	inner membrane complex protein 1c%2C putative
Pf3D7_03_v3-362819|PF3D7_0100100	Pf3D7_03_v3-362819	PF3D7_0100100	distant trans	6.62562e-07	0.00664823	0.00748752	0.438497	35	0.0644567	syn	PF3D7_0308200	T-complex protein 1 subunit eta		erythrocyte membrane protein 1%2C PfEMP1
Pf3D7_03_v3-367275|PF3D7_0930200	Pf3D7_03_v3-367275	PF3D7_0930200	distant trans	6.2066e-09	9.56282e-06	0.0116376	3.05914	11	0.0251142	inter	PF3D7_0308300|-|PF3D7_0308500|+	conserved Plasmodium protein, unknown function	activator of Hsp90 ATPase, putative	leucine-rich repeat protein
Pf3D7_03_v3-367275|PF3D7_1413900	Pf3D7_03_v3-367275	PF3D7_1413900	distant trans	7.17389e-07	0.00468552	0.0577722	1.718	11	0.0251142	inter	PF3D7_0308300|-|PF3D7_0308500|+	conserved Plasmodium protein, unknown function	activator of Hsp90 ATPase, putative	DnaJ protein%2C putative
Pf3D7_03_v3-369341|PF3D7_1303000	Pf3D7_03_v3-369341	PF3D7_1303000	distant trans	9.87807e-07	0.0243514	0.0656692	1.54076	8	0.0162272	inter	PF3D7_0308300|-|PF3D7_0308500|+	conserved Plasmodium protein, unknown function	activator of Hsp90 ATPase, putative	conserved Plasmodium protein%2C unknown function
Pf3D7_03_v3-373778|PF3D7_0309000	Pf3D7_03_v3-373778	PF3D7_0309000	local	9.79026e-06	0.0662807	0.183292	2.14503	8	0.0147874	syn	PF3D7_0308600	pre-mRNA-processing factor 19, putative		dual specificity protein phosphatase
Pf3D7_03_v3-421837|PF3D7_0502800	Pf3D7_03_v3-421837	PF3D7_0502800	distant trans	9.93296e-07	0.00222607	0.0656692	0.670672	11	0.0217391	inter	PF3D7_0310000|+|PF3D7_0310100|+	50S ribosomal protein L9, apicoplast, putative	calcium-dependent protein kinase 3	DnaJ protein%2C putative
Pf3D7_03_v3-430360|PF3D7_1102800	Pf3D7_03_v3-430360	PF3D7_1102800	distant trans	3.27594e-06	0.0181575	0.113882	0.589138	15	0.0276243	nsy	PF3D7_0310200	phd finger protein, putative		early transcribed membrane protein 11.2
Pf3D7_03_v3-430828|PF3D7_1121500	Pf3D7_03_v3-430828	PF3D7_1121500	distant trans	3.0197e-06	0.0744415	0.0241265	0.818887	218	0.499079	nsy	PF3D7_0310200	phd finger protein, putative		conserved Plasmodium protein%2C unknown function
Pf3D7_03_v3-433223|PF3D7_1218200	Pf3D7_03_v3-433223	PF3D7_1218200	distant trans	2.86812e-08	2.69641e-05	0.0166251	1.67262	7	0.0128676	syn	PF3D7_0310200	phd finger protein, putative		conserved Plasmodium protein%2C unknown function
Pf3D7_03_v3-436598|PF3D7_1372200	Pf3D7_03_v3-436598	PF3D7_1372200	distant trans	7.04156e-06	0.00559963	0.158354	0.603228	21	0.0387454	nsy	PF3D7_0310200	phd finger protein, putative		histidine-rich protein III
Pf3D7_03_v3-455125|PF3D7_1447000	Pf3D7_03_v3-455125	PF3D7_1447000	distant trans	2.23466e-06	0.0386144	0.0174709	0.857148	86	0.158379	nsy	PF3D7_0310500	ATP-dependent RNA helicase DHX57, putative		40S ribosomal protein S5
Pf3D7_03_v3-457912|PF3D7_0423500	Pf3D7_03_v3-457912	PF3D7_0423500	distant trans	1.97211e-06	0.00486165	0.0922693	1.32237	20	0.0371747	nsy	PF3D7_0310500	ATP-dependent RNA helicase DHX57, putative		glideosome associated protein with multiple membrane spans 2
Pf3D7_03_v3-466425|PF3D7_0627600	Pf3D7_03_v3-466425	PF3D7_0627600	distant trans	2.8433e-07	0.000246201	0.0407315	2.19159	9	0.0166976	nsy	PF3D7_0310900	conserved Plasmodium protein, unknown function		conserved Plasmodium protein%2C unknown function
Pf3D7_03_v3-474323|PF3D7_0322800	Pf3D7_03_v3-474323	PF3D7_0322800	distant cis	7.05681e-06	0.0248521	0.15877	0.507652	6	0.0116505	inter	PF3D7_0311100|-|PF3D7_0311200|+	pre-mRNA splicing factor, putative	valine--tRNA ligase, putative	conserved Plasmodium protein%2C unknown function
Pf3D7_03_v3-492223|PF3D7_0627600	Pf3D7_03_v3-492223	PF3D7_0627600	distant trans	2.43151e-07	0.000246201	0.039069	2.1921	9	0.0166052	syn	PF3D7_0311400	protein kinase, putative		conserved Plasmodium protein%2C unknown function
Pf3D7_03_v3-496274|PF3D7_1338600	Pf3D7_03_v3-496274	PF3D7_1338600	distant trans	1.02809e-06	0.00866629	0.0665004	1.37037	18	0.0330882	nsy	PF3D7_0311400	protein kinase, putative		conserved Plasmodium protein%2C unknown function
Pf3D7_03_v3-499920|PF3D7_1011500	Pf3D7_03_v3-499920	PF3D7_1011500	distant trans	9.95046e-06	0.0639786	0.0636439	0.649472	41	0.0788462	intron	PF3D7_0311600	dolichyl-diphosphooligosaccharide--protein glycosyltransferase subunit 1, putative		conserved Plasmodium membrane protein%2C unknown function
Pf3D7_03_v3-514927|PF3D7_0930200	Pf3D7_03_v3-514927	PF3D7_0930200	distant trans	2.46888e-10	6.6585e-07	0.00415628	4.2813	12	0.0220994	nsy	PF3D7_0312100	E3 ubiquitin-protein ligase, putative		leucine-rich repeat protein
Pf3D7_03_v3-514927|PF3D7_1118400	Pf3D7_03_v3-514927	PF3D7_1118400	distant trans	2.52769e-06	0.00208675	0.105154	1.86041	12	0.0220994	nsy	PF3D7_0312100	E3 ubiquitin-protein ligase, putative		haloacid dehalogenase-like hydrolase%2C putative
Pf3D7_03_v3-519657|PF3D7_1401100	Pf3D7_03_v3-519657	PF3D7_1401100	distant trans	3.30744e-06	0.081535	0.0270383	0.87294	123	0.226519	nsy	PF3D7_0312200	tetratricopeptide repeat protein, putative		DnaJ protein%2C putative
Pf3D7_03_v3-527856|PF3D7_0404200	Pf3D7_03_v3-527856	PF3D7_0404200	distant trans	2.68097e-08	0.000660913	0.0162095	1.91695	13	0.0269151	inter	PF3D7_0312400|-|PF3D7_0312500|+	glycogen synthase kinase 3	major facilitator superfamily-related transporter, putative	conserved Plasmodium protein%2C unknown function
Pf3D7_03_v3-527902|PF3D7_0806200	Pf3D7_03_v3-527902	PF3D7_0806200	distant trans	9.58745e-06	0.176291	0.180798	1.88694	11	0.0223577	inter	PF3D7_0312400|-|PF3D7_0312500|+	glycogen synthase kinase 3	major facilitator superfamily-related transporter, putative	C-mannosyltransferase%2C putative
Pf3D7_03_v3-527902|PF3D7_0904000	Pf3D7_03_v3-527902	PF3D7_0904000	distant trans	9.18298e-06	0.226379	0.176642	0.567396	11	0.0223577	inter	PF3D7_0312400|-|PF3D7_0312500|+	glycogen synthase kinase 3	major facilitator superfamily-related transporter, putative	GTPase-activating protein%2C putative
Pf3D7_03_v3-550122|PF3D7_0828100	Pf3D7_03_v3-550122	PF3D7_0828100	distant trans	9.73782e-07	0.000387188	0.0656692	1.84227	12	0.0220994	nsy	PF3D7_0313500	Ras-like G protein		conserved Plasmodium protein%2C unknown function
Pf3D7_03_v3-556021|PF3D7_1015100	Pf3D7_03_v3-556021	PF3D7_1015100	distant trans	7.75443e-07	0.00637208	0.060266	1.79392	12	0.0256959	syn	PF3D7_0313700.1			CWC16 domain-containing protein%2C putative
Pf3D7_03_v3-558675|PF3D7_0828100	Pf3D7_03_v3-558675	PF3D7_0828100	distant trans	5.27326e-08	3.84102e-05	0.0203658	2.02749	11	0.0211132	nsy	PF3D7_0313700.2			conserved Plasmodium protein%2C unknown function
Pf3D7_03_v3-558675|PF3D7_0908400	Pf3D7_03_v3-558675	PF3D7_0908400	distant trans	7.44778e-06	0.00875376	0.161679	0.621427	11	0.0211132	nsy	PF3D7_0313700.2			conserved Plasmodium protein%2C unknown function
Pf3D7_03_v3-558675|PF3D7_1208500	Pf3D7_03_v3-558675	PF3D7_1208500	distant trans	1.58493e-06	0.00651193	0.0810474	1.89679	11	0.0211132	nsy	PF3D7_0313700.2			conserved Plasmodium protein%2C unknown function
Pf3D7_03_v3-570782|PF3D7_1008200	Pf3D7_03_v3-570782	PF3D7_1008200	distant trans	8.92924e-06	0.110062	0.174979	1.64844	12	0.0230326	intron	PF3D7_0314100.2			endonuclease%2C putative
Pf3D7_03_v3-570782|PF3D7_1125400	Pf3D7_03_v3-570782	PF3D7_1125400	distant trans	1.34709e-07	0.00166043	0.0290939	1.5378	12	0.0230326	intron	PF3D7_0314100.2			mitochondrial import inner membrane translocase subunit TIM44%2C putative
Pf3D7_03_v3-570782|PF3D7_1250200	Pf3D7_03_v3-570782	PF3D7_1250200	distant trans	4.85008e-07	0.0119564	0.0473815	1.60822	12	0.0230326	intron	PF3D7_0314100.2			CSC1-like protein%2C putative
Pf3D7_03_v3-589691|PF3D7_1115600	Pf3D7_03_v3-589691	PF3D7_1115600	distant trans	3.54021e-07	0.000459333	0.00540765	0.724765	73	0.134191	nsy	PF3D7_0314700	zinc finger protein, putative		peptidyl-prolyl cis-trans isomerase
Pf3D7_03_v3-589691|PF3D7_1311700	Pf3D7_03_v3-589691	PF3D7_1311700	distant trans	1.77483e-06	0.00162884	0.0133111	0.69213	73	0.134191	nsy	PF3D7_0314700	zinc finger protein, putative		cytochrome c%2C putative
Pf3D7_03_v3-590729|PF3D7_1009500	Pf3D7_03_v3-590729	PF3D7_1009500	distant trans	5.09395e-07	0.00114735	0.0477972	1.84862	12	0.0221811	nsy	PF3D7_0314700	zinc finger protein, putative		metalloprotease%2C putative
Pf3D7_03_v3-597428|PF3D7_1306500	Pf3D7_03_v3-597428	PF3D7_1306500	distant trans	6.21334e-06	0.0218816	0.0445092	1.3773	41	0.0786948	inter	PF3D7_0314700|-|PF3D7_0314800|+	zinc finger protein, putative	conserved Plasmodium protein, unknown function	MORN repeat protein%2C putative
Pf3D7_03_v3-600542|PF3D7_1426600	Pf3D7_03_v3-600542	PF3D7_1426600	distant trans	4.13012e-06	0.0861536	0.0332779	1.27397	113	0.240938	inter	PF3D7_0314700|-|PF3D7_0314800|+	zinc finger protein, putative	conserved Plasmodium protein, unknown function	conserved Plasmodium protein%2C unknown function
Pf3D7_03_v3-604405|PF3D7_0905000	Pf3D7_03_v3-604405	PF3D7_0905000	distant trans	7.07091e-07	0.0087156	0.0565254	0.460223	7	0.0134875	inter	PF3D7_0314700|-|PF3D7_0314800|+	zinc finger protein, putative	conserved Plasmodium protein, unknown function	conserved Plasmodium protein%2C unknown function
Pf3D7_03_v3-604976|PF3D7_0628500	Pf3D7_03_v3-604976	PF3D7_0628500	distant trans	2.78188e-06	0.0342895	0.106816	1.84087	8	0.0151803	nsy	PF3D7_0314800	conserved Plasmodium protein, unknown function		conserved Plasmodium protein%2C unknown function
Pf3D7_03_v3-604976|PF3D7_1027700	Pf3D7_03_v3-604976	PF3D7_1027700	distant trans	1.65315e-06	0.010723	0.0818786	1.85558	8	0.0151803	nsy	PF3D7_0314800	conserved Plasmodium protein, unknown function		centrin-3
Pf3D7_03_v3-604979|PF3D7_0316200	Pf3D7_03_v3-604979	PF3D7_0316200	distant cis	2.54134e-06	0.0313245	0.0195507	1.25912	72	0.136364	nsy	PF3D7_0314800	conserved Plasmodium protein, unknown function		conserved Plasmodium protein%2C unknown function
Pf3D7_03_v3-607660|PF3D7_1411300	Pf3D7_03_v3-607660	PF3D7_1411300	distant trans	3.48611e-08	0.000859396	0.0174564	2.27461	12	0.0226415	nsy	PF3D7_0314800	conserved Plasmodium protein, unknown function		conserved Plasmodium protein%2C unknown function
Pf3D7_03_v3-612636|PF3D7_1251100	Pf3D7_03_v3-612636	PF3D7_1251100	distant trans	1.37657e-06	0.000665396	0.0128952	0.677055	29	0.054409	inter	PF3D7_0315000|+|PF3D7_0315100|-	zinc finger protein, putative	eukaryotic translation initiation factor 4E	conserved Plasmodium protein%2C unknown function
Pf3D7_03_v3-618223|PF3D7_0316200	Pf3D7_03_v3-618223	PF3D7_0316200	distant cis	1.66437e-06	0.0313245	0.0133111	1.25528	79	0.145756	nsy	PF3D7_0315200	circumsporozoite- and TRAP-related protein		conserved Plasmodium protein%2C unknown function
Pf3D7_03_v3-618530|PF3D7_0607100	Pf3D7_03_v3-618530	PF3D7_0607100	distant trans	8.21413e-06	0.00578556	0.0557404	0.748104	85	0.180812	nsy	PF3D7_0315200	circumsporozoite- and TRAP-related protein		MYND-type zinc finger protein%2C putative
Pf3D7_03_v3-618530|PF3D7_0808400	Pf3D7_03_v3-618530	PF3D7_0808400	distant trans	1.08849e-06	0.00670834	0.0108153	0.779329	85	0.180812	nsy	PF3D7_0315200	circumsporozoite- and TRAP-related protein		coatomer subunit epsilon%2C putative
Pf3D7_03_v3-626764|PF3D7_1351700	Pf3D7_03_v3-626764	PF3D7_1351700	distant trans	9.3288e-07	0.0114987	0.0648379	1.23939	24	0.0443623	nsy	PF3D7_0315300	conserved Plasmodium protein, unknown function		inner membrane complex protein 1f%2C putative
Pf3D7_03_v3-627367|PF3D7_0614500	Pf3D7_03_v3-627367	PF3D7_0614500	distant trans	6.85299e-06	0.0211175	0.047421	0.761769	27	0.0500928	nsy	PF3D7_0315300	conserved Plasmodium protein, unknown function		60S ribosomal protein L19
Pf3D7_03_v3-627428|PF3D7_0808400	Pf3D7_03_v3-627428	PF3D7_0808400	distant trans	4.24518e-06	0.0149503	0.0349418	0.779117	79	0.146568	nsy	PF3D7_0315300	conserved Plasmodium protein, unknown function		coatomer subunit epsilon%2C putative
Pf3D7_03_v3-648536|PF3D7_0423300	Pf3D7_03_v3-648536	PF3D7_0423300	distant trans	9.22011e-06	0.0681379	0.177057	0.671144	11	0.0242291	inter	PF3D7_0316000|-|PF3D7_0316100|+	microneme associated antigen	mitochondrial ribosomal protein L27 precursor, putative	conserved Plasmodium protein%2C unknown function
Pf3D7_03_v3-648536|PF3D7_1317600	Pf3D7_03_v3-648536	PF3D7_1317600	distant trans	4.08874e-06	0.100796	0.124688	0.583006	11	0.0242291	inter	PF3D7_0316000|-|PF3D7_0316100|+	microneme associated antigen	mitochondrial ribosomal protein L27 precursor, putative	conserved Plasmodium protein%2C unknown function
Pf3D7_03_v3-654721|PF3D7_0607100	Pf3D7_03_v3-654721	PF3D7_0607100	distant trans	4.00747e-06	0.00340663	0.0324459	0.748404	84	0.189687	nsy	PF3D7_0316200	conserved Plasmodium protein, unknown function		MYND-type zinc finger protein%2C putative
Pf3D7_03_v3-656248|PF3D7_0623300	Pf3D7_03_v3-656248	PF3D7_0623300	distant trans	8.92356e-07	0.00366639	0.00998336	0.685736	72	0.134579	nsy	PF3D7_0316200	conserved Plasmodium protein, unknown function		EGF-like membrane protein%2C putative
Pf3D7_03_v3-656248|PF3D7_1311700	Pf3D7_03_v3-656248	PF3D7_1311700	distant trans	7.11236e-06	0.00416839	0.0495008	0.719664	72	0.134579	nsy	PF3D7_0316200	conserved Plasmodium protein, unknown function		cytochrome c%2C putative
Pf3D7_03_v3-660676|PF3D7_0930200	Pf3D7_03_v3-660676	PF3D7_0930200	distant trans	1.27895e-08	1.37081e-05	0.0141313	3.7382	11	0.0204842	syn	PF3D7_0316300.2			leucine-rich repeat protein
Pf3D7_03_v3-663239|PF3D7_0527600	Pf3D7_03_v3-663239	PF3D7_0527600	distant trans	7.30082e-06	0.0347067	0.0507488	0.726657	68	0.12523	nsy	PF3D7_0316400	conserved Plasmodium protein, unknown function		conserved Plasmodium protein%2C unknown function
Pf3D7_03_v3-664947|PF3D7_0102800	Pf3D7_03_v3-664947	PF3D7_0102800	distant trans	6.89791e-06	0.136936	0.157938	1.41437	26	0.0480591	nsy	PF3D7_0316400	conserved Plasmodium protein, unknown function		conserved Plasmodium protein%2C unknown function
Pf3D7_03_v3-666297|PF3D7_0412400	Pf3D7_03_v3-666297	PF3D7_0412400	distant trans	4.20344e-07	0.000518116	0.0461347	1.92621	11	0.0211946	inter	PF3D7_0316400|-|PF3D7_0316500|+	conserved Plasmodium protein, unknown function	kinetochore protein NUF2, putative	erythrocyte membrane protein 1%2C PfEMP1
Pf3D7_03_v3-666297|PF3D7_0514100	Pf3D7_03_v3-666297	PF3D7_0514100	distant trans	7.43361e-06	0.0916267	0.161679	0.59774	11	0.0211946	inter	PF3D7_0316400|-|PF3D7_0316500|+	conserved Plasmodium protein, unknown function	kinetochore protein NUF2, putative	ATP-dependent DNA helicase UvrD
Pf3D7_03_v3-666297|PF3D7_0908400	Pf3D7_03_v3-666297	PF3D7_0908400	distant trans	5.07632e-06	0.00744575	0.139235	0.617427	11	0.0211946	inter	PF3D7_0316400|-|PF3D7_0316500|+	conserved Plasmodium protein, unknown function	kinetochore protein NUF2, putative	conserved Plasmodium protein%2C unknown function
Pf3D7_03_v3-669059|PF3D7_0703400	Pf3D7_03_v3-669059	PF3D7_0703400	distant trans	5.36513e-06	0.132261	0.145054	0.555559	9	0.0170778	inter	PF3D7_0316500|+|PF3D7_0316600|-	kinetochore protein NUF2, putative	formate-nitrite transporter	conserved Plasmodium protein%2C unknown function
Pf3D7_03_v3-669059|PF3D7_1350100	Pf3D7_03_v3-669059	PF3D7_1350100	distant trans	5.91022e-06	0.145699	0.148795	1.6623	9	0.0170778	inter	PF3D7_0316500|+|PF3D7_0316600|-	kinetochore protein NUF2, putative	formate-nitrite transporter	lysine--tRNA ligase
Pf3D7_03_v3-669542|PF3D7_0527600	Pf3D7_03_v3-669542	PF3D7_0527600	distant trans	2.56625e-06	0.0210877	0.0195507	0.71191	68	0.125461	nsy	PF3D7_0316600	formate-nitrite transporter		conserved Plasmodium protein%2C unknown function
Pf3D7_03_v3-669542|PF3D7_0623300	Pf3D7_03_v3-669542	PF3D7_0623300	distant trans	7.74151e-06	0.0159036	0.0528286	0.693401	68	0.125461	nsy	PF3D7_0316600	formate-nitrite transporter		EGF-like membrane protein%2C putative
Pf3D7_03_v3-669542|PF3D7_1311700	Pf3D7_03_v3-669542	PF3D7_1311700	distant trans	9.49797e-06	0.004878	0.0615641	0.70757	68	0.125461	nsy	PF3D7_0316600	formate-nitrite transporter		cytochrome c%2C putative
Pf3D7_03_v3-678366|PF3D7_0905700	Pf3D7_03_v3-678366	PF3D7_0905700	distant trans	3.87677e-07	8.60993e-05	0.0453034	0.628418	24	0.0443623	syn	PF3D7_0316800	40S ribosomal protein S15A, putative		autophagy-related protein 3%2C putative
Pf3D7_03_v3-678366|PF3D7_1122300	Pf3D7_03_v3-678366	PF3D7_1122300	distant trans	9.66278e-06	0.00355533	0.182461	0.767501	24	0.0443623	syn	PF3D7_0316800	40S ribosomal protein S15A, putative		conserved Plasmodium protein%2C unknown function
Pf3D7_03_v3-678366|PF3D7_1251100	Pf3D7_03_v3-678366	PF3D7_1251100	distant trans	4.16311e-06	0.00150925	0.125935	0.664685	24	0.0443623	syn	PF3D7_0316800	40S ribosomal protein S15A, putative		conserved Plasmodium protein%2C unknown function
Pf3D7_03_v3-686999|PF3D7_0905700	Pf3D7_03_v3-686999	PF3D7_0905700	distant trans	4.35698e-10	2.55769e-07	0.00540316	0.503548	18	0.0332717	nsy	PF3D7_0317100	6-cysteine protein		autophagy-related protein 3%2C putative
Pf3D7_03_v3-686999|PF3D7_1122300	Pf3D7_03_v3-686999	PF3D7_1122300	distant trans	2.24341e-07	0.000197516	0.0378221	0.686213	18	0.0332717	nsy	PF3D7_0317100	6-cysteine protein		conserved Plasmodium protein%2C unknown function
Pf3D7_03_v3-686999|PF3D7_1251100	Pf3D7_03_v3-686999	PF3D7_1251100	distant trans	1.73362e-08	2.05721e-05	0.0157938	0.546953	18	0.0332717	nsy	PF3D7_0317100	6-cysteine protein		conserved Plasmodium protein%2C unknown function
Pf3D7_03_v3-693526|PF3D7_0905700	Pf3D7_03_v3-693526	PF3D7_0905700	distant trans	8.24986e-06	0.00129415	0.0557404	1.47404	32	0.0589319	syn	PF3D7_0317200	cdc2-related protein kinase 4		autophagy-related protein 3%2C putative
Pf3D7_03_v3-693526|PF3D7_1311200	Pf3D7_03_v3-693526	PF3D7_1311200	distant trans	3.06522e-06	0.00279866	0.0245424	0.772558	32	0.0589319	syn	PF3D7_0317200	cdc2-related protein kinase 4		alternative splicing regulator%2C putative
Pf3D7_03_v3-693587|PF3D7_0905700	Pf3D7_03_v3-693587	PF3D7_0905700	distant trans	8.85342e-07	0.000175696	0.00998336	1.54012	31	0.0571956	nsy	PF3D7_0317200	cdc2-related protein kinase 4		autophagy-related protein 3%2C putative
Pf3D7_03_v3-693587|PF3D7_1311200	Pf3D7_03_v3-693587	PF3D7_1311200	distant trans	2.71146e-06	0.00257088	0.0216306	0.770448	31	0.0571956	nsy	PF3D7_0317200	cdc2-related protein kinase 4		alternative splicing regulator%2C putative
Pf3D7_03_v3-693587|PF3D7_1311700	Pf3D7_03_v3-693587	PF3D7_1311700	distant trans	3.31578e-06	0.0023625	0.0270383	0.652783	31	0.0571956	nsy	PF3D7_0317200	cdc2-related protein kinase 4		cytochrome c%2C putative
Pf3D7_03_v3-695482|PF3D7_0306900	Pf3D7_03_v3-695482	PF3D7_0306900	distant cis	5.28838e-06	0.0227759	0.143807	1.77267	8	0.0155039	inter	PF3D7_0317200|-|PF3D7_0317300|-	cdc2-related protein kinase 4	conserved Plasmodium protein, unknown function	40S ribosomal protein S23%2C putative
Pf3D7_03_v3-695482|PF3D7_1205900	Pf3D7_03_v3-695482	PF3D7_1205900	distant trans	5.47357e-06	0.0134935	0.145054	0.601648	8	0.0155039	inter	PF3D7_0317200|-|PF3D7_0317300|-	cdc2-related protein kinase 4	conserved Plasmodium protein, unknown function	conserved protein%2C unknown function
Pf3D7_03_v3-70833|PF3D7_1250200	Pf3D7_03_v3-70833	PF3D7_1250200	distant trans	1.3299e-06	0.0137755	0.0743973	1.58588	11	0.0214425	nsy	PF3D7_0301000	acyl-CoA synthetase		CSC1-like protein%2C putative
Pf3D7_03_v3-717729|PF3D7_1141900	Pf3D7_03_v3-717729	PF3D7_1141900	distant trans	8.74196e-06	0.0595851	0.0586522	1.2585	55	0.101476	syn	PF3D7_0317500	kinesin-5		inner membrane complex protein 1b%2C putative
Pf3D7_03_v3-722311|PF3D7_0800200	Pf3D7_03_v3-722311	PF3D7_0800200	distant trans	5.50731e-06	0.053876	0.145885	1.81533	14	0.0273438	inter	PF3D7_0317500|-|PF3D7_0317600|+	kinesin-5	40S ribosomal protein S11, putative	erythrocyte membrane protein 1%2C PfEMP1
Pf3D7_03_v3-729231|PF3D7_0523000	Pf3D7_03_v3-729231	PF3D7_0523000	distant trans	4.82656e-06	0.0136213	0.0374376	1.292	62	0.114391	nsy	PF3D7_0317700	CPSF (cleavage and polyadenylation specific factor), subunit A, putative		multidrug resistance protein 1
Pf3D7_03_v3-729231|PF3D7_0905700	Pf3D7_03_v3-729231	PF3D7_0905700	distant trans	2.87688e-06	0.00049595	0.0237105	0.711847	62	0.114391	nsy	PF3D7_0317700	CPSF (cleavage and polyadenylation specific factor), subunit A, putative		autophagy-related protein 3%2C putative
Pf3D7_03_v3-735836|PF3D7_0930200	Pf3D7_03_v3-735836	PF3D7_0930200	distant trans	1.31764e-06	0.000464158	0.0743973	2.77775	12	0.0221402	syn	PF3D7_0317700	CPSF (cleavage and polyadenylation specific factor), subunit A, putative		leucine-rich repeat protein
Pf3D7_03_v3-73987|PF3D7_1360000	Pf3D7_03_v3-73987	PF3D7_1360000	distant trans	1.58534e-06	0.006637	0.0810474	1.74058	7	0.0136719	inter	PF3D7_0301000|-|PF3D7_0301100|+	acyl-CoA synthetase	Plasmodium exported protein (hyp13), unknown function	conserved Plasmodium protein%2C unknown function
Pf3D7_03_v3-740491|PF3D7_1034800	Pf3D7_03_v3-740491	PF3D7_1034800	distant trans	3.36512e-06	0.082957	0.0274542	1.41174	28	0.0515654	syn	PF3D7_0317900	conserved Plasmodium protein, unknown function		conserved Plasmodium protein%2C unknown function
Pf3D7_03_v3-74346|PF3D7_1363600	Pf3D7_03_v3-74346	PF3D7_1363600	distant trans	3.53593e-06	0.0871679	0.117623	1.9106	5	0.018711	inter	PF3D7_0301000|-|PF3D7_0301100|+	acyl-CoA synthetase	Plasmodium exported protein (hyp13), unknown function	conserved Plasmodium protein%2C unknown function
Pf3D7_03_v3-749911|PF3D7_1138200	Pf3D7_03_v3-749911	PF3D7_1138200	distant trans	5.92908e-06	0.0730818	0.0436772	0.856685	143	0.262868	syn	PF3D7_0318200	DNA-directed RNA polymerase II subunit RPB1		conserved Plasmodium membrane protein%2C unknown function
Pf3D7_03_v3-749911|PF3D7_1332900	Pf3D7_03_v3-749911	PF3D7_1332900	distant trans	3.50004e-06	0.0862831	0.0287022	1.19591	143	0.262868	syn	PF3D7_0318200	DNA-directed RNA polymerase II subunit RPB1		isoleucine--tRNA ligase%2C putative
Pf3D7_03_v3-750458|PF3D7_1306500	Pf3D7_03_v3-750458	PF3D7_1306500	distant trans	3.31459e-06	0.0168201	0.0270383	1.35054	49	0.12523	nsy	PF3D7_0318200	DNA-directed RNA polymerase II subunit RPB1		MORN repeat protein%2C putative
Pf3D7_03_v3-750987|PF3D7_1138200	Pf3D7_03_v3-750987	PF3D7_1138200	distant trans	4.37444e-06	0.0730818	0.0361897	0.854295	144	0.264706	syn	PF3D7_0318200	DNA-directed RNA polymerase II subunit RPB1		conserved Plasmodium membrane protein%2C unknown function
Pf3D7_03_v3-750987|PF3D7_1145900	Pf3D7_03_v3-750987	PF3D7_1145900	distant trans	8.71569e-06	0.130329	0.0582363	0.80111	144	0.264706	syn	PF3D7_0318200	DNA-directed RNA polymerase II subunit RPB1		conserved Plasmodium protein%2C unknown function
Pf3D7_03_v3-750987|PF3D7_1232100	Pf3D7_03_v3-750987	PF3D7_1232100	distant trans	7.175e-06	0.088439	0.0499168	0.886036	144	0.264706	syn	PF3D7_0318200	DNA-directed RNA polymerase II subunit RPB1		60 kDa chaperonin
Pf3D7_03_v3-756682|PF3D7_1106400	Pf3D7_03_v3-756682	PF3D7_1106400	distant trans	4.10869e-06	0.0506438	0.0328619	1.27766	56	0.103321	nsy	PF3D7_0318300	conserved Plasmodium protein, unknown function		conserved Plasmodium protein%2C unknown function
Pf3D7_03_v3-757601|PF3D7_0905700	Pf3D7_03_v3-757601	PF3D7_0905700	distant trans	1.54393e-06	0.000286173	0.0133111	0.699077	33	0.0607735	nsy	PF3D7_0318300	conserved Plasmodium protein, unknown function		autophagy-related protein 3%2C putative
Pf3D7_03_v3-76140|PF3D7_0519400	Pf3D7_03_v3-76140	PF3D7_0519400	distant trans	6.80941e-06	0.0526614	0.047005	1.30455	48	0.0924855	inter	PF3D7_0301000|-|PF3D7_0301100|+	acyl-CoA synthetase	Plasmodium exported protein (hyp13), unknown function	40S ribosomal protein S24
Pf3D7_03_v3-768217|PF3D7_0930200	Pf3D7_03_v3-768217	PF3D7_0930200	distant trans	1.72091e-10	6.33496e-07	0.00415628	4.32804	12	0.0221402	nsy	PF3D7_0318500	conserved Plasmodium protein, unknown function		leucine-rich repeat protein
Pf3D7_03_v3-768217|PF3D7_1118400	Pf3D7_03_v3-768217	PF3D7_1118400	distant trans	2.53104e-06	0.00208675	0.105154	1.86026	12	0.0221402	nsy	PF3D7_0318500	conserved Plasmodium protein, unknown function		haloacid dehalogenase-like hydrolase%2C putative
Pf3D7_03_v3-779406|PF3D7_1122300	Pf3D7_03_v3-779406	PF3D7_1122300	distant trans	3.40538e-06	0.00174895	0.0282862	1.18606	87	0.160813	syn	PF3D7_0318500	conserved Plasmodium protein, unknown function		conserved Plasmodium protein%2C unknown function
Pf3D7_03_v3-784849|PF3D7_0930200	Pf3D7_03_v3-784849	PF3D7_0930200	distant trans	1.79883e-10	6.33496e-07	0.00415628	4.32481	12	0.0220994	syn	PF3D7_0318600	cleavage and polyadenylation specificity factor, putative		leucine-rich repeat protein
Pf3D7_03_v3-784849|PF3D7_1118400	Pf3D7_03_v3-784849	PF3D7_1118400	distant trans	2.51416e-06	0.00208675	0.105154	1.86061	12	0.0220994	syn	PF3D7_0318600	cleavage and polyadenylation specificity factor, putative		haloacid dehalogenase-like hydrolase%2C putative
Pf3D7_03_v3-788667|PF3D7_1115200	Pf3D7_03_v3-788667	PF3D7_1115200	distant trans	1.57793e-06	0.0388991	0.0133111	0.874781	97	0.249538	nsy	PF3D7_0318700	trophozoite stage antigen		histone-lysine N-methyltransferase SET7
Pf3D7_03_v3-792920|PF3D7_0930200	Pf3D7_03_v3-792920	PF3D7_0930200	distant trans	1.31799e-06	0.000464158	0.0743973	2.61563	14	0.0258303	syn	PF3D7_0318900	conserved protein, unknown function		leucine-rich repeat protein
Pf3D7_03_v3-812734|PF3D7_0423200	Pf3D7_03_v3-812734	PF3D7_0423200	distant trans	3.28017e-06	0.0808628	0.0266223	0.722281	28	0.0515654	nsy	PF3D7_0319400	kinesin-8, putative		BSD-domain protein%2C putative
Pf3D7_03_v3-813157|PF3D7_0529000	Pf3D7_03_v3-813157	PF3D7_0529000	distant trans	1.72361e-06	0.0222074	0.0831255	0.601823	11	0.0202206	nsy	PF3D7_0319400	kinesin-8, putative		conserved Plasmodium protein%2C unknown function
Pf3D7_03_v3-81482|PF3D7_0629000	Pf3D7_03_v3-81482	PF3D7_0629000	distant trans	8.89286e-06	0.00304482	0.0590682	1.44135	50	0.0982318	inter	PF3D7_0301200|-|PF3D7_0301300|-	serine/threonine protein kinase, FIKK family	alpha/beta hydrolase, putative	N-acetyltransferase%2C putative
Pf3D7_03_v3-81482|PF3D7_1139300	Pf3D7_03_v3-81482	PF3D7_1139300	distant trans	6.62751e-06	0.067897	0.047005	0.77933	50	0.0982318	inter	PF3D7_0301200|-|PF3D7_0301300|-	serine/threonine protein kinase, FIKK family	alpha/beta hydrolase, putative	AP2 domain transcription factor%2C putative
Pf3D7_03_v3-81482|PF3D7_1321400	Pf3D7_03_v3-81482	PF3D7_1321400	distant trans	9.21644e-06	0.0757346	0.0603161	1.38986	50	0.0982318	inter	PF3D7_0301200|-|PF3D7_0301300|-	serine/threonine protein kinase, FIKK family	alpha/beta hydrolase, putative	palmitoyltransferase DHHC8%2C putative
Pf3D7_03_v3-81482|PF3D7_1325600	Pf3D7_03_v3-81482	PF3D7_1325600	distant trans	4.91494e-06	0.0780799	0.0391015	1.46967	50	0.0982318	inter	PF3D7_0301200|-|PF3D7_0301300|-	serine/threonine protein kinase, FIKK family	alpha/beta hydrolase, putative	mitochondrial fission 1 protein%2C putative
Pf3D7_03_v3-820599|PF3D7_0525300	Pf3D7_03_v3-820599	PF3D7_0525300	distant trans	5.37915e-06	0.0265213	0.0415973	1.22905	32	0.0598131	inter	PF3D7_0319600|+|PF3D7_0319700|+	elongation factor 1 (EF-1), putative	ABC transporter I family member 1, putative	conserved Plasmodium protein%2C unknown function
Pf3D7_03_v3-821686|PF3D7_0318600	Pf3D7_03_v3-821686	PF3D7_0318600	distant cis	1.74571e-06	0.0094108	0.0839568	0.685292	8	0.0148148	nsy	PF3D7_0319700	ABC transporter I family member 1, putative		cleavage and polyadenylation specificity factor%2C putative
Pf3D7_03_v3-821686|PF3D7_0412400	Pf3D7_03_v3-821686	PF3D7_0412400	distant trans	3.7264e-09	1.28365e-05	0.0103907	2.34683	8	0.0148148	nsy	PF3D7_0319700	ABC transporter I family member 1, putative		erythrocyte membrane protein 1%2C PfEMP1
Pf3D7_03_v3-821686|PF3D7_0824300	Pf3D7_03_v3-821686	PF3D7_0824300	distant trans	6.45338e-06	0.00920885	0.155029	1.64559	8	0.0148148	nsy	PF3D7_0319700	ABC transporter I family member 1, putative		GTP-binding protein%2C putative
Pf3D7_03_v3-821686|PF3D7_0828100	Pf3D7_03_v3-821686	PF3D7_0828100	distant trans	3.57701e-09	8.0164e-06	0.0103907	2.40489	8	0.0148148	nsy	PF3D7_0319700	ABC transporter I family member 1, putative		conserved Plasmodium protein%2C unknown function
Pf3D7_03_v3-821686|PF3D7_1015100	Pf3D7_03_v3-821686	PF3D7_1015100	distant trans	1.49697e-06	0.00908755	0.0785536	2.62616	8	0.0148148	nsy	PF3D7_0319700	ABC transporter I family member 1, putative		CWC16 domain-containing protein%2C putative
Pf3D7_03_v3-821686|PF3D7_1341700	Pf3D7_03_v3-821686	PF3D7_1341700	distant trans	3.13017e-06	0.0110236	0.111804	2.0595	8	0.0148148	nsy	PF3D7_0319700	ABC transporter I family member 1, putative		conserved Plasmodium protein%2C unknown function
Pf3D7_03_v3-827873|PF3D7_1218200	Pf3D7_03_v3-827873	PF3D7_1218200	distant trans	8.2108e-06	0.00413087	0.16916	1.35933	13	0.0239852	nsy	PF3D7_0319700	ABC transporter I family member 1, putative		conserved Plasmodium protein%2C unknown function
Pf3D7_03_v3-829576|PF3D7_0722400	Pf3D7_03_v3-829576	PF3D7_0722400	distant trans	5.12107e-06	0.0631224	0.140482	1.49826	22	0.0405904	nsy	PF3D7_0319700	ABC transporter I family member 1, putative		Obg-like ATPase 1%2C putative
Pf3D7_03_v3-840332|PF3D7_0930200	Pf3D7_03_v3-840332	PF3D7_0930200	distant trans	7.7192e-09	1.07149e-05	0.0116376	3.80754	11	0.0205993	inter	PF3D7_0320000|+|PF3D7_0320100|+	protein phosphatase inhibitor 2	protein transport protein SEC22	leucine-rich repeat protein
Pf3D7_03_v3-853726|PF3D7_1036400	Pf3D7_03_v3-853726	PF3D7_1036400	distant trans	6.43381e-06	0.00959295	0.155029	1.95154	9	0.0165746	nsy	PF3D7_0320400	oocyst capsule protein		liver stage antigen 1
Pf3D7_03_v3-854231|PF3D7_1235300	Pf3D7_03_v3-854231	PF3D7_1235300	distant trans	8.71873e-06	0.214934	0.0582363	1.43296	44	0.0816327	nsy	PF3D7_0320400	oocyst capsule protein		CCR4-NOT transcription complex subunit 4%2C putative
Pf3D7_03_v3-857665|PF3D7_0318600	Pf3D7_03_v3-857665	PF3D7_0318600	distant cis	1.56402e-06	0.0094108	0.0798005	0.683852	8	0.0206186	inter	PF3D7_0320400|-|PF3D7_0320500|+	oocyst capsule protein	nicotinamidase, putative	cleavage and polyadenylation specificity factor%2C putative
Pf3D7_03_v3-857665|PF3D7_0412400	Pf3D7_03_v3-857665	PF3D7_0412400	distant trans	5.2071e-09	1.28365e-05	0.0112219	2.33072	8	0.0206186	inter	PF3D7_0320400|-|PF3D7_0320500|+	oocyst capsule protein	nicotinamidase, putative	erythrocyte membrane protein 1%2C PfEMP1
Pf3D7_03_v3-857665|PF3D7_0824300	Pf3D7_03_v3-857665	PF3D7_0824300	distant trans	4.97436e-06	0.00920885	0.13882	1.64414	8	0.0206186	inter	PF3D7_0320400|-|PF3D7_0320500|+	oocyst capsule protein	nicotinamidase, putative	GTP-binding protein%2C putative
Pf3D7_03_v3-857665|PF3D7_0828100	Pf3D7_03_v3-857665	PF3D7_0828100	distant trans	6.73066e-09	1.10616e-05	0.0116376	2.37378	8	0.0206186	inter	PF3D7_0320400|-|PF3D7_0320500|+	oocyst capsule protein	nicotinamidase, putative	conserved Plasmodium protein%2C unknown function
Pf3D7_03_v3-857665|PF3D7_1015100	Pf3D7_03_v3-857665	PF3D7_1015100	distant trans	2.50994e-06	0.00908755	0.105154	2.56902	8	0.0206186	inter	PF3D7_0320400|-|PF3D7_0320500|+	oocyst capsule protein	nicotinamidase, putative	CWC16 domain-containing protein%2C putative
Pf3D7_03_v3-857665|PF3D7_1341700	Pf3D7_03_v3-857665	PF3D7_1341700	distant trans	2.59477e-06	0.0110236	0.105154	2.07314	8	0.0206186	inter	PF3D7_0320400|-|PF3D7_0320500|+	oocyst capsule protein	nicotinamidase, putative	conserved Plasmodium protein%2C unknown function
Pf3D7_03_v3-85825|PF3D7_0625700	Pf3D7_03_v3-85825	PF3D7_0625700	distant trans	9.00064e-06	0.0443767	0.175395	0.465209	7	0.0171429	syn	PF3D7_0301400	Plasmodium exported protein, unknown function		conserved Plasmodium protein%2C unknown function
Pf3D7_03_v3-85825|PF3D7_0716500	Pf3D7_03_v3-85825	PF3D7_0716500	distant trans	1.91178e-06	0.0049138	0.0906068	2.28106	7	0.0171429	syn	PF3D7_0301400	Plasmodium exported protein, unknown function		conserved Plasmodium protein%2C unknown function
Pf3D7_03_v3-85825|PF3D7_1325500	Pf3D7_03_v3-85825	PF3D7_1325500	distant trans	6.83732e-06	0.0842768	0.157938	1.90552	7	0.0171429	syn	PF3D7_0301400	Plasmodium exported protein, unknown function		conserved Plasmodium protein%2C unknown function
Pf3D7_03_v3-862639|PF3D7_0318600	Pf3D7_03_v3-862639	PF3D7_0318600	distant cis	1.68431e-06	0.0094108	0.0827099	0.684748	8	0.0160643	inter	PF3D7_0320500|+|PF3D7_0320600|-	nicotinamidase, putative	conserved Plasmodium protein, unknown function	cleavage and polyadenylation specificity factor%2C putative
Pf3D7_03_v3-862639|PF3D7_0412400	Pf3D7_03_v3-862639	PF3D7_0412400	distant trans	4.50125e-09	1.28365e-05	0.0108063	2.33782	8	0.0160643	inter	PF3D7_0320500|+|PF3D7_0320600|-	nicotinamidase, putative	conserved Plasmodium protein, unknown function	erythrocyte membrane protein 1%2C PfEMP1
Pf3D7_03_v3-862639|PF3D7_0824300	Pf3D7_03_v3-862639	PF3D7_0824300	distant trans	5.46587e-06	0.00920885	0.145054	1.64033	8	0.0160643	inter	PF3D7_0320500|+|PF3D7_0320600|-	nicotinamidase, putative	conserved Plasmodium protein, unknown function	GTP-binding protein%2C putative
Pf3D7_03_v3-862639|PF3D7_0828100	Pf3D7_03_v3-862639	PF3D7_0828100	distant trans	4.56262e-09	8.68554e-06	0.0108063	2.39316	8	0.0160643	inter	PF3D7_0320500|+|PF3D7_0320600|-	nicotinamidase, putative	conserved Plasmodium protein, unknown function	conserved Plasmodium protein%2C unknown function
Pf3D7_03_v3-862639|PF3D7_1015100	Pf3D7_03_v3-862639	PF3D7_1015100	distant trans	2.43018e-06	0.00908755	0.104323	2.57214	8	0.0160643	inter	PF3D7_0320500|+|PF3D7_0320600|-	nicotinamidase, putative	conserved Plasmodium protein, unknown function	CWC16 domain-containing protein%2C putative
Pf3D7_03_v3-862639|PF3D7_1125200	Pf3D7_03_v3-862639	PF3D7_1125200	distant trans	9.66599e-06	0.0217635	0.182461	0.573292	8	0.0160643	inter	PF3D7_0320500|+|PF3D7_0320600|-	nicotinamidase, putative	conserved Plasmodium protein, unknown function	conserved Plasmodium protein%2C unknown function
Pf3D7_03_v3-862639|PF3D7_1341700	Pf3D7_03_v3-862639	PF3D7_1341700	distant trans	2.8875e-06	0.0110236	0.108894	2.06563	8	0.0160643	inter	PF3D7_0320500|+|PF3D7_0320600|-	nicotinamidase, putative	conserved Plasmodium protein, unknown function	conserved Plasmodium protein%2C unknown function
Pf3D7_03_v3-868106|PF3D7_1237700	Pf3D7_03_v3-868106	PF3D7_1237700	distant trans	2.85807e-06	0.0132184	0.108063	1.60775	14	0.0279441	inter	PF3D7_0320700|+|PF3D7_0320800|+	signal peptidase complex subunit SPC2, putative	ATP-dependent RNA helicase DDX6	conserved protein%2C unknown function
Pf3D7_03_v3-875946|PF3D7_1474200	Pf3D7_03_v3-875946	PF3D7_1474200	distant trans	3.38794e-06	0.00117189	0.0274542	1.58049	51	0.0971429	syn	PF3D7_0320900	histone H2A variant, putative		conserved Plasmodium membrane protein%2C unknown function
Pf3D7_03_v3-879984|PF3D7_0930200	Pf3D7_03_v3-879984	PF3D7_0930200	distant trans	2.78351e-07	0.00013196	0.0407315	2.31549	13	0.0247619	nsy	PF3D7_0321100	conserved Plasmodium protein, unknown function		leucine-rich repeat protein
Pf3D7_03_v3-888429|PF3D7_0716200	Pf3D7_03_v3-888429	PF3D7_0716200	distant trans	2.42742e-06	0.0569305	0.104323	1.3916	12	0.0423892	syn	PF3D7_0321200	UDP-N-acetylglucosamine--dolichyl-phosphate N-acetylglucosaminephosphotransferase, putative		conserved Plasmodium protein%2C unknown function
Pf3D7_03_v3-888429|PF3D7_1415200	Pf3D7_03_v3-888429	PF3D7_1415200	distant trans	2.07381e-06	0.0159195	0.09601	0.59106	12	0.0423892	syn	PF3D7_0321200	UDP-N-acetylglucosamine--dolichyl-phosphate N-acetylglucosaminephosphotransferase, putative		DNA-directed RNA polymerases I and III subunit RPAC2%2C putative
Pf3D7_03_v3-890268|PF3D7_1413800	Pf3D7_03_v3-890268	PF3D7_1413800	distant trans	9.68517e-06	0.119379	0.062396	1.12948	145	0.270019	nsy	PF3D7_0321300	conserved Plasmodium protein, unknown function		diphthamide biosynthesis protein 1%2C putative
Pf3D7_03_v3-891702|PF3D7_0908500	Pf3D7_03_v3-891702	PF3D7_0908500	distant trans	1.26485e-06	0.00623623	0.0124792	1.34818	35	0.0643382	nsy	PF3D7_0321300	conserved Plasmodium protein, unknown function		conserved Plasmodium protein%2C unknown function
Pf3D7_03_v3-892443|PF3D7_1423400	Pf3D7_03_v3-892443	PF3D7_1423400	distant trans	1.60905e-06	0.0396663	0.081463	0.49849	9	0.0166667	nsy	PF3D7_0321300	conserved Plasmodium protein, unknown function		conserved Plasmodium membrane protein%2C unknown function
Pf3D7_03_v3-896927|PF3D7_0714000	Pf3D7_03_v3-896927	PF3D7_0714000	distant trans	4.70765e-06	0.00892715	0.133832	1.61505	12	0.0221402	syn	PF3D7_0321500	peptidase, putative		histone H2B variant
Pf3D7_03_v3-896927|PF3D7_1117400	Pf3D7_03_v3-896927	PF3D7_1117400	distant trans	7.90463e-06	0.0139189	0.167914	1.39544	12	0.0221402	syn	PF3D7_0321500	peptidase, putative		conserved Plasmodium protein%2C unknown function
Pf3D7_03_v3-896927|PF3D7_1224000	Pf3D7_03_v3-896927	PF3D7_1224000	distant trans	5.3261e-06	0.0018236	0.144638	1.33589	12	0.0221402	syn	PF3D7_0321500	peptidase, putative		GTP cyclohydrolase I
Pf3D7_03_v3-898756|PF3D7_0930200	Pf3D7_03_v3-898756	PF3D7_0930200	distant trans	8.87841e-09	1.09435e-05	0.0120532	3.78974	11	0.0203327	nsy	PF3D7_0321500	peptidase, putative		leucine-rich repeat protein
Pf3D7_03_v3-907629|PF3D7_1438600	Pf3D7_03_v3-907629	PF3D7_1438600	distant trans	1.42018e-06	0.00072938	0.0764755	0.690485	11	0.0203704	syn	PF3D7_0321700	microtubule and actin binding protein, putative		conserved protein%2C unknown function
Pf3D7_03_v3-907747|PF3D7_1106100	Pf3D7_03_v3-907747	PF3D7_1106100	distant trans	6.36744e-06	0.0663963	0.153782	0.75817	17	0.0313076	syn	PF3D7_0321700	microtubule and actin binding protein, putative		apicoplast ribosomal protein S15 precursor%2C putative
Pf3D7_03_v3-916129|PF3D7_1004300	Pf3D7_03_v3-916129	PF3D7_1004300	distant trans	7.52754e-09	0.000185569	0.0116376	0.459143	8	0.0148423	nsy	PF3D7_0321800	WD repeat-containing protein, putative		E3 ubiquitin-protein ligase%2C putative
Pf3D7_03_v3-917529|PF3D7_1229800	Pf3D7_03_v3-917529	PF3D7_1229800	distant trans	3.17956e-06	0.0783826	0.112635	0.739822	7	0.0128913	nsy	PF3D7_0321800	WD repeat-containing protein, putative		myosin D
Pf3D7_03_v3-917529|PF3D7_1366700	Pf3D7_03_v3-917529	PF3D7_1366700	distant trans	1.55524e-06	0.0383398	0.0798005	0.577533	7	0.0128913	nsy	PF3D7_0321800	WD repeat-containing protein, putative		conserved Plasmodium protein%2C unknown function
Pf3D7_03_v3-922043|PF3D7_0218400	Pf3D7_03_v3-922043	PF3D7_0218400	distant trans	2.75056e-06	0.0678069	0.106816	1.64222	18	0.0376569	inter	PF3D7_0321800|+|PF3D7_0321900|+	WD repeat-containing protein, putative	cyclic amine resistance locus protein	ATP-dependent RNA helicase DDX47%2C putative
Pf3D7_03_v3-922211|PF3D7_1120600	Pf3D7_03_v3-922211	PF3D7_1120600	distant trans	2.16934e-06	0.0433071	0.0985037	1.72422	7	0.013834	inter	PF3D7_0321800|+|PF3D7_0321900|+	WD repeat-containing protein, putative	cyclic amine resistance locus protein	conserved Plasmodium protein%2C unknown function
Pf3D7_03_v3-922337|PF3D7_0515500	Pf3D7_03_v3-922337	PF3D7_0515500	distant trans	6.93018e-06	0.0341686	0.0478369	1.54787	48	0.0997921	inter	PF3D7_0321800|+|PF3D7_0321900|+	WD repeat-containing protein, putative	cyclic amine resistance locus protein	amino acid transporter%2C putative
Pf3D7_03_v3-924825|PF3D7_1103000	Pf3D7_03_v3-924825	PF3D7_1103000	distant trans	2.8961e-07	0.0046672	0.0411471	1.64271	11	0.0202952	nsy	PF3D7_0321900	cyclic amine resistance locus protein		conserved Plasmodium protein%2C unknown function
Pf3D7_03_v3-927656|PF3D7_1103000	Pf3D7_03_v3-927656	PF3D7_1103000	distant trans	4.94038e-06	0.0202984	0.138404	1.48428	14	0.0273973	nsy	PF3D7_0321900	cyclic amine resistance locus protein		conserved Plasmodium protein%2C unknown function
Pf3D7_03_v3-929348|PF3D7_1423000	Pf3D7_03_v3-929348	PF3D7_1423000	distant trans	1.05326e-06	0.00865495	0.0103993	0.753893	32	0.0704846	inter	PF3D7_0322000|-|PF3D7_0322100|-	peptidyl-prolyl cis-trans isomerase	mRNA-capping enzyme subunit beta	nucleolar GTP-binding protein 2%2C putative
Pf3D7_03_v3-930506|PF3D7_0322600	Pf3D7_03_v3-930506	PF3D7_0322600	distant cis	3.70836e-07	0.00457093	0.0444722	1.92727	14	0.0302376	inter	PF3D7_0322000|-|PF3D7_0322100|-	peptidyl-prolyl cis-trans isomerase	mRNA-capping enzyme subunit beta	conserved Plasmodium protein%2C unknown function
Pf3D7_03_v3-930506|PF3D7_0913300	Pf3D7_03_v3-930506	PF3D7_0913300	distant trans	2.36363e-06	0.00971137	0.10266	1.51918	14	0.0302376	inter	PF3D7_0322000|-|PF3D7_0322100|-	peptidyl-prolyl cis-trans isomerase	mRNA-capping enzyme subunit beta	conserved Plasmodium protein%2C unknown function
Pf3D7_03_v3-933084|PF3D7_0404800	Pf3D7_03_v3-933084	PF3D7_0404800	distant trans	4.15565e-07	0.0102445	0.045719	0.628583	8	0.0167364	inter	PF3D7_0322100|-|PF3D7_0322200|-	mRNA-capping enzyme subunit beta	conserved Plasmodium protein, unknown function	conserved Plasmodium protein%2C unknown function
Pf3D7_03_v3-933084|PF3D7_0936700	Pf3D7_03_v3-933084	PF3D7_0936700	distant trans	7.72581e-06	0.0380913	0.164589	1.71972	8	0.0167364	inter	PF3D7_0322100|-|PF3D7_0322200|-	mRNA-capping enzyme subunit beta	conserved Plasmodium protein, unknown function	lysophospholipase%2C putative
Pf3D7_03_v3-933084|PF3D7_1134300	Pf3D7_03_v3-933084	PF3D7_1134300	distant trans	7.87283e-06	0.0970405	0.166251	0.608692	8	0.0167364	inter	PF3D7_0322100|-|PF3D7_0322200|-	mRNA-capping enzyme subunit beta	conserved Plasmodium protein, unknown function	conserved Plasmodium protein%2C unknown function
Pf3D7_03_v3-933830|PF3D7_0311300	Pf3D7_03_v3-933830	PF3D7_0311300	distant cis	5.39795e-06	0.13307	0.0420133	1.23383	114	0.275605	intron	PF3D7_0322200	conserved Plasmodium protein, unknown function		phosphatidylinositol 3- and 4-kinase%2C putative
Pf3D7_03_v3-934165|PF3D7_1250400	Pf3D7_03_v3-934165	PF3D7_1250400	distant trans	2.6396e-06	0.0650714	0.105569	1.79905	7	0.0131086	nsy	PF3D7_0322200	conserved Plasmodium protein, unknown function		conserved Plasmodium protein%2C unknown function
Pf3D7_03_v3-939735|PF3D7_0905700	Pf3D7_03_v3-939735	PF3D7_0905700	distant trans	1.22547e-07	3.24841e-05	0.027847	1.67872	25	0.0466418	nsy	PF3D7_0322300	diacylglycerol O-acyltransferase		autophagy-related protein 3%2C putative
Pf3D7_03_v3-939735|PF3D7_1122300	Pf3D7_03_v3-939735	PF3D7_1122300	distant trans	5.58147e-09	1.25086e-05	0.0116376	1.43639	25	0.0466418	nsy	PF3D7_0322300	diacylglycerol O-acyltransferase		conserved Plasmodium protein%2C unknown function
Pf3D7_03_v3-939735|PF3D7_1126400	Pf3D7_03_v3-939735	PF3D7_1126400	distant trans	1.29313e-08	7.96956e-05	0.0141313	0.634842	25	0.0466418	nsy	PF3D7_0322300	diacylglycerol O-acyltransferase		conserved Plasmodium protein%2C unknown function
Pf3D7_03_v3-939735|PF3D7_1251100	Pf3D7_03_v3-939735	PF3D7_1251100	distant trans	3.79665e-06	0.00140866	0.120948	1.53119	25	0.0466418	nsy	PF3D7_0322300	diacylglycerol O-acyltransferase		conserved Plasmodium protein%2C unknown function
Pf3D7_03_v3-944718|PF3D7_0527400	Pf3D7_03_v3-944718	PF3D7_0527400	distant trans	8.89113e-06	0.125675	0.0590682	0.785907	28	0.051756	nsy	PF3D7_0322400	regulator of initiation factor 2 (eIF2)		conserved Plasmodium protein%2C unknown function
Pf3D7_03_v3-944718|PF3D7_1121000	Pf3D7_03_v3-944718	PF3D7_1121000	distant trans	2.66622e-06	0.0328638	0.0207987	1.26264	28	0.051756	nsy	PF3D7_0322400	regulator of initiation factor 2 (eIF2)		palmitoyltransferase DHHC3
Pf3D7_03_v3-94807|PF3D7_0423300	Pf3D7_03_v3-94807	PF3D7_0423300	distant trans	3.79071e-07	0.00934485	0.0448878	0.620636	10	0.0208333	inter	PF3D7_0301600|-|PF3D7_0301700|-	Plasmodium exported protein (hyp1), unknown function	Plasmodium exported protein, unknown function	conserved Plasmodium protein%2C unknown function
Pf3D7_03_v3-94807|PF3D7_1329800	Pf3D7_03_v3-94807	PF3D7_1329800	distant trans	7.86712e-06	0.0176309	0.166251	1.92263	10	0.0208333	inter	PF3D7_0301600|-|PF3D7_0301700|-	Plasmodium exported protein (hyp1), unknown function	Plasmodium exported protein, unknown function	conserved Plasmodium protein%2C unknown function
Pf3D7_03_v3-94807|PF3D7_1333900	Pf3D7_03_v3-94807	PF3D7_1333900	distant trans	4.57586e-06	0.0205581	0.13217	1.89705	10	0.0208333	inter	PF3D7_0301600|-|PF3D7_0301700|-	Plasmodium exported protein (hyp1), unknown function	Plasmodium exported protein, unknown function	conserved Plasmodium protein%2C unknown function
Pf3D7_03_v3-949225|PF3D7_0322600	Pf3D7_03_v3-949225	PF3D7_0322600	local	3.14746e-18	7.75912e-14	0	2.08239	26	0.0479705	syn	PF3D7_0322600	conserved Plasmodium protein, unknown function		conserved Plasmodium protein%2C unknown function
Pf3D7_03_v3-955684|PF3D7_0600100	Pf3D7_03_v3-955684	PF3D7_0600100	distant trans	8.97635e-06	0.221285	0.175395	1.80364	15	0.0277264	syn	PF3D7_0322700	conserved Plasmodium protein, unknown function		erythrocyte membrane protein 1 (PfEMP1)%2C pseudogene
Pf3D7_03_v3-961467|PF3D7_1217300	Pf3D7_03_v3-961467	PF3D7_1217300	distant trans	1.4079e-08	4.33845e-05	0.014547	1.88834	9	0.0165746	nsy	PF3D7_0322700	conserved Plasmodium protein, unknown function		GTP-binding protein%2C putative
Pf3D7_03_v3-967868|PF3D7_0929100	Pf3D7_03_v3-967868	PF3D7_0929100	distant trans	9.50511e-07	0.023432	0.00998336	1.49206	53	0.100569	inter	PF3D7_0322900|-|PF3D7_0323000|-	40S ribosomal protein S3A, putative	translation machinery-associated protein 7, putative	conserved Plasmodium protein%2C unknown function
Pf3D7_03_v3-967868|PF3D7_1329800	Pf3D7_03_v3-967868	PF3D7_1329800	distant trans	7.18481e-06	0.0176309	0.0499168	1.45783	53	0.100569	inter	PF3D7_0322900|-|PF3D7_0323000|-	40S ribosomal protein S3A, putative	translation machinery-associated protein 7, putative	conserved Plasmodium protein%2C unknown function
Pf3D7_03_v3-968220|PF3D7_1405100	Pf3D7_03_v3-968220	PF3D7_1405100	distant trans	4.55893e-06	0.0584155	0.0366057	1.34681	34	0.0677291	inter	PF3D7_0322900|-|PF3D7_0323000|-	40S ribosomal protein S3A, putative	translation machinery-associated protein 7, putative	GTPase-activating protein%2C putative
Pf3D7_03_v3-968226|PF3D7_1405100	Pf3D7_03_v3-968226	PF3D7_1405100	distant trans	4.73921e-06	0.0584155	0.0374376	1.35116	33	0.0663984	inter	PF3D7_0322900|-|PF3D7_0323000|-	40S ribosomal protein S3A, putative	translation machinery-associated protein 7, putative	GTPase-activating protein%2C putative
Pf3D7_03_v3-968276|PF3D7_0218100	Pf3D7_03_v3-968276	PF3D7_0218100	distant trans	5.8917e-06	0.0994495	0.0436772	1.30302	67	0.138144	inter	PF3D7_0322900|-|PF3D7_0323000|-	40S ribosomal protein S3A, putative	translation machinery-associated protein 7, putative	conserved Plasmodium membrane protein%2C unknown function
Pf3D7_03_v3-972294|PF3D7_1003600	Pf3D7_03_v3-972294	PF3D7_1003600	distant trans	1.41978e-07	0.000451626	0.00374376	1.20089	67	0.123389	nsy	PF3D7_0323100	conserved Plasmodium protein, unknown function		inner membrane complex protein 1c%2C putative
Pf3D7_03_v3-972866|PF3D7_0303100	Pf3D7_03_v3-972866	PF3D7_0303100	distant cis	2.6559e-09	6.54733e-05	0.00872818	0.545608	9	0.0166359	syn	PF3D7_0323100	conserved Plasmodium protein, unknown function		conserved Plasmodium protein%2C unknown function
Pf3D7_03_v3-980982|PF3D7_0914500	Pf3D7_03_v3-980982	PF3D7_0914500	distant trans	1.7977e-06	0.0443169	0.0868662	0.613022	12	0.0221402	nsy	PF3D7_0323400	Rh5 interacting protein		conserved Plasmodium protein%2C unknown function
Pf3D7_03_v3-980982|PF3D7_0927900	Pf3D7_03_v3-980982	PF3D7_0927900	distant trans	2.44538e-06	0.0602835	0.104323	0.628337	12	0.0221402	nsy	PF3D7_0323400	Rh5 interacting protein		phosphatidylserine decarboxylase
Pf3D7_03_v3-982946|PF3D7_0100100	Pf3D7_03_v3-982946	PF3D7_0100100	distant trans	1.34842e-06	0.00664823	0.0124792	0.450755	34	0.0627306	nsy	PF3D7_0323400	Rh5 interacting protein		erythrocyte membrane protein 1%2C PfEMP1
Pf3D7_03_v3-988508|PF3D7_0817800	Pf3D7_03_v3-988508	PF3D7_0817800	distant trans	9.98461e-06	0.00879074	0.0636439	1.24781	56	0.112676	inter	PF3D7_0323500|+|PF3D7_0323600|+	survival motor neuron-like protein	conserved Plasmodium protein, unknown function	conserved Plasmodium protein%2C unknown function
Pf3D7_04_v3-100088|PF3D7_0417700	Pf3D7_04_v3-100088	PF3D7_0417700	distant cis	7.69847e-06	0.0948913	0.0524126	0.654065	39	0.075	inter	PF3D7_0401600|-|PF3D7_0401700|+	rifin	Plasmodium exported protein, unknown function, pseudogene	conserved Plasmodium protein%2C unknown function
Pf3D7_04_v3-100088|PF3D7_1146800	Pf3D7_04_v3-100088	PF3D7_1146800	distant trans	2.10637e-06	0.0519262	0.016223	0.656033	39	0.075	inter	PF3D7_0401600|-|PF3D7_0401700|+	rifin	Plasmodium exported protein, unknown function, pseudogene	conserved Plasmodium protein%2C unknown function
Pf3D7_04_v3-100380|PF3D7_1102700	Pf3D7_04_v3-100380	PF3D7_1102700	distant trans	1.14166e-06	0.0010414	0.0702411	0.706077	15	0.0289017	inter	PF3D7_0401600|-|PF3D7_0401700|+	rifin	Plasmodium exported protein, unknown function, pseudogene	early transcribed membrane protein 11.1
Pf3D7_04_v3-1008674|PF3D7_0206800	Pf3D7_04_v3-1008674	PF3D7_0206800	distant trans	4.88832e-06	0.0241014	0.0382696	1.35951	51	0.0942699	syn	PF3D7_0422200	erythrocyte membrane-associated antigen		merozoite surface protein 2
Pf3D7_04_v3-101123|PF3D7_0627600	Pf3D7_04_v3-101123	PF3D7_0627600	distant trans	5.78747e-06	0.00237403	0.147548	1.78638	13	0.0241187	nsy	PF3D7_0401700	Plasmodium exported protein, unknown function, pseudogene		conserved Plasmodium protein%2C unknown function
Pf3D7_04_v3-1015179|PF3D7_0810200	Pf3D7_04_v3-1015179	PF3D7_0810200	distant trans	7.51572e-06	0.185278	0.162926	0.692099	23	0.0422794	nsy	PF3D7_0422200	erythrocyte membrane-associated antigen		ABC1 family%2C putative
Pf3D7_04_v3-1029922|PF3D7_1456400	Pf3D7_04_v3-1029922	PF3D7_1456400	distant trans	1.15674e-06	0.0285159	0.0112313	1.46369	35	0.0644567	syn	PF3D7_0422500	pre-mRNA-splicing helicase BRR2, putative		conserved Plasmodium protein%2C unknown function
Pf3D7_04_v3-1031731|PF3D7_1212900	Pf3D7_04_v3-1031731	PF3D7_1212900	distant trans	1.3812e-06	0.00851232	0.0752286	0.749577	21	0.038674	syn	PF3D7_0422500	pre-mRNA-splicing helicase BRR2, putative		bromodomain protein 2%2C putative
Pf3D7_04_v3-1032241|PF3D7_0704700	Pf3D7_04_v3-1032241	PF3D7_0704700	distant trans	3.35394e-06	0.0826814	0.0274542	0.770125	66	0.121324	syn	PF3D7_0422500	pre-mRNA-splicing helicase BRR2, putative		phosphopantetheine adenylyltransferase%2C putative
Pf3D7_04_v3-1034932|PF3D7_0205000	Pf3D7_04_v3-1034932	PF3D7_0205000	distant trans	6.24476e-06	0.0882729	0.0449251	1.18969	80	0.215074	syn	PF3D7_0422500	pre-mRNA-splicing helicase BRR2, putative		conserved Plasmodium protein%2C unknown function
Pf3D7_04_v3-1034932|PF3D7_1106600	Pf3D7_04_v3-1034932	PF3D7_1106600	distant trans	5.59226e-06	0.0578922	0.0424293	0.746749	80	0.215074	syn	PF3D7_0422500	pre-mRNA-splicing helicase BRR2, putative		DEAD/DEAH box helicase%2C putative
Pf3D7_04_v3-1035286|PF3D7_1474200	Pf3D7_04_v3-1035286	PF3D7_1474200	distant trans	3.36662e-06	0.00117189	0.11596	1.79636	14	0.025878	nsy	PF3D7_0422500	pre-mRNA-splicing helicase BRR2, putative		conserved Plasmodium membrane protein%2C unknown function
Pf3D7_04_v3-1035496|PF3D7_1474200	Pf3D7_04_v3-1035496	PF3D7_1474200	distant trans	4.54588e-06	0.00151439	0.13217	1.82727	13	0.0238971	syn	PF3D7_0422500	pre-mRNA-splicing helicase BRR2, putative		conserved Plasmodium membrane protein%2C unknown function
Pf3D7_04_v3-1035500|PF3D7_0420700	Pf3D7_04_v3-1035500	PF3D7_0420700	distant cis	1.72873e-06	0.00680563	0.0835411	1.76521	12	0.0220994	nsy	PF3D7_0422500	pre-mRNA-splicing helicase BRR2, putative		erythrocyte membrane protein 1%2C PfEMP1
Pf3D7_04_v3-1035500|PF3D7_1352400	Pf3D7_04_v3-1035500	PF3D7_1352400	distant trans	3.22914e-06	0.0398024	0.113882	0.610941	12	0.0220994	nsy	PF3D7_0422500	pre-mRNA-splicing helicase BRR2, putative		conserved Plasmodium protein%2C unknown function
Pf3D7_04_v3-1037656|PF3D7_1138000	Pf3D7_04_v3-1037656	PF3D7_1138000	distant trans	5.15776e-06	0.127149	0.0399334	1.11503	205	0.46593	syn	PF3D7_0422500	pre-mRNA-splicing helicase BRR2, putative		conserved Plasmodium protein%2C unknown function
Pf3D7_04_v3-1038307|PF3D7_1010900	Pf3D7_04_v3-1038307	PF3D7_1010900	distant trans	4.77883e-07	0.00589039	0.00665557	0.829334	183	0.434263	inter	PF3D7_0422500|+|PF3D7_0422600|-	pre-mRNA-splicing helicase BRR2, putative	conserved Plasmodium protein, unknown function	conserved Plasmodium protein%2C unknown function
Pf3D7_04_v3-1038324|PF3D7_1010900	Pf3D7_04_v3-1038324	PF3D7_1010900	distant trans	1.51606e-07	0.00373739	0.00374376	0.824381	186	0.431683	inter	PF3D7_0422500|+|PF3D7_0422600|-	pre-mRNA-splicing helicase BRR2, putative	conserved Plasmodium protein, unknown function	conserved Plasmodium protein%2C unknown function
Pf3D7_04_v3-1038324|PF3D7_1311700	Pf3D7_04_v3-1038324	PF3D7_1311700	distant trans	8.09826e-06	0.00433996	0.0557404	1.19773	186	0.431683	inter	PF3D7_0422500|+|PF3D7_0422600|-	pre-mRNA-splicing helicase BRR2, putative	conserved Plasmodium protein, unknown function	cytochrome c%2C putative
Pf3D7_04_v3-1038393|PF3D7_1010900	Pf3D7_04_v3-1038393	PF3D7_1010900	distant trans	1.13523e-06	0.00932854	0.0112313	1.23064	145	0.284314	inter	PF3D7_0422500|+|PF3D7_0422600|-	pre-mRNA-splicing helicase BRR2, putative	conserved Plasmodium protein, unknown function	conserved Plasmodium protein%2C unknown function
Pf3D7_04_v3-1038475|PF3D7_0903600	Pf3D7_04_v3-1038475	PF3D7_0903600	distant trans	6.31353e-06	0.107378	0.0457571	0.927589	221	0.494208	inter	PF3D7_0422500|+|PF3D7_0422600|-	pre-mRNA-splicing helicase BRR2, putative	conserved Plasmodium protein, unknown function	conserved Plasmodium protein%2C unknown function%2C unspecified product
Pf3D7_04_v3-1043859|PF3D7_0607100	Pf3D7_04_v3-1043859	PF3D7_0607100	distant trans	1.37384e-06	0.00147251	0.0128952	0.760445	93	0.176806	syn	PF3D7_0422800	serpentine receptor, putative		MYND-type zinc finger protein%2C putative
Pf3D7_04_v3-104406|PF3D7_0306900	Pf3D7_04_v3-104406	PF3D7_0306900	distant trans	2.14392e-06	0.0227759	0.0170549	1.27528	83	0.152855	nsy	PF3D7_0401800	Plasmodium exported protein (PHISTb), unknown function		40S ribosomal protein S23%2C putative
Pf3D7_04_v3-104406|PF3D7_0708600	Pf3D7_04_v3-104406	PF3D7_0708600	distant trans	8.76655e-06	0.0360188	0.0586522	0.829581	83	0.152855	nsy	PF3D7_0401800	Plasmodium exported protein (PHISTb), unknown function		inner membrane complex protein 1d%2C putative
Pf3D7_04_v3-104406|PF3D7_1311500	Pf3D7_04_v3-104406	PF3D7_1311500	distant trans	1.31285e-06	0.0161821	0.0124792	0.835461	83	0.152855	nsy	PF3D7_0401800	Plasmodium exported protein (PHISTb), unknown function		26S protease regulatory subunit 7%2C putative
Pf3D7_04_v3-104413|PF3D7_1311500	Pf3D7_04_v3-104413	PF3D7_1311500	distant trans	6.76393e-06	0.0416861	0.047005	0.847501	83	0.152855	nsy	PF3D7_0401800	Plasmodium exported protein (PHISTb), unknown function		26S protease regulatory subunit 7%2C putative
Pf3D7_04_v3-1051115|PF3D7_1024700	Pf3D7_04_v3-1051115	PF3D7_1024700	distant trans	6.19993e-06	0.0613564	0.152535	1.94541	7	0.0143737	inter	PF3D7_0423200|+|PF3D7_0423300|-	BSD-domain protein, putative	conserved Plasmodium protein, unknown function	conserved Plasmodium protein%2C unknown function
Pf3D7_04_v3-1051722|PF3D7_1474200	Pf3D7_04_v3-1051722	PF3D7_1474200	distant trans	9.65511e-09	2.072e-05	0.0124688	2.39669	9	0.0166052	nsy	PF3D7_0423300	conserved Plasmodium protein, unknown function		conserved Plasmodium membrane protein%2C unknown function
Pf3D7_04_v3-105259|PF3D7_1038100	Pf3D7_04_v3-105259	PF3D7_1038100	distant trans	7.81416e-06	0.0923864	0.0536606	1.50598	36	0.0670391	nsy	PF3D7_0401800	Plasmodium exported protein (PHISTb), unknown function		GDP dissociation inhibitor%2C putative
Pf3D7_04_v3-1054850|PF3D7_0926700	Pf3D7_04_v3-1054850	PF3D7_0926700	distant trans	1.06399e-06	0.0262296	0.0673317	0.556988	10	0.019084	inter	PF3D7_0423300|-|PF3D7_0423400|+	conserved Plasmodium protein, unknown function	apical asparagine-rich protein AARP	glutamine-dependent NAD(+) synthetase%2C putative
Pf3D7_04_v3-1056689|PF3D7_0532100	Pf3D7_04_v3-1056689	PF3D7_0532100	distant trans	9.99493e-07	0.00175996	0.0660848	0.637361	24	0.0477137	inter	PF3D7_0423400|+|PF3D7_0423500|+			early transcribed membrane protein 5
Pf3D7_04_v3-1056689|PF3D7_0905700	Pf3D7_04_v3-1056689	PF3D7_0905700	distant trans	1.29508e-06	0.000249424	0.0739817	0.63789	24	0.0477137	inter	PF3D7_0423400|+|PF3D7_0423500|+			autophagy-related protein 3%2C putative
Pf3D7_04_v3-1093508|PF3D7_0511900	Pf3D7_04_v3-1093508	PF3D7_0511900	distant trans	5.46733e-07	0.00449269	0.0502909	0.50123	6	0.0110497	syn	PF3D7_0424300	erythrocyte binding antigen-165, pseudogene		conserved Plasmodium protein%2C unknown function
Pf3D7_04_v3-1097005|PF3D7_0828100	Pf3D7_04_v3-1097005	PF3D7_0828100	distant trans	3.0213e-08	2.66004e-05	0.0174564	2.17781	9	0.0277264	nsy	PF3D7_0424300	erythrocyte binding antigen-165, pseudogene		conserved Plasmodium protein%2C unknown function
Pf3D7_04_v3-1097030|PF3D7_0828100	Pf3D7_04_v3-1097030	PF3D7_0828100	distant trans	2.63569e-08	2.40648e-05	0.0162095	2.18436	9	0.0295203	nsy	PF3D7_0424300	erythrocyte binding antigen-165, pseudogene		conserved Plasmodium protein%2C unknown function
Pf3D7_04_v3-1098051|PF3D7_1405500	Pf3D7_04_v3-1098051	PF3D7_1405500	distant trans	3.24684e-06	0.00889347	0.113882	0.696907	14	0.0265655	inter	PF3D7_0424300|+|PF3D7_0424400|+	erythrocyte binding antigen-165, pseudogene	surface-associated interspersed protein 4.2 (SURFIN 4.2)	COBW domain-containing protein 1%2C putative
Pf3D7_04_v3-1099067|PF3D7_0607100	Pf3D7_04_v3-1099067	PF3D7_0607100	distant trans	1.9971e-06	0.00189356	0.0931006	1.52613	19	0.0358491	inter	PF3D7_0424300|+|PF3D7_0424400|+	erythrocyte binding antigen-165, pseudogene	surface-associated interspersed protein 4.2 (SURFIN 4.2)	MYND-type zinc finger protein%2C putative
Pf3D7_04_v3-1099759|PF3D7_0620500	Pf3D7_04_v3-1099759	PF3D7_0620500	distant trans	4.31858e-06	0.106462	0.128429	0.660909	16	0.0299625	inter	PF3D7_0424300|+|PF3D7_0424400|+	erythrocyte binding antigen-165, pseudogene	surface-associated interspersed protein 4.2 (SURFIN 4.2)	cleavage stimulation factor subunit 1%2C putative
Pf3D7_04_v3-1099759|PF3D7_1212900	Pf3D7_04_v3-1099759	PF3D7_1212900	distant trans	9.17861e-06	0.0323245	0.176642	0.737691	16	0.0299625	inter	PF3D7_0424300|+|PF3D7_0424400|+	erythrocyte binding antigen-165, pseudogene	surface-associated interspersed protein 4.2 (SURFIN 4.2)	bromodomain protein 2%2C putative
Pf3D7_04_v3-1100038|PF3D7_0802200	Pf3D7_04_v3-1100038	PF3D7_0802200	distant trans	1.54469e-08	0.000190399	0.014547	1.91444	7	0.012963	nsy	PF3D7_0424400	surface-associated interspersed protein 4.2 (SURFIN 4.2)		1-cys peroxiredoxin
Pf3D7_04_v3-1100038|PF3D7_1012800	Pf3D7_04_v3-1100038	PF3D7_1012800	distant trans	6.97316e-06	0.0156275	0.158354	1.95485	7	0.012963	nsy	PF3D7_0424400	surface-associated interspersed protein 4.2 (SURFIN 4.2)		conserved Plasmodium protein%2C unknown function
Pf3D7_04_v3-1100038|PF3D7_1419000	Pf3D7_04_v3-1100038	PF3D7_1419000	distant trans	9.09127e-06	0.153761	0.17581	0.510607	7	0.012963	nsy	PF3D7_0424400	surface-associated interspersed protein 4.2 (SURFIN 4.2)		conserved Plasmodium protein%2C unknown function
Pf3D7_04_v3-1100168|PF3D7_1009000	Pf3D7_04_v3-1100168	PF3D7_1009000	distant trans	6.94524e-06	0.0428035	0.0478369	0.816924	91	0.168519	syn	PF3D7_0424400	surface-associated interspersed protein 4.2 (SURFIN 4.2)		diphthine methyl ester synthase%2C putative
Pf3D7_04_v3-1100703|PF3D7_1010100	Pf3D7_04_v3-1100703	PF3D7_1010100	distant trans	9.53039e-06	0.0864669	0.0615641	1.14111	57	0.10536	nsy	PF3D7_0424400	surface-associated interspersed protein 4.2 (SURFIN 4.2)		conserved Plasmodium protein%2C unknown function
Pf3D7_04_v3-1101249|PF3D7_1474200	Pf3D7_04_v3-1101249	PF3D7_1474200	distant trans	7.80303e-06	0.00218591	0.165004	1.8448	12	0.0240481	nsy	PF3D7_0424400	surface-associated interspersed protein 4.2 (SURFIN 4.2)		conserved Plasmodium membrane protein%2C unknown function
Pf3D7_04_v3-1101839|PF3D7_1102700	Pf3D7_04_v3-1101839	PF3D7_1102700	distant trans	4.65695e-06	0.00255118	0.133001	0.742587	19	0.0353818	nsy	PF3D7_0424400	surface-associated interspersed protein 4.2 (SURFIN 4.2)		early transcribed membrane protein 11.1
Pf3D7_04_v3-110694|PF3D7_1124100	Pf3D7_04_v3-110694	PF3D7_1124100	distant trans	9.12079e-06	0.0749485	0.0594842	1.24905	81	0.149446	nsy	PF3D7_0401900	acyl-CoA synthetase		beige/BEACH domain protein%2C putative
Pf3D7_04_v3-1107782|PF3D7_0903000	Pf3D7_04_v3-1107782	PF3D7_0903000	distant trans	1.69653e-06	0.0104557	0.0827099	0.468518	9	0.0194805	inter	PF3D7_0424400|+|PF3D7_0424500|+	surface-associated interspersed protein 4.2 (SURFIN 4.2)	serine/threonine protein kinase, FIKK family	conserved protein%2C unknown function
Pf3D7_04_v3-1118836|PF3D7_0607100	Pf3D7_04_v3-1118836	PF3D7_0607100	distant trans	1.52913e-07	0.000314134	0.0303408	1.62499	17	0.0323194	nsy	PF3D7_0424700	serine/threonine protein kinase, FIKK family		MYND-type zinc finger protein%2C putative
Pf3D7_04_v3-1118996|PF3D7_0632500	Pf3D7_04_v3-1118996	PF3D7_0632500	distant trans	2.48322e-06	0.0306081	0.105154	1.21756	24	0.0446097	syn	PF3D7_0424700	serine/threonine protein kinase, FIKK family		erythrocyte membrane protein 1%2C PfEMP1
Pf3D7_04_v3-1128971|PF3D7_0532100	Pf3D7_04_v3-1128971	PF3D7_0532100	distant trans	4.1001e-06	0.00421149	0.124688	0.629191	16	0.0344828	inter	PF3D7_0424900|+|PF3D7_0425000|-	Plasmodium exported protein (PHISTa), unknown function	Plasmodium exported protein, unknown function, pseudogene	early transcribed membrane protein 5
Pf3D7_04_v3-1128971|PF3D7_0629000	Pf3D7_04_v3-1128971	PF3D7_0629000	distant trans	7.78732e-06	0.00286527	0.165004	1.58282	16	0.0344828	inter	PF3D7_0424900|+|PF3D7_0425000|-	Plasmodium exported protein (PHISTa), unknown function	Plasmodium exported protein, unknown function, pseudogene	N-acetyltransferase%2C putative
Pf3D7_04_v3-1129823|PF3D7_0215300	Pf3D7_04_v3-1129823	PF3D7_0215300	distant trans	8.23197e-06	0.170405	0.0557404	1.29762	32	0.0595903	nsy	PF3D7_0425000	Plasmodium exported protein, unknown function, pseudogene		acyl-CoA synthetase
Pf3D7_04_v3-1130657|PF3D7_1449000	Pf3D7_04_v3-1130657	PF3D7_1449000	distant trans	8.45358e-06	0.15543	0.0561564	1.33969	54	0.145794	nsy	PF3D7_0425000	Plasmodium exported protein, unknown function, pseudogene		gamete egress and sporozoite traversal protein%2C putative
Pf3D7_04_v3-1131229|PF3D7_1438600	Pf3D7_04_v3-1131229	PF3D7_1438600	distant trans	5.14572e-06	0.001922	0.0399334	0.81072	34	0.0648855	inter	PF3D7_0425000|-|PF3D7_0425100|-	Plasmodium exported protein, unknown function, pseudogene	Plasmodium exported protein (hyp6), unknown function	conserved protein%2C unknown function
Pf3D7_04_v3-1135751|PF3D7_0618100	Pf3D7_04_v3-1135751	PF3D7_0618100	distant trans	9.0764e-06	0.0559379	0.17581	1.6572	10	0.0206612	inter	PF3D7_0425100|-|PF3D7_0425200|+	Plasmodium exported protein (hyp6), unknown function	Plasmodium exported protein (hyp15), unknown function	conserved Plasmodium protein%2C unknown function
Pf3D7_04_v3-1136009|PF3D7_0532400	Pf3D7_04_v3-1136009	PF3D7_0532400	distant trans	9.86517e-06	0.102411	0.184539	0.772818	16	0.0357942	inter	PF3D7_0425100|-|PF3D7_0425200|+	Plasmodium exported protein (hyp6), unknown function	Plasmodium exported protein (hyp15), unknown function	lysine-rich membrane-associated PHISTb protein
Pf3D7_04_v3-1136618|PF3D7_0406900	Pf3D7_04_v3-1136618	PF3D7_0406900	distant cis	1.11273e-06	0.0137154	0.0108153	0.777507	74	0.140152	syn	PF3D7_0425200	Plasmodium exported protein (hyp15), unknown function		conserved Plasmodium protein%2C unknown function
Pf3D7_04_v3-1136618|PF3D7_1423100	Pf3D7_04_v3-1136618	PF3D7_1423100	distant trans	6.81775e-06	0.0840356	0.047005	0.729211	74	0.140152	syn	PF3D7_0425200	Plasmodium exported protein (hyp15), unknown function		ankyrin%2C putative
Pf3D7_04_v3-1136721|PF3D7_1135300	Pf3D7_04_v3-1136721	PF3D7_1135300	distant trans	7.25198e-07	0.0178776	0.0577722	0.755697	25	0.0466418	intron	PF3D7_0425200	Plasmodium exported protein (hyp15), unknown function		conserved Plasmodium membrane protein%2C unknown function
Pf3D7_04_v3-1136918|PF3D7_1458200	Pf3D7_04_v3-1136918	PF3D7_1458200	distant trans	6.69323e-07	0.00550005	0.00790349	1.31499	72	0.135084	nsy	PF3D7_0425200	Plasmodium exported protein (hyp15), unknown function		conserved Plasmodium protein%2C unknown function
Pf3D7_04_v3-1137155|PF3D7_1112700	Pf3D7_04_v3-1137155	PF3D7_1112700	distant trans	3.95247e-06	0.0487181	0.03203	0.734518	34	0.0630798	nsy	PF3D7_0425200	Plasmodium exported protein (hyp15), unknown function		conserved Plasmodium protein%2C unknown function
Pf3D7_04_v3-1137318|PF3D7_1239600	Pf3D7_04_v3-1137318	PF3D7_1239600	distant trans	8.98114e-06	0.0442806	0.175395	0.602969	12	0.0226843	syn	PF3D7_0425200	Plasmodium exported protein (hyp15), unknown function		hydroxyethylthiazole kinase
Pf3D7_04_v3-1137323|PF3D7_0412400	Pf3D7_04_v3-1137323	PF3D7_0412400	distant cis	1.85951e-09	7.64011e-06	0.00831255	2.53387	7	0.0131332	nsy	PF3D7_0425200	Plasmodium exported protein (hyp15), unknown function		erythrocyte membrane protein 1%2C PfEMP1
Pf3D7_04_v3-1137323|PF3D7_0414200	Pf3D7_04_v3-1137323	PF3D7_0414200	distant cis	2.17597e-06	0.00421927	0.0985037	2.27758	7	0.0131332	nsy	PF3D7_0425200	Plasmodium exported protein (hyp15), unknown function		calmodulin-like protein
Pf3D7_04_v3-1137323|PF3D7_0423400	Pf3D7_04_v3-1137323	PF3D7_0423400	distant cis	9.12109e-06	0.0281066	0.176226	0.502355	7	0.0131332	nsy	PF3D7_0425200	Plasmodium exported protein (hyp15), unknown function		apical asparagine-rich protein AARP
Pf3D7_04_v3-1137323|PF3D7_0824300	Pf3D7_04_v3-1137323	PF3D7_0824300	distant trans	7.13396e-06	0.00920885	0.159185	1.70348	7	0.0131332	nsy	PF3D7_0425200	Plasmodium exported protein (hyp15), unknown function		GTP-binding protein%2C putative
Pf3D7_04_v3-1137323|PF3D7_0828100	Pf3D7_04_v3-1137323	PF3D7_0828100	distant trans	1.4438e-10	1.57855e-06	0.00374065	2.78641	7	0.0131332	nsy	PF3D7_0425200	Plasmodium exported protein (hyp15), unknown function		conserved Plasmodium protein%2C unknown function
Pf3D7_04_v3-1137323|PF3D7_0908400	Pf3D7_04_v3-1137323	PF3D7_0908400	distant trans	9.94262e-06	0.00875376	0.184954	0.557083	7	0.0131332	nsy	PF3D7_0425200	Plasmodium exported protein (hyp15), unknown function		conserved Plasmodium protein%2C unknown function
Pf3D7_04_v3-1137323|PF3D7_1125200	Pf3D7_04_v3-1137323	PF3D7_1125200	distant trans	6.41774e-06	0.0197763	0.155029	0.530838	7	0.0131332	nsy	PF3D7_0425200	Plasmodium exported protein (hyp15), unknown function		conserved Plasmodium protein%2C unknown function
Pf3D7_04_v3-1137324|PF3D7_1135300	Pf3D7_04_v3-1137324	PF3D7_1135300	distant trans	3.0177e-06	0.0185981	0.111388	0.735673	16	0.0311284	nsy	PF3D7_0425200	Plasmodium exported protein (hyp15), unknown function		conserved Plasmodium membrane protein%2C unknown function
Pf3D7_04_v3-1138030|PF3D7_0618100	Pf3D7_04_v3-1138030	PF3D7_0618100	distant trans	2.82713e-06	0.0425661	0.108063	1.92345	7	0.013308	inter	PF3D7_0425200|+|PF3D7_0425300|+	Plasmodium exported protein (hyp15), unknown function	Plasmodium exported protein (PHISTa), unknown function, pseudogene	conserved Plasmodium protein%2C unknown function
Pf3D7_04_v3-1138030|PF3D7_1025900	Pf3D7_04_v3-1138030	PF3D7_1025900	distant trans	5.25568e-06	0.129563	0.143392	1.55312	7	0.013308	inter	PF3D7_0425200|+|PF3D7_0425300|+	Plasmodium exported protein (hyp15), unknown function	Plasmodium exported protein (PHISTa), unknown function, pseudogene	conserved Plasmodium protein%2C unknown function
Pf3D7_04_v3-1138030|PF3D7_1221500	Pf3D7_04_v3-1138030	PF3D7_1221500	distant trans	4.30938e-06	0.0709934	0.128013	0.497937	7	0.013308	inter	PF3D7_0425200|+|PF3D7_0425300|+	Plasmodium exported protein (hyp15), unknown function	Plasmodium exported protein (PHISTa), unknown function, pseudogene	conserved Plasmodium protein%2C unknown function
Pf3D7_04_v3-1140053|PF3D7_0107800	Pf3D7_04_v3-1140053	PF3D7_0107800	distant trans	3.18088e-06	0.0392075	0.112635	1.46735	19	0.0377734	inter	PF3D7_0425200|+|PF3D7_0425300|+	Plasmodium exported protein (hyp15), unknown function	Plasmodium exported protein (PHISTa), unknown function, pseudogene	double-strand break repair protein MRE11
Pf3D7_04_v3-1141503|PF3D7_1111900	Pf3D7_04_v3-1141503	PF3D7_1111900	distant trans	6.8849e-06	0.0565755	0.0478369	1.37886	85	0.162524	nsy	PF3D7_0425300	Plasmodium exported protein (PHISTa), unknown function, pseudogene		conserved Plasmodium protein%2C unknown function
Pf3D7_04_v3-1141537|PF3D7_1111900	Pf3D7_04_v3-1141537	PF3D7_1111900	distant trans	4.07706e-07	0.00502539	0.00540765	1.42695	86	0.16381	nsy	PF3D7_0425300	Plasmodium exported protein (PHISTa), unknown function, pseudogene		conserved Plasmodium protein%2C unknown function
Pf3D7_04_v3-1141541|PF3D7_1111900	Pf3D7_04_v3-1141541	PF3D7_1111900	distant trans	1.88127e-07	0.0046377	0.00374376	1.44207	86	0.166023	nsy	PF3D7_0425300	Plasmodium exported protein (PHISTa), unknown function, pseudogene		conserved Plasmodium protein%2C unknown function
Pf3D7_04_v3-1141619|PF3D7_0618100	Pf3D7_04_v3-1141619	PF3D7_0618100	distant trans	3.45336e-06	0.0425661	0.116376	1.83356	7	0.0131086	syn	PF3D7_0425300	Plasmodium exported protein (PHISTa), unknown function, pseudogene		conserved Plasmodium protein%2C unknown function
Pf3D7_04_v3-1141619|PF3D7_1346900	Pf3D7_04_v3-1141619	PF3D7_1346900	distant trans	9.04937e-06	0.21973	0.17581	0.510116	7	0.0131086	syn	PF3D7_0425300	Plasmodium exported protein (PHISTa), unknown function, pseudogene		conserved Plasmodium protein%2C unknown function
Pf3D7_04_v3-1143221|PF3D7_0318600	Pf3D7_04_v3-1143221	PF3D7_0318600	distant trans	3.12472e-06	0.0128384	0.111804	0.756116	15	0.0432277	inter	PF3D7_0425300|+|PF3D7_0425400|+	Plasmodium exported protein (PHISTa), unknown function, pseudogene	Plasmodium exported protein (PHISTa), unknown function	cleavage and polyadenylation specificity factor%2C putative
Pf3D7_04_v3-1143221|PF3D7_1372200	Pf3D7_04_v3-1143221	PF3D7_1372200	distant trans	4.27607e-09	1.05414e-05	0.0108063	0.495315	15	0.0432277	inter	PF3D7_0425300|+|PF3D7_0425400|+	Plasmodium exported protein (PHISTa), unknown function, pseudogene	Plasmodium exported protein (PHISTa), unknown function	histidine-rich protein III
Pf3D7_04_v3-1143702|PF3D7_0405600	Pf3D7_04_v3-1143702	PF3D7_0405600	distant cis	8.04771e-08	0.00110235	0.00249584	0.681283	35	0.0707071	inter	PF3D7_0425300|+|PF3D7_0425400|+	Plasmodium exported protein (PHISTa), unknown function, pseudogene	Plasmodium exported protein (PHISTa), unknown function	conserved Plasmodium membrane protein%2C unknown function
Pf3D7_04_v3-1143717|PF3D7_0405600	Pf3D7_04_v3-1143717	PF3D7_0405600	distant cis	1.65693e-06	0.00466212	0.0133111	0.709386	35	0.0714286	inter	PF3D7_0425300|+|PF3D7_0425400|+	Plasmodium exported protein (PHISTa), unknown function, pseudogene	Plasmodium exported protein (PHISTa), unknown function	conserved Plasmodium membrane protein%2C unknown function
Pf3D7_04_v3-1143717|PF3D7_1429600	Pf3D7_04_v3-1143717	PF3D7_1429600	distant trans	8.94616e-06	0.0346525	0.0590682	1.32333	35	0.0714286	inter	PF3D7_0425300|+|PF3D7_0425400|+	Plasmodium exported protein (PHISTa), unknown function, pseudogene	Plasmodium exported protein (PHISTa), unknown function	conserved Plasmodium protein%2C unknown function
Pf3D7_04_v3-1143719|PF3D7_0405600	Pf3D7_04_v3-1143719	PF3D7_0405600	distant cis	1.70206e-06	0.00466212	0.0133111	0.709743	35	0.0712831	inter	PF3D7_0425300|+|PF3D7_0425400|+	Plasmodium exported protein (PHISTa), unknown function, pseudogene	Plasmodium exported protein (PHISTa), unknown function	conserved Plasmodium membrane protein%2C unknown function
Pf3D7_04_v3-115545|PF3D7_1425300	Pf3D7_04_v3-115545	PF3D7_1425300	distant trans	2.80698e-07	0.000532443	0.0407315	1.90819	6	0.011215	nsy	PF3D7_0402000	Plasmodium exported protein (PHISTa), unknown function		conserved Plasmodium protein%2C unknown function
Pf3D7_04_v3-124475|PF3D7_1229000	Pf3D7_04_v3-124475	PF3D7_1229000	distant trans	3.47677e-06	0.0152487	0.0287022	1.28485	49	0.0904059	nsy	PF3D7_0402100	Plasmodium exported protein (PHISTb), unknown function		conserved Plasmodium membrane protein%2C unknown function
Pf3D7_04_v3-128466|PF3D7_1335800	Pf3D7_04_v3-128466	PF3D7_1335800	distant trans	2.83642e-06	0.0233078	0.0232945	1.16929	164	0.303704	nsy	PF3D7_0402200	surface-associated interspersed protein 4.1 (SURFIN 4.1), pseudogene		conserved Plasmodium protein%2C unknown function
Pf3D7_04_v3-128484|PF3D7_1335800	Pf3D7_04_v3-128484	PF3D7_1335800	distant trans	1.76213e-06	0.02172	0.0133111	1.17345	164	0.303704	nsy	PF3D7_0402200	surface-associated interspersed protein 4.1 (SURFIN 4.1), pseudogene		conserved Plasmodium protein%2C unknown function
Pf3D7_04_v3-128816|PF3D7_0525800	Pf3D7_04_v3-128816	PF3D7_0525800	distant trans	2.27261e-06	0.00430958	0.100998	1.25777	22	0.0405904	nsy	PF3D7_0402200	surface-associated interspersed protein 4.1 (SURFIN 4.1), pseudogene		inner membrane complex protein 1g%2C putative
Pf3D7_04_v3-128816|PF3D7_1006500	Pf3D7_04_v3-128816	PF3D7_1006500	distant trans	2.27159e-06	0.00973684	0.100998	1.6132	22	0.0405904	nsy	PF3D7_0402200	surface-associated interspersed protein 4.1 (SURFIN 4.1), pseudogene		conserved Plasmodium protein%2C unknown function
Pf3D7_04_v3-129157|PF3D7_0305500	Pf3D7_04_v3-129157	PF3D7_0305500	distant trans	3.6186e-07	0.00892057	0.00540765	1.19749	97	0.17963	nsy	PF3D7_0402200	surface-associated interspersed protein 4.1 (SURFIN 4.1), pseudogene		conserved Plasmodium protein%2C unknown function
Pf3D7_04_v3-131817|PF3D7_1229000	Pf3D7_04_v3-131817	PF3D7_1229000	distant trans	3.71134e-06	0.0152487	0.031198	1.2675	49	0.0909091	syn	PF3D7_0402200	surface-associated interspersed protein 4.1 (SURFIN 4.1), pseudogene		conserved Plasmodium membrane protein%2C unknown function
Pf3D7_04_v3-132253|PF3D7_0509300	Pf3D7_04_v3-132253	PF3D7_0509300	distant trans	9.42634e-06	0.0774594	0.0615641	1.17613	204	0.43129	syn	PF3D7_0402200	surface-associated interspersed protein 4.1 (SURFIN 4.1), pseudogene		conserved Plasmodium protein%2C unknown function
Pf3D7_04_v3-132305|PF3D7_0421300	Pf3D7_04_v3-132305	PF3D7_0421300	distant cis	3.31382e-06	0.0204231	0.0270383	1.2456	100	0.212766	nsy	PF3D7_0402200	surface-associated interspersed protein 4.1 (SURFIN 4.1), pseudogene		erythrocyte membrane protein 1%2C PfEMP1
Pf3D7_04_v3-132337|PF3D7_0509300	Pf3D7_04_v3-132337	PF3D7_0509300	distant trans	3.26454e-06	0.0662284	0.0266223	1.1982	182	0.401766	nsy	PF3D7_0402200	surface-associated interspersed protein 4.1 (SURFIN 4.1), pseudogene		conserved Plasmodium protein%2C unknown function
Pf3D7_04_v3-132380|PF3D7_0618300	Pf3D7_04_v3-132380	PF3D7_0618300	distant trans	8.79975e-06	0.106141	0.0586522	0.842233	77	0.173034	nsy	PF3D7_0402200	surface-associated interspersed protein 4.1 (SURFIN 4.1), pseudogene		60S ribosomal protein L27a%2C putative
Pf3D7_04_v3-132391|PF3D7_0618300	Pf3D7_04_v3-132391	PF3D7_0618300	distant trans	9.22142e-06	0.106141	0.0611481	0.843778	78	0.162162	nsy	PF3D7_0402200	surface-associated interspersed protein 4.1 (SURFIN 4.1), pseudogene		60S ribosomal protein L27a%2C putative
Pf3D7_04_v3-132501|PF3D7_1318100	Pf3D7_04_v3-132501	PF3D7_1318100	distant trans	5.56997e-06	0.0457703	0.0424293	0.85731	95	0.185185	syn	PF3D7_0402200	surface-associated interspersed protein 4.1 (SURFIN 4.1), pseudogene		ferredoxin%2C putative
Pf3D7_04_v3-132503|PF3D7_1318100	Pf3D7_04_v3-132503	PF3D7_1318100	distant trans	3.52134e-06	0.0457703	0.0287022	0.854256	94	0.183594	nsy	PF3D7_0402200	surface-associated interspersed protein 4.1 (SURFIN 4.1), pseudogene		ferredoxin%2C putative
Pf3D7_04_v3-132536|PF3D7_1434600	Pf3D7_04_v3-132536	PF3D7_1434600	distant trans	8.22729e-06	0.202819	0.0557404	0.824313	144	0.413502	nsy	PF3D7_0402200	surface-associated interspersed protein 4.1 (SURFIN 4.1), pseudogene		methionine aminopeptidase 2
Pf3D7_04_v3-132745|PF3D7_1229000	Pf3D7_04_v3-132745	PF3D7_1229000	distant trans	1.16177e-06	0.00954664	0.0112313	1.29184	49	0.0968379	nsy	PF3D7_0402200	surface-associated interspersed protein 4.1 (SURFIN 4.1), pseudogene		conserved Plasmodium membrane protein%2C unknown function
Pf3D7_04_v3-132777|PF3D7_0316900	Pf3D7_04_v3-132777	PF3D7_0316900	distant trans	6.55623e-06	0.0453749	0.046589	1.2782	116	0.235772	syn	PF3D7_0402200	surface-associated interspersed protein 4.1 (SURFIN 4.1), pseudogene		E3 ubiquitin-protein ligase%2C putative
Pf3D7_04_v3-132802|PF3D7_0211900	Pf3D7_04_v3-132802	PF3D7_0211900	distant trans	2.13829e-06	0.0098815	0.0170549	1.4552	30	0.0580271	nsy	PF3D7_0402200	surface-associated interspersed protein 4.1 (SURFIN 4.1), pseudogene		conserved Plasmodium protein%2C unknown function
Pf3D7_04_v3-132802|PF3D7_1333500	Pf3D7_04_v3-132802	PF3D7_1333500	distant trans	4.01647e-06	0.0198028	0.0324459	1.42356	30	0.0580271	nsy	PF3D7_0402200	surface-associated interspersed protein 4.1 (SURFIN 4.1), pseudogene		conserved Plasmodium protein%2C unknown function
Pf3D7_04_v3-132802|PF3D7_1460700	Pf3D7_04_v3-132802	PF3D7_1460700	distant trans	3.37641e-06	0.0277451	0.0274542	0.709655	30	0.0580271	nsy	PF3D7_0402200	surface-associated interspersed protein 4.1 (SURFIN 4.1), pseudogene		60S ribosomal protein L27
Pf3D7_04_v3-132824|PF3D7_0513600	Pf3D7_04_v3-132824	PF3D7_0513600	distant trans	9.78167e-07	0.0204323	0.00998336	1.32392	27	0.0605381	nsy	PF3D7_0402200	surface-associated interspersed protein 4.1 (SURFIN 4.1), pseudogene		deoxyribodipyrimidine photo-lyase%2C putative
Pf3D7_04_v3-132848|PF3D7_0211900	Pf3D7_04_v3-132848	PF3D7_0211900	distant trans	7.78781e-06	0.0174532	0.0532446	1.30418	38	0.0818966	nsy	PF3D7_0402200	surface-associated interspersed protein 4.1 (SURFIN 4.1), pseudogene		conserved Plasmodium protein%2C unknown function
Pf3D7_04_v3-132848|PF3D7_0319200	Pf3D7_04_v3-132848	PF3D7_0319200	distant trans	4.35269e-06	0.0357675	0.0361897	1.27994	38	0.0818966	nsy	PF3D7_0402200	surface-associated interspersed protein 4.1 (SURFIN 4.1), pseudogene		endonuclease/exonuclease/phosphatase family protein%2C putative
Pf3D7_04_v3-132848|PF3D7_0620400	Pf3D7_04_v3-132848	PF3D7_0620400	distant trans	7.49173e-06	0.17255	0.0519967	1.29249	38	0.0818966	nsy	PF3D7_0402200	surface-associated interspersed protein 4.1 (SURFIN 4.1), pseudogene		merozoite surface protein 10
Pf3D7_04_v3-132848|PF3D7_0705900	Pf3D7_04_v3-132848	PF3D7_0705900	distant trans	4.36034e-06	0.0437287	0.0361897	1.32758	38	0.0818966	nsy	PF3D7_0402200	surface-associated interspersed protein 4.1 (SURFIN 4.1), pseudogene		ATP synthase subunit C%2C putative
Pf3D7_04_v3-132848|PF3D7_1005600	Pf3D7_04_v3-132848	PF3D7_1005600	distant trans	5.52171e-06	0.0355797	0.0424293	1.4018	38	0.0818966	nsy	PF3D7_0402200	surface-associated interspersed protein 4.1 (SURFIN 4.1), pseudogene		DnaJ protein%2C putative
Pf3D7_04_v3-132968|PF3D7_0513600	Pf3D7_04_v3-132968	PF3D7_0513600	distant trans	4.65139e-06	0.038222	0.0370216	1.1642	94	0.24498	nsy	PF3D7_0402200	surface-associated interspersed protein 4.1 (SURFIN 4.1), pseudogene		deoxyribodipyrimidine photo-lyase%2C putative
Pf3D7_04_v3-132968|PF3D7_0620700	Pf3D7_04_v3-132968	PF3D7_0620700	distant trans	2.0679e-06	0.0509778	0.016223	1.19876	94	0.24498	nsy	PF3D7_0402200	surface-associated interspersed protein 4.1 (SURFIN 4.1), pseudogene		DnaJ protein%2C putative
Pf3D7_04_v3-132968|PF3D7_0811500	Pf3D7_04_v3-132968	PF3D7_0811500	distant trans	1.13416e-06	0.0279592	0.0112313	1.21545	94	0.24498	nsy	PF3D7_0402200	surface-associated interspersed protein 4.1 (SURFIN 4.1), pseudogene		histone-arginine methyltransferase CARM1%2C putative
Pf3D7_04_v3-132968|PF3D7_1311200	Pf3D7_04_v3-132968	PF3D7_1311200	distant trans	2.134e-06	0.00210429	0.0166389	0.850373	94	0.24498	nsy	PF3D7_0402200	surface-associated interspersed protein 4.1 (SURFIN 4.1), pseudogene		alternative splicing regulator%2C putative
Pf3D7_04_v3-133060|PF3D7_0412400	Pf3D7_04_v3-133060	PF3D7_0412400	distant cis	5.5671e-06	0.0042398	0.146717	1.98504	9	0.0166667	nsy	PF3D7_0402200	surface-associated interspersed protein 4.1 (SURFIN 4.1), pseudogene		erythrocyte membrane protein 1%2C PfEMP1
Pf3D7_04_v3-133060|PF3D7_0828100	Pf3D7_04_v3-133060	PF3D7_0828100	distant trans	1.25728e-08	1.51202e-05	0.0141313	2.2945	9	0.0166667	nsy	PF3D7_0402200	surface-associated interspersed protein 4.1 (SURFIN 4.1), pseudogene		conserved Plasmodium protein%2C unknown function
Pf3D7_04_v3-133507|PF3D7_0316900	Pf3D7_04_v3-133507	PF3D7_0316900	distant trans	8.41919e-06	0.0453749	0.0561564	1.3029	110	0.240741	nsy	PF3D7_0402200	surface-associated interspersed protein 4.1 (SURFIN 4.1), pseudogene		E3 ubiquitin-protein ligase%2C putative
Pf3D7_04_v3-133521|PF3D7_1323700	Pf3D7_04_v3-133521	PF3D7_1323700	distant trans	8.39019e-06	0.0366784	0.0561564	1.39298	43	0.0944444	syn	PF3D7_0402200	surface-associated interspersed protein 4.1 (SURFIN 4.1), pseudogene		glideosome associated protein with multiple membrane spans 1
Pf3D7_04_v3-133552|PF3D7_1229000	Pf3D7_04_v3-133552	PF3D7_1229000	distant trans	2.90427e-07	0.00483271	0.00457571	1.26247	56	0.103512	nsy	PF3D7_0402200	surface-associated interspersed protein 4.1 (SURFIN 4.1), pseudogene		conserved Plasmodium membrane protein%2C unknown function
Pf3D7_04_v3-133563|PF3D7_1229000	Pf3D7_04_v3-133563	PF3D7_1229000	distant trans	2.90101e-06	0.0152487	0.0237105	1.2765	50	0.0924214	nsy	PF3D7_0402200	surface-associated interspersed protein 4.1 (SURFIN 4.1), pseudogene		conserved Plasmodium membrane protein%2C unknown function
Pf3D7_04_v3-133579|PF3D7_1229000	Pf3D7_04_v3-133579	PF3D7_1229000	distant trans	3.92074e-07	0.00483271	0.00540765	1.25903	56	0.103512	nsy	PF3D7_0402200	surface-associated interspersed protein 4.1 (SURFIN 4.1), pseudogene		conserved Plasmodium membrane protein%2C unknown function
Pf3D7_04_v3-134249|PF3D7_1425400	Pf3D7_04_v3-134249	PF3D7_1425400	distant trans	4.30982e-06	0.106246	0.0357737	0.82926	134	0.246777	nsy	PF3D7_0402200	surface-associated interspersed protein 4.1 (SURFIN 4.1), pseudogene		DEAD/DEAH box helicase%2C putative
Pf3D7_04_v3-138197|PF3D7_1303300	Pf3D7_04_v3-138197	PF3D7_1303300	distant trans	3.34376e-06	0.0824303	0.115544	1.39216	9	0.0165441	nsy	PF3D7_0402300	reticulocyte binding protein homologue 1		conserved Plasmodium protein%2C unknown function
Pf3D7_04_v3-140510|PF3D7_1401800	Pf3D7_04_v3-140510	PF3D7_1401800	distant trans	1.27291e-06	0.00627595	0.0735661	1.51049	9	0.0332103	nsy	PF3D7_0402300	reticulocyte binding protein homologue 1		choline kinase
Pf3D7_04_v3-140834|PF3D7_0111000	Pf3D7_04_v3-140834	PF3D7_0111000	distant trans	6.97109e-06	0.171851	0.158354	1.60876	9	0.0166359	nsy	PF3D7_0402300	reticulocyte binding protein homologue 1		kinesin-8%2C putative
Pf3D7_04_v3-142923|PF3D7_1032300	Pf3D7_04_v3-142923	PF3D7_1032300	distant trans	6.17389e-07	0.0152199	0.00748752	1.20748	163	0.300738	nsy	PF3D7_0402300	reticulocyte binding protein homologue 1		conserved Plasmodium protein%2C unknown function
Pf3D7_04_v3-143683|PF3D7_0903500	Pf3D7_04_v3-143683	PF3D7_0903500	distant trans	3.69424e-06	0.0910704	0.031198	0.881262	180	0.333333	syn	PF3D7_0402300	reticulocyte binding protein homologue 1		conserved Plasmodium protein%2C unknown function
Pf3D7_04_v3-143683|PF3D7_0907800	Pf3D7_04_v3-143683	PF3D7_0907800	distant trans	2.54285e-07	0.00626862	0.00415973	1.24779	180	0.333333	syn	PF3D7_0402300	reticulocyte binding protein homologue 1		apicoplast ribosomal protein L35 precursor%2C putative
Pf3D7_04_v3-143683|PF3D7_0928200	Pf3D7_04_v3-143683	PF3D7_0928200	distant trans	3.43055e-06	0.0777386	0.0287022	1.22015	180	0.333333	syn	PF3D7_0402300	reticulocyte binding protein homologue 1		conserved Plasmodium protein%2C unknown function
Pf3D7_04_v3-143869|PF3D7_1107400	Pf3D7_04_v3-143869	PF3D7_1107400	distant trans	2.24125e-07	0.00552513	0.0378221	1.37781	20	0.0369004	syn	PF3D7_0402300	reticulocyte binding protein homologue 1		DNA repair protein RAD51
Pf3D7_04_v3-143869|PF3D7_1479000	Pf3D7_04_v3-143869	PF3D7_1479000	distant trans	1.7815e-07	0.000141669	0.0332502	0.652919	20	0.0369004	syn	PF3D7_0402300	reticulocyte binding protein homologue 1		acyl-CoA synthetase
Pf3D7_04_v3-143886|PF3D7_1107400	Pf3D7_04_v3-143886	PF3D7_1107400	distant trans	2.46365e-06	0.0212907	0.0195507	1.30027	38	0.0698529	nsy	PF3D7_0402300	reticulocyte binding protein homologue 1		DNA repair protein RAD51
Pf3D7_04_v3-144102|PF3D7_1011500	Pf3D7_04_v3-144102	PF3D7_1011500	distant trans	3.53252e-06	0.0639786	0.0287022	0.691092	34	0.0633147	nsy	PF3D7_0402300	reticulocyte binding protein homologue 1		conserved Plasmodium membrane protein%2C unknown function
Pf3D7_04_v3-146373|PF3D7_1118400	Pf3D7_04_v3-146373	PF3D7_1118400	distant trans	1.98579e-06	0.00208675	0.092685	1.9179	11	0.0202952	nsy	PF3D7_0402300	reticulocyte binding protein homologue 1		haloacid dehalogenase-like hydrolase%2C putative
Pf3D7_04_v3-151196|PF3D7_0423800	Pf3D7_04_v3-151196	PF3D7_0423800	distant cis	4.68305e-06	0.00769644	0.133416	1.65463	14	0.0263158	inter	PF3D7_0402400|-|PF3D7_0402500|+	Plasmodium exported protein, unknown function	rifin, pseudogene	cysteine-rich protective antigen
Pf3D7_04_v3-151970|PF3D7_0521400	Pf3D7_04_v3-151970	PF3D7_0521400	distant trans	7.29725e-06	0.152541	0.160848	1.69949	9	0.0168856	inter	PF3D7_0402400|-|PF3D7_0402500|+	Plasmodium exported protein, unknown function	rifin, pseudogene	conserved Plasmodium protein%2C unknown function
Pf3D7_04_v3-152826|PF3D7_1316100	Pf3D7_04_v3-152826	PF3D7_1316100	distant trans	1.63126e-06	0.0402138	0.0133111	0.701609	33	0.0668016	inter	PF3D7_0402400|-|PF3D7_0402500|+	Plasmodium exported protein, unknown function	rifin, pseudogene	inositol polyphosphate kinase%2C putative
Pf3D7_04_v3-157394|PF3D7_0315200	Pf3D7_04_v3-157394	PF3D7_0315200	distant trans	9.55278e-06	0.0784983	0.179967	0.499203	7	0.0145833	inter	PF3D7_0402500|+|PF3D7_0402600|-	rifin, pseudogene	stevor	circumsporozoite- and TRAP-related protein
Pf3D7_04_v3-157394|PF3D7_1313100	Pf3D7_04_v3-157394	PF3D7_1313100	distant trans	8.29694e-06	0.0551863	0.169992	0.531977	7	0.0145833	inter	PF3D7_0402500|+|PF3D7_0402600|-	rifin, pseudogene	stevor	conserved Plasmodium protein%2C unknown function
Pf3D7_04_v3-157394|PF3D7_1318200	Pf3D7_04_v3-157394	PF3D7_1318200	distant trans	5.91672e-06	0.145859	0.148795	0.493508	7	0.0145833	inter	PF3D7_0402500|+|PF3D7_0402600|-	rifin, pseudogene	stevor	glycerol-3-phosphate 1-O-acyltransferase
Pf3D7_04_v3-157394|PF3D7_1437500	Pf3D7_04_v3-157394	PF3D7_1437500	distant trans	6.293e-06	0.0258558	0.152951	0.549892	7	0.0145833	inter	PF3D7_0402500|+|PF3D7_0402600|-	rifin, pseudogene	stevor	conserved Plasmodium membrane protein%2C unknown function
Pf3D7_04_v3-160242|PF3D7_0105900	Pf3D7_04_v3-160242	PF3D7_0105900	distant trans	2.7836e-06	0.0686214	0.106816	1.43829	19	0.0403397	intron	PF3D7_0402600	stevor		DNA binding protein%2C putative
Pf3D7_04_v3-160385|PF3D7_0421900	Pf3D7_04_v3-160385	PF3D7_0421900	distant cis	4.7978e-06	0.0190856	0.135079	1.71288	9	0.0186335	inter	PF3D7_0402600|-|PF3D7_0402700|-	stevor	rifin, pseudogene	conserved Plasmodium protein%2C unknown function
Pf3D7_04_v3-160385|PF3D7_0904200	Pf3D7_04_v3-160385	PF3D7_0904200	distant trans	4.37349e-08	0.000269538	0.0187032	2.10325	9	0.0186335	inter	PF3D7_0402600|-|PF3D7_0402700|-	stevor	rifin, pseudogene	PH domain-containing protein%2C putative
Pf3D7_04_v3-160385|PF3D7_1362600	Pf3D7_04_v3-160385	PF3D7_1362600	distant trans	7.84222e-06	0.0322211	0.16542	1.67407	9	0.0186335	inter	PF3D7_0402600|-|PF3D7_0402700|-	stevor	rifin, pseudogene	conserved Plasmodium protein%2C unknown function
Pf3D7_04_v3-160385|PF3D7_1438600	Pf3D7_04_v3-160385	PF3D7_1438600	distant trans	6.10991e-07	0.000407085	0.0532003	0.655471	9	0.0186335	inter	PF3D7_0402600|-|PF3D7_0402700|-	stevor	rifin, pseudogene	conserved protein%2C unknown function
Pf3D7_04_v3-164576|PF3D7_1360000	Pf3D7_04_v3-164576	PF3D7_1360000	distant trans	2.02014e-07	0.00166002	0.0365752	1.51467	16	0.0392157	inter	PF3D7_0402700|-|PF3D7_0402800|+	rifin, pseudogene	erythrocyte membrane protein 1 (PfEMP1), pseudogene	conserved Plasmodium protein%2C unknown function
Pf3D7_04_v3-166965|PF3D7_0315100	Pf3D7_04_v3-166965	PF3D7_0315100	distant trans	3.98087e-06	0.0490682	0.0324459	0.771737	61	0.134956	inter	PF3D7_0402700|-|PF3D7_0402800|+	rifin, pseudogene	erythrocyte membrane protein 1 (PfEMP1), pseudogene	eukaryotic translation initiation factor 4E
Pf3D7_04_v3-166965|PF3D7_0711700	Pf3D7_04_v3-166965	PF3D7_0711700	distant trans	4.28129e-07	0.0105542	0.00582363	1.51946	61	0.134956	inter	PF3D7_0402700|-|PF3D7_0402800|+	rifin, pseudogene	erythrocyte membrane protein 1 (PfEMP1), pseudogene	erythrocyte membrane protein 1%2C PfEMP1
Pf3D7_04_v3-166965|PF3D7_0722800	Pf3D7_04_v3-166965	PF3D7_0722800	distant trans	8.64986e-06	0.106618	0.0582363	0.730128	61	0.134956	inter	PF3D7_0402700|-|PF3D7_0402800|+	rifin, pseudogene	erythrocyte membrane protein 1 (PfEMP1), pseudogene	conserved Plasmodium protein%2C unknown function
Pf3D7_04_v3-166965|PF3D7_0816800	Pf3D7_04_v3-166965	PF3D7_0816800	distant trans	1.50837e-06	0.0185922	0.0133111	0.702776	61	0.134956	inter	PF3D7_0402700|-|PF3D7_0402800|+	rifin, pseudogene	erythrocyte membrane protein 1 (PfEMP1), pseudogene	meiotic recombination protein DMC1%2C putative
Pf3D7_04_v3-166965|PF3D7_0924000	Pf3D7_04_v3-166965	PF3D7_0924000	distant trans	9.83762e-06	0.168401	0.0636439	1.20862	61	0.134956	inter	PF3D7_0402700|-|PF3D7_0402800|+	rifin, pseudogene	erythrocyte membrane protein 1 (PfEMP1), pseudogene	patatin-like phospholipase%2C putative
Pf3D7_04_v3-166965|PF3D7_0924600	Pf3D7_04_v3-166965	PF3D7_0924600	distant trans	7.01287e-07	0.00576271	0.00831947	0.687137	61	0.134956	inter	PF3D7_0402700|-|PF3D7_0402800|+	rifin, pseudogene	erythrocyte membrane protein 1 (PfEMP1), pseudogene	conserved Plasmodium protein%2C unknown function
Pf3D7_04_v3-166965|PF3D7_1019600	Pf3D7_04_v3-166965	PF3D7_1019600	distant trans	7.49719e-06	0.0924103	0.0519967	0.729464	61	0.134956	inter	PF3D7_0402700|-|PF3D7_0402800|+	rifin, pseudogene	erythrocyte membrane protein 1 (PfEMP1), pseudogene	conserved Plasmodium protein%2C unknown function
Pf3D7_04_v3-166965|PF3D7_1027900	Pf3D7_04_v3-166965	PF3D7_1027900	distant trans	1.34534e-06	0.0331654	0.0124792	0.694926	61	0.134956	inter	PF3D7_0402700|-|PF3D7_0402800|+	rifin, pseudogene	erythrocyte membrane protein 1 (PfEMP1), pseudogene	palmitoyltransferase DHHC10%2C putative
Pf3D7_04_v3-166965|PF3D7_1143300	Pf3D7_04_v3-166965	PF3D7_1143300	distant trans	3.05303e-08	0.000376317	0.00124792	1.44116	61	0.134956	inter	PF3D7_0402700|-|PF3D7_0402800|+	rifin, pseudogene	erythrocyte membrane protein 1 (PfEMP1), pseudogene	DNA-directed RNA polymerases I and III subunit RPAC1%2C putative
Pf3D7_04_v3-166965|PF3D7_1228600	Pf3D7_04_v3-166965	PF3D7_1228600	distant trans	8.69587e-07	0.021437	0.00998336	1.17433	61	0.134956	inter	PF3D7_0402700|-|PF3D7_0402800|+	rifin, pseudogene	erythrocyte membrane protein 1 (PfEMP1), pseudogene	merozoite surface protein 9
Pf3D7_04_v3-166965|PF3D7_1235100	Pf3D7_04_v3-166965	PF3D7_1235100	distant trans	6.51718e-06	0.0920496	0.046589	0.732491	61	0.134956	inter	PF3D7_0402700|-|PF3D7_0402800|+	rifin, pseudogene	erythrocyte membrane protein 1 (PfEMP1), pseudogene	conserved Plasmodium protein%2C unknown function
Pf3D7_04_v3-166965|PF3D7_1248500	Pf3D7_04_v3-166965	PF3D7_1248500	distant trans	1.50832e-06	0.037183	0.0133111	1.44469	61	0.134956	inter	PF3D7_0402700|-|PF3D7_0402800|+	rifin, pseudogene	erythrocyte membrane protein 1 (PfEMP1), pseudogene	bax inhibitor 1%2C putative
Pf3D7_04_v3-166965|PF3D7_1251500	Pf3D7_04_v3-166965	PF3D7_1251500	distant trans	4.06942e-07	0.0100319	0.00540765	0.756459	61	0.134956	inter	PF3D7_0402700|-|PF3D7_0402800|+	rifin, pseudogene	erythrocyte membrane protein 1 (PfEMP1), pseudogene	ATP-dependent RNA helicase DRS1%2C putative
Pf3D7_04_v3-166965|PF3D7_1309100	Pf3D7_04_v3-166965	PF3D7_1309100	distant trans	7.41168e-06	0.0471641	0.0515807	0.777979	61	0.134956	inter	PF3D7_0402700|-|PF3D7_0402800|+	rifin, pseudogene	erythrocyte membrane protein 1 (PfEMP1), pseudogene	60S ribosomal protein L24%2C putative
Pf3D7_04_v3-166965|PF3D7_1331400	Pf3D7_04_v3-166965	PF3D7_1331400	distant trans	9.5757e-06	0.0337229	0.0615641	0.728361	61	0.134956	inter	PF3D7_0402700|-|PF3D7_0402800|+	rifin, pseudogene	erythrocyte membrane protein 1 (PfEMP1), pseudogene	CPW-WPC family protein
Pf3D7_04_v3-166965|PF3D7_1331800	Pf3D7_04_v3-166965	PF3D7_1331800	distant trans	7.39645e-06	0.137652	0.0515807	0.827704	61	0.134956	inter	PF3D7_0402700|-|PF3D7_0402800|+	rifin, pseudogene	erythrocyte membrane protein 1 (PfEMP1), pseudogene	60S ribosomal protein L23%2C putative
Pf3D7_04_v3-166965|PF3D7_1343400	Pf3D7_04_v3-166965	PF3D7_1343400	distant trans	1.22174e-06	0.0100394	0.0124792	1.21797	61	0.134956	inter	PF3D7_0402700|-|PF3D7_0402800|+	rifin, pseudogene	erythrocyte membrane protein 1 (PfEMP1), pseudogene	DNA repair protein RAD5%2C putative
Pf3D7_04_v3-166965|PF3D7_1351600	Pf3D7_04_v3-166965	PF3D7_1351600	distant trans	4.30484e-07	0.00530615	0.00582363	0.694647	61	0.134956	inter	PF3D7_0402700|-|PF3D7_0402800|+	rifin, pseudogene	erythrocyte membrane protein 1 (PfEMP1), pseudogene	glycerol kinase
Pf3D7_04_v3-166965|PF3D7_1404100	Pf3D7_04_v3-166965	PF3D7_1404100	distant trans	4.47003e-06	0.110195	0.0361897	1.22718	61	0.134956	inter	PF3D7_0402700|-|PF3D7_0402800|+	rifin, pseudogene	erythrocyte membrane protein 1 (PfEMP1), pseudogene	cytochrome c%2C putative
Pf3D7_04_v3-170029|PF3D7_1324600	Pf3D7_04_v3-170029	PF3D7_1324600	distant trans	3.80727e-06	0.0938569	0.121363	0.441816	6	0.0120968	syn	PF3D7_0402800	erythrocyte membrane protein 1 (PfEMP1), pseudogene		conserved Plasmodium protein%2C unknown function
Pf3D7_04_v3-170139|PF3D7_1425300	Pf3D7_04_v3-170139	PF3D7_1425300	distant trans	5.36315e-06	0.0038886	0.145054	1.52192	14	0.0285714	nsy	PF3D7_0402800	erythrocyte membrane protein 1 (PfEMP1), pseudogene		conserved Plasmodium protein%2C unknown function
Pf3D7_04_v3-176945|PF3D7_0627600	Pf3D7_04_v3-176945	PF3D7_0627600	distant trans	2.42763e-07	0.000246201	0.039069	1.96833	12	0.0221811	nsy	PF3D7_0403100	regulator of chromosome condensation, putative		conserved Plasmodium protein%2C unknown function
Pf3D7_04_v3-182374|PF3D7_1421400	Pf3D7_04_v3-182374	PF3D7_1421400	distant trans	8.19392e-06	0.0713803	0.16916	0.63216	7	0.0136187	inter	PF3D7_0403300|-|PF3D7_0403400|+	conserved Plasmodium protein, unknown function	conserved Plasmodium protein, unknown function	DNA-directed RNA polymerase III subunit RPC6%2C putative
Pf3D7_04_v3-184224|PF3D7_0627600	Pf3D7_04_v3-184224	PF3D7_0627600	distant trans	2.86097e-07	0.000246201	0.0407315	1.9611	12	0.0221811	nsy	PF3D7_0403400	conserved Plasmodium protein, unknown function		conserved Plasmodium protein%2C unknown function
Pf3D7_04_v3-184225|PF3D7_0627600	Pf3D7_04_v3-184225	PF3D7_0627600	distant trans	2.86097e-07	0.000246201	0.0407315	1.9611	12	0.0221811	syn	PF3D7_0403400	conserved Plasmodium protein, unknown function		conserved Plasmodium protein%2C unknown function
Pf3D7_04_v3-188045|PF3D7_1217300	Pf3D7_04_v3-188045	PF3D7_1217300	distant trans	3.59933e-06	0.00305968	0.118454	1.69312	11	0.0202952	nsy	PF3D7_0403400	conserved Plasmodium protein, unknown function		GTP-binding protein%2C putative
Pf3D7_04_v3-193717|PF3D7_1006500	Pf3D7_04_v3-193717	PF3D7_1006500	distant trans	3.78275e-07	0.00855981	0.0448878	2.05391	13	0.0240741	nsy	PF3D7_0403400	conserved Plasmodium protein, unknown function		conserved Plasmodium protein%2C unknown function
Pf3D7_04_v3-193717|PF3D7_1118400	Pf3D7_04_v3-193717	PF3D7_1118400	distant trans	1.5622e-06	0.00208675	0.0798005	1.83393	13	0.0240741	nsy	PF3D7_0403400	conserved Plasmodium protein, unknown function		haloacid dehalogenase-like hydrolase%2C putative
Pf3D7_04_v3-198976|PF3D7_0703000	Pf3D7_04_v3-198976	PF3D7_0703000	distant trans	2.07475e-06	0.0255733	0.09601	0.56156	10	0.0184502	nsy	PF3D7_0403600	conserved Plasmodium protein, unknown function		conserved Plasmodium protein%2C unknown function
Pf3D7_04_v3-198977|PF3D7_0703000	Pf3D7_04_v3-198977	PF3D7_0703000	distant trans	2.07475e-06	0.0255733	0.09601	0.56156	10	0.0184502	nsy	PF3D7_0403600	conserved Plasmodium protein, unknown function		conserved Plasmodium protein%2C unknown function
Pf3D7_04_v3-203508|PF3D7_0604000	Pf3D7_04_v3-203508	PF3D7_0604000	distant trans	7.18699e-06	0.019345	0.159601	0.574038	8	0.0157791	inter	PF3D7_0403600|-|PF3D7_0403700|-	conserved Plasmodium protein, unknown function	pre-mRNA-splicing factor CLF1, putative	conserved Plasmodium protein%2C unknown function
Pf3D7_04_v3-203508|PF3D7_0610400	Pf3D7_04_v3-203508	PF3D7_0610400	distant trans	3.84074e-06	0.0189364	0.12261	1.61454	8	0.0157791	inter	PF3D7_0403600|-|PF3D7_0403700|-	conserved Plasmodium protein, unknown function	pre-mRNA-splicing factor CLF1, putative	histone H3
Pf3D7_04_v3-203508|PF3D7_0811800	Pf3D7_04_v3-203508	PF3D7_0811800	distant trans	8.51414e-07	0.0104945	0.0619285	1.76369	8	0.0157791	inter	PF3D7_0403600|-|PF3D7_0403700|-	conserved Plasmodium protein, unknown function	pre-mRNA-splicing factor CLF1, putative	conserved Plasmodium protein%2C unknown function
Pf3D7_04_v3-203508|PF3D7_1342600	Pf3D7_04_v3-203508	PF3D7_1342600	distant trans	9.37702e-10	2.31162e-05	0.00623441	1.64582	8	0.0157791	inter	PF3D7_0403600|-|PF3D7_0403700|-	conserved Plasmodium protein, unknown function	pre-mRNA-splicing factor CLF1, putative	myosin A
Pf3D7_04_v3-203508|PF3D7_1360000	Pf3D7_04_v3-203508	PF3D7_1360000	distant trans	8.06738e-06	0.0165731	0.168745	1.68853	8	0.0157791	inter	PF3D7_0403600|-|PF3D7_0403700|-	conserved Plasmodium protein, unknown function	pre-mRNA-splicing factor CLF1, putative	conserved Plasmodium protein%2C unknown function
Pf3D7_04_v3-204209|PF3D7_1211400	Pf3D7_04_v3-204209	PF3D7_1211400	distant trans	4.84472e-06	0.0720892	0.0374376	1.44866	37	0.0719844	inter	PF3D7_0403600|-|PF3D7_0403700|-	conserved Plasmodium protein, unknown function	pre-mRNA-splicing factor CLF1, putative	heat shock protein DNAJ homologue Pfj4
Pf3D7_04_v3-204209|PF3D7_1415100	Pf3D7_04_v3-204209	PF3D7_1415100	distant trans	8.11545e-06	0.100031	0.0557404	0.704739	37	0.0719844	inter	PF3D7_0403600|-|PF3D7_0403700|-	conserved Plasmodium protein, unknown function	pre-mRNA-splicing factor CLF1, putative	conserved Plasmodium protein%2C unknown function
Pf3D7_04_v3-207237|PF3D7_1438600	Pf3D7_04_v3-207237	PF3D7_1438600	distant trans	1.77053e-06	0.000839367	0.084788	0.730968	15	0.0294695	nsy	PF3D7_0403700	pre-mRNA-splicing factor CLF1, putative		conserved protein%2C unknown function
Pf3D7_04_v3-207237|PF3D7_1479000	Pf3D7_04_v3-207237	PF3D7_1479000	distant trans	9.03259e-06	0.00420135	0.17581	0.68716	15	0.0294695	nsy	PF3D7_0403700	pre-mRNA-splicing factor CLF1, putative		acyl-CoA synthetase
Pf3D7_04_v3-212148|PF3D7_1003500	Pf3D7_04_v3-212148	PF3D7_1003500	distant trans	1.74039e-07	0.0042904	0.00374376	1.26326	78	0.145251	syn	PF3D7_0403800	alpha/beta hydrolase, putative		40S ribosomal protein S20e%2C putative
Pf3D7_04_v3-212148|PF3D7_1319000	Pf3D7_04_v3-212148	PF3D7_1319000	distant trans	6.55492e-06	0.161592	0.046589	1.32239	78	0.145251	syn	PF3D7_0403800	alpha/beta hydrolase, putative		conserved Plasmodium protein%2C unknown function
Pf3D7_04_v3-212148|PF3D7_1338800	Pf3D7_04_v3-212148	PF3D7_1338800	distant trans	6.12584e-06	0.151014	0.0445092	1.22489	78	0.145251	syn	PF3D7_0403800	alpha/beta hydrolase, putative		CPW-WPC family protein
Pf3D7_04_v3-212148|PF3D7_1351600	Pf3D7_04_v3-212148	PF3D7_1351600	distant trans	8.01671e-06	0.0395256	0.0553245	1.27518	78	0.145251	syn	PF3D7_0403800	alpha/beta hydrolase, putative		glycerol kinase
Pf3D7_04_v3-212148|PF3D7_1469900	Pf3D7_04_v3-212148	PF3D7_1469900	distant trans	1.07148e-07	0.00264142	0.00291181	1.34872	78	0.145251	syn	PF3D7_0403800	alpha/beta hydrolase, putative		conserved Plasmodium protein%2C unknown function
Pf3D7_04_v3-221401|PF3D7_1349400	Pf3D7_04_v3-221401	PF3D7_1349400	distant trans	6.53804e-06	0.0805878	0.046589	0.840062	83	0.153137	syn	PF3D7_0403900	SET domain protein, putative		cytidine and deoxycytidylate deaminase%2C putative
Pf3D7_04_v3-236057|PF3D7_1149600	Pf3D7_04_v3-236057	PF3D7_1149600	distant trans	4.82541e-06	0.00535556	0.135079	0.425197	8	0.0147601	nsy	PF3D7_0404300	conserved Plasmodium protein, unknown function		DnaJ protein%2C putative
Pf3D7_04_v3-252774|PF3D7_0922800	Pf3D7_04_v3-252774	PF3D7_0922800	distant trans	9.52726e-06	0.0234866	0.178304	2.22548	7	0.0129151	nsy	PF3D7_0404600	conserved Plasmodium membrane protein, unknown function		conserved Plasmodium protein%2C unknown function
Pf3D7_04_v3-252774|PF3D7_1367700	Pf3D7_04_v3-252774	PF3D7_1367700	distant trans	8.79966e-06	0.0216929	0.174148	0.665689	7	0.0129151	nsy	PF3D7_0404600	conserved Plasmodium membrane protein, unknown function		alanine--tRNA ligase
Pf3D7_04_v3-256054|PF3D7_1010900	Pf3D7_04_v3-256054	PF3D7_1010900	distant trans	2.85106e-06	0.0175711	0.0237105	1.27705	78	0.143911	nsy	PF3D7_0404600	conserved Plasmodium membrane protein, unknown function		conserved Plasmodium protein%2C unknown function
Pf3D7_04_v3-266145|PF3D7_0404900	Pf3D7_04_v3-266145	PF3D7_0404900	local	2.42413e-07	0.00597596	0.00415973	0.73794	95	0.175926	nsy	PF3D7_0404800	conserved Plasmodium protein, unknown function		6-cysteine protein
Pf3D7_04_v3-267687|PF3D7_0404800	Pf3D7_04_v3-267687	PF3D7_0404800	local	9.14575e-06	0.0450922	0.0599002	0.86504	116	0.213628	nsy	PF3D7_0404900	6-cysteine protein		conserved Plasmodium protein%2C unknown function
Pf3D7_04_v3-273400|PF3D7_0817600	Pf3D7_04_v3-273400	PF3D7_0817600	distant trans	1.64328e-06	0.0164389	0.081463	1.87735	9	0.0166976	intron	PF3D7_0405100	protein transport protein Sec24B		conserved Plasmodium protein%2C unknown function
Pf3D7_04_v3-274879|PF3D7_0417700	Pf3D7_04_v3-274879	PF3D7_0417700	distant cis	8.79017e-07	0.0216695	0.00998336	0.702994	71	0.131238	nsy	PF3D7_0405100	protein transport protein Sec24B		conserved Plasmodium protein%2C unknown function
Pf3D7_04_v3-280467|PF3D7_0405000	Pf3D7_04_v3-280467	PF3D7_0405000	local	9.94827e-06	0.0642771	0.184954	1.46824	17	0.0339321	nsy	PF3D7_0405200	ag-1 blood stage membrane protein homologue		ATP-dependent RNA helicase DDX51%2C putative
Pf3D7_04_v3-280467|PF3D7_0623300	Pf3D7_04_v3-280467	PF3D7_0623300	distant trans	7.37166e-06	0.0159036	0.160848	0.548252	17	0.0339321	nsy	PF3D7_0405200	ag-1 blood stage membrane protein homologue		EGF-like membrane protein%2C putative
Pf3D7_04_v3-280467|PF3D7_1343700	Pf3D7_04_v3-280467	PF3D7_1343700	distant trans	2.62282e-06	0.0161645	0.105569	0.724318	17	0.0339321	nsy	PF3D7_0405200	ag-1 blood stage membrane protein homologue		kelch protein K13
Pf3D7_04_v3-280467|PF3D7_1458200	Pf3D7_04_v3-280467	PF3D7_1458200	distant trans	1.17116e-06	0.00613056	0.0710723	1.5409	17	0.0339321	nsy	PF3D7_0405200	ag-1 blood stage membrane protein homologue		conserved Plasmodium protein%2C unknown function
Pf3D7_04_v3-283418|PF3D7_0216100	Pf3D7_04_v3-283418	PF3D7_0216100	distant trans	3.41002e-06	0.0294265	0.0282862	1.59587	36	0.0661765	nsy	PF3D7_0405300	liver specific protein 2, putative		conserved Plasmodium protein%2C unknown function
Pf3D7_04_v3-283418|PF3D7_0319200	Pf3D7_04_v3-283418	PF3D7_0319200	distant trans	4.17495e-06	0.0357675	0.0332779	1.43013	36	0.0661765	nsy	PF3D7_0405300	liver specific protein 2, putative		endonuclease/exonuclease/phosphatase family protein%2C putative
Pf3D7_04_v3-283418|PF3D7_0323600	Pf3D7_04_v3-283418	PF3D7_0323600	distant trans	8.25283e-06	0.147071	0.0557404	1.36165	36	0.0661765	nsy	PF3D7_0405300	liver specific protein 2, putative		conserved Plasmodium protein%2C unknown function
Pf3D7_04_v3-283418|PF3D7_0423700	Pf3D7_04_v3-283418	PF3D7_0423700	distant cis	6.30853e-06	0.0311036	0.0457571	0.651387	36	0.0661765	nsy	PF3D7_0405300	liver specific protein 2, putative		early transcribed membrane protein 4
Pf3D7_04_v3-283418|PF3D7_1431500	Pf3D7_04_v3-283418	PF3D7_1431500	distant trans	7.54465e-06	0.0494952	0.0519967	0.701928	36	0.0661765	nsy	PF3D7_0405300	liver specific protein 2, putative		mitogen-activated protein kinase 1
Pf3D7_04_v3-283481|PF3D7_0216100	Pf3D7_04_v3-283481	PF3D7_0216100	distant trans	3.58103e-06	0.0294265	0.0291181	1.57169	37	0.0683919	nsy	PF3D7_0405300	liver specific protein 2, putative		conserved Plasmodium protein%2C unknown function
Pf3D7_04_v3-283481|PF3D7_0423700	Pf3D7_04_v3-283481	PF3D7_0423700	distant cis	5.3217e-06	0.0311036	0.0403494	0.658724	37	0.0683919	nsy	PF3D7_0405300	liver specific protein 2, putative		early transcribed membrane protein 4
Pf3D7_04_v3-283481|PF3D7_0714000	Pf3D7_04_v3-283481	PF3D7_0714000	distant trans	9.09036e-06	0.0131821	0.0594842	1.46102	37	0.0683919	nsy	PF3D7_0405300	liver specific protein 2, putative		histone H2B variant
Pf3D7_04_v3-283481|PF3D7_1038100	Pf3D7_04_v3-283481	PF3D7_1038100	distant trans	9.27118e-06	0.0923864	0.0615641	1.38833	37	0.0683919	nsy	PF3D7_0405300	liver specific protein 2, putative		GDP dissociation inhibitor%2C putative
Pf3D7_04_v3-284716|PF3D7_0602600	Pf3D7_04_v3-284716	PF3D7_0602600	distant trans	7.28022e-08	0.00179472	0.00166389	0.802353	96	0.176796	nsy	PF3D7_0405300	liver specific protein 2, putative		conserved Plasmodium protein%2C unknown function
Pf3D7_04_v3-284716|PF3D7_0719700	Pf3D7_04_v3-284716	PF3D7_0719700	distant trans	1.70188e-06	0.0209774	0.0133111	1.27083	96	0.176796	nsy	PF3D7_0405300	liver specific protein 2, putative		40S ribosomal protein S10%2C putative
Pf3D7_04_v3-284716|PF3D7_1239300	Pf3D7_04_v3-284716	PF3D7_1239300	distant trans	4.83667e-06	0.0596168	0.0374376	0.798342	96	0.176796	nsy	PF3D7_0405300	liver specific protein 2, putative		conserved Plasmodium protein%2C unknown function
Pf3D7_04_v3-284716|PF3D7_1309100	Pf3D7_04_v3-284716	PF3D7_1309100	distant trans	6.95967e-07	0.017157	0.00790349	0.835251	96	0.176796	nsy	PF3D7_0405300	liver specific protein 2, putative		60S ribosomal protein L24%2C putative
Pf3D7_04_v3-284716|PF3D7_1324200	Pf3D7_04_v3-284716	PF3D7_1324200	distant trans	5.78306e-06	0.142564	0.0432612	1.20592	96	0.176796	nsy	PF3D7_0405300	liver specific protein 2, putative		micro-fibrillar-associated protein%2C putative
Pf3D7_04_v3-284716|PF3D7_1417500	Pf3D7_04_v3-284716	PF3D7_1417500	distant trans	4.43627e-06	0.109363	0.0361897	0.822193	96	0.176796	nsy	PF3D7_0405300	liver specific protein 2, putative		H/ACA ribonucleoprotein complex subunit 4%2C putative
Pf3D7_04_v3-284716|PF3D7_1449900	Pf3D7_04_v3-284716	PF3D7_1449900	distant trans	1.73015e-06	0.0426517	0.0133111	0.798138	96	0.176796	nsy	PF3D7_0405300	liver specific protein 2, putative		conserved Plasmodium protein%2C unknown function
Pf3D7_04_v3-284971|PF3D7_0607100	Pf3D7_04_v3-284971	PF3D7_0607100	distant trans	4.37147e-06	0.00359218	0.129676	1.69556	12	0.0220994	syn	PF3D7_0405300	liver specific protein 2, putative		MYND-type zinc finger protein%2C putative
Pf3D7_04_v3-284971|PF3D7_0914400	Pf3D7_04_v3-284971	PF3D7_0914400	distant trans	4.57443e-06	0.03533	0.13217	1.38666	12	0.0220994	syn	PF3D7_0405300	liver specific protein 2, putative		conserved Plasmodium protein%2C unknown function
Pf3D7_04_v3-284971|PF3D7_1216700	Pf3D7_04_v3-284971	PF3D7_1216700	distant trans	1.15635e-06	0.0285064	0.0710723	0.55697	12	0.0220994	syn	PF3D7_0405300	liver specific protein 2, putative		perforin-like protein 2
Pf3D7_04_v3-285286|PF3D7_0319200	Pf3D7_04_v3-285286	PF3D7_0319200	distant trans	3.85175e-07	0.00949533	0.00540765	1.47997	34	0.0626151	syn	PF3D7_0405300	liver specific protein 2, putative		endonuclease/exonuclease/phosphatase family protein%2C putative
Pf3D7_04_v3-287243|PF3D7_0615200	Pf3D7_04_v3-287243	PF3D7_0615200	distant trans	6.48477e-07	0.0159862	0.0544472	0.660208	17	0.03125	nsy	PF3D7_0405300	liver specific protein 2, putative		conserved Plasmodium protein%2C unknown function
Pf3D7_04_v3-287942|PF3D7_0913300	Pf3D7_04_v3-287942	PF3D7_0913300	distant trans	2.9252e-06	0.0103017	0.108894	1.63005	10	0.0184162	nsy	PF3D7_0405300	liver specific protein 2, putative		conserved Plasmodium protein%2C unknown function
Pf3D7_04_v3-288971|PF3D7_0423500	Pf3D7_04_v3-288971	PF3D7_0423500	distant cis	7.94728e-07	0.00227485	0.0610973	1.49702	13	0.0243902	inter	PF3D7_0405300|-|PF3D7_0405400|+	liver specific protein 2, putative	pre-mRNA-processing-splicing factor 8, putative	glideosome associated protein with multiple membrane spans 2
Pf3D7_04_v3-288971|PF3D7_1118400	Pf3D7_04_v3-288971	PF3D7_1118400	distant trans	1.52786e-06	0.00208675	0.0793849	1.83426	13	0.0243902	inter	PF3D7_0405300|-|PF3D7_0405400|+	liver specific protein 2, putative	pre-mRNA-processing-splicing factor 8, putative	haloacid dehalogenase-like hydrolase%2C putative
Pf3D7_04_v3-292052|PF3D7_0405000	Pf3D7_04_v3-292052	PF3D7_0405000	distant cis	7.24547e-06	0.0642771	0.0507488	1.32065	40	0.0738007	nsy	PF3D7_0405400	pre-mRNA-processing-splicing factor 8, putative		ATP-dependent RNA helicase DDX51%2C putative
Pf3D7_04_v3-292052|PF3D7_0408000	Pf3D7_04_v3-292052	PF3D7_0408000	distant cis	7.11676e-06	0.0292404	0.0495008	0.714247	40	0.0738007	nsy	PF3D7_0405400	pre-mRNA-processing-splicing factor 8, putative		conserved Plasmodium protein%2C unknown function
Pf3D7_04_v3-292052|PF3D7_0708600	Pf3D7_04_v3-292052	PF3D7_0708600	distant trans	3.20217e-06	0.0360188	0.0266223	0.704585	40	0.0738007	nsy	PF3D7_0405400	pre-mRNA-processing-splicing factor 8, putative		inner membrane complex protein 1d%2C putative
Pf3D7_04_v3-292052|PF3D7_0820900	Pf3D7_04_v3-292052	PF3D7_0820900	distant trans	2.38622e-06	0.0588251	0.0178869	1.29654	40	0.0738007	nsy	PF3D7_0405400	pre-mRNA-processing-splicing factor 8, putative		conserved Plasmodium protein%2C unknown function
Pf3D7_04_v3-292052|PF3D7_1144800	Pf3D7_04_v3-292052	PF3D7_1144800	distant trans	7.48096e-06	0.12778	0.0519967	0.692443	40	0.0738007	nsy	PF3D7_0405400	pre-mRNA-processing-splicing factor 8, putative		conserved Plasmodium protein%2C unknown function
Pf3D7_04_v3-292052|PF3D7_1246000	Pf3D7_04_v3-292052	PF3D7_1246000	distant trans	9.09885e-06	0.0809669	0.0594842	0.688111	40	0.0738007	nsy	PF3D7_0405400	pre-mRNA-processing-splicing factor 8, putative		conserved Plasmodium protein%2C unknown function
Pf3D7_04_v3-292052|PF3D7_1248400	Pf3D7_04_v3-292052	PF3D7_1248400	distant trans	5.06765e-06	0.0249855	0.0399334	0.645133	40	0.0738007	nsy	PF3D7_0405400	pre-mRNA-processing-splicing factor 8, putative		conserved Plasmodium protein%2C unknown function
Pf3D7_04_v3-292052|PF3D7_1311200	Pf3D7_04_v3-292052	PF3D7_1311200	distant trans	2.67092e-07	0.000561659	0.00415973	0.723113	40	0.0738007	nsy	PF3D7_0405400	pre-mRNA-processing-splicing factor 8, putative		alternative splicing regulator%2C putative
Pf3D7_04_v3-299862|PF3D7_1313900	Pf3D7_04_v3-299862	PF3D7_1313900	distant trans	4.2134e-06	0.0129836	0.126766	1.71326	11	0.0202952	nsy	PF3D7_0405400	pre-mRNA-processing-splicing factor 8, putative		conserved Plasmodium protein%2C unknown function
Pf3D7_04_v3-305814|PF3D7_1361600	Pf3D7_04_v3-305814	PF3D7_1361600	distant trans	8.81278e-06	0.108626	0.0586522	0.658924	53	0.0983302	nsy	PF3D7_0405700	lysine decarboxylase, putative		iron-sulfur assembly protein%2C putative
Pf3D7_04_v3-307126|PF3D7_0708600	Pf3D7_04_v3-307126	PF3D7_0708600	distant trans	2.86766e-06	0.0360188	0.0237105	0.710278	39	0.0718232	syn	PF3D7_0405700	lysine decarboxylase, putative		inner membrane complex protein 1d%2C putative
Pf3D7_04_v3-307126|PF3D7_0820900	Pf3D7_04_v3-307126	PF3D7_0820900	distant trans	5.13254e-06	0.0632637	0.0399334	1.27815	39	0.0718232	syn	PF3D7_0405700	lysine decarboxylase, putative		conserved Plasmodium protein%2C unknown function
Pf3D7_04_v3-307126|PF3D7_1248400	Pf3D7_04_v3-307126	PF3D7_1248400	distant trans	7.66363e-06	0.0314873	0.0524126	0.655808	39	0.0718232	syn	PF3D7_0405700	lysine decarboxylase, putative		conserved Plasmodium protein%2C unknown function
Pf3D7_04_v3-307126|PF3D7_1311200	Pf3D7_04_v3-307126	PF3D7_1311200	distant trans	3.43246e-07	0.000564114	0.00540765	0.733252	39	0.0718232	syn	PF3D7_0405700	lysine decarboxylase, putative		alternative splicing regulator%2C putative
Pf3D7_04_v3-313288|PF3D7_1032800	Pf3D7_04_v3-313288	PF3D7_1032800	distant trans	6.57066e-06	0.025215	0.155445	1.87378	7	0.0143443	inter	PF3D7_0405700|-|PF3D7_0405800|+	lysine decarboxylase, putative	conserved Plasmodium protein, unknown function	leucine-rich repeat protein
Pf3D7_04_v3-313288|PF3D7_1315900	Pf3D7_04_v3-313288	PF3D7_1315900	distant trans	8.7255e-06	0.0192426	0.173732	0.558409	7	0.0143443	inter	PF3D7_0405700|-|PF3D7_0405800|+	lysine decarboxylase, putative	conserved Plasmodium protein, unknown function	exportin-T%2C putative
Pf3D7_04_v3-315502|PF3D7_1118600	Pf3D7_04_v3-315502	PF3D7_1118600	distant trans	6.90752e-06	0.042571	0.0478369	0.739438	25	0.0519751	inter	PF3D7_0405700|-|PF3D7_0405800|+	lysine decarboxylase, putative	conserved Plasmodium protein, unknown function	histone acetyltransferase
Pf3D7_04_v3-315997|PF3D7_0523300	Pf3D7_04_v3-315997	PF3D7_0523300	distant trans	7.99579e-06	0.0784278	0.168329	1.35212	25	0.0469043	inter	PF3D7_0405800|+|PF3D7_0405900|-	conserved Plasmodium protein, unknown function	apical sushi protein	conserved Plasmodium protein%2C unknown function
Pf3D7_04_v3-319528|PF3D7_1036400	Pf3D7_04_v3-319528	PF3D7_1036400	distant trans	1.41366e-06	0.00248925	0.0128952	1.41943	54	0.120267	inter	PF3D7_0405900|-|PF3D7_0406000|+	apical sushi protein	conserved Plasmodium protein, unknown function	liver stage antigen 1
Pf3D7_04_v3-321268|PF3D7_0406000	Pf3D7_04_v3-321268	PF3D7_0406000	local	1.90142e-06	0.0468739	0.0145591	0.811383	37	0.0680147	nsy	PF3D7_0406000	conserved Plasmodium protein, unknown function		conserved Plasmodium protein%2C unknown function
Pf3D7_04_v3-322230|PF3D7_1036400	Pf3D7_04_v3-322230	PF3D7_1036400	distant trans	7.39356e-06	0.00959295	0.0511647	1.35919	71	0.130755	nsy	PF3D7_0406000	conserved Plasmodium protein, unknown function		liver stage antigen 1
Pf3D7_04_v3-327300|PF3D7_1122000	Pf3D7_04_v3-327300	PF3D7_1122000	distant trans	6.07554e-06	0.0499247	0.150873	1.67252	12	0.0317757	inter	PF3D7_0406100|-|PF3D7_0406200|+	V-type proton ATPase subunit B	sexual stage-specific protein precursor	conserved Plasmodium protein%2C unknown function
Pf3D7_04_v3-327300|PF3D7_1427500	Pf3D7_04_v3-327300	PF3D7_1427500	distant trans	1.27538e-06	0.0106969	0.0735661	1.72953	12	0.0317757	inter	PF3D7_0406100|-|PF3D7_0406200|+	V-type proton ATPase subunit B	sexual stage-specific protein precursor	DNA mismatch repair protein MSH2%2C putative
Pf3D7_04_v3-329059|PF3D7_1119800	Pf3D7_04_v3-329059	PF3D7_1119800	distant trans	6.76075e-06	0.0137708	0.047005	1.40459	38	0.0758483	inter	PF3D7_0406100|-|PF3D7_0406200|+	V-type proton ATPase subunit B	sexual stage-specific protein precursor	alternative splicing factor ASF-1%2C putative
Pf3D7_04_v3-342018|PF3D7_1433200	Pf3D7_04_v3-342018	PF3D7_1433200	distant trans	5.583e-07	0.0137632	0.0502909	0.359047	6	0.0110497	syn	PF3D7_0406500	NYN domain-containing protein, putative		conserved Plasmodium protein%2C unknown function
Pf3D7_04_v3-355177|PF3D7_0412400	Pf3D7_04_v3-355177	PF3D7_0412400	distant cis	4.50014e-06	0.00357863	0.131754	1.85503	11	0.0202952	nsy	PF3D7_0406900	conserved Plasmodium protein, unknown function		erythrocyte membrane protein 1%2C PfEMP1
Pf3D7_04_v3-355177|PF3D7_0828100	Pf3D7_04_v3-355177	PF3D7_0828100	distant trans	1.09743e-06	0.000416214	0.0685786	1.90287	11	0.0202952	nsy	PF3D7_0406900	conserved Plasmodium protein, unknown function		conserved Plasmodium protein%2C unknown function
Pf3D7_04_v3-360296|PF3D7_1301200	Pf3D7_04_v3-360296	PF3D7_1301200	distant trans	1.08373e-06	0.0133581	0.0685786	0.634494	13	0.0246212	inter	PF3D7_0406900|-|PF3D7_0407000|-	conserved Plasmodium protein, unknown function	conserved Plasmodium protein, unknown function	glycophorin binding protein
Pf3D7_04_v3-365632|PF3D7_0421700	Pf3D7_04_v3-365632	PF3D7_0421700	distant cis	7.95164e-06	0.0490059	0.167914	1.87734	11	0.0236052	inter	PF3D7_0407200|-|PF3D7_0407300|+	peptidyl-tRNA hydrolase 2, putative	transcription factor, putative	conserved Plasmodium protein%2C unknown function
Pf3D7_04_v3-367836|PF3D7_0410400	Pf3D7_04_v3-367836	PF3D7_0410400	distant cis	4.27393e-08	0.00105361	0.00124792	1.34631	137	0.252768	inter	PF3D7_0407300|+|PF3D7_0407400|-	transcription factor, putative	conserved Plasmodium protein, unknown function	exosome complex component RRP4%2C putative
Pf3D7_04_v3-370277|PF3D7_0628700	Pf3D7_04_v3-370277	PF3D7_0628700	distant trans	7.24323e-07	0.017856	0.00873544	1.37443	58	0.112186	intron	PF3D7_0407500	mitochondrial carrier protein, putative		conserved Plasmodium protein%2C unknown function
Pf3D7_04_v3-377919|PF3D7_0204100	Pf3D7_04_v3-377919	PF3D7_0204100	distant trans	6.30298e-06	0.0430159	0.152951	1.17235	23	0.0444874	syn	PF3D7_0407700	conserved Plasmodium protein, unknown function		conserved Plasmodium protein%2C unknown function
Pf3D7_04_v3-378113|PF3D7_0925900	Pf3D7_04_v3-378113	PF3D7_0925900	distant trans	3.98882e-06	0.0983324	0.123857	1.722	14	0.0269231	intron	PF3D7_0407700	conserved Plasmodium protein, unknown function		conserved Plasmodium protein%2C unknown function
Pf3D7_04_v3-390738|PF3D7_0407900	Pf3D7_04_v3-390738	PF3D7_0407900	local	4.25045e-06	0.023829	0.0349418	1.20295	167	0.308118	nsy	PF3D7_0407800	conserved Plasmodium protein, unknown function		AAA family ATPase%2C putative
Pf3D7_04_v3-392367|PF3D7_0407900	Pf3D7_04_v3-392367	PF3D7_0407900	local	4.83308e-06	0.023829	0.0374376	1.19109	176	0.324125	syn	PF3D7_0407900	AAA family ATPase, putative		AAA family ATPase%2C putative
Pf3D7_04_v3-396805|PF3D7_1224500	Pf3D7_04_v3-396805	PF3D7_1224500	distant trans	8.05464e-07	0.00992815	0.0615129	1.77984	6	0.0125523	inter	PF3D7_0408000|-|PF3D7_0408100|+	conserved Plasmodium protein, unknown function	conserved Plasmodium protein, unknown function	histone chaperone ASF1%2C putative
Pf3D7_04_v3-401426|PF3D7_0607100	Pf3D7_04_v3-401426	PF3D7_0607100	distant trans	8.6658e-07	0.00104346	0.00998336	1.4093	36	0.0672897	inter	PF3D7_0408100|+|PF3D7_0408200|+	conserved Plasmodium protein, unknown function	conserved Plasmodium protein, unknown function	MYND-type zinc finger protein%2C putative
Pf3D7_04_v3-408183|PF3D7_0412700	Pf3D7_04_v3-408183	PF3D7_0412700	distant cis	8.8246e-06	0.14619	0.174564	1.90267	15	0.0316456	inter	PF3D7_0408400|-|PF3D7_0408500|-	conserved Plasmodium protein, unknown function	flap endonuclease 1	erythrocyte membrane protein 1%2C PfEMP1
Pf3D7_04_v3-408183|PF3D7_0908400	Pf3D7_04_v3-408183	PF3D7_0908400	distant trans	1.11099e-06	0.00231734	0.0689942	0.643003	15	0.0316456	inter	PF3D7_0408400|-|PF3D7_0408500|-	conserved Plasmodium protein, unknown function	flap endonuclease 1	conserved Plasmodium protein%2C unknown function
Pf3D7_04_v3-411533|PF3D7_0410500	Pf3D7_04_v3-411533	PF3D7_0410500	distant cis	4.26952e-06	0.105252	0.0353577	1.26898	102	0.230248	inter	PF3D7_0408500|-|PF3D7_0408600|+	flap endonuclease 1	sporozoite invasion-associated protein 1	conserved Plasmodium protein%2C unknown function
Pf3D7_04_v3-411817|PF3D7_1438600	Pf3D7_04_v3-411817	PF3D7_1438600	distant trans	3.14224e-08	8.54539e-05	0.0174564	0.659154	12	0.0236686	inter	PF3D7_0408500|-|PF3D7_0408600|+	flap endonuclease 1	sporozoite invasion-associated protein 1	conserved protein%2C unknown function
Pf3D7_04_v3-414221|PF3D7_0423400	Pf3D7_04_v3-414221	PF3D7_0423400	distant cis	2.30553e-06	0.014209	0.101413	0.547957	10	0.0441989	nsy	PF3D7_0408600	sporozoite invasion-associated protein 1		apical asparagine-rich protein AARP
Pf3D7_04_v3-419008|PF3D7_1359400	Pf3D7_04_v3-419008	PF3D7_1359400	distant trans	6.00674e-06	0.0721985	0.150042	0.564191	10	0.0191939	nsy	PF3D7_0408700	perforin-like protein 1		CUGBP Elav-like family member 1
Pf3D7_04_v3-428373|PF3D7_0206100	Pf3D7_04_v3-428373	PF3D7_0206100	distant trans	6.1321e-08	0.000764857	0.00124792	1.37615	83	0.15342	nsy	PF3D7_0409000	conserved Plasmodium protein, unknown function		cysteine desulfuration protein SufE
Pf3D7_04_v3-428373|PF3D7_0408000	Pf3D7_04_v3-428373	PF3D7_0408000	distant cis	2.11358e-09	5.2104e-05	0.000831947	0.771011	83	0.15342	nsy	PF3D7_0409000	conserved Plasmodium protein, unknown function		conserved Plasmodium protein%2C unknown function
Pf3D7_04_v3-428373|PF3D7_0708600	Pf3D7_04_v3-428373	PF3D7_0708600	distant trans	6.24741e-06	0.0360188	0.0449251	0.820507	83	0.15342	nsy	PF3D7_0409000	conserved Plasmodium protein, unknown function		inner membrane complex protein 1d%2C putative
Pf3D7_04_v3-428373|PF3D7_0814100	Pf3D7_04_v3-428373	PF3D7_0814100	distant trans	9.63987e-06	0.118821	0.06198	1.31208	83	0.15342	nsy	PF3D7_0409000	conserved Plasmodium protein, unknown function		conserved Plasmodium protein%2C unknown function
Pf3D7_04_v3-428373|PF3D7_1137100	Pf3D7_04_v3-428373	PF3D7_1137100	distant trans	4.47447e-06	0.0367682	0.0361897	0.817483	83	0.15342	nsy	PF3D7_0409000	conserved Plasmodium protein, unknown function		mitochondrial ribosomal protein S9 precursor%2C putative
Pf3D7_04_v3-433039|PF3D7_0414200	Pf3D7_04_v3-433039	PF3D7_0414200	distant cis	5.98676e-06	0.00546613	0.150042	1.78156	12	0.0220994	nsy	PF3D7_0409000	conserved Plasmodium protein, unknown function		calmodulin-like protein
Pf3D7_04_v3-433039|PF3D7_0824300	Pf3D7_04_v3-433039	PF3D7_0824300	distant trans	9.21728e-06	0.00920885	0.176642	1.49035	12	0.0220994	nsy	PF3D7_0409000	conserved Plasmodium protein, unknown function		GTP-binding protein%2C putative
Pf3D7_04_v3-437631|PF3D7_1224100	Pf3D7_04_v3-437631	PF3D7_1224100	distant trans	2.48447e-06	0.00211197	0.105154	1.54743	19	0.0351201	nsy	PF3D7_0409100	U4/U6 small nuclear ribonucleoprotein PRP31, putative		conserved Plasmodium protein%2C unknown function
Pf3D7_04_v3-438263|PF3D7_0314600	Pf3D7_04_v3-438263	PF3D7_0314600	distant trans	7.74244e-06	0.0381733	0.164589	0.660109	8	0.0159681	inter	PF3D7_0409100|-|PF3D7_0409200|+	U4/U6 small nuclear ribonucleoprotein PRP31, putative	protein SOF1, putative	conserved Plasmodium protein%2C unknown function
Pf3D7_04_v3-451898|PF3D7_1246000	Pf3D7_04_v3-451898	PF3D7_1246000	distant trans	6.9104e-06	0.0809669	0.158354	1.5121	12	0.0237624	inter	PF3D7_0409500|-|PF3D7_0409600|-	conserved Plasmodium protein, unknown function	replication protein A1, large subunit	conserved Plasmodium protein%2C unknown function
Pf3D7_04_v3-458255|PF3D7_0614500	Pf3D7_04_v3-458255	PF3D7_0614500	distant trans	9.7878e-06	0.0241289	0.183292	0.691556	11	0.0337423	inter	PF3D7_0409700|+|PF3D7_0409800|+	peptide chain release factor 2	zinc finger protein, putative	60S ribosomal protein L19
Pf3D7_04_v3-459056|PF3D7_1424100	Pf3D7_04_v3-459056	PF3D7_1424100	distant trans	8.10089e-06	0.0998516	0.0557404	0.808333	44	0.0849421	inter	PF3D7_0409700|+|PF3D7_0409800|+	peptide chain release factor 2	zinc finger protein, putative	60S ribosomal protein L5%2C putative
Pf3D7_04_v3-461349|PF3D7_0825700	Pf3D7_04_v3-461349	PF3D7_0825700	distant trans	3.28684e-06	0.0405136	0.0266223	1.31862	58	0.108007	nsy	PF3D7_0409800	zinc finger protein, putative		conserved Plasmodium protein%2C unknown function
Pf3D7_04_v3-461349|PF3D7_0913400	Pf3D7_04_v3-461349	PF3D7_0913400	distant trans	3.7892e-06	0.0934113	0.03203	1.26111	58	0.108007	nsy	PF3D7_0409800	zinc finger protein, putative		conserved Plasmodium protein%2C unknown function
Pf3D7_04_v3-465796|PF3D7_1477900	Pf3D7_04_v3-465796	PF3D7_1477900	distant trans	2.24948e-07	0.00554542	0.0378221	0.500072	10	0.0184502	nsy	PF3D7_0410000	erythrocyte vesicle protein 1		acyl-CoA synthetase%2C pseudogene
Pf3D7_04_v3-467463|PF3D7_0110200	Pf3D7_04_v3-467463	PF3D7_0110200	distant trans	7.17813e-06	0.104977	0.0499168	0.845121	188	0.37751	inter	PF3D7_0410000|-|PF3D7_0410300|-	erythrocyte vesicle protein 1	protein phosphatase PPM1, putative	FAD-linked sulfhydryl oxidase ERV1%2C putative
Pf3D7_04_v3-472800|PF3D7_0307100	Pf3D7_04_v3-472800	PF3D7_0307100	distant trans	8.42776e-06	0.0867296	0.0561564	0.842466	152	0.282004	nsy	PF3D7_0410300	protein phosphatase PPM1, putative		40S ribosomal protein S12%2C putative
Pf3D7_04_v3-472800|PF3D7_0820900	Pf3D7_04_v3-472800	PF3D7_0820900	distant trans	8.07353e-06	0.0663429	0.0553245	1.1168	152	0.282004	nsy	PF3D7_0410300	protein phosphatase PPM1, putative		conserved Plasmodium protein%2C unknown function
Pf3D7_04_v3-472800|PF3D7_1024800	Pf3D7_04_v3-472800	PF3D7_1024800	distant trans	1.5681e-06	0.0386568	0.0133111	1.2279	152	0.282004	nsy	PF3D7_0410300	protein phosphatase PPM1, putative		conserved Plasmodium protein%2C unknown function
Pf3D7_04_v3-472800|PF3D7_1351600	Pf3D7_04_v3-472800	PF3D7_1351600	distant trans	7.06053e-06	0.0395256	0.0490849	0.828401	152	0.282004	nsy	PF3D7_0410300	protein phosphatase PPM1, putative		glycerol kinase
Pf3D7_04_v3-476171|PF3D7_0807200	Pf3D7_04_v3-476171	PF3D7_0807200	distant trans	1.2034e-06	0.0296662	0.0727348	2.29128	6	0.0111111	nsy	PF3D7_0410500	conserved Plasmodium protein, unknown function		conserved Plasmodium membrane protein%2C unknown function
Pf3D7_04_v3-481171|PF3D7_0502800	Pf3D7_04_v3-481171	PF3D7_0502800	distant trans	2.24086e-09	2.76209e-05	0.00872818	0.608786	10	0.0187617	inter	PF3D7_0410600|+|PF3D7_0410700|-	conserved Plasmodium protein, unknown function	ribosome biogenesis GTPase A, putative	DnaJ protein%2C putative
Pf3D7_04_v3-481690|PF3D7_0502800	Pf3D7_04_v3-481690	PF3D7_0502800	distant trans	2.88241e-08	0.000177643	0.0166251	0.732791	23	0.0425139	nsy	PF3D7_0410700	ribosome biogenesis GTPase A, putative		DnaJ protein%2C putative
Pf3D7_04_v3-484892|PF3D7_1217300	Pf3D7_04_v3-484892	PF3D7_1217300	distant trans	3.46048e-06	0.00304671	0.0287022	1.40393	34	0.0653846	inter	PF3D7_0410700|-|PF3D7_0410800|+	ribosome biogenesis GTPase A, putative	conserved Plasmodium protein, unknown function	GTP-binding protein%2C putative
Pf3D7_04_v3-487723|PF3D7_0905400	Pf3D7_04_v3-487723	PF3D7_0905400	distant trans	1.07302e-07	0.0026452	0.0266002	0.792183	13	0.0239411	nsy	PF3D7_0410800	conserved Plasmodium protein, unknown function		high molecular weight rhoptry protein 3
Pf3D7_04_v3-494966|PF3D7_1423400	Pf3D7_04_v3-494966	PF3D7_1423400	distant trans	5.02052e-06	0.0618829	0.0399334	1.31996	80	0.151803	inter	PF3D7_0410900|-|PF3D7_0411000|+	conserved Plasmodium protein, unknown function	conserved Plasmodium protein, unknown function	conserved Plasmodium membrane protein%2C unknown function
Pf3D7_04_v3-501588|PF3D7_1423700	Pf3D7_04_v3-501588	PF3D7_1423700	distant trans	4.69709e-06	0.115793	0.0370216	1.13722	125	0.230627	syn	PF3D7_0411000	conserved Plasmodium protein, unknown function		conserved Plasmodium protein%2C unknown function
Pf3D7_04_v3-506654|PF3D7_0321100	Pf3D7_04_v3-506654	PF3D7_0321100	distant trans	6.51238e-07	0.00267572	0.0544472	0.443975	12	0.0226843	nsy	PF3D7_0411200	conserved Plasmodium protein, unknown function		conserved Plasmodium protein%2C unknown function
Pf3D7_04_v3-506654|PF3D7_0412400	Pf3D7_04_v3-506654	PF3D7_0412400	distant cis	2.79325e-11	3.44296e-07	0.00249377	2.18618	12	0.0226843	nsy	PF3D7_0411200	conserved Plasmodium protein, unknown function		erythrocyte membrane protein 1%2C PfEMP1
Pf3D7_04_v3-506654|PF3D7_0828100	Pf3D7_04_v3-506654	PF3D7_0828100	distant trans	8.66624e-08	5.47795e-05	0.024522	1.90152	12	0.0226843	nsy	PF3D7_0411200	conserved Plasmodium protein, unknown function		conserved Plasmodium protein%2C unknown function
Pf3D7_04_v3-510744|PF3D7_1465000	Pf3D7_04_v3-510744	PF3D7_1465000	distant trans	9.07327e-06	0.00698982	0.17581	1.693	12	0.0220994	nsy	PF3D7_0411300	conserved Plasmodium protein, unknown function		conserved Plasmodium protein%2C unknown function
Pf3D7_04_v3-513481|PF3D7_1017000	Pf3D7_04_v3-513481	PF3D7_1017000	distant trans	8.86283e-06	0.0436973	0.174564	1.43248	24	0.0442804	syn	PF3D7_0411400	DEAD box ATP-dependent RNA helicase, putative		DNA polymerase delta catalytic subunit
Pf3D7_04_v3-514722|PF3D7_1104200	Pf3D7_04_v3-514722	PF3D7_1104200	distant trans	3.56817e-06	0.0439812	0.0291181	0.790799	76	0.139963	nsy	PF3D7_0411400	DEAD box ATP-dependent RNA helicase, putative		chromatin remodeling protein
Pf3D7_04_v3-514722|PF3D7_1446900	Pf3D7_04_v3-514722	PF3D7_1446900	distant trans	6.97697e-06	0.0683361	0.0482529	0.794118	76	0.139963	nsy	PF3D7_0411400	DEAD box ATP-dependent RNA helicase, putative		glutaminyl-peptide cyclotransferase%2C putative
Pf3D7_04_v3-515791|PF3D7_0711700	Pf3D7_04_v3-515791	PF3D7_0711700	distant trans	2.42408e-06	0.0199195	0.0191348	0.673589	29	0.0538033	syn	PF3D7_0411400	DEAD box ATP-dependent RNA helicase, putative		erythrocyte membrane protein 1%2C PfEMP1
Pf3D7_04_v3-515791|PF3D7_1343400	Pf3D7_04_v3-515791	PF3D7_1343400	distant trans	5.53323e-06	0.0257909	0.0424293	0.833591	29	0.0538033	syn	PF3D7_0411400	DEAD box ATP-dependent RNA helicase, putative		DNA repair protein RAD5%2C putative
Pf3D7_04_v3-515947|PF3D7_0407400	Pf3D7_04_v3-515947	PF3D7_0407400	distant cis	1.28223e-06	0.0316096	0.0124792	1.31358	77	0.142329	syn	PF3D7_0411400	DEAD box ATP-dependent RNA helicase, putative		conserved Plasmodium protein%2C unknown function
Pf3D7_04_v3-515947|PF3D7_0606800	Pf3D7_04_v3-515947	PF3D7_0606800	distant trans	3.41924e-06	0.0538356	0.0287022	1.32587	77	0.142329	syn	PF3D7_0411400	DEAD box ATP-dependent RNA helicase, putative		conserved Plasmodium protein%2C unknown function
Pf3D7_04_v3-515947|PF3D7_0719900	Pf3D7_04_v3-515947	PF3D7_0719900	distant trans	6.80805e-06	0.0839161	0.047005	0.754097	77	0.142329	syn	PF3D7_0411400	DEAD box ATP-dependent RNA helicase, putative		conserved Plasmodium membrane protein%2C unknown function
Pf3D7_04_v3-515947|PF3D7_1331700	Pf3D7_04_v3-515947	PF3D7_1331700	distant trans	8.18293e-06	0.100863	0.0557404	0.836871	77	0.142329	syn	PF3D7_0411400	DEAD box ATP-dependent RNA helicase, putative		glutamine--tRNA ligase%2C putative
Pf3D7_04_v3-515947|PF3D7_1336300	Pf3D7_04_v3-515947	PF3D7_1336300	distant trans	1.68968e-07	0.00416541	0.00374376	1.27691	77	0.142329	syn	PF3D7_0411400	DEAD box ATP-dependent RNA helicase, putative		conserved Plasmodium membrane protein%2C unknown function
Pf3D7_04_v3-515947|PF3D7_1343400	Pf3D7_04_v3-515947	PF3D7_1343400	distant trans	3.18175e-08	0.000784366	0.00124792	0.843571	77	0.142329	syn	PF3D7_0411400	DEAD box ATP-dependent RNA helicase, putative		DNA repair protein RAD5%2C putative
Pf3D7_04_v3-515947|PF3D7_1430300	Pf3D7_04_v3-515947	PF3D7_1430300	distant trans	6.33457e-06	0.134846	0.046173	0.82731	77	0.142329	syn	PF3D7_0411400	DEAD box ATP-dependent RNA helicase, putative		acid phosphatase%2C putative
Pf3D7_04_v3-515947|PF3D7_1453400	Pf3D7_04_v3-515947	PF3D7_1453400	distant trans	1.87109e-06	0.0461262	0.0145591	0.79559	77	0.142329	syn	PF3D7_0411400	DEAD box ATP-dependent RNA helicase, putative		conserved Plasmodium protein%2C unknown function
Pf3D7_04_v3-515947|PF3D7_1471200	Pf3D7_04_v3-515947	PF3D7_1471200	distant trans	7.81554e-06	0.0642229	0.0536606	1.22005	77	0.142329	syn	PF3D7_0411400	DEAD box ATP-dependent RNA helicase, putative		inorganic anion exchanger%2C inorganic anion antiporter
Pf3D7_04_v3-520106|PF3D7_0728400	Pf3D7_04_v3-520106	PF3D7_0728400	distant trans	9.62614e-06	0.0150781	0.181214	1.40821	14	0.0258303	nsy	PF3D7_0411800	conserved Plasmodium protein, unknown function		conserved Plasmodium protein%2C unknown function
Pf3D7_04_v3-535417|PF3D7_1312700	Pf3D7_04_v3-535417	PF3D7_1312700	distant trans	6.80161e-06	0.167673	0.047005	0.845955	190	0.376238	inter	PF3D7_0411900|-|PF3D7_0412000|+	DNA polymerase alpha catalytic subunit A	conserved Plasmodium protein, unknown function	conserved Plasmodium protein%2C unknown function
Pf3D7_04_v3-536020|PF3D7_0811600	Pf3D7_04_v3-536020	PF3D7_0811600	distant trans	7.55654e-06	0.0931419	0.0519967	1.22247	115	0.279805	inter	PF3D7_0411900|-|PF3D7_0412000|+	DNA polymerase alpha catalytic subunit A	conserved Plasmodium protein, unknown function	conserved Plasmodium protein%2C unknown function
Pf3D7_04_v3-536099|PF3D7_1010100	Pf3D7_04_v3-536099	PF3D7_1010100	distant trans	9.21819e-06	0.0864669	0.0603161	1.09842	168	0.333996	inter	PF3D7_0411900|-|PF3D7_0412000|+	DNA polymerase alpha catalytic subunit A	conserved Plasmodium protein, unknown function	conserved Plasmodium protein%2C unknown function
Pf3D7_04_v3-545154|PF3D7_0921700	Pf3D7_04_v3-545154	PF3D7_0921700	distant trans	1.73575e-06	0.0427896	0.0839568	1.44334	26	0.0479705	syn	PF3D7_0412300	phosphopantothenoylcysteine synthetase, putative		conserved Plasmodium protein%2C unknown function
Pf3D7_04_v3-622939|PF3D7_1402000	Pf3D7_04_v3-622939	PF3D7_1402000	distant trans	3.50974e-06	0.0865221	0.0287022	1.19422	112	0.208566	inter	PF3D7_0413800|+|PF3D7_0413900|-	50S ribosomal protein L10, putative	ubiquitin carboxyl-terminal hydrolase 13, putative	conserved Plasmodium protein%2C unknown function
Pf3D7_04_v3-625343|PF3D7_1431500	Pf3D7_04_v3-625343	PF3D7_1431500	distant trans	2.09136e-06	0.0494952	0.0968412	0.693383	15	0.0277264	syn	PF3D7_0413900	ubiquitin carboxyl-terminal hydrolase 13, putative		mitogen-activated protein kinase 1
Pf3D7_04_v3-625798|PF3D7_0629000	Pf3D7_04_v3-625798	PF3D7_0629000	distant trans	3.65442e-06	0.00183855	0.118869	1.60031	16	0.0296296	syn	PF3D7_0413900	ubiquitin carboxyl-terminal hydrolase 13, putative		N-acetyltransferase%2C putative
Pf3D7_04_v3-625798|PF3D7_1479000	Pf3D7_04_v3-625798	PF3D7_1479000	distant trans	1.18323e-06	0.000678348	0.0719036	0.654294	16	0.0296296	syn	PF3D7_0413900	ubiquitin carboxyl-terminal hydrolase 13, putative		acyl-CoA synthetase
Pf3D7_04_v3-628193|PF3D7_0930200	Pf3D7_04_v3-628193	PF3D7_0930200	distant trans	3.50715e-06	0.000989527	0.117207	1.84981	22	0.0422265	intron	PF3D7_0414000	structural maintenance of chromosomes protein 3, putative		leucine-rich repeat protein
Pf3D7_04_v3-628776|PF3D7_0607100	Pf3D7_04_v3-628776	PF3D7_0607100	distant trans	8.57799e-07	0.00104346	0.0619285	1.73698	11	0.0204082	intron	PF3D7_0414000	structural maintenance of chromosomes protein 3, putative		MYND-type zinc finger protein%2C putative
Pf3D7_04_v3-629841|PF3D7_1339300	Pf3D7_04_v3-629841	PF3D7_1339300	distant trans	2.84936e-06	0.0234141	0.108063	0.605333	9	0.0167286	nsy	PF3D7_0414000	structural maintenance of chromosomes protein 3, putative		conserved Plasmodium protein%2C unknown function
Pf3D7_04_v3-630376|PF3D7_0413600	Pf3D7_04_v3-630376	PF3D7_0413600	local	1.17813e-06	0.012879	0.0112313	0.818267	130	0.254902	intron	PF3D7_0414000	structural maintenance of chromosomes protein 3, putative		26S protease regulatory subunit 6B%2C putative
Pf3D7_04_v3-630569|PF3D7_1128400	Pf3D7_04_v3-630569	PF3D7_1128400	distant trans	2.55291e-06	0.0629342	0.0195507	1.33368	57	0.154426	syn	PF3D7_0414000	structural maintenance of chromosomes protein 3, putative		geranylgeranyl pyrophosphate synthase%2C putative
Pf3D7_04_v3-630845|PF3D7_0812220	Pf3D7_04_v3-630845	PF3D7_0812220	distant trans	8.65506e-07	0.0213364	0.0619285	0.587747	20	0.0392157	intron	PF3D7_0414000	structural maintenance of chromosomes protein 3, putative		GTPase%2C putative
Pf3D7_04_v3-634171|PF3D7_1331700	Pf3D7_04_v3-634171	PF3D7_1331700	distant trans	2.47439e-06	0.0609985	0.0195507	1.30662	48	0.0916031	nsy	PF3D7_0414100	conserved Plasmodium membrane protein, unknown function		glutamine--tRNA ligase%2C putative
Pf3D7_04_v3-634251|PF3D7_0713900	Pf3D7_04_v3-634251	PF3D7_0713900	distant trans	9.25777e-06	0.196248	0.177473	1.38728	13	0.024952	syn	PF3D7_0414100	conserved Plasmodium membrane protein, unknown function		conserved Plasmodium protein%2C unknown function
Pf3D7_04_v3-635669|PF3D7_0315400	Pf3D7_04_v3-635669	PF3D7_0315400	distant trans	3.23112e-06	0.0674683	0.113882	1.36339	12	0.0226843	syn	PF3D7_0414100	conserved Plasmodium membrane protein, unknown function		conserved Plasmodium protein%2C unknown function
Pf3D7_04_v3-637010|PF3D7_0730300	Pf3D7_04_v3-637010	PF3D7_0730300	distant trans	9.49268e-06	0.234014	0.0615641	1.15476	178	0.335217	nsy	PF3D7_0414100	conserved Plasmodium membrane protein, unknown function		AP2 domain transcription factor AP2-L%2C putative
Pf3D7_04_v3-637010|PF3D7_1322000	Pf3D7_04_v3-637010	PF3D7_1322000	distant trans	4.41644e-07	0.0108874	0.00582363	0.844133	178	0.335217	nsy	PF3D7_0414100	conserved Plasmodium membrane protein, unknown function		nucleoside-diphosphatase%2C putative
Pf3D7_04_v3-645630|PF3D7_1419100	Pf3D7_04_v3-645630	PF3D7_1419100	distant trans	4.16757e-06	0.0513694	0.0332779	1.37307	47	0.0896947	inter	PF3D7_0414100|-|PF3D7_0414200|-	conserved Plasmodium membrane protein, unknown function	calmodulin-like protein	ATP-dependent rRNA helicase SPB4%2C putative
Pf3D7_04_v3-646778|PF3D7_1413700	Pf3D7_04_v3-646778	PF3D7_1413700	distant trans	5.61049e-06	0.0691548	0.0428453	1.21035	195	0.372849	inter	PF3D7_0414100|-|PF3D7_0414200|-	conserved Plasmodium membrane protein, unknown function	calmodulin-like protein	conserved Plasmodium protein%2C unknown function
Pf3D7_04_v3-646812|PF3D7_1413700	Pf3D7_04_v3-646812	PF3D7_1413700	distant trans	4.46022e-06	0.0691548	0.0361897	1.2164	190	0.36965	inter	PF3D7_0414100|-|PF3D7_0414200|-	conserved Plasmodium membrane protein, unknown function	calmodulin-like protein	conserved Plasmodium protein%2C unknown function
Pf3D7_04_v3-648986|PF3D7_1431500	Pf3D7_04_v3-648986	PF3D7_1431500	distant trans	6.26759e-06	0.0494952	0.152951	0.67712	12	0.0234375	inter	PF3D7_0414200|-|PF3D7_0414300|-	calmodulin-like protein	Rab5-interacting protein, putative	mitogen-activated protein kinase 1
Pf3D7_04_v3-659163|PF3D7_0413600	Pf3D7_04_v3-659163	PF3D7_0413600	distant cis	1.32562e-06	0.012879	0.0124792	0.835144	214	0.494382	nsy	PF3D7_0414600	conserved Apicomplexan protein, unknown function		26S protease regulatory subunit 6B%2C putative
Pf3D7_04_v3-659167|PF3D7_0413600	Pf3D7_04_v3-659167	PF3D7_0413600	distant cis	1.56729e-06	0.012879	0.0133111	0.835677	209	0.492453	nsy	PF3D7_0414600	conserved Apicomplexan protein, unknown function		26S protease regulatory subunit 6B%2C putative
Pf3D7_04_v3-664352|PF3D7_1217300	Pf3D7_04_v3-664352	PF3D7_1217300	distant trans	1.34596e-06	0.00157387	0.0124792	1.5634	39	0.0724907	inter	PF3D7_0414800|-|PF3D7_0414900|+	conserved Plasmodium protein, unknown function	armadillo-domain containing rhoptry protein	GTP-binding protein%2C putative
Pf3D7_04_v3-664352|PF3D7_1314500	Pf3D7_04_v3-664352	PF3D7_1314500	distant trans	6.01078e-06	0.0740888	0.0436772	0.616307	39	0.0724907	inter	PF3D7_0414800|-|PF3D7_0414900|+	conserved Plasmodium protein, unknown function	armadillo-domain containing rhoptry protein	cop-coated vesicle membrane protein p24 precursor%2C putative
Pf3D7_04_v3-674802|PF3D7_0503600	Pf3D7_04_v3-674802	PF3D7_0503600	distant trans	2.62183e-06	0.0646333	0.0199667	0.7054	35	0.0645756	nsy	PF3D7_0415200	conserved Plasmodium protein, unknown function		myosin B
Pf3D7_04_v3-677200|PF3D7_0606900	Pf3D7_04_v3-677200	PF3D7_0606900	distant trans	2.80751e-06	0.0692108	0.0228785	1.27966	65	0.12037	nsy	PF3D7_0415200	conserved Plasmodium protein, unknown function		glutaredoxin-like protein
Pf3D7_04_v3-677325|PF3D7_0531100	Pf3D7_04_v3-677325	PF3D7_0531100	distant trans	9.45554e-06	0.108912	0.0615641	0.811379	137	0.345018	nsy	PF3D7_0415200	conserved Plasmodium protein, unknown function		conserved Plasmodium protein%2C unknown function
Pf3D7_04_v3-677325|PF3D7_0802600	Pf3D7_04_v3-677325	PF3D7_0802600	distant trans	5.84636e-06	0.0686555	0.0436772	0.796372	137	0.345018	nsy	PF3D7_0415200	conserved Plasmodium protein, unknown function		adenylyl cyclase beta
Pf3D7_04_v3-692160|PF3D7_1224100	Pf3D7_04_v3-692160	PF3D7_1224100	distant trans	1.17628e-06	0.00120823	0.0112313	1.26084	66	0.122905	syn	PF3D7_0415700	conserved Plasmodium protein, unknown function		conserved Plasmodium protein%2C unknown function
Pf3D7_04_v3-693831|PF3D7_0911100	Pf3D7_04_v3-693831	PF3D7_0911100	distant trans	3.42045e-08	0.00084321	0.0174564	1.84401	11	0.0205607	inter	PF3D7_0415700|-|PF3D7_0415800|+	conserved Plasmodium protein, unknown function	RING zinc finger protein, putative	conserved Plasmodium protein%2C unknown function
Pf3D7_04_v3-693966|PF3D7_1224100	Pf3D7_04_v3-693966	PF3D7_1224100	distant trans	6.59519e-06	0.00453568	0.046589	1.23291	67	0.124535	nsy	PF3D7_0415800	RING zinc finger protein, putative		conserved Plasmodium protein%2C unknown function
Pf3D7_04_v3-728166|PF3D7_0727100	Pf3D7_04_v3-728166	PF3D7_0727100	distant trans	3.91798e-06	0.0480401	0.123441	1.77527	7	0.0137255	inter	PF3D7_0416700|-|PF3D7_0416800|+	CDGSH iron-sulfur domain-containing protein, putative	small GTP-binding protein sar1	conserved Plasmodium protein%2C unknown function
Pf3D7_04_v3-765437|PF3D7_0707200	Pf3D7_04_v3-765437	PF3D7_0707200	distant trans	3.23518e-06	0.0797536	0.0266223	1.27706	104	0.192237	syn	PF3D7_0417400	conserved Plasmodium protein, unknown function		conserved Plasmodium protein%2C unknown function
Pf3D7_04_v3-765437|PF3D7_0708600	Pf3D7_04_v3-765437	PF3D7_0708600	distant trans	6.7687e-06	0.0360188	0.047005	0.822441	104	0.192237	syn	PF3D7_0417400	conserved Plasmodium protein, unknown function		inner membrane complex protein 1d%2C putative
Pf3D7_04_v3-765437|PF3D7_1470500	Pf3D7_04_v3-765437	PF3D7_1470500	distant trans	2.64155e-06	0.0651195	0.0203827	0.752279	104	0.192237	syn	PF3D7_0417400	conserved Plasmodium protein, unknown function		phosphodiesterase delta%2C putative
Pf3D7_04_v3-774112|PF3D7_1118400	Pf3D7_04_v3-774112	PF3D7_1118400	distant trans	5.24716e-07	0.00161691	0.0482128	1.63243	22	0.0406654	nsy	PF3D7_0417400	conserved Plasmodium protein, unknown function		haloacid dehalogenase-like hydrolase%2C putative
Pf3D7_04_v3-774946|PF3D7_0516800	Pf3D7_04_v3-774946	PF3D7_0516800	distant trans	8.26978e-06	0.0231188	0.169576	1.76816	17	0.0313076	nsy	PF3D7_0417400	conserved Plasmodium protein, unknown function		AP2 domain transcription factor AP2-O2%2C putative
Pf3D7_04_v3-774946|PF3D7_1118400	Pf3D7_04_v3-774946	PF3D7_1118400	distant trans	4.00397e-07	0.00141009	0.0453034	1.75472	17	0.0313076	nsy	PF3D7_0417400	conserved Plasmodium protein, unknown function		haloacid dehalogenase-like hydrolase%2C putative
Pf3D7_04_v3-777135|PF3D7_0109000	Pf3D7_04_v3-777135	PF3D7_0109000	distant trans	1.62916e-06	0.0401619	0.081463	1.29706	11	0.0205993	inter	PF3D7_0417400|+|PF3D7_0417500|-	conserved Plasmodium protein, unknown function	memo-like protein	photosensitized INA-labeled protein PHIL1%2C putative
Pf3D7_04_v3-777135|PF3D7_1406800	Pf3D7_04_v3-777135	PF3D7_1406800	distant trans	3.7446e-06	0.046156	0.120116	1.52776	11	0.0205993	inter	PF3D7_0417400|+|PF3D7_0417500|-	conserved Plasmodium protein, unknown function	memo-like protein	glideosome associated protein with multiple membrane spans 3
Pf3D7_04_v3-777510|PF3D7_0414200	Pf3D7_04_v3-777510	PF3D7_0414200	distant cis	3.99512e-06	0.00450691	0.123857	1.74286	14	0.028	intron	PF3D7_0417500	memo-like protein		calmodulin-like protein
Pf3D7_04_v3-777510|PF3D7_0828100	Pf3D7_04_v3-777510	PF3D7_0828100	distant trans	7.48335e-07	0.000312677	0.0594347	1.7408	14	0.028	intron	PF3D7_0417500	memo-like protein		conserved Plasmodium protein%2C unknown function
Pf3D7_04_v3-787660|PF3D7_0802200	Pf3D7_04_v3-787660	PF3D7_0802200	distant trans	4.90457e-06	0.0241815	0.0386855	1.27597	37	0.114603	syn	PF3D7_0417800	cdc2-related protein kinase 1		1-cys peroxiredoxin
Pf3D7_04_v3-790977|PF3D7_0516800	Pf3D7_04_v3-790977	PF3D7_0516800	distant trans	7.50584e-06	0.0231188	0.16251	1.77318	17	0.0314815	nsy	PF3D7_0417900	conserved Plasmodium protein, unknown function		AP2 domain transcription factor AP2-O2%2C putative
Pf3D7_04_v3-790977|PF3D7_1118400	Pf3D7_04_v3-790977	PF3D7_1118400	distant trans	3.92233e-07	0.00141009	0.0453034	1.75523	17	0.0314815	nsy	PF3D7_0417900	conserved Plasmodium protein, unknown function		haloacid dehalogenase-like hydrolase%2C putative
Pf3D7_04_v3-797792|PF3D7_1012800	Pf3D7_04_v3-797792	PF3D7_1012800	distant trans	5.5408e-06	0.0151769	0.146717	1.6491	13	0.0430712	nsy	PF3D7_0418000	conserved Plasmodium protein, unknown function		conserved Plasmodium protein%2C unknown function
Pf3D7_04_v3-797792|PF3D7_1361600	Pf3D7_04_v3-797792	PF3D7_1361600	distant trans	1.67834e-08	0.000413744	0.0153782	2.11528	13	0.0430712	nsy	PF3D7_0418000	conserved Plasmodium protein, unknown function		iron-sulfur assembly protein%2C putative
Pf3D7_04_v3-799355|PF3D7_1224000	Pf3D7_04_v3-799355	PF3D7_1224000	distant trans	3.48009e-06	0.0013074	0.116791	1.38636	7	0.0130112	nsy	PF3D7_0418000	conserved Plasmodium protein, unknown function		GTP cyclohydrolase I
Pf3D7_04_v3-812687|PF3D7_0605900	Pf3D7_04_v3-812687	PF3D7_0605900	distant trans	6.66688e-06	0.113967	0.047005	0.822961	94	0.172794	syn	PF3D7_0418100	conserved Plasmodium protein, unknown function		long chain polyunsaturated fatty acid elongation enzyme%2C putative
Pf3D7_04_v3-817362|PF3D7_0808600	Pf3D7_04_v3-817362	PF3D7_0808600	distant trans	1.09473e-06	0.0269873	0.0685786	1.87152	11	0.0205224	inter	PF3D7_0418100|-|PF3D7_0418200|+	conserved Plasmodium protein, unknown function	eukaryotic translation initiation factor 3 subunit M, putative	erythrocyte membrane protein 1%2C PfEMP1
Pf3D7_04_v3-819473|PF3D7_0702900	Pf3D7_04_v3-819473	PF3D7_0702900	distant trans	3.23913e-07	0.0079851	0.00540765	1.49909	25	0.0981481	syn	PF3D7_0418300	conserved Plasmodium protein, unknown function		centrin%2C putative
Pf3D7_04_v3-819473|PF3D7_0721000	Pf3D7_04_v3-819473	PF3D7_0721000	distant trans	1.38637e-06	0.0170884	0.0128952	0.647149	25	0.0981481	syn	PF3D7_0418300	conserved Plasmodium protein, unknown function		conserved Plasmodium membrane protein%2C unknown function
Pf3D7_04_v3-828865|PF3D7_1240100	Pf3D7_04_v3-828865	PF3D7_1240100	distant trans	2.57682e-06	0.0317618	0.0199667	0.832203	128	0.324478	inter	PF3D7_0418300|-|PF3D7_0418400|+	conserved Plasmodium protein, unknown function	conserved Plasmodium protein, unknown function	early transcribed membrane protein 12
Pf3D7_04_v3-828866|PF3D7_1240100	Pf3D7_04_v3-828866	PF3D7_1240100	distant trans	1.72774e-06	0.0317618	0.0133111	0.829753	128	0.323864	inter	PF3D7_0418300|-|PF3D7_0418400|+	conserved Plasmodium protein, unknown function	conserved Plasmodium protein, unknown function	early transcribed membrane protein 12
Pf3D7_04_v3-830580|PF3D7_1351900	Pf3D7_04_v3-830580	PF3D7_1351900	distant trans	4.36358e-06	0.107571	0.0361897	0.858485	175	0.413662	syn	PF3D7_0418400	conserved Plasmodium protein, unknown function		conserved Plasmodium protein%2C unknown function
Pf3D7_04_v3-831954|PF3D7_0937800	Pf3D7_04_v3-831954	PF3D7_0937800	distant trans	4.92244e-06	0.0404493	0.137988	1.84746	11	0.0311284	syn	PF3D7_0418500	trafficking protein particle complex subunit 3, putative		erythrocyte membrane protein 1%2C PfEMP1
Pf3D7_04_v3-838671|PF3D7_0826100	Pf3D7_04_v3-838671	PF3D7_0826100	distant trans	8.13165e-06	0.0438326	0.168745	1.42169	14	0.0259259	syn	PF3D7_0418600	regulator of chromosome condensation, putative		E3 ubiquitin-protein ligase%2C putative
Pf3D7_04_v3-840611|PF3D7_0910300	Pf3D7_04_v3-840611	PF3D7_0910300	distant trans	1.58193e-06	0.0389976	0.0133111	1.31178	45	0.11368	inter	PF3D7_0418600|+|PF3D7_0418700|+	regulator of chromosome condensation, putative	RNA-binding protein NOB1, putative	conserved Plasmodium protein%2C unknown function
Pf3D7_04_v3-840611|PF3D7_1330100	Pf3D7_04_v3-840611	PF3D7_1330100	distant trans	1.13742e-06	0.0280397	0.0112313	0.728097	45	0.11368	inter	PF3D7_0418600|+|PF3D7_0418700|+	regulator of chromosome condensation, putative	RNA-binding protein NOB1, putative	conserved Plasmodium protein%2C unknown function
Pf3D7_04_v3-845830|PF3D7_0914400	Pf3D7_04_v3-845830	PF3D7_0914400	distant trans	2.30197e-06	0.03533	0.101413	1.55265	7	0.0141414	inter	PF3D7_0418800|+|PF3D7_0418900|+	conserved Plasmodium protein, unknown function	conserved Plasmodium protein, unknown function	conserved Plasmodium protein%2C unknown function
Pf3D7_04_v3-849227|PF3D7_0935600	Pf3D7_04_v3-849227	PF3D7_0935600	distant trans	8.3232e-08	0.00205184	0.00249584	0.849171	31	0.0601942	inter	PF3D7_0418900|+|PF3D7_0419000|+	conserved Plasmodium protein, unknown function	conserved Plasmodium protein, unknown function	gametocytogenesis-implicated protein
Pf3D7_04_v3-850002|PF3D7_0800300	Pf3D7_04_v3-850002	PF3D7_0800300	distant trans	6.19367e-07	0.00763432	0.00748752	1.66065	14	0.0523918	syn	PF3D7_0419000	conserved Plasmodium protein, unknown function		erythrocyte membrane protein 1%2C PfEMP1
Pf3D7_04_v3-858564|PF3D7_0415500	Pf3D7_04_v3-858564	PF3D7_0415500	distant cis	6.21443e-06	0.0765991	0.0445092	1.47048	30	0.0557621	syn	PF3D7_0419400	conserved Plasmodium protein, unknown function		nuclear cap-binding protein subunit 2%2C putative
Pf3D7_04_v3-858564|PF3D7_0422200	Pf3D7_04_v3-858564	PF3D7_0422200	distant cis	9.46412e-06	0.216605	0.0615641	1.51436	30	0.0557621	syn	PF3D7_0419400	conserved Plasmodium protein, unknown function		erythrocyte membrane-associated antigen
Pf3D7_04_v3-858564|PF3D7_0612800	Pf3D7_04_v3-858564	PF3D7_0612800	distant trans	6.38807e-07	0.0157479	0.00748752	0.610382	30	0.0557621	syn	PF3D7_0419400	conserved Plasmodium protein, unknown function		6-cysteine protein
Pf3D7_04_v3-858564|PF3D7_0624000	Pf3D7_04_v3-858564	PF3D7_0624000	distant trans	4.94558e-07	0.00609592	0.00665557	0.738682	30	0.0557621	syn	PF3D7_0419400	conserved Plasmodium protein, unknown function		hexokinase
Pf3D7_04_v3-858564|PF3D7_1133900	Pf3D7_04_v3-858564	PF3D7_1133900	distant trans	1.03156e-06	0.0254299	0.0103993	0.717026	30	0.0557621	syn	PF3D7_0419400	conserved Plasmodium protein, unknown function		conserved Plasmodium protein%2C unknown function
Pf3D7_04_v3-858564|PF3D7_1137100	Pf3D7_04_v3-858564	PF3D7_1137100	distant trans	7.60717e-07	0.0187532	0.00915141	0.69288	30	0.0557621	syn	PF3D7_0419400	conserved Plasmodium protein, unknown function		mitochondrial ribosomal protein S9 precursor%2C putative
Pf3D7_04_v3-858564|PF3D7_1206200	Pf3D7_04_v3-858564	PF3D7_1206200	distant trans	7.19548e-06	0.0886915	0.0499168	1.52474	30	0.0557621	syn	PF3D7_0419400	conserved Plasmodium protein, unknown function		eukaryotic translation initiation factor 3 subunit C%2C putative
Pf3D7_04_v3-858564|PF3D7_1226300	Pf3D7_04_v3-858564	PF3D7_1226300	distant trans	9.24499e-06	0.0759692	0.0615641	0.771685	30	0.0557621	syn	PF3D7_0419400	conserved Plasmodium protein, unknown function		haloacid dehalogenase-like hydrolase%2C putative
Pf3D7_04_v3-858564|PF3D7_1247200	Pf3D7_04_v3-858564	PF3D7_1247200	distant trans	1.27022e-06	0.0313135	0.0124792	0.672902	30	0.0557621	syn	PF3D7_0419400	conserved Plasmodium protein, unknown function		conserved Plasmodium protein%2C unknown function
Pf3D7_04_v3-858564|PF3D7_1401500	Pf3D7_04_v3-858564	PF3D7_1401500	distant trans	4.35772e-06	0.0358089	0.0361897	0.70829	30	0.0557621	syn	PF3D7_0419400	conserved Plasmodium protein, unknown function		esterase%2C putative
Pf3D7_04_v3-858564|PF3D7_1425500	Pf3D7_04_v3-858564	PF3D7_1425500	distant trans	1.75751e-06	0.0216631	0.0133111	1.49403	30	0.0557621	syn	PF3D7_0419400	conserved Plasmodium protein, unknown function		conserved Plasmodium protein%2C unknown function
Pf3D7_04_v3-858564|PF3D7_1437500	Pf3D7_04_v3-858564	PF3D7_1437500	distant trans	5.86099e-06	0.0258558	0.0436772	0.645707	30	0.0557621	syn	PF3D7_0419400	conserved Plasmodium protein, unknown function		conserved Plasmodium membrane protein%2C unknown function
Pf3D7_04_v3-864206|PF3D7_0206800	Pf3D7_04_v3-864206	PF3D7_0206800	distant trans	3.32636e-06	0.0205004	0.0270383	1.37033	49	0.0915888	nsy	PF3D7_0419400	conserved Plasmodium protein, unknown function		merozoite surface protein 2
Pf3D7_04_v3-875756|PF3D7_0728100	Pf3D7_04_v3-875756	PF3D7_0728100	distant trans	8.66124e-06	0.102571	0.0582363	1.31726	55	0.137157	inter	PF3D7_0419800|-|PF3D7_0419900|+	60S ribosomal protein L7ae/L30e, putative	phosphatidylinositol 4-kinase, putative	conserved Plasmodium membrane protein%2C unknown function
Pf3D7_04_v3-875756|PF3D7_0729900	Pf3D7_04_v3-875756	PF3D7_0729900	distant trans	1.7073e-06	0.0210442	0.0133111	1.36393	55	0.137157	inter	PF3D7_0419800|-|PF3D7_0419900|+	60S ribosomal protein L7ae/L30e, putative	phosphatidylinositol 4-kinase, putative	dynein heavy chain%2C putative
Pf3D7_04_v3-880976|PF3D7_1413900	Pf3D7_04_v3-880976	PF3D7_1413900	distant trans	6.22406e-06	0.0138907	0.152951	1.59987	12	0.0221811	nsy	PF3D7_0419900	phosphatidylinositol 4-kinase, putative		DnaJ protein%2C putative
Pf3D7_04_v3-885966|PF3D7_1147300	Pf3D7_04_v3-885966	PF3D7_1147300	distant trans	3.71158e-06	0.0914979	0.118869	0.692372	15	0.0283019	syn	PF3D7_0419900	phosphatidylinositol 4-kinase, putative		conserved Plasmodium protein%2C unknown function
Pf3D7_04_v3-888527|PF3D7_1343400	Pf3D7_04_v3-888527	PF3D7_1343400	distant trans	6.6787e-06	0.0257909	0.047005	1.3694	32	0.0603774	nsy	PF3D7_0419900	phosphatidylinositol 4-kinase, putative		DNA repair protein RAD5%2C putative
Pf3D7_04_v3-892752|PF3D7_1474200	Pf3D7_04_v3-892752	PF3D7_1474200	distant trans	2.14375e-06	0.000825744	0.0976725	1.96535	11	0.0202952	nsy	PF3D7_0419900	phosphatidylinositol 4-kinase, putative		conserved Plasmodium membrane protein%2C unknown function
Pf3D7_04_v3-895587|PF3D7_0420700	Pf3D7_04_v3-895587	PF3D7_0420700	distant cis	1.75332e-06	0.00680563	0.0839568	1.83103	11	0.0203704	nsy	PF3D7_0420000	zinc finger protein, putative		erythrocyte membrane protein 1%2C PfEMP1
Pf3D7_04_v3-897771|PF3D7_1332800	Pf3D7_04_v3-897771	PF3D7_1332800	distant trans	8.90975e-06	0.0619514	0.174979	0.544661	12	0.0220994	nsy	PF3D7_0420000	zinc finger protein, putative		eukaryotic translation initiation factor 6%2C putative
Pf3D7_04_v3-899133|PF3D7_1322500	Pf3D7_04_v3-899133	PF3D7_1322500	distant trans	9.10494e-06	0.16925	0.0594842	1.33874	46	0.0848708	syn	PF3D7_0420000	zinc finger protein, putative		palmitoyltransferase DHHC5
Pf3D7_04_v3-902986|PF3D7_1205900	Pf3D7_04_v3-902986	PF3D7_1205900	distant trans	5.34947e-06	0.0134935	0.0415973	0.726711	52	0.096475	nsy	PF3D7_0420000	zinc finger protein, putative		conserved protein%2C unknown function
Pf3D7_04_v3-908923|PF3D7_0219100	Pf3D7_04_v3-908923	PF3D7_0219100	distant trans	6.39054e-07	0.015754	0.00748752	0.828921	127	0.278509	inter	PF3D7_0420100|+|PF3D7_0420200|+	serine/threonine protein kinase RIO2	holo-[acyl-carrier-protein] synthase, putative	conserved protein%2C unknown function
Pf3D7_04_v3-908923|PF3D7_1321200	Pf3D7_04_v3-908923	PF3D7_1321200	distant trans	4.01051e-06	0.0988671	0.0324459	1.1923	127	0.278509	inter	PF3D7_0420100|+|PF3D7_0420200|+	serine/threonine protein kinase RIO2	holo-[acyl-carrier-protein] synthase, putative	conserved protein%2C unknown function
Pf3D7_04_v3-909361|PF3D7_0420700	Pf3D7_04_v3-909361	PF3D7_0420700	distant cis	2.36873e-06	0.00680563	0.103491	2.09486	6	0.0117647	inter	PF3D7_0420100|+|PF3D7_0420200|+	serine/threonine protein kinase RIO2	holo-[acyl-carrier-protein] synthase, putative	erythrocyte membrane protein 1%2C PfEMP1
Pf3D7_04_v3-915165|PF3D7_0420700	Pf3D7_04_v3-915165	PF3D7_0420700	distant cis	2.48461e-06	0.00680563	0.105154	2.09263	6	0.011811	inter	PF3D7_0420200|+|PF3D7_0420300|+	holo-[acyl-carrier-protein] synthase, putative	transcription factor with AP2 domain(s)	erythrocyte membrane protein 1%2C PfEMP1
Pf3D7_04_v3-91547|PF3D7_0607100	Pf3D7_04_v3-91547	PF3D7_0607100	distant trans	9.25148e-07	0.00104346	0.0648379	1.66955	13	0.0257937	inter	PF3D7_0401500|+|PF3D7_0401600|-	stevor, pseudogene	rifin	MYND-type zinc finger protein%2C putative
Pf3D7_04_v3-91547|PF3D7_1318700	Pf3D7_04_v3-91547	PF3D7_1318700	distant trans	4.41159e-06	0.0543772	0.129676	1.48783	13	0.0257937	inter	PF3D7_0401500|+|PF3D7_0401600|-	stevor, pseudogene	rifin	conserved Plasmodium protein%2C unknown function
Pf3D7_04_v3-915706|PF3D7_0420700	Pf3D7_04_v3-915706	PF3D7_0420700	distant cis	2.43466e-06	0.00680563	0.104323	2.09374	6	0.0116505	inter	PF3D7_0420200|+|PF3D7_0420300|+	holo-[acyl-carrier-protein] synthase, putative	transcription factor with AP2 domain(s)	erythrocyte membrane protein 1%2C PfEMP1
Pf3D7_04_v3-91752|PF3D7_1251600	Pf3D7_04_v3-91752	PF3D7_1251600	distant trans	6.48534e-06	0.0832761	0.046589	1.24226	91	0.175	inter	PF3D7_0401500|+|PF3D7_0401600|-	stevor, pseudogene	rifin	conserved Plasmodium protein%2C unknown function
Pf3D7_04_v3-91817|PF3D7_1251600	Pf3D7_04_v3-91817	PF3D7_1251600	distant trans	6.75613e-06	0.0832761	0.047005	1.24202	90	0.171103	inter	PF3D7_0401500|+|PF3D7_0401600|-	stevor, pseudogene	rifin	conserved Plasmodium protein%2C unknown function
Pf3D7_04_v3-91849|PF3D7_0727100	Pf3D7_04_v3-91849	PF3D7_0727100	distant trans	5.84619e-06	0.0480401	0.148795	1.5811	12	0.0227273	inter	PF3D7_0401500|+|PF3D7_0401600|-	stevor, pseudogene	rifin	conserved Plasmodium protein%2C unknown function
Pf3D7_04_v3-919993|PF3D7_0604400	Pf3D7_04_v3-919993	PF3D7_0604400	distant trans	6.31104e-06	0.0658166	0.153782	1.42441	25	0.0460405	syn	PF3D7_0420300	transcription factor with AP2 domain(s)		conserved Plasmodium protein%2C unknown function
Pf3D7_04_v3-925583|PF3D7_0421700	Pf3D7_04_v3-925583	PF3D7_0421700	distant cis	2.61252e-06	0.0322019	0.0199667	0.721491	77	0.142066	nsy	PF3D7_0420300	transcription factor with AP2 domain(s)		conserved Plasmodium protein%2C unknown function
Pf3D7_04_v3-925583|PF3D7_0927900	Pf3D7_04_v3-925583	PF3D7_0927900	distant trans	8.1966e-06	0.101031	0.0557404	0.809602	77	0.142066	nsy	PF3D7_0420300	transcription factor with AP2 domain(s)		phosphatidylserine decarboxylase
Pf3D7_04_v3-927113|PF3D7_0217800	Pf3D7_04_v3-927113	PF3D7_0217800	distant trans	8.61319e-06	0.155345	0.173732	1.31424	25	0.0469925	nsy	PF3D7_0420300	transcription factor with AP2 domain(s)		40S ribosomal protein S26
Pf3D7_04_v3-930475|PF3D7_1112400	Pf3D7_04_v3-930475	PF3D7_1112400	distant trans	7.67942e-06	0.05014	0.164589	0.547332	10	0.0211864	intron	PF3D7_0420500	conserved Plasmodium protein, unknown function		conserved Plasmodium protein%2C unknown function
Pf3D7_04_v3-931612|PF3D7_1205900	Pf3D7_04_v3-931612	PF3D7_1205900	distant trans	3.06723e-06	0.00963352	0.0245424	0.624406	36	0.0701754	inter	PF3D7_0420500|-|PF3D7_0420600|+	conserved Plasmodium protein, unknown function	conserved Plasmodium protein, unknown function	conserved protein%2C unknown function
Pf3D7_04_v3-931622|PF3D7_1205900	Pf3D7_04_v3-931622	PF3D7_1205900	distant trans	2.21108e-06	0.00963352	0.0174709	0.62017	36	0.0703125	inter	PF3D7_0420500|-|PF3D7_0420600|+	conserved Plasmodium protein, unknown function	conserved Plasmodium protein, unknown function	conserved protein%2C unknown function
Pf3D7_04_v3-932131|PF3D7_1472400	Pf3D7_04_v3-932131	PF3D7_1472400	distant trans	9.88686e-06	0.166138	0.0636439	1.17646	207	0.489754	inter	PF3D7_0420500|-|PF3D7_0420600|+	conserved Plasmodium protein, unknown function	conserved Plasmodium protein, unknown function	M1-family alanyl aminopeptidase%2C putative
Pf3D7_04_v3-933803|PF3D7_1102700	Pf3D7_04_v3-933803	PF3D7_1102700	distant trans	2.28237e-06	0.00148066	0.101413	0.681818	12	0.0221402	syn	PF3D7_0420600	conserved Plasmodium protein, unknown function		early transcribed membrane protein 11.1
Pf3D7_04_v3-95504|PF3D7_1011500	Pf3D7_04_v3-95504	PF3D7_1011500	distant trans	5.8414e-06	0.0639786	0.0436772	0.662022	31	0.0631365	inter	PF3D7_0401600|-|PF3D7_0401700|+	rifin	Plasmodium exported protein, unknown function, pseudogene	conserved Plasmodium membrane protein%2C unknown function
Pf3D7_04_v3-96956|PF3D7_0609700	Pf3D7_04_v3-96956	PF3D7_0609700	distant trans	4.61864e-07	0.0035688	0.0461347	0.574038	6	0.0114943	inter	PF3D7_0401600|-|PF3D7_0401700|+	rifin	Plasmodium exported protein, unknown function, pseudogene	conserved Plasmodium protein%2C unknown function
Pf3D7_04_v3-96956|PF3D7_1343400	Pf3D7_04_v3-96956	PF3D7_1343400	distant trans	5.18736e-07	0.00639394	0.0477972	0.659744	6	0.0114943	inter	PF3D7_0401600|-|PF3D7_0401700|+	rifin	Plasmodium exported protein, unknown function, pseudogene	DNA repair protein RAD5%2C putative
Pf3D7_04_v3-986276|PF3D7_0907800	Pf3D7_04_v3-986276	PF3D7_0907800	distant trans	5.91525e-06	0.0472465	0.0436772	1.35391	46	0.0918164	nsy	PF3D7_0421600	erythrocyte membrane protein 1 (PfEMP1)-like pseudogene		apicoplast ribosomal protein L35 precursor%2C putative
Pf3D7_04_v3-986593|PF3D7_1361200	Pf3D7_04_v3-986593	PF3D7_1361200	distant trans	8.13334e-06	0.100252	0.0557404	1.26167	56	0.103512	nsy	PF3D7_0421600	erythrocyte membrane protein 1 (PfEMP1)-like pseudogene		conserved Plasmodium protein%2C unknown function
Pf3D7_04_v3-986595|PF3D7_1361200	Pf3D7_04_v3-986595	PF3D7_1361200	distant trans	7.37197e-06	0.100252	0.0507488	1.26294	56	0.103321	syn	PF3D7_0421600	erythrocyte membrane protein 1 (PfEMP1)-like pseudogene		conserved Plasmodium protein%2C unknown function
Pf3D7_04_v3-986916|PF3D7_0212300	Pf3D7_04_v3-986916	PF3D7_0212300	distant trans	7.65105e-06	0.0468998	0.0524126	1.18621	132	0.246269	nsy	PF3D7_0421600	erythrocyte membrane protein 1 (PfEMP1)-like pseudogene		peptide chain release factor subunit 1%2C putative
Pf3D7_04_v3-986916|PF3D7_1447900	Pf3D7_04_v3-986916	PF3D7_1447900	distant trans	1.76455e-06	0.0265581	0.0133111	0.870729	132	0.246269	nsy	PF3D7_0421600	erythrocyte membrane protein 1 (PfEMP1)-like pseudogene		multidrug resistance protein 2
Pf3D7_04_v3-986924|PF3D7_1444000	Pf3D7_04_v3-986924	PF3D7_1444000	distant trans	9.94889e-06	0.0320132	0.0636439	1.21179	133	0.247672	nsy	PF3D7_0421600	erythrocyte membrane protein 1 (PfEMP1)-like pseudogene		conserved Plasmodium protein%2C unknown function
Pf3D7_04_v3-986924|PF3D7_1447900	Pf3D7_04_v3-986924	PF3D7_1447900	distant trans	2.88325e-06	0.0265581	0.0237105	0.873352	133	0.247672	nsy	PF3D7_0421600	erythrocyte membrane protein 1 (PfEMP1)-like pseudogene		multidrug resistance protein 2
Pf3D7_04_v3-986940|PF3D7_1444000	Pf3D7_04_v3-986940	PF3D7_1444000	distant trans	7.06285e-06	0.0320132	0.0490849	1.21583	133	0.246753	nsy	PF3D7_0421600	erythrocyte membrane protein 1 (PfEMP1)-like pseudogene		conserved Plasmodium protein%2C unknown function
Pf3D7_04_v3-986940|PF3D7_1447900	Pf3D7_04_v3-986940	PF3D7_1447900	distant trans	3.23196e-06	0.0265581	0.0266223	0.874132	133	0.246753	nsy	PF3D7_0421600	erythrocyte membrane protein 1 (PfEMP1)-like pseudogene		multidrug resistance protein 2
Pf3D7_04_v3-986977|PF3D7_1444000	Pf3D7_04_v3-986977	PF3D7_1444000	distant trans	2.7103e-06	0.0187112	0.0216306	1.22718	132	0.24581	syn	PF3D7_0421600	erythrocyte membrane protein 1 (PfEMP1)-like pseudogene		conserved Plasmodium protein%2C unknown function
Pf3D7_04_v3-986977|PF3D7_1447900	Pf3D7_04_v3-986977	PF3D7_1447900	distant trans	4.41751e-06	0.0272251	0.0361897	0.87527	132	0.24581	syn	PF3D7_0421600	erythrocyte membrane protein 1 (PfEMP1)-like pseudogene		multidrug resistance protein 2
Pf3D7_04_v3-987001|PF3D7_0212300	Pf3D7_04_v3-987001	PF3D7_0212300	distant trans	9.53198e-06	0.0468998	0.0615641	1.18638	134	0.249071	syn	PF3D7_0421600	erythrocyte membrane protein 1 (PfEMP1)-like pseudogene		peptide chain release factor subunit 1%2C putative
Pf3D7_04_v3-987001|PF3D7_1444000	Pf3D7_04_v3-987001	PF3D7_1444000	distant trans	3.03605e-06	0.0187112	0.0241265	1.2274	134	0.249071	syn	PF3D7_0421600	erythrocyte membrane protein 1 (PfEMP1)-like pseudogene		conserved Plasmodium protein%2C unknown function
Pf3D7_04_v3-987017|PF3D7_0212300	Pf3D7_04_v3-987017	PF3D7_0212300	distant trans	8.10662e-06	0.0468998	0.0557404	1.18717	136	0.251852	nsy	PF3D7_0421600	erythrocyte membrane protein 1 (PfEMP1)-like pseudogene		peptide chain release factor subunit 1%2C putative
Pf3D7_04_v3-987017|PF3D7_1444000	Pf3D7_04_v3-987017	PF3D7_1444000	distant trans	2.12818e-06	0.0187112	0.0166389	1.23093	136	0.251852	nsy	PF3D7_0421600	erythrocyte membrane protein 1 (PfEMP1)-like pseudogene		conserved Plasmodium protein%2C unknown function
Pf3D7_04_v3-987035|PF3D7_1444000	Pf3D7_04_v3-987035	PF3D7_1444000	distant trans	2.06201e-07	0.00508327	0.00374376	1.34031	59	0.10987	nsy	PF3D7_0421600	erythrocyte membrane protein 1 (PfEMP1)-like pseudogene		conserved Plasmodium protein%2C unknown function
Pf3D7_04_v3-987097|PF3D7_0211900	Pf3D7_04_v3-987097	PF3D7_0211900	distant trans	2.30682e-06	0.0098815	0.0174709	0.854321	179	0.333333	nsy	PF3D7_0421600	erythrocyte membrane protein 1 (PfEMP1)-like pseudogene		conserved Plasmodium protein%2C unknown function
Pf3D7_04_v3-987097|PF3D7_0212300	Pf3D7_04_v3-987097	PF3D7_0212300	distant trans	2.49241e-06	0.0468998	0.0195507	1.18067	179	0.333333	nsy	PF3D7_0421600	erythrocyte membrane protein 1 (PfEMP1)-like pseudogene		peptide chain release factor subunit 1%2C putative
Pf3D7_04_v3-987097|PF3D7_1444000	Pf3D7_04_v3-987097	PF3D7_1444000	distant trans	9.81346e-06	0.0320132	0.0636439	1.20419	179	0.333333	nsy	PF3D7_0421600	erythrocyte membrane protein 1 (PfEMP1)-like pseudogene		conserved Plasmodium protein%2C unknown function
Pf3D7_04_v3-987146|PF3D7_0825000	Pf3D7_04_v3-987146	PF3D7_0825000	distant trans	4.62405e-06	0.113992	0.0370216	1.17437	204	0.489796	nsy	PF3D7_0421600	erythrocyte membrane protein 1 (PfEMP1)-like pseudogene		conserved Plasmodium protein%2C unknown function
Pf3D7_04_v3-987451|PF3D7_1317300	Pf3D7_04_v3-987451	PF3D7_1317300	distant trans	2.33196e-06	0.0143718	0.102244	1.64585	9	0.0167598	inter	PF3D7_0421600|+|PF3D7_0421700|-	erythrocyte membrane protein 1 (PfEMP1)-like pseudogene	conserved Plasmodium protein, unknown function	conserved Plasmodium protein%2C unknown function
Pf3D7_04_v3-987468|PF3D7_0204600	Pf3D7_04_v3-987468	PF3D7_0204600	distant trans	3.38359e-06	0.0278041	0.0274542	1.4163	91	0.170732	inter	PF3D7_0421600|+|PF3D7_0421700|-	erythrocyte membrane protein 1 (PfEMP1)-like pseudogene	conserved Plasmodium protein, unknown function	5'-3' exonuclease%2C putative
Pf3D7_04_v3-987468|PF3D7_0206800	Pf3D7_04_v3-987468	PF3D7_0206800	distant trans	8.6002e-07	0.0106006	0.00998336	1.32946	91	0.170732	inter	PF3D7_0421600|+|PF3D7_0421700|-	erythrocyte membrane protein 1 (PfEMP1)-like pseudogene	conserved Plasmodium protein, unknown function	merozoite surface protein 2
Pf3D7_04_v3-988861|PF3D7_0212200	Pf3D7_04_v3-988861	PF3D7_0212200	distant trans	1.7588e-06	0.00867158	0.0839568	1.60067	13	0.0247619	nsy	PF3D7_0421700	conserved Plasmodium protein, unknown function		mitochondrial ribosomal protein L12 precursor%2C putative
Pf3D7_04_v3-988861|PF3D7_1240000	Pf3D7_04_v3-988861	PF3D7_1240000	distant trans	4.81076e-06	0.0296487	0.135079	0.658193	13	0.0247619	nsy	PF3D7_0421700	conserved Plasmodium protein, unknown function		3-hydroxyisobutyryl-coenzyme A hydrolase%2C putative
Pf3D7_04_v3-989663|PF3D7_0515500	Pf3D7_04_v3-989663	PF3D7_0515500	distant trans	3.58888e-06	0.0221183	0.118454	2.36559	6	0.0111732	syn	PF3D7_0421700	conserved Plasmodium protein, unknown function		amino acid transporter%2C putative
Pf3D7_04_v3-990528|PF3D7_0629000	Pf3D7_04_v3-990528	PF3D7_0629000	distant trans	6.3211e-06	0.00259681	0.153782	1.5985	15	0.0279851	nsy	PF3D7_0421700	conserved Plasmodium protein, unknown function		N-acetyltransferase%2C putative
Pf3D7_04_v3-991474|PF3D7_0206800	Pf3D7_04_v3-991474	PF3D7_0206800	distant trans	6.2458e-07	0.0106006	0.00748752	1.29594	113	0.208103	nsy	PF3D7_0421700	conserved Plasmodium protein, unknown function		merozoite surface protein 2
Pf3D7_04_v3-991598|PF3D7_1343400	Pf3D7_04_v3-991598	PF3D7_1343400	distant trans	1.99691e-06	0.0123069	0.015807	1.27538	38	0.0703704	nsy	PF3D7_0421700	conserved Plasmodium protein, unknown function		DNA repair protein RAD5%2C putative
Pf3D7_04_v3-994361|PF3D7_1348800	Pf3D7_04_v3-994361	PF3D7_1348800	distant trans	1.05714e-06	0.0148307	0.0665004	1.90561	9	0.0171429	inter	PF3D7_0421700|-|PF3D7_0421800|+	conserved Plasmodium protein, unknown function	conserved Plasmodium protein, unknown function	E1-E2 ATPase%2C putative
Pf3D7_04_v3-994512|PF3D7_0521100	Pf3D7_04_v3-994512	PF3D7_0521100	distant trans	4.90043e-06	0.120805	0.137988	0.629201	16	0.0305927	inter	PF3D7_0421700|-|PF3D7_0421800|+	conserved Plasmodium protein, unknown function	conserved Plasmodium protein, unknown function	conserved Plasmodium protein%2C unknown function
Pf3D7_04_v3-995970|PF3D7_0204600	Pf3D7_04_v3-995970	PF3D7_0204600	distant trans	3.14183e-08	0.000774524	0.00124792	1.45399	97	0.184411	inter	PF3D7_0421700|-|PF3D7_0421800|+	conserved Plasmodium protein, unknown function	conserved Plasmodium protein, unknown function	5'-3' exonuclease%2C putative
Pf3D7_05_v3-1003444|PF3D7_1147900	Pf3D7_05_v3-1003444	PF3D7_1147900	distant trans	2.95204e-06	0.0242579	0.0237105	1.20345	130	0.272537	inter	PF3D7_0524000|+|PF3D7_0524100|+	karyopherin beta	conserved Plasmodium protein, unknown function	conserved Plasmodium protein%2C unknown function
Pf3D7_05_v3-1010341|PF3D7_0803200	Pf3D7_05_v3-1010341	PF3D7_0803200	distant trans	5.85193e-06	0.144262	0.148795	1.54641	8	0.0153846	inter	PF3D7_0524200|-|PF3D7_0524300|-	conserved Plasmodium membrane protein, unknown function	conserved Plasmodium protein, unknown function	filament assembling protein%2C putative
Pf3D7_05_v3-1012192|PF3D7_1118400	Pf3D7_05_v3-1012192	PF3D7_1118400	distant trans	5.63546e-06	0.00283521	0.147132	1.86045	11	0.020794	inter	PF3D7_0524300|-|PF3D7_0524400|-	conserved Plasmodium protein, unknown function	ribosome-interacting GTPase 1, putative	haloacid dehalogenase-like hydrolase%2C putative
Pf3D7_05_v3-1012711|PF3D7_1343700	Pf3D7_05_v3-1012711	PF3D7_1343700	distant trans	3.7903e-06	0.0186877	0.120948	0.660726	12	0.0234834	inter	PF3D7_0524300|-|PF3D7_0524400|-	conserved Plasmodium protein, unknown function	ribosome-interacting GTPase 1, putative	kelch protein K13
Pf3D7_05_v3-1012711|PF3D7_1474200	Pf3D7_05_v3-1012711	PF3D7_1474200	distant trans	2.70861e-06	0.00101171	0.105985	1.8897	12	0.0234834	inter	PF3D7_0524300|-|PF3D7_0524400|-	conserved Plasmodium protein, unknown function	ribosome-interacting GTPase 1, putative	conserved Plasmodium membrane protein%2C unknown function
Pf3D7_05_v3-1021461|PF3D7_1447700	Pf3D7_05_v3-1021461	PF3D7_1447700	distant trans	9.83111e-06	0.0380999	0.0636439	1.19624	101	0.189493	nsy	PF3D7_0524800	ubiquitin fusion degradation protein 1, putative		conserved Plasmodium protein%2C unknown function
Pf3D7_05_v3-103635|PF3D7_1141700	Pf3D7_05_v3-103635	PF3D7_1141700	distant trans	7.47792e-06	0.00709022	0.162095	0.584069	8	0.0162272	inter	PF3D7_0502100|-|PF3D7_0502200|+	HCNGP-like protein	protein Mpv17, putative	OTU domain-containing protein%2C putative
Pf3D7_05_v3-103635|PF3D7_1217100	Pf3D7_05_v3-103635	PF3D7_1217100	distant trans	3.79374e-06	0.0467616	0.120948	1.81332	8	0.0162272	inter	PF3D7_0502100|-|PF3D7_0502200|+	HCNGP-like protein	protein Mpv17, putative	meiotic recombination protein SPO11%2C putative
Pf3D7_05_v3-104104|PF3D7_1465000	Pf3D7_05_v3-104104	PF3D7_1465000	distant trans	7.57756e-06	0.00644145	0.163342	1.72478	11	0.0213178	inter	PF3D7_0502100|-|PF3D7_0502200|+	HCNGP-like protein	protein Mpv17, putative	conserved Plasmodium protein%2C unknown function
Pf3D7_05_v3-1042259|PF3D7_1310800	Pf3D7_05_v3-1042259	PF3D7_1310800	distant trans	4.00866e-06	0.0494107	0.0324459	1.25388	97	0.178309	syn	PF3D7_0525100	acyl-CoA synthetase		conserved Plasmodium protein%2C unknown function
Pf3D7_05_v3-104579|PF3D7_1141700	Pf3D7_05_v3-104579	PF3D7_1141700	distant trans	7.19131e-06	0.00709022	0.159601	0.583592	8	0.0147874	syn	PF3D7_0502200	protein Mpv17, putative		OTU domain-containing protein%2C putative
Pf3D7_05_v3-104579|PF3D7_1217100	Pf3D7_05_v3-104579	PF3D7_1217100	distant trans	2.99577e-06	0.0467616	0.110557	1.82389	8	0.0147874	syn	PF3D7_0502200	protein Mpv17, putative		meiotic recombination protein SPO11%2C putative
Pf3D7_05_v3-1055626|PF3D7_0530500	Pf3D7_05_v3-1055626	PF3D7_0530500	distant cis	1.9399e-06	0.0304546	0.0918537	2.50615	5	0.0206186	inter	PF3D7_0525300|-|PF3D7_0525400|+	conserved Plasmodium protein, unknown function	G-protein coupled receptor, putative	conserved Plasmodium membrane protein%2C unknown function
Pf3D7_05_v3-1056373|PF3D7_1218100	Pf3D7_05_v3-1056373	PF3D7_1218100	distant trans	7.8607e-06	0.193782	0.0536606	0.807056	92	0.174573	inter	PF3D7_0525300|-|PF3D7_0525400|+	conserved Plasmodium protein, unknown function	G-protein coupled receptor, putative	conserved Plasmodium protein%2C unknown function
Pf3D7_05_v3-1060176|PF3D7_1465000	Pf3D7_05_v3-1060176	PF3D7_1465000	distant trans	1.61429e-06	0.00234091	0.081463	1.79559	11	0.0202952	nsy	PF3D7_0525500	WD repeat-containing protein, putative		conserved Plasmodium protein%2C unknown function
Pf3D7_05_v3-1062378|PF3D7_0525100	Pf3D7_05_v3-1062378	PF3D7_0525100	distant cis	2.22382e-06	0.0517078	0.0174709	0.893862	194	0.356618	nsy	PF3D7_0525500	WD repeat-containing protein, putative		acyl-CoA synthetase
Pf3D7_05_v3-1078379|PF3D7_1323400	Pf3D7_05_v3-1078379	PF3D7_1323400	distant trans	2.54955e-06	0.0628515	0.0195507	1.25024	52	0.0979284	inter	PF3D7_0526000|-|PF3D7_0526100|+	RAP protein, putative	conserved Plasmodium membrane protein, unknown function	60S ribosomal protein L23
Pf3D7_05_v3-1079155|PF3D7_1118400	Pf3D7_05_v3-1079155	PF3D7_1118400	distant trans	3.3068e-08	0.000815192	0.0174564	2.05617	12	0.024	inter	PF3D7_0526000|-|PF3D7_0526100|+	RAP protein, putative	conserved Plasmodium membrane protein, unknown function	haloacid dehalogenase-like hydrolase%2C putative
Pf3D7_05_v3-1084442|PF3D7_1407700	Pf3D7_05_v3-1084442	PF3D7_1407700	distant trans	7.21254e-06	0.177803	0.0503328	0.734786	31	0.114943	inter	PF3D7_0526200|-|PF3D7_0526300|-	ADP-ribosylation factor GTPase-activating protein, putative	nucleolar Jumonji domain interacting protein, putative	conserved Plasmodium protein%2C unknown function
Pf3D7_05_v3-1085833|PF3D7_0618500	Pf3D7_05_v3-1085833	PF3D7_0618500	distant trans	3.65159e-06	0.0300063	0.118454	1.68598	13	0.0243446	syn	PF3D7_0526300	nucleolar Jumonji domain interacting protein, putative		malate dehydrogenase
Pf3D7_05_v3-1090946|PF3D7_1220700	Pf3D7_05_v3-1090946	PF3D7_1220700	distant trans	5.57386e-06	0.0187465	0.146717	2.17868	9	0.0168224	nsy	PF3D7_0526500	conserved Plasmodium protein, unknown function		conserved Plasmodium protein%2C unknown function
Pf3D7_05_v3-1094557|PF3D7_0614500	Pf3D7_05_v3-1094557	PF3D7_0614500	distant trans	1.40767e-06	0.00694039	0.0760599	0.583054	8	0.0147601	nsy	PF3D7_0526500	conserved Plasmodium protein, unknown function		60S ribosomal protein L19
Pf3D7_05_v3-1101942|PF3D7_0406900	Pf3D7_05_v3-1101942	PF3D7_0406900	distant trans	2.7448e-06	0.0225549	0.0220466	0.849364	101	0.186691	nsy	PF3D7_0526600	conserved Plasmodium protein, unknown function		conserved Plasmodium protein%2C unknown function
Pf3D7_05_v3-1101942|PF3D7_0925100	Pf3D7_05_v3-1101942	PF3D7_0925100	distant trans	7.35775e-06	0.0453458	0.0507488	0.812789	101	0.186691	nsy	PF3D7_0526600	conserved Plasmodium protein, unknown function		conserved Plasmodium protein%2C unknown function
Pf3D7_05_v3-1108816|PF3D7_1125300	Pf3D7_05_v3-1108816	PF3D7_1125300	distant trans	2.57357e-07	0.00634436	0.00415973	1.23919	67	0.123845	nsy	PF3D7_0526600	conserved Plasmodium protein, unknown function		DNA-directed RNA polymerase
Pf3D7_05_v3-1109522|PF3D7_1122300	Pf3D7_05_v3-1109522	PF3D7_1122300	distant trans	9.94563e-07	0.000583761	0.00998336	0.779692	32	0.0589319	nsy	PF3D7_0526600	conserved Plasmodium protein, unknown function		conserved Plasmodium protein%2C unknown function
Pf3D7_05_v3-111306|PF3D7_1215700	Pf3D7_05_v3-111306	PF3D7_1215700	distant trans	8.82943e-06	0.108832	0.174564	0.676932	25	0.0462107	nsy	PF3D7_0502400	merozoite surface protein 8		conserved Plasmodium protein%2C unknown function
Pf3D7_05_v3-1113924|PF3D7_0717800	Pf3D7_05_v3-1113924	PF3D7_0717800	distant trans	6.2977e-06	0.0517503	0.0457571	1.30589	39	0.0722222	syn	PF3D7_0526600	conserved Plasmodium protein, unknown function		conserved Plasmodium protein%2C unknown function
Pf3D7_05_v3-1114074|PF3D7_1342100	Pf3D7_05_v3-1114074	PF3D7_1342100	distant trans	6.67924e-06	0.0287205	0.047005	1.27605	49	0.112546	nsy	PF3D7_0526600	conserved Plasmodium protein, unknown function		aconitate hydratase
Pf3D7_05_v3-1114126|PF3D7_0414900	Pf3D7_05_v3-1114126	PF3D7_0414900	distant trans	3.45355e-07	0.0028379	0.0432253	1.58298	12	0.0221402	nsy	PF3D7_0526600	conserved Plasmodium protein, unknown function		armadillo-domain containing rhoptry protein
Pf3D7_05_v3-1122677|PF3D7_0409500	Pf3D7_05_v3-1122677	PF3D7_0409500	distant trans	3.78842e-06	0.0933922	0.120948	1.19142	19	0.0406852	inter	PF3D7_0526800|-|PF3D7_0526900|+	conserved Plasmodium protein, unknown function	transmembrane emp24 domain-containing protein, putative	conserved Plasmodium protein%2C unknown function
Pf3D7_05_v3-1129528|PF3D7_1307000	Pf3D7_05_v3-1129528	PF3D7_1307000	distant trans	4.04872e-06	0.0359566	0.0328619	1.41922	38	0.0758483	inter	PF3D7_0527000|-|PF3D7_0527100|-	DNA replication licensing factor MCM3, putative	ubiquitin-conjugating enzyme E2 N, putative	exosome complex component RRP40%2C putative
Pf3D7_05_v3-1133517|PF3D7_0216100	Pf3D7_05_v3-1133517	PF3D7_0216100	distant trans	8.31476e-08	0.00204976	0.0241064	0.5078	10	0.0185529	nsy	PF3D7_0527200	ubiquitin carboxyl-terminal hydrolase 14		conserved Plasmodium protein%2C unknown function
Pf3D7_05_v3-1133517|PF3D7_0524300	Pf3D7_05_v3-1133517	PF3D7_0524300	distant cis	9.86836e-06	0.243275	0.184539	1.55419	10	0.0185529	nsy	PF3D7_0527200	ubiquitin carboxyl-terminal hydrolase 14		conserved Plasmodium protein%2C unknown function
Pf3D7_05_v3-1133517|PF3D7_0709500	Pf3D7_05_v3-1133517	PF3D7_0709500	distant trans	1.13378e-07	0.00279499	0.0274314	0.507783	10	0.0185529	nsy	PF3D7_0527200	ubiquitin carboxyl-terminal hydrolase 14		conserved Plasmodium protein%2C unknown function
Pf3D7_05_v3-1135804|PF3D7_1404900	Pf3D7_05_v3-1135804	PF3D7_1404900	distant trans	9.5219e-06	0.234734	0.178304	1.56454	11	0.0365385	inter	PF3D7_0527200|-|PF3D7_0527300|-	ubiquitin carboxyl-terminal hydrolase 14	methionine aminopeptidase 1a, putative	conserved Plasmodium protein%2C unknown function
Pf3D7_05_v3-1152527|PF3D7_0526200	Pf3D7_05_v3-1152527	PF3D7_0526200	distant cis	2.10789e-07	0.00273062	0.0374065	1.64433	17	0.0325048	inter	PF3D7_0527600|-|PF3D7_0527900|+	conserved Plasmodium protein, unknown function	ATP-dependent RNA helicase DDX41, putative	ADP-ribosylation factor GTPase-activating protein%2C putative
Pf3D7_05_v3-1152527|PF3D7_0905700	Pf3D7_05_v3-1152527	PF3D7_0905700	distant trans	2.30134e-06	0.000416846	0.101413	0.582638	17	0.0325048	inter	PF3D7_0527600|-|PF3D7_0527900|+	conserved Plasmodium protein, unknown function	ATP-dependent RNA helicase DDX41, putative	autophagy-related protein 3%2C putative
Pf3D7_05_v3-1152527|PF3D7_1024400	Pf3D7_05_v3-1152527	PF3D7_1024400	distant trans	7.38006e-06	0.0303222	0.160848	0.555533	17	0.0325048	inter	PF3D7_0527600|-|PF3D7_0527900|+	conserved Plasmodium protein, unknown function	ATP-dependent RNA helicase DDX41, putative	conserved Plasmodium protein%2C unknown function
Pf3D7_05_v3-1152527|PF3D7_1225600	Pf3D7_05_v3-1152527	PF3D7_1225600	distant trans	3.12526e-07	0.00110063	0.0415628	2.07129	17	0.0325048	inter	PF3D7_0527600|-|PF3D7_0527900|+	conserved Plasmodium protein, unknown function	ATP-dependent RNA helicase DDX41, putative	conserved Plasmodium protein%2C unknown function
Pf3D7_05_v3-1152527|PF3D7_1311200	Pf3D7_05_v3-1152527	PF3D7_1311200	distant trans	4.87505e-06	0.00387677	0.136741	1.41633	17	0.0325048	inter	PF3D7_0527600|-|PF3D7_0527900|+	conserved Plasmodium protein, unknown function	ATP-dependent RNA helicase DDX41, putative	alternative splicing regulator%2C putative
Pf3D7_05_v3-1164353|PF3D7_0627600	Pf3D7_05_v3-1164353	PF3D7_0627600	distant trans	1.21609e-07	0.000157784	0.027847	2.06491	11	0.0203327	syn	PF3D7_0528200	eukaryotic translation initiation factor 3 subunit E, putative		conserved Plasmodium protein%2C unknown function
Pf3D7_05_v3-1171322|PF3D7_1141200	Pf3D7_05_v3-1171322	PF3D7_1141200	distant trans	9.79316e-06	0.241421	0.183292	2.02295	8	0.0364683	inter	PF3D7_0528300|-|PF3D7_0528400|+	conserved Plasmodium protein, unknown function	palmitoyltransferase DHHC7	conserved Apicomplexan protein%2C unknown function
Pf3D7_05_v3-1182748|PF3D7_1009500	Pf3D7_05_v3-1182748	PF3D7_1009500	distant trans	2.25277e-09	2.77676e-05	0.00872818	2.48267	8	0.0195599	inter	PF3D7_0528800|-|PF3D7_0528900|-	nucleolar preribosomal GTPase, putative	conserved Plasmodium protein, unknown function	metalloprotease%2C putative
Pf3D7_05_v3-1182748|PF3D7_1246000	Pf3D7_05_v3-1182748	PF3D7_1246000	distant trans	9.85318e-06	0.0809669	0.184539	1.65597	8	0.0195599	inter	PF3D7_0528800|-|PF3D7_0528900|-	nucleolar preribosomal GTPase, putative	conserved Plasmodium protein, unknown function	conserved Plasmodium protein%2C unknown function
Pf3D7_05_v3-118560|PF3D7_1004300	Pf3D7_05_v3-118560	PF3D7_1004300	distant trans	9.35799e-07	0.00329562	0.0648379	0.60401	13	0.0247619	syn	PF3D7_0502600	conserved Plasmodium protein, unknown function		E3 ubiquitin-protein ligase%2C putative
Pf3D7_05_v3-118560|PF3D7_1019900	Pf3D7_05_v3-118560	PF3D7_1019900	distant trans	4.60592e-06	0.0378484	0.132585	1.6941	13	0.0247619	syn	PF3D7_0502600	conserved Plasmodium protein, unknown function		autophagy-related protein 8
Pf3D7_05_v3-1185841|PF3D7_0526200	Pf3D7_05_v3-1185841	PF3D7_0526200	distant cis	2.03811e-06	0.00704085	0.0947631	1.46381	22	0.042885	inter	PF3D7_0528900|-|PF3D7_0529000|-	conserved Plasmodium protein, unknown function	conserved Plasmodium protein, unknown function	ADP-ribosylation factor GTPase-activating protein%2C putative
Pf3D7_05_v3-1194206|PF3D7_1336200	Pf3D7_05_v3-1194206	PF3D7_1336200	distant trans	2.72335e-06	0.0671361	0.0216306	1.26629	80	0.151803	syn	PF3D7_0529200	sugar transporter, putative		conserved Plasmodium protein%2C unknown function
Pf3D7_05_v3-1196339|PF3D7_1214700	Pf3D7_05_v3-1196339	PF3D7_1214700	distant trans	4.59961e-06	0.113389	0.132585	1.92571	8	0.0150094	syn	PF3D7_0529300	apicoplast TIC22 protein		conserved Plasmodium protein%2C unknown function
Pf3D7_05_v3-1196339|PF3D7_1315500	Pf3D7_05_v3-1196339	PF3D7_1315500	distant trans	2.31803e-07	0.00571442	0.0378221	1.5917	8	0.0150094	syn	PF3D7_0529300	apicoplast TIC22 protein		conserved Plasmodium protein%2C unknown function
Pf3D7_05_v3-1199283|PF3D7_0629000	Pf3D7_05_v3-1199283	PF3D7_0629000	distant trans	2.88454e-07	0.000237702	0.0407315	1.91761	10	0.0185529	nsy	PF3D7_0529400.1			N-acetyltransferase%2C putative
Pf3D7_05_v3-1201890|PF3D7_1332400	Pf3D7_05_v3-1201890	PF3D7_1332400	distant trans	5.34689e-06	0.131812	0.145054	0.652995	8	0.0153257	intron	PF3D7_0529400.1			nucleotidyltransferase%2C putative
Pf3D7_05_v3-1201890|PF3D7_1464100	Pf3D7_05_v3-1201890	PF3D7_1464100	distant trans	3.57208e-06	0.0176118	0.118038	1.62576	8	0.0153257	intron	PF3D7_0529400.1			conserved Plasmodium protein%2C unknown function
Pf3D7_05_v3-1215239|PF3D7_0629000	Pf3D7_05_v3-1215239	PF3D7_0629000	distant trans	1.09307e-06	0.000709112	0.0685786	1.65743	15	0.027933	syn	PF3D7_0529800	conserved Plasmodium protein, unknown function		N-acetyltransferase%2C putative
Pf3D7_05_v3-1215455|PF3D7_0526200	Pf3D7_05_v3-1215455	PF3D7_0526200	distant cis	2.57049e-06	0.00704085	0.105154	1.49373	20	0.0371058	nsy	PF3D7_0529800	conserved Plasmodium protein, unknown function		ADP-ribosylation factor GTPase-activating protein%2C putative
Pf3D7_05_v3-1215455|PF3D7_0532100	Pf3D7_05_v3-1215455	PF3D7_0532100	distant cis	5.35176e-06	0.00471762	0.145054	0.640369	20	0.0371058	nsy	PF3D7_0529800	conserved Plasmodium protein, unknown function		early transcribed membrane protein 5
Pf3D7_05_v3-1215455|PF3D7_1225600	Pf3D7_05_v3-1215455	PF3D7_1225600	distant trans	2.50067e-06	0.00474205	0.105154	1.82026	20	0.0371058	nsy	PF3D7_0529800	conserved Plasmodium protein, unknown function		conserved Plasmodium protein%2C unknown function
Pf3D7_05_v3-1215455|PF3D7_1311700	Pf3D7_05_v3-1215455	PF3D7_1311700	distant trans	2.81329e-06	0.00216729	0.107232	1.69034	20	0.0371058	nsy	PF3D7_0529800	conserved Plasmodium protein, unknown function		cytochrome c%2C putative
Pf3D7_05_v3-1219742|PF3D7_1206800	Pf3D7_05_v3-1219742	PF3D7_1206800	distant trans	5.63265e-06	0.034714	0.0428453	0.841074	192	0.362949	inter	PF3D7_0529800|+|PF3D7_0529900|-	conserved Plasmodium protein, unknown function	RING zinc finger protein, putative	conserved Plasmodium protein%2C unknown function
Pf3D7_05_v3-1221674|PF3D7_1220700	Pf3D7_05_v3-1221674	PF3D7_1220700	distant trans	5.2407e-07	0.00430645	0.0482128	2.35958	9	0.0170132	nsy	PF3D7_0529900	RING zinc finger protein, putative		conserved Plasmodium protein%2C unknown function
Pf3D7_05_v3-1230787|PF3D7_0930200	Pf3D7_05_v3-1230787	PF3D7_0930200	distant trans	3.03425e-06	0.000892795	0.111388	3.06174	10	0.018797	inter	PF3D7_0530200|-|PF3D7_0530300|+	phosphoenolpyruvate/phosphate translocator	conserved Plasmodium membrane protein, unknown function	leucine-rich repeat protein
Pf3D7_05_v3-1230885|PF3D7_1202800	Pf3D7_05_v3-1230885	PF3D7_1202800	distant trans	2.53055e-06	0.062383	0.0195507	1.37893	42	0.0795455	inter	PF3D7_0530200|-|PF3D7_0530300|+	phosphoenolpyruvate/phosphate translocator	conserved Plasmodium membrane protein, unknown function	conserved Plasmodium protein%2C unknown function
Pf3D7_05_v3-1232083|PF3D7_0526200	Pf3D7_05_v3-1232083	PF3D7_0526200	distant cis	2.31184e-07	0.00273062	0.0378221	1.55435	20	0.038835	inter	PF3D7_0530200|-|PF3D7_0530300|+	phosphoenolpyruvate/phosphate translocator	conserved Plasmodium membrane protein, unknown function	ADP-ribosylation factor GTPase-activating protein%2C putative
Pf3D7_05_v3-1232083|PF3D7_0532100	Pf3D7_05_v3-1232083	PF3D7_0532100	distant cis	3.72603e-06	0.00411961	0.119285	0.63388	20	0.038835	inter	PF3D7_0530200|-|PF3D7_0530300|+	phosphoenolpyruvate/phosphate translocator	conserved Plasmodium membrane protein, unknown function	early transcribed membrane protein 5
Pf3D7_05_v3-1232083|PF3D7_1311200	Pf3D7_05_v3-1232083	PF3D7_1311200	distant trans	1.65143e-06	0.00185051	0.0818786	1.38347	20	0.038835	inter	PF3D7_0530200|-|PF3D7_0530300|+	phosphoenolpyruvate/phosphate translocator	conserved Plasmodium membrane protein, unknown function	alternative splicing regulator%2C putative
Pf3D7_05_v3-1232083|PF3D7_1311700	Pf3D7_05_v3-1232083	PF3D7_1311700	distant trans	2.64927e-07	0.000357728	0.0403159	1.77731	20	0.038835	inter	PF3D7_0530200|-|PF3D7_0530300|+	phosphoenolpyruvate/phosphate translocator	conserved Plasmodium membrane protein, unknown function	cytochrome c%2C putative
Pf3D7_05_v3-1233185|PF3D7_0526200	Pf3D7_05_v3-1233185	PF3D7_0526200	distant cis	4.68166e-07	0.00288531	0.0465503	1.53874	18	0.0343511	inter	PF3D7_0530200|-|PF3D7_0530300|+	phosphoenolpyruvate/phosphate translocator	conserved Plasmodium membrane protein, unknown function	ADP-ribosylation factor GTPase-activating protein%2C putative
Pf3D7_05_v3-1233185|PF3D7_0532100	Pf3D7_05_v3-1233185	PF3D7_0532100	distant cis	1.46134e-06	0.00240167	0.0777224	0.622505	18	0.0343511	inter	PF3D7_0530200|-|PF3D7_0530300|+	phosphoenolpyruvate/phosphate translocator	conserved Plasmodium membrane protein, unknown function	early transcribed membrane protein 5
Pf3D7_05_v3-1233185|PF3D7_1442200	Pf3D7_05_v3-1233185	PF3D7_1442200	distant trans	9.47375e-06	0.0778489	0.177889	1.5207	18	0.0343511	inter	PF3D7_0530200|-|PF3D7_0530300|+	phosphoenolpyruvate/phosphate translocator	conserved Plasmodium membrane protein, unknown function	GTP-binding protein%2C putative
Pf3D7_05_v3-1252488|PF3D7_1225600	Pf3D7_05_v3-1252488	PF3D7_1225600	distant trans	9.66489e-06	0.0103591	0.182461	1.79561	19	0.0349265	nsy	PF3D7_0530700	conserved Plasmodium protein, unknown function		conserved Plasmodium protein%2C unknown function
Pf3D7_05_v3-1252488|PF3D7_1311200	Pf3D7_05_v3-1252488	PF3D7_1311200	distant trans	6.01966e-06	0.00423991	0.150042	1.36981	19	0.0349265	nsy	PF3D7_0530700	conserved Plasmodium protein, unknown function		alternative splicing regulator%2C putative
Pf3D7_05_v3-1254808|PF3D7_0426000	Pf3D7_05_v3-1254808	PF3D7_0426000	distant trans	1.91288e-06	0.0471562	0.0906068	2.17863	14	0.028866	inter	PF3D7_0530700|+|PF3D7_0530800|+	conserved Plasmodium protein, unknown function	CPW-WPC family protein	erythrocyte membrane protein 1%2C PfEMP1
Pf3D7_05_v3-1255630|PF3D7_0526200	Pf3D7_05_v3-1255630	PF3D7_0526200	distant cis	2.02198e-06	0.00704085	0.0939318	1.43628	23	0.043152	nsy	PF3D7_0530800	CPW-WPC family protein		ADP-ribosylation factor GTPase-activating protein%2C putative
Pf3D7_05_v3-1258647|PF3D7_0819100	Pf3D7_05_v3-1258647	PF3D7_0819100	distant trans	3.74359e-06	0.00709899	0.120116	0.65213	11	0.0202952	syn	PF3D7_0530900	formin 1		BRIX domain%2C putative
Pf3D7_05_v3-1263235|PF3D7_1213900	Pf3D7_05_v3-1263235	PF3D7_1213900	distant trans	2.08192e-06	0.00256617	0.09601	0.600845	14	0.0257827	syn	PF3D7_0530900	formin 1		conserved Plasmodium protein%2C unknown function
Pf3D7_05_v3-1265784|PF3D7_1005300	Pf3D7_05_v3-1265784	PF3D7_1005300	distant trans	1.57939e-06	0.00648918	0.0806318	0.50296	12	0.0226415	inter	PF3D7_0530900|-|PF3D7_0531000|+	formin 1	conserved Plasmodium protein, unknown function	conserved Plasmodium protein%2C unknown function
Pf3D7_05_v3-1266780|PF3D7_1005300	Pf3D7_05_v3-1266780	PF3D7_1005300	distant trans	6.22463e-07	0.00496647	0.0544472	0.459175	10	0.019685	inter	PF3D7_0530900|-|PF3D7_0531000|+	formin 1	conserved Plasmodium protein, unknown function	conserved Plasmodium protein%2C unknown function
Pf3D7_05_v3-1269004|PF3D7_0528100	Pf3D7_05_v3-1269004	PF3D7_0528100	distant cis	6.5137e-06	0.160576	0.155445	0.542634	6	0.0111317	nsy	PF3D7_0531000	conserved Plasmodium protein, unknown function		AP-1 complex subunit beta%2C putative
Pf3D7_05_v3-1269430|PF3D7_0107800	Pf3D7_05_v3-1269430	PF3D7_0107800	distant trans	7.82925e-06	0.0643355	0.16542	1.49854	19	0.0353818	nsy	PF3D7_0531000	conserved Plasmodium protein, unknown function		double-strand break repair protein MRE11
Pf3D7_05_v3-1269430|PF3D7_1128700	Pf3D7_05_v3-1269430	PF3D7_1128700	distant trans	1.50238e-07	0.00123456	0.0299252	0.545393	19	0.0353818	nsy	PF3D7_0531000	conserved Plasmodium protein, unknown function		GPI-anchor transamidase%2C putative
Pf3D7_05_v3-1272580|PF3D7_0819100	Pf3D7_05_v3-1272580	PF3D7_0819100	distant trans	7.17683e-06	0.00931175	0.159601	0.60581	14	0.0258303	nsy	PF3D7_0531100	conserved Plasmodium protein, unknown function		BRIX domain%2C putative
Pf3D7_05_v3-1273950|PF3D7_1037500	Pf3D7_05_v3-1273950	PF3D7_1037500	distant trans	4.10347e-07	0.00505793	0.0453034	1.71297	10	0.0184843	nsy	PF3D7_0531100	conserved Plasmodium protein, unknown function		dynamin-like protein
Pf3D7_05_v3-1274458|PF3D7_1217500	Pf3D7_05_v3-1274458	PF3D7_1217500	distant trans	5.99512e-08	0.000738958	0.0207814	2.06413	6	0.0110497	nsy	PF3D7_0531100	conserved Plasmodium protein, unknown function		conserved Plasmodium protein%2C unknown function
Pf3D7_05_v3-1276475|PF3D7_0520700	Pf3D7_05_v3-1276475	PF3D7_0520700	distant cis	1.4033e-07	0.00345942	0.0290939	0.501671	7	0.0128676	syn	PF3D7_0531100	conserved Plasmodium protein, unknown function		CDC73 domain-containing protein%2C putative
Pf3D7_05_v3-1276475|PF3D7_1006700	Pf3D7_05_v3-1276475	PF3D7_1006700	distant trans	5.26142e-06	0.0906546	0.143392	0.476256	7	0.0128676	syn	PF3D7_0531100	conserved Plasmodium protein, unknown function		conserved Plasmodium protein%2C unknown function
Pf3D7_05_v3-1276475|PF3D7_1435400	Pf3D7_05_v3-1276475	PF3D7_1435400	distant trans	1.46018e-07	0.00359962	0.0295096	0.484547	7	0.0128676	syn	PF3D7_0531100	conserved Plasmodium protein, unknown function		ER membrane protein complex subunit 4%2C putative
Pf3D7_05_v3-1276686|PF3D7_1423500	Pf3D7_05_v3-1276686	PF3D7_1423500	distant trans	5.83709e-06	0.070361	0.147963	1.80168	14	0.0257353	nsy	PF3D7_0531100	conserved Plasmodium protein, unknown function		conserved Plasmodium protein%2C unknown function
Pf3D7_05_v3-1278825|PF3D7_0905700	Pf3D7_05_v3-1278825	PF3D7_0905700	distant trans	7.03816e-08	1.97611e-05	0.0228595	0.640649	25	0.0490196	inter	PF3D7_0531100|-|PF3D7_0531200|-	conserved Plasmodium protein, unknown function	mitochondrial ribosomal protein S16 precursor, putative	autophagy-related protein 3%2C putative
Pf3D7_05_v3-1278825|PF3D7_1130400	Pf3D7_05_v3-1278825	PF3D7_1130400	distant trans	1.4775e-07	0.00364233	0.0295096	1.34278	25	0.0490196	inter	PF3D7_0531100|-|PF3D7_0531200|-	conserved Plasmodium protein, unknown function	mitochondrial ribosomal protein S16 precursor, putative	26S protease regulatory subunit 6A%2C putative
Pf3D7_05_v3-1278825|PF3D7_1449100	Pf3D7_05_v3-1278825	PF3D7_1449100	distant trans	1.0131e-08	0.00024975	0.0124688	1.53678	25	0.0490196	inter	PF3D7_0531100|-|PF3D7_0531200|-	conserved Plasmodium protein, unknown function	mitochondrial ribosomal protein S16 precursor, putative	conserved Plasmodium protein%2C unknown function
Pf3D7_05_v3-1281836|PF3D7_1011600	Pf3D7_05_v3-1281836	PF3D7_1011600	distant trans	2.96776e-06	0.0365806	0.110141	1.77529	10	0.0184162	nsy	PF3D7_0531300	conserved Plasmodium protein, unknown function		conserved Plasmodium protein%2C unknown function
Pf3D7_05_v3-1281836|PF3D7_1474100	Pf3D7_05_v3-1281836	PF3D7_1474100	distant trans	2.12601e-06	0.0376218	0.0972569	1.63665	10	0.0184162	nsy	PF3D7_0531300	conserved Plasmodium protein, unknown function		mitochondrial ribosomal protein L20 precursor%2C putative
Pf3D7_05_v3-1283713|PF3D7_0605600	Pf3D7_05_v3-1283713	PF3D7_0605600	distant trans	9.46273e-06	0.116638	0.177889	1.5524	14	0.0260708	syn	PF3D7_0531400	conserved Plasmodium protein, unknown function		nucleoside diphosphate kinase%2C putative
Pf3D7_05_v3-1287750|PF3D7_1368600	Pf3D7_05_v3-1287750	PF3D7_1368600	distant trans	5.83002e-06	0.0479072	0.147963	1.33782	15	0.0292398	inter	PF3D7_0531400|-|PF3D7_0532100|+	conserved Plasmodium protein, unknown function	early transcribed membrane protein 5	mitochondrial import inner membrane translocase subunit TIM9%2C putative
Pf3D7_05_v3-1289547|PF3D7_0532100	Pf3D7_05_v3-1289547	PF3D7_0532100	local	8.31628e-08	0.000410026	0.00249584	0.517078	15	0.0735294	inter	PF3D7_0531400|-|PF3D7_0532100|+	conserved Plasmodium protein, unknown function	early transcribed membrane protein 5	early transcribed membrane protein 5
Pf3D7_05_v3-1289547|PF3D7_0905700	Pf3D7_05_v3-1289547	PF3D7_0905700	distant trans	2.51325e-16	1.03261e-12	0	0.373988	15	0.0735294	inter	PF3D7_0531400|-|PF3D7_0532100|+	conserved Plasmodium protein, unknown function	early transcribed membrane protein 5	autophagy-related protein 3%2C putative
Pf3D7_05_v3-1289547|PF3D7_1213900	Pf3D7_05_v3-1289547	PF3D7_1213900	distant trans	2.50621e-06	0.00294205	0.0195507	0.60146	15	0.0735294	inter	PF3D7_0531400|-|PF3D7_0532100|+	conserved Plasmodium protein, unknown function	early transcribed membrane protein 5	conserved Plasmodium protein%2C unknown function
Pf3D7_05_v3-1289547|PF3D7_1311700	Pf3D7_05_v3-1289547	PF3D7_1311700	distant trans	3.6766e-06	0.00251766	0.031198	1.89366	15	0.0735294	inter	PF3D7_0531400|-|PF3D7_0532100|+	conserved Plasmodium protein, unknown function	early transcribed membrane protein 5	cytochrome c%2C putative
Pf3D7_05_v3-1291144|PF3D7_1348800	Pf3D7_05_v3-1291144	PF3D7_1348800	distant trans	1.2032e-06	0.0148307	0.0727348	1.79436	11	0.0221328	nsy	PF3D7_0531600	18S ribosomal RNA		E1-E2 ATPase%2C putative
Pf3D7_05_v3-1298413|PF3D7_0526200	Pf3D7_05_v3-1298413	PF3D7_0526200	distant cis	3.32301e-07	0.00273062	0.0432253	1.65234	16	0.0306513	inter	PF3D7_0531400|-|PF3D7_0532100|+	conserved Plasmodium protein, unknown function	early transcribed membrane protein 5	ADP-ribosylation factor GTPase-activating protein%2C putative
Pf3D7_05_v3-1298413|PF3D7_0527600	Pf3D7_05_v3-1298413	PF3D7_0527600	distant cis	8.4472e-06	0.0347067	0.171654	1.68069	16	0.0306513	inter	PF3D7_0531400|-|PF3D7_0532100|+	conserved Plasmodium protein, unknown function	early transcribed membrane protein 5	conserved Plasmodium protein%2C unknown function
Pf3D7_05_v3-1298413|PF3D7_1225600	Pf3D7_05_v3-1298413	PF3D7_1225600	distant trans	1.36096e-08	8.38759e-05	0.0141313	2.29719	16	0.0306513	inter	PF3D7_0531400|-|PF3D7_0532100|+	conserved Plasmodium protein, unknown function	early transcribed membrane protein 5	conserved Plasmodium protein%2C unknown function
Pf3D7_05_v3-1298413|PF3D7_1311200	Pf3D7_05_v3-1298413	PF3D7_1311200	distant trans	5.45509e-06	0.00407512	0.145054	1.42694	16	0.0306513	inter	PF3D7_0531400|-|PF3D7_0532100|+	conserved Plasmodium protein, unknown function	early transcribed membrane protein 5	alternative splicing regulator%2C putative
Pf3D7_05_v3-1302058|PF3D7_0407100	Pf3D7_05_v3-1302058	PF3D7_0407100	distant trans	5.13654e-07	0.0063313	0.0477972	0.599513	10	0.0223214	inter	PF3D7_0532100|+|PF3D7_0532200|-	early transcribed membrane protein 5	Plasmodium exported protein (PHISTc), unknown function	methyltransferase%2C putative
Pf3D7_05_v3-1303012|PF3D7_0905700	Pf3D7_05_v3-1303012	PF3D7_0905700	distant trans	3.22928e-07	7.3035e-05	0.00540765	1.35145	98	0.192913	inter	PF3D7_0532100|+|PF3D7_0532200|-	early transcribed membrane protein 5	Plasmodium exported protein (PHISTc), unknown function	autophagy-related protein 3%2C putative
Pf3D7_05_v3-1303719|PF3D7_0316000	Pf3D7_05_v3-1303719	PF3D7_0316000	distant trans	1.08663e-06	0.00892919	0.0685786	1.48791	7	0.0172084	nsy	PF3D7_0532200	Plasmodium exported protein (PHISTc), unknown function		microneme associated antigen
Pf3D7_05_v3-1303719|PF3D7_1114800	Pf3D7_05_v3-1303719	PF3D7_1114800	distant trans	1.24439e-06	0.0306766	0.0735661	0.494479	7	0.0172084	nsy	PF3D7_0532200	Plasmodium exported protein (PHISTc), unknown function		glycerol-3-phosphate dehydrogenase%2C putative
Pf3D7_05_v3-1303719|PF3D7_1335100	Pf3D7_05_v3-1303719	PF3D7_1335100	distant trans	5.84565e-08	0.000720535	0.0207814	1.5062	7	0.0172084	nsy	PF3D7_0532200	Plasmodium exported protein (PHISTc), unknown function		merozoite surface protein 7
Pf3D7_05_v3-1303864|PF3D7_0619500	Pf3D7_05_v3-1303864	PF3D7_0619500	distant trans	2.31773e-06	0.0571367	0.0174709	1.52862	31	0.0583804	nsy	PF3D7_0532200	Plasmodium exported protein (PHISTc), unknown function		acyl-CoA synthetase
Pf3D7_05_v3-1303864|PF3D7_1458200	Pf3D7_05_v3-1303864	PF3D7_1458200	distant trans	1.24342e-06	0.00613056	0.0124792	1.5481	31	0.0583804	nsy	PF3D7_0532200	Plasmodium exported protein (PHISTc), unknown function		conserved Plasmodium protein%2C unknown function
Pf3D7_05_v3-1306055|PF3D7_1449600	Pf3D7_05_v3-1306055	PF3D7_1449600	distant trans	4.81808e-06	0.0163468	0.135079	0.66979	13	0.0254902	inter	PF3D7_0532200|-|PF3D7_0532300|+	Plasmodium exported protein (PHISTc), unknown function	Plasmodium exported protein (PHISTb), unknown function	conserved Plasmodium protein%2C unknown function
Pf3D7_05_v3-1307881|PF3D7_1003600	Pf3D7_05_v3-1307881	PF3D7_1003600	distant trans	1.38431e-06	0.00167201	0.0128952	1.16881	38	0.0766129	inter	PF3D7_0532200|-|PF3D7_0532300|+	Plasmodium exported protein (PHISTc), unknown function	Plasmodium exported protein (PHISTb), unknown function	inner membrane complex protein 1c%2C putative
Pf3D7_05_v3-1308016|PF3D7_0905700	Pf3D7_05_v3-1308016	PF3D7_0905700	distant trans	2.67853e-07	6.34915e-05	0.0407315	0.595833	19	0.0384615	inter	PF3D7_0532200|-|PF3D7_0532300|+	Plasmodium exported protein (PHISTc), unknown function	Plasmodium exported protein (PHISTb), unknown function	autophagy-related protein 3%2C putative
Pf3D7_05_v3-1309451|PF3D7_1003600	Pf3D7_05_v3-1309451	PF3D7_1003600	distant trans	2.53952e-06	0.00258533	0.105154	1.19711	26	0.0488722	syn	PF3D7_0532300	Plasmodium exported protein (PHISTb), unknown function		inner membrane complex protein 1c%2C putative
Pf3D7_05_v3-1315977|PF3D7_0712800	Pf3D7_05_v3-1315977	PF3D7_0712800	distant trans	7.68489e-07	0.0189448	0.060266	1.9053	20	0.0408998	inter	PF3D7_0532400|+|PF3D7_0532500|+	lysine-rich membrane-associated PHISTb protein	Plasmodium exported protein, unknown function	erythrocyte membrane protein 1%2C PfEMP1
Pf3D7_05_v3-1317653|PF3D7_1003600	Pf3D7_05_v3-1317653	PF3D7_1003600	distant trans	4.31609e-07	0.000760002	0.0461347	1.25964	18	0.0353635	inter	PF3D7_0532500|+|PF3D7_0532600|-	Plasmodium exported protein, unknown function	Plasmodium exported protein, unknown function	inner membrane complex protein 1c%2C putative
Pf3D7_05_v3-1317755|PF3D7_1251100	Pf3D7_05_v3-1317755	PF3D7_1251100	distant trans	8.45121e-06	0.00271453	0.0561564	0.828704	132	0.305609	inter	PF3D7_0532500|+|PF3D7_0532600|-	Plasmodium exported protein, unknown function	Plasmodium exported protein, unknown function	conserved Plasmodium protein%2C unknown function
Pf3D7_05_v3-1317948|PF3D7_0905700	Pf3D7_05_v3-1317948	PF3D7_0905700	distant trans	5.51591e-07	0.000116221	0.0502909	0.57817	17	0.0324427	inter	PF3D7_0532500|+|PF3D7_0532600|-	Plasmodium exported protein, unknown function	Plasmodium exported protein, unknown function	autophagy-related protein 3%2C putative
Pf3D7_05_v3-1318836|PF3D7_0533100	Pf3D7_05_v3-1318836	PF3D7_0533100	distant cis	1.74859e-06	0.0431062	0.0133111	0.75343	194	0.43609	nsy	PF3D7_0532600	Plasmodium exported protein, unknown function		erythrocyte membrane protein 1 (PfEMP1)%2C pseudogene
Pf3D7_05_v3-1319812|PF3D7_1335100	Pf3D7_05_v3-1319812	PF3D7_1335100	distant trans	4.78153e-08	0.000720535	0.0195345	1.33664	15	0.0285171	inter	PF3D7_0532600|-|PF3D7_0532700|-	Plasmodium exported protein, unknown function	erythrocyte membrane protein 1 (PfEMP1), pseudogene	merozoite surface protein 7
Pf3D7_05_v3-1319812|PF3D7_1419700	Pf3D7_05_v3-1319812	PF3D7_1419700	distant trans	7.41795e-06	0.0914336	0.161264	1.55204	15	0.0285171	inter	PF3D7_0532600|-|PF3D7_0532700|-	Plasmodium exported protein, unknown function	erythrocyte membrane protein 1 (PfEMP1), pseudogene	conserved Plasmodium protein%2C unknown function
Pf3D7_05_v3-1321122|PF3D7_0526200	Pf3D7_05_v3-1321122	PF3D7_0526200	distant cis	8.25433e-06	0.0180339	0.0557404	1.33642	33	0.0642023	inter	PF3D7_0532600|-|PF3D7_0532700|-	Plasmodium exported protein, unknown function	erythrocyte membrane protein 1 (PfEMP1), pseudogene	ADP-ribosylation factor GTPase-activating protein%2C putative
Pf3D7_05_v3-1321122|PF3D7_1126400	Pf3D7_05_v3-1321122	PF3D7_1126400	distant trans	3.18071e-10	3.92055e-06	0	1.49639	33	0.0642023	inter	PF3D7_0532600|-|PF3D7_0532700|-	Plasmodium exported protein, unknown function	erythrocyte membrane protein 1 (PfEMP1), pseudogene	conserved Plasmodium protein%2C unknown function
Pf3D7_05_v3-138382|PF3D7_0625200	Pf3D7_05_v3-138382	PF3D7_0625200	distant trans	3.59872e-08	0.000295719	0.0174564	0.44395	11	0.0213178	inter	PF3D7_0503300|-|PF3D7_0503400|+	serine/arginine-rich splicing factor 12	actin-depolymerizing factor 1	conserved Plasmodium protein%2C unknown function
Pf3D7_05_v3-138382|PF3D7_1218600	Pf3D7_05_v3-138382	PF3D7_1218600	distant trans	2.17803e-06	0.0536927	0.0985037	1.60937	11	0.0213178	inter	PF3D7_0503300|-|PF3D7_0503400|+	serine/arginine-rich splicing factor 12	actin-depolymerizing factor 1	arginine--tRNA ligase
Pf3D7_05_v3-139502|PF3D7_0708400	Pf3D7_05_v3-139502	PF3D7_0708400	distant trans	4.51691e-06	0.0515418	0.131754	1.68435	10	0.0189036	inter	PF3D7_0503300|-|PF3D7_0503400|+	serine/arginine-rich splicing factor 12	actin-depolymerizing factor 1	heat shock protein 90
Pf3D7_05_v3-139502|PF3D7_1115300	Pf3D7_05_v3-139502	PF3D7_1115300	distant trans	4.16249e-08	0.000171023	0.0187032	0.466818	10	0.0189036	inter	PF3D7_0503300|-|PF3D7_0503400|+	serine/arginine-rich splicing factor 12	actin-depolymerizing factor 1	cysteine proteinase falcipain 2b
Pf3D7_05_v3-139502|PF3D7_1315900	Pf3D7_05_v3-139502	PF3D7_1315900	distant trans	1.37902e-06	0.00566592	0.0752286	0.565088	10	0.0189036	inter	PF3D7_0503300|-|PF3D7_0503400|+	serine/arginine-rich splicing factor 12	actin-depolymerizing factor 1	exportin-T%2C putative
Pf3D7_05_v3-139502|PF3D7_1316100	Pf3D7_05_v3-139502	PF3D7_1316100	distant trans	6.54089e-06	0.080623	0.155445	1.53275	10	0.0189036	inter	PF3D7_0503300|-|PF3D7_0503400|+	serine/arginine-rich splicing factor 12	actin-depolymerizing factor 1	inositol polyphosphate kinase%2C putative
Pf3D7_05_v3-139502|PF3D7_1460900	Pf3D7_05_v3-139502	PF3D7_1460900	distant trans	1.15424e-08	0.000284544	0.0137157	1.75475	10	0.0189036	inter	PF3D7_0503300|-|PF3D7_0503400|+	serine/arginine-rich splicing factor 12	actin-depolymerizing factor 1	apicoplast ribosomal protein S10%2C putative
Pf3D7_05_v3-147142|PF3D7_1406800	Pf3D7_05_v3-147142	PF3D7_1406800	distant trans	6.58752e-06	0.0507189	0.15586	1.64554	7	0.0135659	nsy	PF3D7_0503600	myosin B		glideosome associated protein with multiple membrane spans 3
Pf3D7_05_v3-149756|PF3D7_1338600	Pf3D7_05_v3-149756	PF3D7_1338600	distant trans	6.35185e-06	0.0223694	0.153782	1.38113	15	0.0278293	syn	PF3D7_0503600	myosin B		conserved Plasmodium protein%2C unknown function
Pf3D7_05_v3-150624|PF3D7_0423500	Pf3D7_05_v3-150624	PF3D7_0423500	distant trans	3.3667e-07	0.00165992	0.0432253	1.56263	9	0.0177515	inter	PF3D7_0503600|-|PF3D7_0503800|-	myosin B	60S ribosomal protein L31	glideosome associated protein with multiple membrane spans 2
Pf3D7_05_v3-158720|PF3D7_0425800	Pf3D7_05_v3-158720	PF3D7_0425800	distant trans	8.2684e-06	0.0101916	0.169576	1.5698	12	0.0221811	nsy	PF3D7_0504000	cation transporting P-ATPase		erythrocyte membrane protein 1%2C PfEMP1
Pf3D7_05_v3-158720|PF3D7_1115300	Pf3D7_05_v3-158720	PF3D7_1115300	distant trans	6.2914e-08	0.000221565	0.021197	0.515707	12	0.0221811	nsy	PF3D7_0504000	cation transporting P-ATPase		cysteine proteinase falcipain 2b
Pf3D7_05_v3-163004|PF3D7_1118400	Pf3D7_05_v3-163004	PF3D7_1118400	distant trans	9.95401e-06	0.00430502	0.184954	1.70392	14	0.0259259	nsy	PF3D7_0504000	cation transporting P-ATPase		haloacid dehalogenase-like hydrolase%2C putative
Pf3D7_05_v3-171460|PF3D7_1127400	Pf3D7_05_v3-171460	PF3D7_1127400	distant trans	6.81219e-06	0.055978	0.047005	0.669347	38	0.0737864	inter	PF3D7_0504300|-|PF3D7_0504400|+	conserved Plasmodium protein, unknown function	ATP-dependent helicase, putative	conserved Plasmodium protein%2C unknown function
Pf3D7_05_v3-174325|PF3D7_0716300	Pf3D7_05_v3-174325	PF3D7_0716300	distant trans	1.24206e-06	0.0117472	0.0731505	0.817058	16	0.0299625	nsy	PF3D7_0504400	ATP-dependent helicase, putative		conserved Plasmodium protein%2C unknown function
Pf3D7_05_v3-174325|PF3D7_1460900	Pf3D7_05_v3-174325	PF3D7_1460900	distant trans	1.80859e-06	0.00557318	0.0872818	1.46191	16	0.0299625	nsy	PF3D7_0504400	ATP-dependent helicase, putative		apicoplast ribosomal protein S10%2C putative
Pf3D7_05_v3-175568|PF3D7_0208100	Pf3D7_05_v3-175568	PF3D7_0208100	distant trans	2.41874e-06	0.0298134	0.103907	0.62846	6	0.011257	intron	PF3D7_0504500	conserved Plasmodium protein, unknown function		conserved Plasmodium protein%2C unknown function
Pf3D7_05_v3-175568|PF3D7_0908500	Pf3D7_05_v3-175568	PF3D7_0908500	distant trans	5.88494e-07	0.00623623	0.0519534	2.07175	6	0.011257	intron	PF3D7_0504500	conserved Plasmodium protein, unknown function		conserved Plasmodium protein%2C unknown function
Pf3D7_05_v3-175568|PF3D7_1127400	Pf3D7_05_v3-175568	PF3D7_1127400	distant trans	1.92278e-06	0.0250075	0.0910224	0.477556	6	0.011257	intron	PF3D7_0504500	conserved Plasmodium protein, unknown function		conserved Plasmodium protein%2C unknown function
Pf3D7_05_v3-175568|PF3D7_1146200	Pf3D7_05_v3-175568	PF3D7_1146200	distant trans	1.47032e-08	0.000181232	0.014547	0.507744	6	0.011257	intron	PF3D7_0504500	conserved Plasmodium protein, unknown function		conserved Plasmodium protein%2C unknown function
Pf3D7_05_v3-175568|PF3D7_1232300	Pf3D7_05_v3-175568	PF3D7_1232300	distant trans	1.18099e-07	0.000970455	0.0274314	0.408153	6	0.011257	intron	PF3D7_0504500	conserved Plasmodium protein, unknown function		cytochrome b5%2C putative
Pf3D7_05_v3-188654|PF3D7_1224100	Pf3D7_05_v3-188654	PF3D7_1224100	distant trans	2.35234e-06	0.00207107	0.0178869	1.21804	111	0.205556	syn	PF3D7_0504800	conserved Plasmodium protein, unknown function		conserved Plasmodium protein%2C unknown function
Pf3D7_05_v3-193398|PF3D7_0208100	Pf3D7_05_v3-193398	PF3D7_0208100	distant trans	2.14194e-06	0.0298134	0.0976725	0.626986	6	0.0111111	nsy	PF3D7_0504800	conserved Plasmodium protein, unknown function		conserved Plasmodium protein%2C unknown function
Pf3D7_05_v3-193398|PF3D7_0908500	Pf3D7_05_v3-193398	PF3D7_0908500	distant trans	6.21072e-07	0.00623623	0.0540316	2.06863	6	0.0111111	nsy	PF3D7_0504800	conserved Plasmodium protein, unknown function		conserved Plasmodium protein%2C unknown function
Pf3D7_05_v3-193398|PF3D7_1127400	Pf3D7_05_v3-193398	PF3D7_1127400	distant trans	2.02884e-06	0.0250075	0.0939318	0.478369	6	0.0111111	nsy	PF3D7_0504800	conserved Plasmodium protein, unknown function		conserved Plasmodium protein%2C unknown function
Pf3D7_05_v3-193398|PF3D7_1146200	Pf3D7_05_v3-193398	PF3D7_1146200	distant trans	1.45785e-08	0.000181232	0.014547	0.507669	6	0.0111111	nsy	PF3D7_0504800	conserved Plasmodium protein, unknown function		conserved Plasmodium protein%2C unknown function
Pf3D7_05_v3-193398|PF3D7_1232300	Pf3D7_05_v3-193398	PF3D7_1232300	distant trans	1.10252e-07	0.000970455	0.0270158	0.407312	6	0.0111111	nsy	PF3D7_0504800	conserved Plasmodium protein, unknown function		cytochrome b5%2C putative
Pf3D7_05_v3-198847|PF3D7_1403000	Pf3D7_05_v3-198847	PF3D7_1403000	distant trans	3.24301e-06	0.011421	0.113882	0.596218	15	0.0277264	nsy	PF3D7_0504800	conserved Plasmodium protein, unknown function		conserved Plasmodium protein%2C unknown function
Pf3D7_05_v3-203859|PF3D7_1474200	Pf3D7_05_v3-203859	PF3D7_1474200	distant trans	1.07587e-08	2.072e-05	0.0124688	2.39234	9	0.0165746	nsy	PF3D7_0504800	conserved Plasmodium protein, unknown function		conserved Plasmodium membrane protein%2C unknown function
Pf3D7_05_v3-204936|PF3D7_1474200	Pf3D7_05_v3-204936	PF3D7_1474200	distant trans	7.93671e-07	0.000383639	0.00956739	1.68311	29	0.054409	inter	PF3D7_0504800|-|PF3D7_0504900|+	conserved Plasmodium protein, unknown function	conserved protein, unknown function	conserved Plasmodium membrane protein%2C unknown function
Pf3D7_05_v3-207507|PF3D7_1036400	Pf3D7_05_v3-207507	PF3D7_1036400	distant trans	2.154e-07	0.000442503	0.0374065	1.58293	24	0.0445269	intron	PF3D7_0504900	conserved protein, unknown function		liver stage antigen 1
Pf3D7_05_v3-207864|PF3D7_1327000	Pf3D7_05_v3-207864	PF3D7_1327000	distant trans	6.60676e-06	0.16287	0.047005	0.71915	25	0.0513347	intron	PF3D7_0504900	conserved protein, unknown function		conserved Plasmodium protein%2C unknown function
Pf3D7_05_v3-211953|PF3D7_1224000	Pf3D7_05_v3-211953	PF3D7_1224000	distant trans	2.30455e-06	0.000916321	0.101413	1.37278	11	0.0202206	syn	PF3D7_0505000	conserved Plasmodium membrane protein, unknown function		GTP cyclohydrolase I
Pf3D7_05_v3-211953|PF3D7_1414300	Pf3D7_05_v3-211953	PF3D7_1414300	distant trans	3.10351e-06	0.00212522	0.111804	0.63955	11	0.0202206	syn	PF3D7_0505000	conserved Plasmodium membrane protein, unknown function		60S ribosomal protein L10%2C putative
Pf3D7_05_v3-216203|PF3D7_1447700	Pf3D7_05_v3-216203	PF3D7_1447700	distant trans	8.62728e-06	0.0380999	0.0582363	1.20693	119	0.273063	nsy	PF3D7_0505000	conserved Plasmodium membrane protein, unknown function		conserved Plasmodium protein%2C unknown function
Pf3D7_05_v3-217371|PF3D7_0824000	Pf3D7_05_v3-217371	PF3D7_0824000	distant trans	4.0901e-06	0.0107867	0.124688	1.74673	13	0.0241636	nsy	PF3D7_0505000	conserved Plasmodium membrane protein, unknown function		conserved Plasmodium protein%2C unknown function
Pf3D7_05_v3-217371|PF3D7_0824300	Pf3D7_05_v3-217371	PF3D7_0824300	distant trans	3.68068e-06	0.00920885	0.118869	1.48789	13	0.0241636	nsy	PF3D7_0505000	conserved Plasmodium membrane protein, unknown function		GTP-binding protein%2C putative
Pf3D7_05_v3-217371|PF3D7_0828100	Pf3D7_05_v3-217371	PF3D7_0828100	distant trans	4.13723e-06	0.00135988	0.124688	1.73517	13	0.0241636	nsy	PF3D7_0505000	conserved Plasmodium membrane protein, unknown function		conserved Plasmodium protein%2C unknown function
Pf3D7_05_v3-219220|PF3D7_0505000	Pf3D7_05_v3-219220	PF3D7_0505000	local	1.2e-07	0.00295825	0.00332779	0.808543	100	0.20202	inter	PF3D7_0505000|-|PF3D7_0505100|+	conserved Plasmodium membrane protein, unknown function	trafficking protein particle complex subunit 8, putative	conserved Plasmodium membrane protein%2C unknown function
Pf3D7_05_v3-219524|PF3D7_0829000	Pf3D7_05_v3-219524	PF3D7_0829000	distant trans	2.49561e-06	0.0615218	0.0195507	0.80963	126	0.257143	inter	PF3D7_0505000|-|PF3D7_0505100|+	conserved Plasmodium membrane protein, unknown function	trafficking protein particle complex subunit 8, putative	conserved Plasmodium membrane protein%2C unknown function
Pf3D7_05_v3-220426|PF3D7_0314800	Pf3D7_05_v3-220426	PF3D7_0314800	distant trans	5.80578e-06	0.0835706	0.147548	0.480607	9	0.0194805	inter	PF3D7_0505000|-|PF3D7_0505100|+	conserved Plasmodium membrane protein, unknown function	trafficking protein particle complex subunit 8, putative	conserved Plasmodium protein%2C unknown function
Pf3D7_05_v3-227477|PF3D7_1453700	Pf3D7_05_v3-227477	PF3D7_1453700	distant trans	9.85711e-06	0.132935	0.0636439	0.68975	28	0.0515654	syn	PF3D7_0505100	trafficking protein particle complex subunit 8, putative		co-chaperone p23
Pf3D7_05_v3-227477|PF3D7_1474300	Pf3D7_05_v3-227477	PF3D7_1474300	distant trans	1.2261e-06	0.0302259	0.0124792	1.40031	28	0.0515654	syn	PF3D7_0505100	trafficking protein particle complex subunit 8, putative		DNA repair metallo-beta-lactamase protein%2C putative
Pf3D7_05_v3-232905|PF3D7_0416400	Pf3D7_05_v3-232905	PF3D7_0416400	distant trans	8.80378e-06	0.0649309	0.0586522	1.1324	53	0.104331	inter	PF3D7_0505200|+|PF3D7_0505300|+	actin-like protein, putative	UDP-N-acetylglucosamine transporter, putative	histone acetyltransferase%2C putative
Pf3D7_05_v3-234817|PF3D7_0703800	Pf3D7_05_v3-234817	PF3D7_0703800	distant trans	1.1599e-06	0.0285938	0.0710723	0.589998	10	0.0189036	nsy	PF3D7_0505300	UDP-N-acetylglucosamine transporter, putative		conserved Plasmodium protein%2C unknown function
Pf3D7_05_v3-243091|PF3D7_1131600	Pf3D7_05_v3-243091	PF3D7_1131600	distant trans	4.22905e-06	0.0594699	0.0341098	1.39858	45	0.0827206	nsy	PF3D7_0505500	DNA mismatch repair protein MSH6, putative		conserved Plasmodium protein%2C unknown function
Pf3D7_05_v3-248792|PF3D7_0629000	Pf3D7_05_v3-248792	PF3D7_0629000	distant trans	1.60138e-06	0.000962862	0.081463	1.74048	12	0.0221811	nsy	PF3D7_0505700	conserved Plasmodium membrane protein, unknown function		N-acetyltransferase%2C putative
Pf3D7_05_v3-249424|PF3D7_0919000	Pf3D7_05_v3-249424	PF3D7_0919000	distant trans	7.67963e-06	0.0942515	0.164589	1.35373	11	0.0203704	syn	PF3D7_0505700	conserved Plasmodium membrane protein, unknown function		nucleosome assembly protein
Pf3D7_05_v3-263425|PF3D7_1224000	Pf3D7_05_v3-263425	PF3D7_1224000	distant trans	3.67835e-06	0.00131418	0.118869	1.468	8	0.0150376	intron	PF3D7_0506400	conserved Plasmodium protein, unknown function		GTP cyclohydrolase I
Pf3D7_05_v3-271911|PF3D7_0315200	Pf3D7_05_v3-271911	PF3D7_0315200	distant trans	7.92489e-06	0.0784983	0.0544925	0.739356	96	0.177449	nsy	PF3D7_0506500	conserved Plasmodium protein, unknown function		circumsporozoite- and TRAP-related protein
Pf3D7_05_v3-275034|PF3D7_1243300	Pf3D7_05_v3-275034	PF3D7_1243300	distant trans	7.00316e-06	0.0575473	0.158354	0.626441	21	0.038674	nsy	PF3D7_0506500	conserved Plasmodium protein, unknown function		conserved Plasmodium protein%2C unknown function
Pf3D7_05_v3-279321|PF3D7_1474200	Pf3D7_05_v3-279321	PF3D7_1474200	distant trans	1.09265e-08	2.072e-05	0.0137157	2.39191	9	0.0166359	nsy	PF3D7_0506600	histone deacetylase, putative, pseudogene		conserved Plasmodium membrane protein%2C unknown function
Pf3D7_05_v3-281849|PF3D7_1113800	Pf3D7_05_v3-281849	PF3D7_1113800	distant trans	1.32368e-07	0.00326313	0.0286783	2.03379	8	0.0147059	nsy	PF3D7_0506700	GTPase-activating protein, putative		conserved Plasmodium membrane protein%2C unknown function
Pf3D7_05_v3-290919|PF3D7_1212900	Pf3D7_05_v3-290919	PF3D7_1212900	distant trans	1.41093e-08	0.000347823	0.014547	0.645178	13	0.0240741	syn	PF3D7_0506900	rhomboid protease ROM4		bromodomain protein 2%2C putative
Pf3D7_05_v3-291917|PF3D7_1456300	Pf3D7_05_v3-291917	PF3D7_1456300	distant trans	1.03585e-06	0.0255357	0.0103993	0.8551	167	0.415133	inter	PF3D7_0506900|-|PF3D7_0507000|-	rhomboid protease ROM4	conserved Plasmodium protein, unknown function	conserved Plasmodium protein%2C unknown function
Pf3D7_05_v3-292352|PF3D7_1212900	Pf3D7_05_v3-292352	PF3D7_1212900	distant trans	9.79241e-07	0.00804675	0.0656692	0.686574	12	0.0233463	inter	PF3D7_0506900|-|PF3D7_0507000|-	rhomboid protease ROM4	conserved Plasmodium protein, unknown function	bromodomain protein 2%2C putative
Pf3D7_05_v3-292352|PF3D7_1360000	Pf3D7_05_v3-292352	PF3D7_1360000	distant trans	6.83946e-06	0.0153279	0.157938	1.52128	12	0.0233463	inter	PF3D7_0506900|-|PF3D7_0507000|-	rhomboid protease ROM4	conserved Plasmodium protein, unknown function	conserved Plasmodium protein%2C unknown function
Pf3D7_05_v3-292352|PF3D7_1406800	Pf3D7_05_v3-292352	PF3D7_1406800	distant trans	1.80096e-06	0.0443972	0.0868662	1.51855	12	0.0233463	inter	PF3D7_0506900|-|PF3D7_0507000|-	rhomboid protease ROM4	conserved Plasmodium protein, unknown function	glideosome associated protein with multiple membrane spans 3
Pf3D7_05_v3-298310|PF3D7_0905700	Pf3D7_05_v3-298310	PF3D7_0905700	distant trans	8.14697e-12	9.12905e-09	0.00166251	0.530671	23	0.0434783	inter	PF3D7_0507100|-|PF3D7_0507200|-	60S ribosomal protein L4	subtilisin-like protease 3	autophagy-related protein 3%2C putative
Pf3D7_05_v3-305583|PF3D7_0729600	Pf3D7_05_v3-305583	PF3D7_0729600	distant trans	5.90666e-06	0.0189924	0.148795	1.39587	14	0.026465	inter	PF3D7_0507300|-|PF3D7_0507400|-	conserved Plasmodium protein, unknown function	conserved Plasmodium protein, unknown function	conserved Plasmodium protein%2C unknown function
Pf3D7_05_v3-311314|PF3D7_0905700	Pf3D7_05_v3-311314	PF3D7_0905700	distant trans	1.4082e-07	3.65421e-05	0.00374376	0.634085	27	0.0533597	inter	PF3D7_0507500|-|PF3D7_0507600|+	subtilisin-like protease 1	cell differentiation protein, putative	autophagy-related protein 3%2C putative
Pf3D7_05_v3-311314|PF3D7_0927400	Pf3D7_05_v3-311314	PF3D7_0927400	distant trans	6.61444e-06	0.0116471	0.047005	1.60412	27	0.0533597	inter	PF3D7_0507500|-|PF3D7_0507600|+	subtilisin-like protease 1	cell differentiation protein, putative	conserved Plasmodium protein%2C unknown function
Pf3D7_05_v3-311314|PF3D7_1251100	Pf3D7_05_v3-311314	PF3D7_1251100	distant trans	4.08792e-07	0.000265199	0.00540765	0.661643	27	0.0533597	inter	PF3D7_0507500|-|PF3D7_0507600|+	subtilisin-like protease 1	cell differentiation protein, putative	conserved Plasmodium protein%2C unknown function
Pf3D7_05_v3-311321|PF3D7_0905700	Pf3D7_05_v3-311321	PF3D7_0905700	distant trans	1.46739e-07	3.76814e-05	0.00374376	0.634201	27	0.0533597	inter	PF3D7_0507500|-|PF3D7_0507600|+	subtilisin-like protease 1	cell differentiation protein, putative	autophagy-related protein 3%2C putative
Pf3D7_05_v3-311321|PF3D7_0927400	Pf3D7_05_v3-311321	PF3D7_0927400	distant trans	5.96618e-06	0.0116471	0.0436772	1.60881	27	0.0533597	inter	PF3D7_0507500|-|PF3D7_0507600|+	subtilisin-like protease 1	cell differentiation protein, putative	conserved Plasmodium protein%2C unknown function
Pf3D7_05_v3-311321|PF3D7_1251100	Pf3D7_05_v3-311321	PF3D7_1251100	distant trans	5.46649e-07	0.0003369	0.00665557	0.664406	27	0.0533597	inter	PF3D7_0507500|-|PF3D7_0507600|+	subtilisin-like protease 1	cell differentiation protein, putative	conserved Plasmodium protein%2C unknown function
Pf3D7_05_v3-311930|PF3D7_0905700	Pf3D7_05_v3-311930	PF3D7_0905700	distant trans	3.06967e-06	0.000521886	0.0245424	0.675109	26	0.0592255	inter	PF3D7_0507500|-|PF3D7_0507600|+	subtilisin-like protease 1	cell differentiation protein, putative	autophagy-related protein 3%2C putative
Pf3D7_05_v3-311930|PF3D7_0927400	Pf3D7_05_v3-311930	PF3D7_0927400	distant trans	4.28868e-06	0.0116471	0.0357737	1.61234	26	0.0592255	inter	PF3D7_0507500|-|PF3D7_0507600|+	subtilisin-like protease 1	cell differentiation protein, putative	conserved Plasmodium protein%2C unknown function
Pf3D7_05_v3-316737|PF3D7_0927400	Pf3D7_05_v3-316737	PF3D7_0927400	distant trans	2.98871e-07	0.00736776	0.00499168	1.57949	34	0.062963	inter	PF3D7_0507600|+|PF3D7_0507700|-	cell differentiation protein, putative	nuclear protein localization protein 4, putative	conserved Plasmodium protein%2C unknown function
Pf3D7_05_v3-329287|PF3D7_1459500	Pf3D7_05_v3-329287	PF3D7_1459500	distant trans	8.7423e-06	0.215515	0.0586522	1.40188	35	0.0643382	nsy	PF3D7_0508000	6-cysteine protein		conserved Plasmodium protein%2C unknown function
Pf3D7_05_v3-346753|PF3D7_1037400	Pf3D7_05_v3-346753	PF3D7_1037400	distant trans	7.70114e-06	0.189848	0.164589	1.66592	11	0.0205607	inter	PF3D7_0508400|+|PF3D7_0508500|-	transcription factor IIb, putative	guanidine nucleotide exchange factor	conserved Plasmodium protein%2C unknown function
Pf3D7_05_v3-346753|PF3D7_1220700	Pf3D7_05_v3-346753	PF3D7_1220700	distant trans	6.80371e-06	0.0187465	0.157938	2.00839	11	0.0205607	inter	PF3D7_0508400|+|PF3D7_0508500|-	transcription factor IIb, putative	guanidine nucleotide exchange factor	conserved Plasmodium protein%2C unknown function
Pf3D7_05_v3-350567|PF3D7_0415900	Pf3D7_05_v3-350567	PF3D7_0415900	distant trans	1.5848e-07	0.00390685	0.0311721	1.81629	6	0.0110701	syn	PF3D7_0508500	guanidine nucleotide exchange factor		60S ribosomal protein L15%2C putative
Pf3D7_05_v3-350567|PF3D7_1475500	Pf3D7_05_v3-350567	PF3D7_1475500	distant trans	1.75463e-06	0.0406936	0.0839568	2.21142	6	0.0110701	syn	PF3D7_0508500	guanidine nucleotide exchange factor		LCCL domain-containing protein
Pf3D7_05_v3-358269|PF3D7_1438600	Pf3D7_05_v3-358269	PF3D7_1438600	distant trans	3.46641e-08	8.54539e-05	0.0174564	0.712511	17	0.0317164	nsy	PF3D7_0508700	pre-mRNA-processing ATP-dependent RNA helicase PRP5, putative		conserved protein%2C unknown function
Pf3D7_05_v3-358269|PF3D7_1479000	Pf3D7_05_v3-358269	PF3D7_1479000	distant trans	9.43493e-06	0.00425323	0.177889	0.698918	17	0.0317164	nsy	PF3D7_0508700	pre-mRNA-processing ATP-dependent RNA helicase PRP5, putative		acyl-CoA synthetase
Pf3D7_05_v3-359231|PF3D7_0623300	Pf3D7_05_v3-359231	PF3D7_0623300	distant trans	1.94651e-07	0.00159951	0.00374376	0.721213	92	0.170055	nsy	PF3D7_0508700	pre-mRNA-processing ATP-dependent RNA helicase PRP5, putative		EGF-like membrane protein%2C putative
Pf3D7_05_v3-362163|PF3D7_0113000	Pf3D7_05_v3-362163	PF3D7_0113000	distant trans	7.18377e-06	0.00743407	0.159601	0.770598	19	0.0349908	syn	PF3D7_0508700	pre-mRNA-processing ATP-dependent RNA helicase PRP5, putative		glutamic acid-rich protein
Pf3D7_05_v3-362163|PF3D7_0808400	Pf3D7_05_v3-362163	PF3D7_0808400	distant trans	2.52424e-06	0.0103713	0.105154	1.52181	19	0.0349908	syn	PF3D7_0508700	pre-mRNA-processing ATP-dependent RNA helicase PRP5, putative		coatomer subunit epsilon%2C putative
Pf3D7_05_v3-362163|PF3D7_0905700	Pf3D7_05_v3-362163	PF3D7_0905700	distant trans	4.93117e-11	4.50234e-08	0.00249377	0.491428	19	0.0349908	syn	PF3D7_0508700	pre-mRNA-processing ATP-dependent RNA helicase PRP5, putative		autophagy-related protein 3%2C putative
Pf3D7_05_v3-362163|PF3D7_0927400	Pf3D7_05_v3-362163	PF3D7_0927400	distant trans	8.67288e-06	0.014185	0.173732	1.77704	19	0.0349908	syn	PF3D7_0508700	pre-mRNA-processing ATP-dependent RNA helicase PRP5, putative		conserved Plasmodium protein%2C unknown function
Pf3D7_05_v3-362163|PF3D7_1122300	Pf3D7_05_v3-362163	PF3D7_1122300	distant trans	2.3633e-06	0.00123958	0.10266	0.712516	19	0.0349908	syn	PF3D7_0508700	pre-mRNA-processing ATP-dependent RNA helicase PRP5, putative		conserved Plasmodium protein%2C unknown function
Pf3D7_05_v3-362163|PF3D7_1213900	Pf3D7_05_v3-362163	PF3D7_1213900	distant trans	3.26237e-06	0.00340748	0.113882	0.649417	19	0.0349908	syn	PF3D7_0508700	pre-mRNA-processing ATP-dependent RNA helicase PRP5, putative		conserved Plasmodium protein%2C unknown function
Pf3D7_05_v3-362163|PF3D7_1251100	Pf3D7_05_v3-362163	PF3D7_1251100	distant trans	2.63735e-06	0.00104864	0.105569	0.610575	19	0.0349908	syn	PF3D7_0508700	pre-mRNA-processing ATP-dependent RNA helicase PRP5, putative		conserved Plasmodium protein%2C unknown function
Pf3D7_05_v3-362163|PF3D7_1306500	Pf3D7_05_v3-362163	PF3D7_1306500	distant trans	2.85592e-06	0.0168201	0.108063	1.73963	19	0.0349908	syn	PF3D7_0508700	pre-mRNA-processing ATP-dependent RNA helicase PRP5, putative		MORN repeat protein%2C putative
Pf3D7_05_v3-362163|PF3D7_1472800	Pf3D7_05_v3-362163	PF3D7_1472800	distant trans	6.69591e-06	0.0419825	0.157107	1.54845	19	0.0349908	syn	PF3D7_0508700	pre-mRNA-processing ATP-dependent RNA helicase PRP5, putative		conserved Plasmodium protein%2C unknown function
Pf3D7_05_v3-362332|PF3D7_0726600	Pf3D7_05_v3-362332	PF3D7_0726600	distant trans	8.44236e-07	0.010406	0.0619285	0.481447	9	0.0166052	syn	PF3D7_0508700	pre-mRNA-processing ATP-dependent RNA helicase PRP5, putative		conserved Plasmodium protein%2C unknown function
Pf3D7_05_v3-362332|PF3D7_0911100	Pf3D7_05_v3-362332	PF3D7_0911100	distant trans	1.77962e-06	0.0219356	0.0856193	1.79322	9	0.0166052	syn	PF3D7_0508700	pre-mRNA-processing ATP-dependent RNA helicase PRP5, putative		conserved Plasmodium protein%2C unknown function
Pf3D7_05_v3-369684|PF3D7_1343700	Pf3D7_05_v3-369684	PF3D7_1343700	distant trans	6.83775e-06	0.028094	0.157938	0.759681	20	0.0484171	nsy	PF3D7_0508900	conserved Plasmodium protein, unknown function		kelch protein K13
Pf3D7_05_v3-38282|PF3D7_1403000	Pf3D7_05_v3-38282	PF3D7_1403000	distant trans	9.38101e-07	0.00578151	0.0652535	0.610219	18	0.0358566	inter	PF3D7_0500500|-|PF3D7_0500600|-	rifin	stevor, pseudogene	conserved Plasmodium protein%2C unknown function
Pf3D7_05_v3-38295|PF3D7_1218200	Pf3D7_05_v3-38295	PF3D7_1218200	distant trans	3.26002e-08	2.77124e-05	0.0174564	1.43702	12	0.024	inter	PF3D7_0500500|-|PF3D7_0500600|-	rifin	stevor, pseudogene	conserved Plasmodium protein%2C unknown function
Pf3D7_05_v3-383150|PF3D7_1224100	Pf3D7_05_v3-383150	PF3D7_1224100	distant trans	1.69436e-07	0.000321303	0.00374376	1.40258	34	0.0867159	nsy	PF3D7_0509100	structural maintenance of chromosomes protein 4, putative		conserved Plasmodium protein%2C unknown function
Pf3D7_05_v3-38316|PF3D7_1403000	Pf3D7_05_v3-38316	PF3D7_1403000	distant trans	3.98719e-06	0.0118809	0.123857	0.620274	17	0.034	inter	PF3D7_0500500|-|PF3D7_0500600|-	rifin	stevor, pseudogene	conserved Plasmodium protein%2C unknown function
Pf3D7_05_v3-38345|PF3D7_0318300	Pf3D7_05_v3-38345	PF3D7_0318300	distant trans	4.14127e-06	0.0510453	0.0332779	1.2726	30	0.060241	inter	PF3D7_0500500|-|PF3D7_0500600|-	rifin	stevor, pseudogene	conserved Plasmodium protein%2C unknown function
Pf3D7_05_v3-38345|PF3D7_0714000	Pf3D7_05_v3-38345	PF3D7_0714000	distant trans	4.35934e-06	0.00892715	0.0361897	1.33923	30	0.060241	inter	PF3D7_0500500|-|PF3D7_0500600|-	rifin	stevor, pseudogene	histone H2B variant
Pf3D7_05_v3-38354|PF3D7_0714000	Pf3D7_05_v3-38354	PF3D7_0714000	distant trans	8.65893e-06	0.0131821	0.0582363	1.32091	31	0.062249	inter	PF3D7_0500500|-|PF3D7_0500600|-	rifin	stevor, pseudogene	histone H2B variant
Pf3D7_05_v3-38506|PF3D7_1218200	Pf3D7_05_v3-38506	PF3D7_1218200	distant trans	5.83835e-07	0.000399797	0.0519534	1.26694	24	0.0488798	inter	PF3D7_0500500|-|PF3D7_0500600|-	rifin	stevor, pseudogene	conserved Plasmodium protein%2C unknown function
Pf3D7_05_v3-38508|PF3D7_1218200	Pf3D7_05_v3-38508	PF3D7_1218200	distant trans	3.00796e-07	0.000224703	0.0415628	1.4239	11	0.0221774	inter	PF3D7_0500500|-|PF3D7_0500600|-	rifin	stevor, pseudogene	conserved Plasmodium protein%2C unknown function
Pf3D7_05_v3-38811|PF3D7_1367900	Pf3D7_05_v3-38811	PF3D7_1367900	distant trans	4.38519e-06	0.0216207	0.129676	0.511712	10	0.0194932	inter	PF3D7_0500500|-|PF3D7_0500600|-	rifin	stevor, pseudogene	conserved Plasmodium protein%2C unknown function
Pf3D7_05_v3-38872|PF3D7_0930200	Pf3D7_05_v3-38872	PF3D7_0930200	distant trans	2.41066e-06	0.000781942	0.103907	2.33538	11	0.0215686	inter	PF3D7_0500500|-|PF3D7_0500600|-	rifin	stevor, pseudogene	leucine-rich repeat protein
Pf3D7_05_v3-38872|PF3D7_1218200	Pf3D7_05_v3-38872	PF3D7_1218200	distant trans	1.66349e-06	0.00101236	0.0822943	1.40413	11	0.0215686	inter	PF3D7_0500500|-|PF3D7_0500600|-	rifin	stevor, pseudogene	conserved Plasmodium protein%2C unknown function
Pf3D7_05_v3-38887|PF3D7_0930200	Pf3D7_05_v3-38887	PF3D7_0930200	distant trans	2.57737e-06	0.000814583	0.105154	2.32988	11	0.0215264	inter	PF3D7_0500500|-|PF3D7_0500600|-	rifin	stevor, pseudogene	leucine-rich repeat protein
Pf3D7_05_v3-38887|PF3D7_1218200	Pf3D7_05_v3-38887	PF3D7_1218200	distant trans	1.68371e-06	0.00101236	0.0827099	1.40395	11	0.0215264	inter	PF3D7_0500500|-|PF3D7_0500600|-	rifin	stevor, pseudogene	conserved Plasmodium protein%2C unknown function
Pf3D7_05_v3-38935|PF3D7_0930200	Pf3D7_05_v3-38935	PF3D7_0930200	distant trans	1.71503e-08	1.39955e-05	0.0157938	3.40721	9	0.0176125	inter	PF3D7_0500500|-|PF3D7_0500600|-	rifin	stevor, pseudogene	leucine-rich repeat protein
Pf3D7_05_v3-38935|PF3D7_1218200	Pf3D7_05_v3-38935	PF3D7_1218200	distant trans	2.95323e-08	2.69641e-05	0.0174564	1.55758	9	0.0176125	inter	PF3D7_0500500|-|PF3D7_0500600|-	rifin	stevor, pseudogene	conserved Plasmodium protein%2C unknown function
Pf3D7_05_v3-38935|PF3D7_1224000	Pf3D7_05_v3-38935	PF3D7_1224000	distant trans	2.26613e-07	0.000123209	0.0378221	1.44436	9	0.0176125	inter	PF3D7_0500500|-|PF3D7_0500600|-	rifin	stevor, pseudogene	GTP cyclohydrolase I
Pf3D7_05_v3-38935|PF3D7_1414300	Pf3D7_05_v3-38935	PF3D7_1414300	distant trans	2.05403e-06	0.00192561	0.0951787	0.6077	9	0.0176125	inter	PF3D7_0500500|-|PF3D7_0500600|-	rifin	stevor, pseudogene	60S ribosomal protein L10%2C putative
Pf3D7_05_v3-38936|PF3D7_0930200	Pf3D7_05_v3-38936	PF3D7_0930200	distant trans	1.75994e-08	1.39955e-05	0.0157938	3.4036	9	0.0174757	inter	PF3D7_0500500|-|PF3D7_0500600|-	rifin	stevor, pseudogene	leucine-rich repeat protein
Pf3D7_05_v3-38936|PF3D7_1218200	Pf3D7_05_v3-38936	PF3D7_1218200	distant trans	3.11443e-08	2.74203e-05	0.0174564	1.55656	9	0.0174757	inter	PF3D7_0500500|-|PF3D7_0500600|-	rifin	stevor, pseudogene	conserved Plasmodium protein%2C unknown function
Pf3D7_05_v3-38936|PF3D7_1224000	Pf3D7_05_v3-38936	PF3D7_1224000	distant trans	2.64863e-07	0.000133253	0.0403159	1.44197	9	0.0174757	inter	PF3D7_0500500|-|PF3D7_0500600|-	rifin	stevor, pseudogene	GTP cyclohydrolase I
Pf3D7_05_v3-38936|PF3D7_1414300	Pf3D7_05_v3-38936	PF3D7_1414300	distant trans	2.08497e-06	0.00192561	0.09601	0.607921	9	0.0174757	inter	PF3D7_0500500|-|PF3D7_0500600|-	rifin	stevor, pseudogene	60S ribosomal protein L10%2C putative
Pf3D7_05_v3-38937|PF3D7_0930200	Pf3D7_05_v3-38937	PF3D7_0930200	distant trans	1.74537e-08	1.39955e-05	0.0157938	3.40484	9	0.0175781	inter	PF3D7_0500500|-|PF3D7_0500600|-	rifin	stevor, pseudogene	leucine-rich repeat protein
Pf3D7_05_v3-38937|PF3D7_1218200	Pf3D7_05_v3-38937	PF3D7_1218200	distant trans	2.92839e-08	2.69641e-05	0.0174564	1.55776	9	0.0175781	inter	PF3D7_0500500|-|PF3D7_0500600|-	rifin	stevor, pseudogene	conserved Plasmodium protein%2C unknown function
Pf3D7_05_v3-38937|PF3D7_1224000	Pf3D7_05_v3-38937	PF3D7_1224000	distant trans	2.34903e-07	0.000123209	0.0378221	1.44363	9	0.0175781	inter	PF3D7_0500500|-|PF3D7_0500600|-	rifin	stevor, pseudogene	GTP cyclohydrolase I
Pf3D7_05_v3-38937|PF3D7_1414300	Pf3D7_05_v3-38937	PF3D7_1414300	distant trans	2.10048e-06	0.00192561	0.0972569	0.607992	9	0.0175781	inter	PF3D7_0500500|-|PF3D7_0500600|-	rifin	stevor, pseudogene	60S ribosomal protein L10%2C putative
Pf3D7_05_v3-39047|PF3D7_0930200	Pf3D7_05_v3-39047	PF3D7_0930200	distant trans	1.74543e-08	1.39955e-05	0.0157938	3.40356	9	0.0174757	inter	PF3D7_0500500|-|PF3D7_0500600|-	rifin	stevor, pseudogene	leucine-rich repeat protein
Pf3D7_05_v3-39047|PF3D7_1218200	Pf3D7_05_v3-39047	PF3D7_1218200	distant trans	2.60605e-08	2.69641e-05	0.0162095	1.56018	9	0.0174757	inter	PF3D7_0500500|-|PF3D7_0500600|-	rifin	stevor, pseudogene	conserved Plasmodium protein%2C unknown function
Pf3D7_05_v3-39047|PF3D7_1224000	Pf3D7_05_v3-39047	PF3D7_1224000	distant trans	2.18389e-07	0.000123209	0.0374065	1.44463	9	0.0174757	inter	PF3D7_0500500|-|PF3D7_0500600|-	rifin	stevor, pseudogene	GTP cyclohydrolase I
Pf3D7_05_v3-39047|PF3D7_1414300	Pf3D7_05_v3-39047	PF3D7_1414300	distant trans	2.04145e-06	0.00192561	0.0947631	0.607607	9	0.0174757	inter	PF3D7_0500500|-|PF3D7_0500600|-	rifin	stevor, pseudogene	60S ribosomal protein L10%2C putative
Pf3D7_05_v3-39151|PF3D7_0930200	Pf3D7_05_v3-39151	PF3D7_0930200	distant trans	1.51974e-08	1.38758e-05	0.014547	3.42491	9	0.0177165	inter	PF3D7_0500500|-|PF3D7_0500600|-	rifin	stevor, pseudogene	leucine-rich repeat protein
Pf3D7_05_v3-39151|PF3D7_1218200	Pf3D7_05_v3-39151	PF3D7_1218200	distant trans	2.58942e-08	2.69641e-05	0.0162095	1.56108	9	0.0177165	inter	PF3D7_0500500|-|PF3D7_0500600|-	rifin	stevor, pseudogene	conserved Plasmodium protein%2C unknown function
Pf3D7_05_v3-39151|PF3D7_1224000	Pf3D7_05_v3-39151	PF3D7_1224000	distant trans	2.8623e-07	0.000136401	0.0407315	1.44017	9	0.0177165	inter	PF3D7_0500500|-|PF3D7_0500600|-	rifin	stevor, pseudogene	GTP cyclohydrolase I
Pf3D7_05_v3-39151|PF3D7_1414300	Pf3D7_05_v3-39151	PF3D7_1414300	distant trans	2.17403e-06	0.00192561	0.0985037	0.608372	9	0.0177165	inter	PF3D7_0500500|-|PF3D7_0500600|-	rifin	stevor, pseudogene	60S ribosomal protein L10%2C putative
Pf3D7_05_v3-39176|PF3D7_0930200	Pf3D7_05_v3-39176	PF3D7_0930200	distant trans	1.51355e-08	1.38758e-05	0.014547	3.42703	9	0.0174757	inter	PF3D7_0500500|-|PF3D7_0500600|-	rifin	stevor, pseudogene	leucine-rich repeat protein
Pf3D7_05_v3-39176|PF3D7_1218200	Pf3D7_05_v3-39176	PF3D7_1218200	distant trans	2.88172e-08	2.69641e-05	0.0166251	1.55887	9	0.0174757	inter	PF3D7_0500500|-|PF3D7_0500600|-	rifin	stevor, pseudogene	conserved Plasmodium protein%2C unknown function
Pf3D7_05_v3-39176|PF3D7_1224000	Pf3D7_05_v3-39176	PF3D7_1224000	distant trans	2.93251e-07	0.000136401	0.0411471	1.43985	9	0.0174757	inter	PF3D7_0500500|-|PF3D7_0500600|-	rifin	stevor, pseudogene	GTP cyclohydrolase I
Pf3D7_05_v3-39176|PF3D7_1414300	Pf3D7_05_v3-39176	PF3D7_1414300	distant trans	2.01466e-06	0.00192561	0.0935162	0.607452	9	0.0174757	inter	PF3D7_0500500|-|PF3D7_0500600|-	rifin	stevor, pseudogene	60S ribosomal protein L10%2C putative
Pf3D7_05_v3-39177|PF3D7_0930200	Pf3D7_05_v3-39177	PF3D7_0930200	distant trans	1.51355e-08	1.38758e-05	0.014547	3.42703	9	0.0174757	inter	PF3D7_0500500|-|PF3D7_0500600|-	rifin	stevor, pseudogene	leucine-rich repeat protein
Pf3D7_05_v3-39177|PF3D7_1218200	Pf3D7_05_v3-39177	PF3D7_1218200	distant trans	2.88172e-08	2.69641e-05	0.0166251	1.55887	9	0.0174757	inter	PF3D7_0500500|-|PF3D7_0500600|-	rifin	stevor, pseudogene	conserved Plasmodium protein%2C unknown function
Pf3D7_05_v3-39177|PF3D7_1224000	Pf3D7_05_v3-39177	PF3D7_1224000	distant trans	2.93251e-07	0.000136401	0.0411471	1.43985	9	0.0174757	inter	PF3D7_0500500|-|PF3D7_0500600|-	rifin	stevor, pseudogene	GTP cyclohydrolase I
Pf3D7_05_v3-39177|PF3D7_1414300	Pf3D7_05_v3-39177	PF3D7_1414300	distant trans	2.01466e-06	0.00192561	0.0935162	0.607452	9	0.0174757	inter	PF3D7_0500500|-|PF3D7_0500600|-	rifin	stevor, pseudogene	60S ribosomal protein L10%2C putative
Pf3D7_05_v3-39182|PF3D7_0930200	Pf3D7_05_v3-39182	PF3D7_0930200	distant trans	1.34813e-08	1.38476e-05	0.0141313	3.44076	9	0.0177165	inter	PF3D7_0500500|-|PF3D7_0500600|-	rifin	stevor, pseudogene	leucine-rich repeat protein
Pf3D7_05_v3-39182|PF3D7_1218200	Pf3D7_05_v3-39182	PF3D7_1218200	distant trans	2.42623e-08	2.69641e-05	0.0162095	1.56232	9	0.0177165	inter	PF3D7_0500500|-|PF3D7_0500600|-	rifin	stevor, pseudogene	conserved Plasmodium protein%2C unknown function
Pf3D7_05_v3-39182|PF3D7_1224000	Pf3D7_05_v3-39182	PF3D7_1224000	distant trans	2.63576e-07	0.000133253	0.0403159	1.44164	9	0.0177165	inter	PF3D7_0500500|-|PF3D7_0500600|-	rifin	stevor, pseudogene	GTP cyclohydrolase I
Pf3D7_05_v3-39182|PF3D7_1414300	Pf3D7_05_v3-39182	PF3D7_1414300	distant trans	2.07769e-06	0.00192561	0.09601	0.607798	9	0.0177165	inter	PF3D7_0500500|-|PF3D7_0500600|-	rifin	stevor, pseudogene	60S ribosomal protein L10%2C putative
Pf3D7_05_v3-39262|PF3D7_0930200	Pf3D7_05_v3-39262	PF3D7_0930200	distant trans	3.41447e-08	2.05301e-05	0.0174564	3.31976	9	0.0176817	inter	PF3D7_0500500|-|PF3D7_0500600|-	rifin	stevor, pseudogene	leucine-rich repeat protein
Pf3D7_05_v3-39262|PF3D7_1218200	Pf3D7_05_v3-39262	PF3D7_1218200	distant trans	3.7919e-08	3.11593e-05	0.0182876	1.55273	9	0.0176817	inter	PF3D7_0500500|-|PF3D7_0500600|-	rifin	stevor, pseudogene	conserved Plasmodium protein%2C unknown function
Pf3D7_05_v3-39262|PF3D7_1224000	Pf3D7_05_v3-39262	PF3D7_1224000	distant trans	3.73636e-07	0.000170572	0.0444722	1.43541	9	0.0176817	inter	PF3D7_0500500|-|PF3D7_0500600|-	rifin	stevor, pseudogene	GTP cyclohydrolase I
Pf3D7_05_v3-39262|PF3D7_1414300	Pf3D7_05_v3-39262	PF3D7_1414300	distant trans	2.31743e-06	0.00192561	0.101829	0.609234	9	0.0176817	inter	PF3D7_0500500|-|PF3D7_0500600|-	rifin	stevor, pseudogene	60S ribosomal protein L10%2C putative
Pf3D7_05_v3-39353|PF3D7_1313900	Pf3D7_05_v3-39353	PF3D7_1313900	distant trans	1.7042e-06	0.00700767	0.0827099	2.09352	7	0.0136986	inter	PF3D7_0500500|-|PF3D7_0500600|-	rifin	stevor, pseudogene	conserved Plasmodium protein%2C unknown function
Pf3D7_05_v3-39368|PF3D7_1313900	Pf3D7_05_v3-39368	PF3D7_1313900	distant trans	1.701e-06	0.00700767	0.0827099	2.09386	7	0.0138067	inter	PF3D7_0500500|-|PF3D7_0500600|-	rifin	stevor, pseudogene	conserved Plasmodium protein%2C unknown function
Pf3D7_05_v3-39369|PF3D7_1313900	Pf3D7_05_v3-39369	PF3D7_1313900	distant trans	1.70558e-06	0.00700767	0.0827099	2.09353	7	0.0138067	inter	PF3D7_0500500|-|PF3D7_0500600|-	rifin	stevor, pseudogene	conserved Plasmodium protein%2C unknown function
Pf3D7_05_v3-394304|PF3D7_1009800	Pf3D7_05_v3-394304	PF3D7_1009800	distant trans	6.02974e-06	0.148645	0.0440932	1.26939	75	0.139665	nsy	PF3D7_0509400	RNA polymerase I		conserved Plasmodium membrane protein%2C unknown function
Pf3D7_05_v3-39598|PF3D7_0930200	Pf3D7_05_v3-39598	PF3D7_0930200	distant trans	2.31153e-08	1.47144e-05	0.0162095	3.37134	9	0.017341	nsy	PF3D7_0500600	stevor, pseudogene		leucine-rich repeat protein
Pf3D7_05_v3-39598|PF3D7_1218200	Pf3D7_05_v3-39598	PF3D7_1218200	distant trans	2.1471e-08	2.69641e-05	0.0162095	1.56416	9	0.017341	nsy	PF3D7_0500600	stevor, pseudogene		conserved Plasmodium protein%2C unknown function
Pf3D7_05_v3-39598|PF3D7_1224000	Pf3D7_05_v3-39598	PF3D7_1224000	distant trans	1.87391e-07	0.000121568	0.0336658	1.44696	9	0.017341	nsy	PF3D7_0500600	stevor, pseudogene		GTP cyclohydrolase I
Pf3D7_05_v3-39598|PF3D7_1414300	Pf3D7_05_v3-39598	PF3D7_1414300	distant trans	2.44507e-06	0.00192561	0.104323	0.60994	9	0.017341	nsy	PF3D7_0500600	stevor, pseudogene		60S ribosomal protein L10%2C putative
Pf3D7_05_v3-39600|PF3D7_0930200	Pf3D7_05_v3-39600	PF3D7_0930200	distant trans	2.32785e-08	1.47144e-05	0.0162095	3.37037	9	0.0173745	nsy	PF3D7_0500600	stevor, pseudogene		leucine-rich repeat protein
Pf3D7_05_v3-39600|PF3D7_1218200	Pf3D7_05_v3-39600	PF3D7_1218200	distant trans	2.08085e-08	2.69641e-05	0.0162095	1.56478	9	0.0173745	nsy	PF3D7_0500600	stevor, pseudogene		conserved Plasmodium protein%2C unknown function
Pf3D7_05_v3-39600|PF3D7_1224000	Pf3D7_05_v3-39600	PF3D7_1224000	distant trans	1.79145e-07	0.000119359	0.0336658	1.44766	9	0.0173745	nsy	PF3D7_0500600	stevor, pseudogene		GTP cyclohydrolase I
Pf3D7_05_v3-39600|PF3D7_1414300	Pf3D7_05_v3-39600	PF3D7_1414300	distant trans	2.40475e-06	0.00192561	0.103907	0.609723	9	0.0173745	nsy	PF3D7_0500600	stevor, pseudogene		60S ribosomal protein L10%2C putative
Pf3D7_05_v3-39611|PF3D7_0930200	Pf3D7_05_v3-39611	PF3D7_0930200	distant trans	2.22759e-08	1.47144e-05	0.0162095	3.37589	9	0.0174081	nsy	PF3D7_0500600	stevor, pseudogene		leucine-rich repeat protein
Pf3D7_05_v3-39611|PF3D7_1218200	Pf3D7_05_v3-39611	PF3D7_1218200	distant trans	2.36862e-08	2.69641e-05	0.0162095	1.56215	9	0.0174081	nsy	PF3D7_0500600	stevor, pseudogene		conserved Plasmodium protein%2C unknown function
Pf3D7_05_v3-39611|PF3D7_1224000	Pf3D7_05_v3-39611	PF3D7_1224000	distant trans	2.0701e-07	0.000123209	0.0369909	1.44524	9	0.0174081	nsy	PF3D7_0500600	stevor, pseudogene		GTP cyclohydrolase I
Pf3D7_05_v3-39611|PF3D7_1414300	Pf3D7_05_v3-39611	PF3D7_1414300	distant trans	2.23931e-06	0.00192561	0.0997506	0.608807	9	0.0174081	nsy	PF3D7_0500600	stevor, pseudogene		60S ribosomal protein L10%2C putative
Pf3D7_05_v3-39615|PF3D7_0930200	Pf3D7_05_v3-39615	PF3D7_0930200	distant trans	2.19099e-08	1.47144e-05	0.0162095	3.37801	9	0.017341	nsy	PF3D7_0500600	stevor, pseudogene		leucine-rich repeat protein
Pf3D7_05_v3-39615|PF3D7_1218200	Pf3D7_05_v3-39615	PF3D7_1218200	distant trans	2.24093e-08	2.69641e-05	0.0162095	1.56332	9	0.017341	nsy	PF3D7_0500600	stevor, pseudogene		conserved Plasmodium protein%2C unknown function
Pf3D7_05_v3-39615|PF3D7_1224000	Pf3D7_05_v3-39615	PF3D7_1224000	distant trans	2.12008e-07	0.000123209	0.0374065	1.44506	9	0.017341	nsy	PF3D7_0500600	stevor, pseudogene		GTP cyclohydrolase I
Pf3D7_05_v3-39615|PF3D7_1414300	Pf3D7_05_v3-39615	PF3D7_1414300	distant trans	2.41899e-06	0.00192561	0.103907	0.609801	9	0.017341	nsy	PF3D7_0500600	stevor, pseudogene		60S ribosomal protein L10%2C putative
Pf3D7_05_v3-39628|PF3D7_0930200	Pf3D7_05_v3-39628	PF3D7_0930200	distant trans	2.2687e-08	1.47144e-05	0.0162095	3.37382	9	0.017341	nsy	PF3D7_0500600	stevor, pseudogene		leucine-rich repeat protein
Pf3D7_05_v3-39628|PF3D7_1218200	Pf3D7_05_v3-39628	PF3D7_1218200	distant trans	2.26677e-08	2.69641e-05	0.0162095	1.56302	9	0.017341	nsy	PF3D7_0500600	stevor, pseudogene		conserved Plasmodium protein%2C unknown function
Pf3D7_05_v3-39628|PF3D7_1224000	Pf3D7_05_v3-39628	PF3D7_1224000	distant trans	1.9949e-07	0.000122946	0.0365752	1.44594	9	0.017341	nsy	PF3D7_0500600	stevor, pseudogene		GTP cyclohydrolase I
Pf3D7_05_v3-39628|PF3D7_1414300	Pf3D7_05_v3-39628	PF3D7_1414300	distant trans	2.52615e-06	0.00192561	0.105154	0.610362	9	0.017341	nsy	PF3D7_0500600	stevor, pseudogene		60S ribosomal protein L10%2C putative
Pf3D7_05_v3-39634|PF3D7_0930200	Pf3D7_05_v3-39634	PF3D7_0930200	distant trans	2.27121e-08	1.47144e-05	0.0162095	3.37353	9	0.017341	nsy	PF3D7_0500600	stevor, pseudogene		leucine-rich repeat protein
Pf3D7_05_v3-39634|PF3D7_1218200	Pf3D7_05_v3-39634	PF3D7_1218200	distant trans	2.19945e-08	2.69641e-05	0.0162095	1.5637	9	0.017341	nsy	PF3D7_0500600	stevor, pseudogene		conserved Plasmodium protein%2C unknown function
Pf3D7_05_v3-39634|PF3D7_1224000	Pf3D7_05_v3-39634	PF3D7_1224000	distant trans	1.988e-07	0.000122946	0.0365752	1.44609	9	0.017341	nsy	PF3D7_0500600	stevor, pseudogene		GTP cyclohydrolase I
Pf3D7_05_v3-39634|PF3D7_1414300	Pf3D7_05_v3-39634	PF3D7_1414300	distant trans	2.57136e-06	0.00192561	0.105154	0.610586	9	0.017341	nsy	PF3D7_0500600	stevor, pseudogene		60S ribosomal protein L10%2C putative
Pf3D7_05_v3-39653|PF3D7_0930200	Pf3D7_05_v3-39653	PF3D7_0930200	distant trans	2.18586e-08	1.47144e-05	0.0162095	3.37797	9	0.017341	syn	PF3D7_0500600	stevor, pseudogene		leucine-rich repeat protein
Pf3D7_05_v3-39653|PF3D7_1218200	Pf3D7_05_v3-39653	PF3D7_1218200	distant trans	2.54739e-08	2.69641e-05	0.0162095	1.56092	9	0.017341	syn	PF3D7_0500600	stevor, pseudogene		conserved Plasmodium protein%2C unknown function
Pf3D7_05_v3-39653|PF3D7_1224000	Pf3D7_05_v3-39653	PF3D7_1224000	distant trans	2.32815e-07	0.000123209	0.0378221	1.44323	9	0.017341	syn	PF3D7_0500600	stevor, pseudogene		GTP cyclohydrolase I
Pf3D7_05_v3-39653|PF3D7_1414300	Pf3D7_05_v3-39653	PF3D7_1414300	distant trans	2.57768e-06	0.00192561	0.105154	0.610602	9	0.017341	syn	PF3D7_0500600	stevor, pseudogene		60S ribosomal protein L10%2C putative
Pf3D7_05_v3-39787|PF3D7_0930200	Pf3D7_05_v3-39787	PF3D7_0930200	distant trans	2.16382e-08	1.47144e-05	0.0162095	3.38018	9	0.0172084	nsy	PF3D7_0500600	stevor, pseudogene		leucine-rich repeat protein
Pf3D7_05_v3-39787|PF3D7_1218200	Pf3D7_05_v3-39787	PF3D7_1218200	distant trans	1.55863e-08	2.69641e-05	0.0149626	1.56972	9	0.0172084	nsy	PF3D7_0500600	stevor, pseudogene		conserved Plasmodium protein%2C unknown function
Pf3D7_05_v3-39787|PF3D7_1224000	Pf3D7_05_v3-39787	PF3D7_1224000	distant trans	1.39461e-07	0.000101118	0.0290939	1.45183	9	0.0172084	nsy	PF3D7_0500600	stevor, pseudogene		GTP cyclohydrolase I
Pf3D7_05_v3-39787|PF3D7_1414300	Pf3D7_05_v3-39787	PF3D7_1414300	distant trans	2.33791e-06	0.00192561	0.102244	0.609271	9	0.0172084	nsy	PF3D7_0500600	stevor, pseudogene		60S ribosomal protein L10%2C putative
Pf3D7_05_v3-40037|PF3D7_0930200	Pf3D7_05_v3-40037	PF3D7_0930200	distant trans	7.52133e-07	0.000297084	0.0594347	2.69519	10	0.019305	syn	PF3D7_0500600	stevor, pseudogene		leucine-rich repeat protein
Pf3D7_05_v3-40037|PF3D7_1218200	Pf3D7_05_v3-40037	PF3D7_1218200	distant trans	2.76228e-09	1.08439e-05	0.00914381	1.55534	10	0.019305	syn	PF3D7_0500600	stevor, pseudogene		conserved Plasmodium protein%2C unknown function
Pf3D7_05_v3-40037|PF3D7_1224000	Pf3D7_05_v3-40037	PF3D7_1224000	distant trans	1.26889e-08	1.31754e-05	0.0141313	1.45021	10	0.019305	syn	PF3D7_0500600	stevor, pseudogene		GTP cyclohydrolase I
Pf3D7_05_v3-40043|PF3D7_0930200	Pf3D7_05_v3-40043	PF3D7_0930200	distant trans	7.59221e-07	0.000297084	0.0594347	2.69421	10	0.0192678	syn	PF3D7_0500600	stevor, pseudogene		leucine-rich repeat protein
Pf3D7_05_v3-40043|PF3D7_1218200	Pf3D7_05_v3-40043	PF3D7_1218200	distant trans	2.84731e-09	1.08439e-05	0.00914381	1.55482	10	0.0192678	syn	PF3D7_0500600	stevor, pseudogene		conserved Plasmodium protein%2C unknown function
Pf3D7_05_v3-40043|PF3D7_1224000	Pf3D7_05_v3-40043	PF3D7_1224000	distant trans	1.28269e-08	1.31754e-05	0.0141313	1.45003	10	0.0192678	syn	PF3D7_0500600	stevor, pseudogene		GTP cyclohydrolase I
Pf3D7_05_v3-40050|PF3D7_0930200	Pf3D7_05_v3-40050	PF3D7_0930200	distant trans	7.59221e-07	0.000297084	0.0594347	2.69421	10	0.0192678	nsy	PF3D7_0500600	stevor, pseudogene		leucine-rich repeat protein
Pf3D7_05_v3-40050|PF3D7_1218200	Pf3D7_05_v3-40050	PF3D7_1218200	distant trans	2.84731e-09	1.08439e-05	0.00914381	1.55482	10	0.0192678	nsy	PF3D7_0500600	stevor, pseudogene		conserved Plasmodium protein%2C unknown function
Pf3D7_05_v3-40050|PF3D7_1224000	Pf3D7_05_v3-40050	PF3D7_1224000	distant trans	1.28269e-08	1.31754e-05	0.0141313	1.45003	10	0.0192678	nsy	PF3D7_0500600	stevor, pseudogene		GTP cyclohydrolase I
Pf3D7_05_v3-40055|PF3D7_0930200	Pf3D7_05_v3-40055	PF3D7_0930200	distant trans	7.59221e-07	0.000297084	0.0594347	2.69421	10	0.0192678	nsy	PF3D7_0500600	stevor, pseudogene		leucine-rich repeat protein
Pf3D7_05_v3-40055|PF3D7_1218200	Pf3D7_05_v3-40055	PF3D7_1218200	distant trans	2.84731e-09	1.08439e-05	0.00914381	1.55482	10	0.0192678	nsy	PF3D7_0500600	stevor, pseudogene		conserved Plasmodium protein%2C unknown function
Pf3D7_05_v3-40055|PF3D7_1224000	Pf3D7_05_v3-40055	PF3D7_1224000	distant trans	1.28269e-08	1.31754e-05	0.0141313	1.45003	10	0.0192678	nsy	PF3D7_0500600	stevor, pseudogene		GTP cyclohydrolase I
Pf3D7_05_v3-40061|PF3D7_0930200	Pf3D7_05_v3-40061	PF3D7_0930200	distant trans	7.07946e-07	0.000295802	0.056941	2.70191	10	0.0193424	nsy	PF3D7_0500600	stevor, pseudogene		leucine-rich repeat protein
Pf3D7_05_v3-40061|PF3D7_1218200	Pf3D7_05_v3-40061	PF3D7_1218200	distant trans	2.51208e-09	1.08439e-05	0.00872818	1.55719	10	0.0193424	nsy	PF3D7_0500600	stevor, pseudogene		conserved Plasmodium protein%2C unknown function
Pf3D7_05_v3-40061|PF3D7_1224000	Pf3D7_05_v3-40061	PF3D7_1224000	distant trans	1.27761e-08	1.31754e-05	0.0141313	1.45012	10	0.0193424	nsy	PF3D7_0500600	stevor, pseudogene		GTP cyclohydrolase I
Pf3D7_05_v3-40652|PF3D7_1349400	Pf3D7_05_v3-40652	PF3D7_1349400	distant trans	3.43294e-06	0.0805878	0.116376	1.74147	22	0.0438247	inter	PF3D7_0500600|-|PF3D7_0500700|-	stevor, pseudogene	rifin, pseudogene	cytidine and deoxycytidylate deaminase%2C putative
Pf3D7_05_v3-41118|PF3D7_0930200	Pf3D7_05_v3-41118	PF3D7_0930200	distant trans	1.71231e-07	8.44237e-05	0.0311721	2.65116	11	0.0215686	inter	PF3D7_0500600|-|PF3D7_0500700|-	stevor, pseudogene	rifin, pseudogene	leucine-rich repeat protein
Pf3D7_05_v3-41118|PF3D7_1218200	Pf3D7_05_v3-41118	PF3D7_1218200	distant trans	9.58554e-08	7.38446e-05	0.0253533	1.46019	11	0.0215686	inter	PF3D7_0500600|-|PF3D7_0500700|-	stevor, pseudogene	rifin, pseudogene	conserved Plasmodium protein%2C unknown function
Pf3D7_05_v3-41118|PF3D7_1224000	Pf3D7_05_v3-41118	PF3D7_1224000	distant trans	5.22034e-07	0.000233985	0.0482128	1.373	11	0.0215686	inter	PF3D7_0500600|-|PF3D7_0500700|-	stevor, pseudogene	rifin, pseudogene	GTP cyclohydrolase I
Pf3D7_05_v3-41347|PF3D7_1415200	Pf3D7_05_v3-41347	PF3D7_1415200	distant trans	9.62193e-06	0.0272023	0.181214	0.543722	9	0.0168856	syn	PF3D7_0500700	rifin, pseudogene		DNA-directed RNA polymerases I and III subunit RPAC2%2C putative
Pf3D7_05_v3-41375|PF3D7_1415200	Pf3D7_05_v3-41375	PF3D7_1415200	distant trans	9.93106e-06	0.0272023	0.184539	0.544225	9	0.016791	nsy	PF3D7_0500700	rifin, pseudogene		DNA-directed RNA polymerases I and III subunit RPAC2%2C putative
Pf3D7_05_v3-41482|PF3D7_1415200	Pf3D7_05_v3-41482	PF3D7_1415200	distant trans	8.9125e-06	0.0272023	0.174979	0.5425	9	0.0168856	inter	PF3D7_0500700|-|PF3D7_0500800|-	rifin, pseudogene	mature parasite-infected erythrocyte surface antigen	DNA-directed RNA polymerases I and III subunit RPAC2%2C putative
Pf3D7_05_v3-41489|PF3D7_1415200	Pf3D7_05_v3-41489	PF3D7_1415200	distant trans	7.79482e-06	0.0272023	0.165004	0.540316	9	0.0170455	inter	PF3D7_0500700|-|PF3D7_0500800|-	rifin, pseudogene	mature parasite-infected erythrocyte surface antigen	DNA-directed RNA polymerases I and III subunit RPAC2%2C putative
Pf3D7_05_v3-415739|PF3D7_0618500	Pf3D7_05_v3-415739	PF3D7_0618500	distant trans	7.06665e-07	0.00871035	0.00831947	1.53207	32	0.0675105	inter	PF3D7_0509800|+|PF3D7_0509900|+	phosphatidylinositol 4-kinase	conserved Plasmodium protein, unknown function	malate dehydrogenase
Pf3D7_05_v3-416766|PF3D7_0828100	Pf3D7_05_v3-416766	PF3D7_0828100	distant trans	2.75188e-06	0.000955482	0.106816	1.80411	12	0.0221811	nsy	PF3D7_0509900	conserved Plasmodium protein, unknown function		conserved Plasmodium protein%2C unknown function
Pf3D7_05_v3-428467|PF3D7_0824300	Pf3D7_05_v3-428467	PF3D7_0824300	distant trans	7.91231e-06	0.00920885	0.167914	1.49923	12	0.0221402	syn	PF3D7_0510100	conserved Plasmodium protein, unknown function		GTP-binding protein%2C putative
Pf3D7_05_v3-428467|PF3D7_0828100	Pf3D7_05_v3-428467	PF3D7_0828100	distant trans	4.08523e-07	0.000201418	0.0453034	1.86898	12	0.0221402	syn	PF3D7_0510100	conserved Plasmodium protein, unknown function		conserved Plasmodium protein%2C unknown function
Pf3D7_05_v3-428467|PF3D7_1009500	Pf3D7_05_v3-428467	PF3D7_1009500	distant trans	3.2494e-07	0.0010013	0.042394	2.05039	12	0.0221402	syn	PF3D7_0510100	conserved Plasmodium protein, unknown function		metalloprotease%2C putative
Pf3D7_05_v3-428467|PF3D7_1341700	Pf3D7_05_v3-428467	PF3D7_1341700	distant trans	3.59989e-07	0.00443722	0.0436409	1.90844	12	0.0221402	syn	PF3D7_0510100	conserved Plasmodium protein, unknown function		conserved Plasmodium protein%2C unknown function
Pf3D7_05_v3-43646|PF3D7_1403000	Pf3D7_05_v3-43646	PF3D7_1403000	distant trans	1.31577e-07	0.00162181	0.0282627	0.512944	11	0.0204461	nsy	PF3D7_0500800	mature parasite-infected erythrocyte surface antigen		conserved Plasmodium protein%2C unknown function
Pf3D7_05_v3-469470|PF3D7_0828100	Pf3D7_05_v3-469470	PF3D7_0828100	distant trans	9.19115e-08	5.66451e-05	0.00249584	1.72675	42	0.0786517	intron	PF3D7_0511100	conserved Plasmodium protein, unknown function		conserved Plasmodium protein%2C unknown function
Pf3D7_05_v3-481687|PF3D7_1141900	Pf3D7_05_v3-481687	PF3D7_1141900	distant trans	2.21595e-07	0.00546276	0.00374376	1.26548	82	0.153558	nsy	PF3D7_0511400	conserved Plasmodium protein, unknown function		inner membrane complex protein 1b%2C putative
Pf3D7_05_v3-482063|PF3D7_1024500	Pf3D7_05_v3-482063	PF3D7_1024500	distant trans	9.9062e-06	0.244208	0.184539	1.4846	14	0.0261194	syn	PF3D7_0511400	conserved Plasmodium protein, unknown function		conserved Plasmodium protein%2C unknown function
Pf3D7_05_v3-495844|PF3D7_0204200	Pf3D7_05_v3-495844	PF3D7_0204200	distant trans	6.51426e-06	0.0802948	0.155445	0.784526	11	0.0202952	syn	PF3D7_0511500	RNA pseudouridylate synthase, putative		conserved Plasmodium protein%2C unknown function
Pf3D7_05_v3-50302|PF3D7_0627600	Pf3D7_05_v3-50302	PF3D7_0627600	distant trans	2.31235e-06	0.00116335	0.101829	1.98316	10	0.0196464	inter	PF3D7_0500800|-|PF3D7_0500900|-	mature parasite-infected erythrocyte surface antigen	serine/threonine protein kinase, FIKK family	conserved Plasmodium protein%2C unknown function
Pf3D7_05_v3-50373|PF3D7_1203300	Pf3D7_05_v3-50373	PF3D7_1203300	distant trans	5.06966e-06	0.124977	0.0399334	0.715612	56	0.113821	inter	PF3D7_0500800|-|PF3D7_0500900|-	mature parasite-infected erythrocyte surface antigen	serine/threonine protein kinase, FIKK family	conserved Plasmodium protein%2C unknown function
Pf3D7_05_v3-505513|PF3D7_1130900	Pf3D7_05_v3-505513	PF3D7_1130900	distant trans	2.25526e-06	0.0555967	0.0174709	0.808755	79	0.14794	nsy	PF3D7_0511500	RNA pseudouridylate synthase, putative		conserved Plasmodium protein%2C unknown function
Pf3D7_05_v3-505624|PF3D7_0308800	Pf3D7_05_v3-505624	PF3D7_0308800	distant trans	6.05874e-06	0.14936	0.0440932	1.45769	27	0.0503731	syn	PF3D7_0511500	RNA pseudouridylate synthase, putative		conserved protein%2C unknown function
Pf3D7_05_v3-52818|PF3D7_0502800	Pf3D7_05_v3-52818	PF3D7_0502800	distant cis	2.98153e-06	0.00459379	0.110557	0.676921	11	0.0222672	inter	PF3D7_0500900|-|PF3D7_0501000|+	serine/threonine protein kinase, FIKK family	Plasmodium exported protein, unknown function	DnaJ protein%2C putative
Pf3D7_05_v3-52818|PF3D7_1480100	Pf3D7_05_v3-52818	PF3D7_1480100	distant trans	6.96394e-06	0.0142384	0.158354	1.87757	11	0.0222672	inter	PF3D7_0500900|-|PF3D7_0501000|+	serine/threonine protein kinase, FIKK family	Plasmodium exported protein, unknown function	erythrocyte membrane protein 1 (PfEMP1)%2C pseudogene
Pf3D7_05_v3-532164|PF3D7_1217500	Pf3D7_05_v3-532164	PF3D7_1217500	distant trans	2.29258e-06	0.0147494	0.0174709	1.33453	30	0.0683371	inter	PF3D7_0512200|-|PF3D7_0512300|-	glutathione synthetase	CDK-activating kinase assembly factor	conserved Plasmodium protein%2C unknown function
Pf3D7_05_v3-533469|PF3D7_0617400	Pf3D7_05_v3-533469	PF3D7_0617400	distant trans	7.01722e-07	0.00345977	0.00831947	1.60499	39	0.0822785	inter	PF3D7_0512200|-|PF3D7_0512300|-	glutathione synthetase	CDK-activating kinase assembly factor	erythrocyte membrane protein 1%2C PfEMP1
Pf3D7_05_v3-533850|PF3D7_0905700	Pf3D7_05_v3-533850	PF3D7_0905700	distant trans	4.7341e-14	9.72543e-11	0.000831255	0.404572	14	0.0257827	nsy	PF3D7_0512300	CDK-activating kinase assembly factor		autophagy-related protein 3%2C putative
Pf3D7_05_v3-533850|PF3D7_1213900	Pf3D7_05_v3-533850	PF3D7_1213900	distant trans	1.53615e-06	0.00199311	0.0793849	0.59754	14	0.0257827	nsy	PF3D7_0512300	CDK-activating kinase assembly factor		conserved Plasmodium protein%2C unknown function
Pf3D7_05_v3-53387|PF3D7_1409400	Pf3D7_05_v3-53387	PF3D7_1409400	distant trans	9.60958e-06	0.118448	0.06198	1.15206	32	0.0679406	inter	PF3D7_0500900|-|PF3D7_0501000|+	serine/threonine protein kinase, FIKK family	Plasmodium exported protein, unknown function	conserved Plasmodium membrane protein%2C unknown function
Pf3D7_05_v3-550283|PF3D7_1246100	Pf3D7_05_v3-550283	PF3D7_1246100	distant trans	2.13174e-06	0.0525518	0.0972569	0.532039	9	0.0166667	nsy	PF3D7_0512800	conserved Plasmodium protein, unknown function		delta-aminolevulinic acid synthetase
Pf3D7_05_v3-552369|PF3D7_1024400	Pf3D7_05_v3-552369	PF3D7_1024400	distant trans	8.71461e-08	0.00137707	0.00249584	1.54559	64	0.118519	syn	PF3D7_0512800	conserved Plasmodium protein, unknown function		conserved Plasmodium protein%2C unknown function
Pf3D7_05_v3-55411|PF3D7_1033600	Pf3D7_05_v3-55411	PF3D7_1033600	distant trans	1.72928e-06	0.0426302	0.0835411	0.681315	21	0.0407767	inter	PF3D7_0500900|-|PF3D7_0501000|+	serine/threonine protein kinase, FIKK family	Plasmodium exported protein, unknown function	myb2 transcription factor%2C putative
Pf3D7_05_v3-555318|PF3D7_1024400	Pf3D7_05_v3-555318	PF3D7_1024400	distant trans	1.11721e-07	0.00137707	0.00291181	1.5559	63	0.118421	nsy	PF3D7_0513000	conserved Plasmodium protein, unknown function		conserved Plasmodium protein%2C unknown function
Pf3D7_05_v3-555896|PF3D7_1115300	Pf3D7_05_v3-555896	PF3D7_1115300	distant trans	6.63778e-06	0.00909081	0.156276	0.538835	11	0.0203704	syn	PF3D7_0513000	conserved Plasmodium protein, unknown function		cysteine proteinase falcipain 2b
Pf3D7_05_v3-559932|PF3D7_0532100	Pf3D7_05_v3-559932	PF3D7_0532100	distant cis	7.87055e-07	0.0014925	0.0606816	0.614517	19	0.0357143	nsy	PF3D7_0513200	conserved Plasmodium protein, unknown function		early transcribed membrane protein 5
[truncated: 7,164 more rows]
