# Supplementary material for: The origins of malaria artemisinin resistance defined by a genetic and transcriptomic background
Source: Nat Commun. 2018 Dec 4;9:5158. doi: 10.1038/s41467-018-07588-x (PMC6279830; doi:10.1038/s41467-018-07588-x)
Supplement: Supplementary file 9 — Supplementary Data 6 [file 41467_2018_7588_MOESM9_ESM.xlsx]

## Sheet: eQTLs.w
Supplmentary Data 6 Expression quantitative trait loci (eQTL) analysis in w-GMS parasites (p-value<1e-5).
Index	eQTL(SNP)	Target geneID	eQTL regulation	eQTL Pvalue	eQTL Qvalue	FDR (by permutation)	eQTL OddsRatio	Minimum allele count	MAF	SNP type	SNP locus(geneid; left geneid|left gene strand|right geneid|right gene strand)	Description of altered gene or left gene	Description of right gene	Description of target gene
Pf3D7_10_v3-700282|PF3D7_1017400	Pf3D7_10_v3-700282	PF3D7_1017400	local	8.95789e-22	1.99008e-17	0	1.62949	81	0.421875	inter	PF3D7_1017400|-|PF3D7_1017500|+	phosphomannomutase, putative	conserved Plasmodium protein, unknown function	phosphomannomutase%2C putative
Pf3D7_11_v3-581436|PF3D7_1115300	Pf3D7_11_v3-581436	PF3D7_1115300	local	9.2024e-20	2.0444e-15	0	0.26144	14	0.0614035	syn	PF3D7_1115300	cysteine proteinase falcipain 2b		cysteine proteinase falcipain 2b
Pf3D7_14_v3-2625750|PF3D7_1464700	Pf3D7_14_v3-2625750	PF3D7_1464700	local	1.20297e-17	2.67252e-13	0	0.620152	47	0.20524	nsy	PF3D7_1464700	ATP synthase (C/AC39) subunit, putative		ATP synthase (C/AC39) subunit%2C putative
Pf3D7_14_v3-2244653|PF3D7_1455100	Pf3D7_14_v3-2244653	PF3D7_1455100	local	3.33781e-17	7.41528e-13	0	1.91971	31	0.138393	inter	PF3D7_1454800|+|PF3D7_1454900|-	conserved Plasmodium protein, unknown function	conserved Plasmodium protein, unknown function	protein tyrosine phosphatase%2C putative
Pf3D7_02_v3-608790|PF3D7_0204900	Pf3D7_02_v3-608790	PF3D7_0204900	distant cis	4.13534e-17	9.18707e-13	0	2.81176	8	0.0611354	nsy	PF3D7_0214800	conserved Plasmodium membrane protein, unknown function		ubiE/COQ5 methyltransferase%2C putative
Pf3D7_14_v3-3158958|PF3D7_1476800	Pf3D7_14_v3-3158958	PF3D7_1476800	local	6.05867e-17	1.34599e-12	0	0.635446	33	0.174603	inter	PF3D7_1476700|+|PF3D7_1476800|+	lysophospholipase, putative	lysophospholipase, putative	lysophospholipase%2C putative
Pf3D7_05_v3-1305189|PF3D7_0532200	Pf3D7_05_v3-1305189	PF3D7_0532200	local	5.69993e-16	1.2663e-11	0	0.618265	39	0.248848	inter	PF3D7_0532200|-|PF3D7_0532300|+	Plasmodium exported protein (PHISTc), unknown function	Plasmodium exported protein (PHISTb), unknown function	Plasmodium exported protein (PHISTc)%2C unknown function
Pf3D7_14_v3-209592|PF3D7_1406000	Pf3D7_14_v3-209592	PF3D7_1406000	local	8.63103e-16	1.91747e-11	0	0.62435	40	0.176211	inter	PF3D7_1405900|+|PF3D7_1406000|+	RNA-binding protein, putative	RNA-binding protein 8A, putative	RNA-binding protein 8A%2C putative
Pf3D7_02_v3-271031|PF3D7_1239200	Pf3D7_02_v3-271031	PF3D7_1239200	distant trans	9.82077e-16	2.18178e-11	0	1.93378	21	0.10396	inter	PF3D7_0206600|-|PF3D7_0206700|+	DNA-directed RNA polymerase III subunit RPC10, putative	adenylosuccinate lyase	AP2 domain transcription factor%2C putative
Pf3D7_07_v3-1234827|PF3D7_0728900	Pf3D7_07_v3-1234827	PF3D7_0728900	local	2.42149e-14	5.21607e-10	0	0.677877	54	0.370968	inter	PF3D7_0728900|-|PF3D7_0729000|+	RNA-binding protein, putative	signal recognition particle subunit SRP9	RNA-binding protein%2C putative
Pf3D7_13_v3-150194|PF3D7_0223400	Pf3D7_13_v3-150194	PF3D7_0223400	distant trans	2.60923e-14	5.79666e-10	0.0004158	4.58302	6	0.0262009	nsy	PF3D7_1302700	ATP-dependent RNA helicase DHR1, putative		rifin
Pf3D7_07_v3-1234952|PF3D7_0728900	Pf3D7_07_v3-1234952	PF3D7_0728900	local	4.69578e-14	5.21607e-10	0	0.69584	72	0.447514	inter	PF3D7_0728900|-|PF3D7_0729000|+	RNA-binding protein, putative	signal recognition particle subunit SRP9	RNA-binding protein%2C putative
Pf3D7_14_v3-213069|PF3D7_1406000	Pf3D7_14_v3-213069	PF3D7_1406000	local	5.33844e-14	5.92994e-10	0	0.650117	45	0.196507	syn	PF3D7_1406100	conserved Plasmodium protein, unknown function		RNA-binding protein 8A%2C putative
Pf3D7_14_v3-207981|PF3D7_1406000	Pf3D7_14_v3-207981	PF3D7_1406000	local	8.3036e-14	6.14909e-10	0	0.632816	37	0.162281	syn	PF3D7_1405900	RNA-binding protein, putative		RNA-binding protein 8A%2C putative
Pf3D7_14_v3-2249317|PF3D7_1455100	Pf3D7_14_v3-2249317	PF3D7_1455100	local	3.30569e-13	3.67196e-09	0	1.78933	30	0.137615	intron	PF3D7_1455000	protein phosphatase PPM3, putative		protein tyrosine phosphatase%2C putative
Pf3D7_14_v3-988755|PF3D7_0212600	Pf3D7_14_v3-988755	PF3D7_0212600	distant trans	1.39249e-12	1.54678e-08	0.0016632	2.11492	8	0.0384615	inter	PF3D7_1425300|-|PF3D7_1425400|+	conserved Plasmodium protein, unknown function	DEAD/DEAH box helicase, putative	secreted protein with altered thrombospondin repeat domain
Pf3D7_05_v3-881201|PF3D7_0521500	Pf3D7_05_v3-881201	PF3D7_0521500	local	1.44078e-12	3.20083e-08	0	1.36429	87	0.39726	inter	PF3D7_0521600|-|PF3D7_0521700|+	conserved Plasmodium protein, unknown function	ATP-dependent RNA helicase DDX1, putative	ribosomal large subunit pseudouridylate synthase%2C putative
Pf3D7_14_v3-3158989|PF3D7_1476800	Pf3D7_14_v3-3158989	PF3D7_1476800	local	2.11281e-12	2.34691e-08	0	0.695502	43	0.226316	inter	PF3D7_1476700|+|PF3D7_1476800|+	lysophospholipase, putative	lysophospholipase, putative	lysophospholipase%2C putative
Pf3D7_07_v3-749859|PF3D7_0717300	Pf3D7_07_v3-749859	PF3D7_0717300	local	2.24386e-12	4.98495e-08	0	1.47651	71	0.318386	syn	PF3D7_0717300	transcription initiation factor IIE subunit alpha, putative		transcription initiation factor IIE subunit alpha%2C putative
Pf3D7_05_v3-76895|PF3D7_0723200	Pf3D7_05_v3-76895	PF3D7_0723200	distant trans	7.54869e-12	1.67702e-07	0	1.80688	29	0.130045	nsy	PF3D7_0501400	interspersed repeat antigen		conserved Plasmodium protein%2C unknown function
Pf3D7_09_v3-145539|PF3D7_0632400	Pf3D7_09_v3-145539	PF3D7_0632400	distant trans	8.11499e-12	1.80283e-07	0.0049896	2.64234	9	0.0396476	syn	PF3D7_0903300	conserved Plasmodium membrane protein, unknown function		rifin
Pf3D7_14_v3-1519906|PF3D7_1437500	Pf3D7_14_v3-1519906	PF3D7_1437500	local	1.24113e-11	2.75729e-07	0	0.726189	74	0.39819	inter	PF3D7_1437400|+|PF3D7_1437500|+	pantothenate kinase, putative	conserved Plasmodium membrane protein, unknown function	conserved Plasmodium membrane protein%2C unknown function
Pf3D7_11_v3-589959|PF3D7_1115300	Pf3D7_11_v3-589959	PF3D7_1115300	local	1.25958e-11	1.39914e-07	0	0.415975	20	0.0877193	syn	PF3D7_1115600	peptidyl-prolyl cis-trans isomerase		cysteine proteinase falcipain 2b
Pf3D7_13_v3-1360702|PF3D7_1415600	Pf3D7_13_v3-1360702	PF3D7_1415600	distant trans	1.38227e-11	3.07085e-07	0.0049896	0.271304	8	0.0408163	inter	PF3D7_1333100|-|PF3D7_1333200|+	conserved Plasmodium protein, unknown function	ubiquitin-activating enzyme	conserved Plasmodium protein%2C unknown function
Pf3D7_03_v3-71899|PF3D7_0301000	Pf3D7_03_v3-71899	PF3D7_0301000	local	1.52946e-11	3.39785e-07	0	2.48216	10	0.0772947	syn	PF3D7_0301000	acyl-CoA synthetase		acyl-CoA synthetase
Pf3D7_10_v3-138639|PF3D7_1002900	Pf3D7_10_v3-138639	PF3D7_1002900	local	1.70313e-11	3.78368e-07	0	0.608959	20	0.0943396	inter	PF3D7_1002800|+|PF3D7_1002900|+	DnaJ protein, putative	conserved Plasmodium protein, unknown function	conserved Plasmodium protein%2C unknown function
Pf3D7_09_v3-1220662|PF3D7_0930600	Pf3D7_09_v3-1220662	PF3D7_0930600	local	1.81434e-11	4.03074e-07	0	0.657162	30	0.16129	intron	PF3D7_0930600	peptidyl-prolyl cis-trans isomerase		peptidyl-prolyl cis-trans isomerase
Pf3D7_04_v3-865703|PF3D7_0522900	Pf3D7_04_v3-865703	PF3D7_0522900	distant trans	1.88254e-11	2.09112e-07	0.00582121	2.86103	11	0.0486726	nsy	PF3D7_0419400	conserved Plasmodium protein, unknown function		zinc finger protein%2C putative
Pf3D7_04_v3-865709|PF3D7_0522900	Pf3D7_04_v3-865709	PF3D7_0522900	distant trans	1.88254e-11	2.09112e-07	0.00582121	2.86103	11	0.0486726	nsy	PF3D7_0419400	conserved Plasmodium protein, unknown function		zinc finger protein%2C putative
Pf3D7_13_v3-444696|PF3D7_1326000	Pf3D7_13_v3-444696	PF3D7_1326000	distant cis	2.28394e-11	5.074e-07	0	2.99265	10	0.0526316	nsy	PF3D7_1309700	vacuolar protein sorting-associated protein 18, putative		conserved Plasmodium protein%2C unknown function
Pf3D7_07_v3-749859|PF3D7_0717200	Pf3D7_07_v3-749859	PF3D7_0717200	local	3.25887e-11	7.2399e-07	0	1.52833	71	0.318386	syn	PF3D7_0717300	transcription initiation factor IIE subunit alpha, putative		conserved Plasmodium protein%2C unknown function
Pf3D7_12_v3-1320457|PF3D7_0400900	Pf3D7_12_v3-1320457	PF3D7_0400900	distant trans	3.58115e-11	7.95588e-07	0.00665281	3.16298	7	0.0322581	inter	PF3D7_1231800|+|PF3D7_1231900|+	asparagine-rich protein, putative	conserved Plasmodium protein, unknown function	rifin
Pf3D7_11_v3-1992201|PF3D7_1130700	Pf3D7_11_v3-1992201	PF3D7_1130700	distant cis	4.01116e-11	4.4556e-07	0.00706861	2.31996	10	0.0444444	nsy	PF3D7_1149500	ring-infected erythrocyte surface antigen 2, pseudogene		structural maintenance of chromosomes protein 1%2C putative
Pf3D7_07_v3-748644|PF3D7_0717300	Pf3D7_07_v3-748644	PF3D7_0717300	local	4.16686e-11	4.62855e-07	0	1.4983	55	0.258216	inter	PF3D7_0717200|-|PF3D7_0717300|+	conserved Plasmodium protein, unknown function	transcription initiation factor IIE subunit alpha, putative	transcription initiation factor IIE subunit alpha%2C putative
Pf3D7_08_v3-104543|PF3D7_0316500	Pf3D7_08_v3-104543	PF3D7_0316500	distant trans	4.34547e-11	9.6539e-07	0.00706861	0.378611	6	0.0488889	syn	PF3D7_0801400	probable protein, unknown function		kinetochore protein NUF2%2C putative
Pf3D7_10_v3-1152876|PF3D7_1322400	Pf3D7_10_v3-1152876	PF3D7_1322400	distant trans	4.80139e-11	1.06668e-06	0.00748441	4.06263	5	0.0280899	inter	PF3D7_1027700|-|PF3D7_1027800|-	centrin-3	60S ribosomal protein L3	conserved Plasmodium protein%2C unknown function
Pf3D7_13_v3-2559045|PF3D7_1363800	Pf3D7_13_v3-2559045	PF3D7_1363800	local	4.96313e-11	1.10261e-06	0.000415973	1.72339	52	0.234234	syn	PF3D7_1363800	nuclear fusion protein, putative		nuclear fusion protein%2C putative
Pf3D7_12_v3-1415954|PF3D7_1214700	Pf3D7_12_v3-1415954	PF3D7_1214700	distant cis	4.96506e-11	7.0915e-07	0.00748441	0.232767	5	0.0218341	nsy	PF3D7_1234100	bromodomain protein, putative		conserved Plasmodium protein%2C unknown function
Pf3D7_14_v3-543945|PF3D7_1477100	Pf3D7_14_v3-543945	PF3D7_1477100	distant cis	5.30646e-11	6.6338e-07	0.00790021	10.5147	8	0.0349345	syn	PF3D7_1413700	conserved Plasmodium protein, unknown function		Plasmodium exported protein (hyp6)%2C unknown function
Pf3D7_11_v3-1993772|PF3D7_1011400	Pf3D7_11_v3-1993772	PF3D7_1011400	distant trans	5.35123e-11	5.94415e-07	0.000415973	1.98503	17	0.0772727	intron	PF3D7_1149500	ring-infected erythrocyte surface antigen 2, pseudogene		proteasome subunit beta type-5
Pf3D7_07_v3-122751|PF3D7_0316000	Pf3D7_07_v3-122751	PF3D7_0316000	distant trans	5.36246e-11	3.97108e-07	0.00790021	2.30821	6	0.0263158	nsy	PF3D7_0703200	conserved Plasmodium protein, unknown function		microneme associated antigen
Pf3D7_05_v3-1057659|PF3D7_0111600	Pf3D7_05_v3-1057659	PF3D7_0111600	distant trans	5.40075e-11	1.19983e-06	0.00790021	3.96997	5	0.0219298	syn	PF3D7_0525400	G-protein coupled receptor, putative		conserved Plasmodium protein%2C unknown function
Pf3D7_09_v3-143324|PF3D7_0632400	Pf3D7_09_v3-143324	PF3D7_0632400	distant trans	7.17052e-11	7.96501e-07	0.000415973	2.31881	12	0.0526316	nsy	PF3D7_0903300	conserved Plasmodium membrane protein, unknown function		rifin
Pf3D7_07_v3-1235264|PF3D7_0728900	Pf3D7_07_v3-1235264	PF3D7_0728900	local	8.45365e-11	6.26021e-07	0.000415973	1.3636	82	0.448087	inter	PF3D7_0728900|-|PF3D7_0729000|+	RNA-binding protein, putative	signal recognition particle subunit SRP9	RNA-binding protein%2C putative
Pf3D7_08_v3-966781|PF3D7_1352200	Pf3D7_08_v3-966781	PF3D7_1352200	distant trans	8.50985e-11	1.47683e-06	0.00831601	0.494846	9	0.0414747	inter	PF3D7_0821400|+|PF3D7_0821500|-	conserved Plasmodium protein, unknown function	ribosomal RNA small subunit methyltransferase NEP1, putative	U3 small nucleolar RNA-associated protein 15%2C putative
Pf3D7_09_v3-955633|PF3D7_1232300	Pf3D7_09_v3-955633	PF3D7_1232300	distant trans	9.51279e-11	4.22672e-07	0.00831601	0.231269	10	0.044843	inter	PF3D7_0923400|+|PF3D7_0923500|+	conserved Plasmodium protein, unknown function	cyclin-dependent kinases regulatory subunit, putative	cytochrome b5%2C putative
Pf3D7_10_v3-1283637|PF3D7_1332500	Pf3D7_10_v3-1283637	PF3D7_1332500	distant trans	1.05877e-10	2.35216e-06	0.000415973	1.66953	12	0.0533333	nsy	PF3D7_1031800	conserved Plasmodium protein, unknown function		SAM-dependent RNA methyltransferase%2C putative
Pf3D7_13_v3-1522933|PF3D7_1337500	Pf3D7_13_v3-1522933	PF3D7_1337500	local	1.08586e-10	2.41235e-06	0.00831601	0.416974	9	0.0410959	inter	PF3D7_1337500|-|PF3D7_1337700|+	conserved Plasmodium protein, unknown function	conserved Plasmodium protein, unknown function	conserved Plasmodium protein%2C unknown function
Pf3D7_04_v3-865807|PF3D7_0522900	Pf3D7_04_v3-865807	PF3D7_0522900	distant trans	1.4348e-10	9.72495e-07	0.000415973	2.55512	12	0.0526316	syn	PF3D7_0419400	conserved Plasmodium protein, unknown function		zinc finger protein%2C putative
Pf3D7_04_v3-907571|PF3D7_0420100	Pf3D7_04_v3-907571	PF3D7_0420100	local	1.44837e-10	3.21769e-06	0.000415973	0.732313	52	0.331878	syn	PF3D7_0420100	serine/threonine protein kinase RIO2		serine/threonine protein kinase RIO2
Pf3D7_02_v3-257130|PF3D7_0914800	Pf3D7_02_v3-257130	PF3D7_0914800	distant trans	1.52463e-10	3.38711e-06	0.00997921	2.11254	6	0.0262009	syn	PF3D7_0206300	pentafunctional AROM polypeptide, putative, pseudogene		GINS complex subunit Psf3%2C putative
Pf3D7_04_v3-865777|PF3D7_0522900	Pf3D7_04_v3-865777	PF3D7_0522900	distant trans	1.75098e-10	9.72495e-07	0.000415973	2.54565	12	0.0526316	syn	PF3D7_0419400	conserved Plasmodium protein, unknown function		zinc finger protein%2C putative
Pf3D7_14_v3-2244653|PF3D7_0816600	Pf3D7_14_v3-2244653	PF3D7_0816600	distant trans	1.7556e-10	3.90023e-06	0.000415973	1.52427	31	0.138393	inter	PF3D7_1454800|+|PF3D7_1454900|-	conserved Plasmodium protein, unknown function	conserved Plasmodium protein, unknown function	chaperone protein ClpB1
Pf3D7_02_v3-279662|PF3D7_1239200	Pf3D7_02_v3-279662	PF3D7_1239200	distant trans	2.35478e-10	2.61568e-06	0.000415973	1.70677	21	0.0950226	inter	PF3D7_0207000|-|PF3D7_0207100|+	merozoite surface protein 4	conserved Plasmodium protein, unknown function	AP2 domain transcription factor%2C putative
Pf3D7_07_v3-94603|PF3D7_0632400	Pf3D7_07_v3-94603	PF3D7_0632400	distant trans	2.49964e-10	1.85107e-06	0.000415973	2.23782	13	0.0659898	inter	PF3D7_0702200|-|PF3D7_0702300|+	lysophospholipase, putative	sporozoite threonine and asparagine-rich protein	rifin
Pf3D7_05_v3-77338|PF3D7_0723200	Pf3D7_05_v3-77338	PF3D7_0723200	distant trans	3.62902e-10	4.03112e-06	0.000415973	1.74099	31	0.135965	nsy	PF3D7_0501400	interspersed repeat antigen		conserved Plasmodium protein%2C unknown function
Pf3D7_09_v3-91524|PF3D7_0902000	Pf3D7_09_v3-91524	PF3D7_0902000	local	4.1002e-10	9.10901e-06	0.000415973	0.750462	35	0.171569	inter	PF3D7_0902000|-|PF3D7_0902100|-	serine/threonine protein kinase, FIKK family	serine/threonine protein kinase, FIKK family	serine/threonine protein kinase%2C FIKK family
Pf3D7_11_v3-570923|PF3D7_0316000	Pf3D7_11_v3-570923	PF3D7_0316000	distant trans	4.39288e-10	1.44412e-06	0.0128898	2.22232	6	0.0287081	inter	PF3D7_1115000|+|PF3D7_1115100|-	conserved Plasmodium protein, unknown function	conserved Plasmodium protein, unknown function	microneme associated antigen
Pf3D7_08_v3-1167885|PF3D7_0827000	Pf3D7_08_v3-1167885	PF3D7_0827000	local	4.59321e-10	5.10214e-06	0.000415973	1.93486	10	0.0567686	syn	PF3D7_0827000	ATP-dependent RNA helicase DBP10, putative		ATP-dependent RNA helicase DBP10%2C putative
Pf3D7_08_v3-1167918|PF3D7_0827000	Pf3D7_08_v3-1167918	PF3D7_0827000	local	4.59321e-10	5.10214e-06	0.000415973	1.93486	10	0.0567686	nsy	PF3D7_0827000	ATP-dependent RNA helicase DBP10, putative		ATP-dependent RNA helicase DBP10%2C putative
Pf3D7_06_v3-1202991|PF3D7_1011400	Pf3D7_06_v3-1202991	PF3D7_1011400	distant trans	4.69773e-10	2.23637e-06	0.0133056	2.17531	8	0.0363636	inter	PF3D7_0629200|-|PF3D7_0629300|+	DnaJ protein, putative	phospholipase, putative	proteasome subunit beta type-5
Pf3D7_11_v3-976819|PF3D7_1011400	Pf3D7_11_v3-976819	PF3D7_1011400	distant trans	4.78406e-10	2.23637e-06	0.0137214	2.29277	7	0.0318182	inter	PF3D7_1124700|-|PF3D7_1124800|-	GrpE protein homolog, mitochondrial, putative	nuclear preribosomal assembly protein, putative	proteasome subunit beta type-5
Pf3D7_07_v3-505769|PF3D7_0711500	Pf3D7_07_v3-505769	PF3D7_0711500	local	5.0906e-10	1.13093e-05	0.000415973	0.807337	47	0.20524	syn	PF3D7_0711500	regulator of chromosome condensation, putative		regulator of chromosome condensation%2C putative
Pf3D7_07_v3-1059929|PF3D7_0514300	Pf3D7_07_v3-1059929	PF3D7_0514300	distant trans	5.39958e-10	2.99893e-06	0.0149688	3.51486	5	0.0218341	nsy	PF3D7_0725000	exonuclease I, putative		aspartate--tRNA ligase%2C putative
Pf3D7_14_v3-568735|PF3D7_0910700	Pf3D7_14_v3-568735	PF3D7_0910700	distant trans	5.79786e-10	2.5761e-06	0.0149688	4.04801	8	0.0365297	inter	PF3D7_1414200|-|PF3D7_1414300|+	conserved Plasmodium protein, unknown function	60S ribosomal protein L10, putative	actin-like protein%2C putative
Pf3D7_11_v3-1976033|PF3D7_1130700	Pf3D7_11_v3-1976033	PF3D7_1130700	distant cis	6.35265e-10	2.12486e-06	0.0153846	2.19852	10	0.046729	inter	PF3D7_1149100|+|PF3D7_1149200|+	Plasmodium exported protein, unknown function	ring-infected erythrocyte surface antigen	structural maintenance of chromosomes protein 1%2C putative
Pf3D7_09_v3-209346|PF3D7_0707300	Pf3D7_09_v3-209346	PF3D7_0707300	distant trans	6.55316e-10	2.07978e-06	0.0153846	1.71034	5	0.0235849	inter	PF3D7_0904400|-|PF3D7_0904500|+	signal peptidase complex subunit 3, putative	prefoldin subunit 4, putative	rhoptry-associated membrane antigen
Pf3D7_07_v3-1235203|PF3D7_0728900	Pf3D7_07_v3-1235203	PF3D7_0728900	local	6.78771e-10	3.76989e-06	0.000415973	0.746032	89	0.487179	inter	PF3D7_0728900|-|PF3D7_0729000|+	RNA-binding protein, putative	signal recognition particle subunit SRP9	RNA-binding protein%2C putative
Pf3D7_12_v3-722310|PF3D7_1218400	Pf3D7_12_v3-722310	PF3D7_1218400	local	7.03835e-10	1.56364e-05	0.000415973	1.3882	92	0.482143	nsy	PF3D7_1218400	triose or hexose phosphate/phosphate translocator, putative		triose or hexose phosphate/phosphate translocator%2C putative
Pf3D7_13_v3-1515558|PF3D7_1232300	Pf3D7_13_v3-1515558	PF3D7_1232300	distant trans	7.25436e-10	1.61163e-06	0.000415973	0.470255	15	0.0688073	nsy	PF3D7_1337500	conserved Plasmodium protein, unknown function		cytochrome b5%2C putative
Pf3D7_01_v3-209050|PF3D7_1303100	Pf3D7_01_v3-209050	PF3D7_1303100	distant trans	8.66098e-10	1.92412e-05	0.016632	2.68579	11	0.0488889	nsy	PF3D7_0104600	conserved Plasmodium protein, unknown function		methyltransferase-like protein%2C putative
Pf3D7_11_v3-1993772|PF3D7_0223400	Pf3D7_11_v3-1993772	PF3D7_0223400	distant trans	9.20013e-10	1.02195e-05	0.000415973	2.58507	17	0.0772727	intron	PF3D7_1149500	ring-infected erythrocyte surface antigen 2, pseudogene		rifin
Pf3D7_14_v3-1321424|PF3D7_1200200	Pf3D7_14_v3-1321424	PF3D7_1200200	distant trans	9.5297e-10	2.11712e-05	0.016632	2.78369	10	0.0438596	syn	PF3D7_1433400	conserved Plasmodium membrane protein, unknown function		rifin
Pf3D7_07_v3-151739|PF3D7_1341600	Pf3D7_07_v3-151739	PF3D7_1341600	distant trans	9.5676e-10	2.12554e-05	0.016632	3.94834	5	0.0218341	nsy	PF3D7_0703800	conserved Plasmodium protein, unknown function		GPI mannosyltransferase 3
Pf3D7_06_v3-96690|PF3D7_1011000	Pf3D7_06_v3-96690	PF3D7_1011000	distant trans	9.59823e-10	7.10781e-06	0.016632	5.15892	8	0.039604	inter	PF3D7_0602100|+|PF3D7_0602200|+	ATP-dependent RNA helicase, putative	MYND finger protein, putative	inner membrane complex sub-compartment protein 1
Pf3D7_06_v3-109561|PF3D7_1352200	Pf3D7_06_v3-109561	PF3D7_1352200	distant trans	1.00149e-09	7.41635e-06	0.016632	0.411205	5	0.0220264	nsy	PF3D7_0602600	conserved Plasmodium protein, unknown function		U3 small nucleolar RNA-associated protein 15%2C putative
Pf3D7_12_v3-1431584|PF3D7_1149600	Pf3D7_12_v3-1431584	PF3D7_1149600	distant trans	1.05987e-09	3.92434e-06	0.016632	0.272504	5	0.0219298	syn	PF3D7_1234200	conserved Plasmodium protein, unknown function, pseudogene		DnaJ protein%2C putative
Pf3D7_01_v3-231968|PF3D7_1307700	Pf3D7_01_v3-231968	PF3D7_1307700	distant trans	1.11948e-09	2.94979e-06	0.016632	0.495994	7	0.0309735	nsy	PF3D7_0105600	conserved Plasmodium protein, unknown function		conserved Plasmodium protein%2C unknown function
Pf3D7_09_v3-122404|PF3D7_0632400	Pf3D7_09_v3-122404	PF3D7_0632400	distant trans	1.14042e-09	6.24286e-06	0.000415973	2.18823	12	0.0524017	syn	PF3D7_0902800	serine repeat antigen 9		rifin
Pf3D7_07_v3-748644|PF3D7_0717200	Pf3D7_07_v3-748644	PF3D7_0717200	local	1.23393e-09	1.37065e-05	0.000415973	1.53644	55	0.258216	inter	PF3D7_0717200|-|PF3D7_0717300|+	conserved Plasmodium protein, unknown function	transcription initiation factor IIE subunit alpha, putative	conserved Plasmodium protein%2C unknown function
Pf3D7_13_v3-620466|PF3D7_1422900	Pf3D7_13_v3-620466	PF3D7_1422900	distant trans	1.24334e-09	2.76221e-05	0.0174636	4.97083	9	0.0394737	syn	PF3D7_1314300	conserved Plasmodium protein, unknown function		14-3-3 protein%2C putative
Pf3D7_11_v3-577969|PF3D7_1115300	Pf3D7_11_v3-577969	PF3D7_1115300	local	1.44206e-09	1.0679e-05	0.000415973	0.472342	23	0.100437	nsy	PF3D7_1115200	histone-lysine N-methyltransferase SET7		cysteine proteinase falcipain 2b
Pf3D7_11_v3-1990531|PF3D7_1130700	Pf3D7_11_v3-1990531	PF3D7_1130700	distant cis	1.44563e-09	4.01452e-06	0.000415973	2.10531	11	0.0506912	inter	PF3D7_1149400|-|PF3D7_1149500|-	Plasmodium exported protein, unknown function	ring-infected erythrocyte surface antigen 2, pseudogene	structural maintenance of chromosomes protein 1%2C putative
Pf3D7_13_v3-2563642|PF3D7_1345900	Pf3D7_13_v3-2563642	PF3D7_1345900	distant cis	1.50453e-09	3.34246e-05	0.0174636	3.2059	5	0.0251256	inter	PF3D7_1363800|+|PF3D7_1364000|+	nuclear fusion protein, putative	conserved Plasmodium protein, unknown function	kinetochore protein SPC25%2C putative
Pf3D7_14_v3-361273|PF3D7_0910700	Pf3D7_14_v3-361273	PF3D7_0910700	distant trans	1.54816e-09	3.82155e-06	0.0174636	3.26753	7	0.0305677	nsy	PF3D7_1409200.2			actin-like protein%2C putative
Pf3D7_10_v3-598372|PF3D7_0223100	Pf3D7_10_v3-598372	PF3D7_0223100	distant trans	1.57572e-09	3.50062e-05	0.0174636	2.64009	7	0.0307018	syn	PF3D7_1014800	conserved Plasmodium protein, unknown function		rifin
Pf3D7_10_v3-1397488|PF3D7_1471500	Pf3D7_10_v3-1397488	PF3D7_1471500	distant trans	1.59402e-09	2.45552e-06	0.0178794	0.307309	5	0.0238095	inter	PF3D7_1035200|+|PF3D7_1035300|+	S-antigen	glutamate-rich protein	conserved protein%2C unknown function
Pf3D7_14_v3-1432665|PF3D7_1334100	Pf3D7_14_v3-1432665	PF3D7_1334100	distant trans	1.61391e-09	8.96363e-06	0.0178794	2.92101	5	0.025641	inter	PF3D7_1435300|-|PF3D7_1435400|-	NAD(P)H-dependent glutamate synthase, putative	ER membrane protein complex subunit 4, putative	conserved Plasmodium protein%2C unknown function
Pf3D7_07_v3-77107|PF3D7_0632400	Pf3D7_07_v3-77107	PF3D7_0632400	distant trans	1.62435e-09	6.24286e-06	0.000415973	2.10386	14	0.0648148	inter	PF3D7_0701800|-|PF3D7_0701900|-	rifin	Plasmodium exported protein, unknown function	rifin
Pf3D7_09_v3-161412|PF3D7_0632400	Pf3D7_09_v3-161412	PF3D7_0632400	distant trans	1.68604e-09	6.24286e-06	0.000415973	2.26494	18	0.0810811	inter	PF3D7_0903400|-|PF3D7_0903500|+	ATP-dependent RNA helicase DDX60, putative	conserved Plasmodium protein, unknown function	rifin
Pf3D7_04_v3-1004746|PF3D7_1238400	Pf3D7_04_v3-1004746	PF3D7_1238400	distant trans	1.68785e-09	3.74973e-05	0.0178794	2.86555	5	0.0219298	nsy	PF3D7_0422200	erythrocyte membrane-associated antigen		conserved Plasmodium protein%2C unknown function
Pf3D7_14_v3-3044808|PF3D7_0901300	Pf3D7_14_v3-3044808	PF3D7_0901300	distant trans	1.82296e-09	2.58531e-06	0.0182952	0.315846	5	0.0221239	nsy	PF3D7_1474400	conserved Plasmodium protein, unknown function		rifin
Pf3D7_14_v3-3044825|PF3D7_0901300	Pf3D7_14_v3-3044825	PF3D7_0901300	distant trans	1.86194e-09	2.58531e-06	0.0182952	0.316102	5	0.0220264	syn	PF3D7_1474400	conserved Plasmodium protein, unknown function		rifin
Pf3D7_08_v3-415386|PF3D7_1027900	Pf3D7_08_v3-415386	PF3D7_1027900	distant trans	1.9293e-09	4.28613e-05	0.000415973	1.7511	13	0.058296	inter	PF3D7_0808100|+|PF3D7_0808200|-	AP-3 complex subunit delta, putative	plasmepsin X	palmitoyltransferase DHHC10%2C putative
Pf3D7_10_v3-1152876|PF3D7_1245100	Pf3D7_10_v3-1152876	PF3D7_1245100	distant trans	1.98428e-09	4.40828e-05	0.0182952	2.72373	5	0.0280899	inter	PF3D7_1027700|-|PF3D7_1027800|-	centrin-3	60S ribosomal protein L3	kinesin-13%2C putative
Pf3D7_14_v3-1521270|PF3D7_1437500	Pf3D7_14_v3-1521270	PF3D7_1437500	local	2.07795e-09	2.30819e-05	0.000415973	0.721243	52	0.227074	nsy	PF3D7_1437500	conserved Plasmodium membrane protein, unknown function		conserved Plasmodium membrane protein%2C unknown function
Pf3D7_07_v3-1235164|PF3D7_0728900	Pf3D7_07_v3-1235164	PF3D7_0728900	local	2.09018e-09	9.28707e-06	0.000415973	0.750568	87	0.484536	inter	PF3D7_0728900|-|PF3D7_0729000|+	RNA-binding protein, putative	signal recognition particle subunit SRP9	RNA-binding protein%2C putative
Pf3D7_05_v3-1273649|PF3D7_1232300	Pf3D7_05_v3-1273649	PF3D7_1232300	distant trans	2.09827e-09	3.8846e-06	0.0195426	0.372822	7	0.0311111	nsy	PF3D7_0531100	conserved Plasmodium protein, unknown function		cytochrome b5%2C putative
Pf3D7_03_v3-510000|PF3D7_0811400	Pf3D7_03_v3-510000	PF3D7_0811400	distant trans	2.14838e-09	4.77285e-05	0.0195426	1.78378	5	0.0352423	nsy	PF3D7_0311900	conserved Plasmodium protein, unknown function		conserved protein%2C unknown function
Pf3D7_12_v3-888201|PF3D7_0223400	Pf3D7_12_v3-888201	PF3D7_0223400	distant trans	2.25852e-09	1.67251e-05	0.000415973	2.56311	13	0.0588235	inter	PF3D7_1222300|-|PF3D7_1222400|+	endoplasmin, putative	transcription factor with AP2 domain(s)	rifin
Pf3D7_11_v3-1594147|PF3D7_0510100	Pf3D7_11_v3-1594147	PF3D7_0510100	distant trans	2.34993e-09	2.6103e-05	0.0195426	4.91867	8	0.0350877	nsy	PF3D7_1139900	conserved protein, unknown function		conserved Plasmodium protein%2C unknown function
Pf3D7_13_v3-519833|PF3D7_1367600	Pf3D7_13_v3-519833	PF3D7_1367600	distant cis	2.35852e-09	2.61985e-05	0.0195426	0.323261	5	0.0218341	syn	PF3D7_1312300	mitochondrial ribosomal protein S35 precursor, putative		ribosome biogenesis protein MRT4%2C putative
Pf3D7_10_v3-102092|PF3D7_0632400	Pf3D7_10_v3-102092	PF3D7_0632400	distant trans	2.41934e-09	7.6783e-06	0.0199584	2.44019	9	0.0412844	inter	PF3D7_1001900|-|PF3D7_1002000|-	Plasmodium exported protein (hyp16), unknown function	Plasmodium exported protein (hyp2), unknown function	rifin
Pf3D7_13_v3-1516177|PF3D7_0632200	Pf3D7_13_v3-1516177	PF3D7_0632200	distant trans	2.51379e-09	5.58463e-05	0.0203742	0.402652	5	0.0219298	syn	PF3D7_1337500	conserved Plasmodium protein, unknown function		rifin
Pf3D7_07_v3-502126|PF3D7_0200100	Pf3D7_07_v3-502126	PF3D7_0200100	distant trans	2.61018e-09	2.89938e-05	0.000415973	2.47748	14	0.0611354	nsy	PF3D7_0711400	histone deacetylase complex subunit SAP18, putative		erythrocyte membrane protein 1%2C PfEMP1
Pf3D7_13_v3-444696|PF3D7_1307700	Pf3D7_13_v3-444696	PF3D7_1307700	distant cis	2.80345e-09	5.66196e-06	0.000415973	0.386039	10	0.0526316	nsy	PF3D7_1309700	vacuolar protein sorting-associated protein 18, putative		conserved Plasmodium protein%2C unknown function
Pf3D7_12_v3-1826163|PF3D7_1215000	Pf3D7_12_v3-1826163	PF3D7_1215000	distant cis	2.83574e-09	6.29987e-05	0.02079	3.18839	6	0.0265487	intron	PF3D7_1243600	translation initiation factor SUI1, putative		thioredoxin peroxidase 2
Pf3D7_09_v3-579819|PF3D7_0913500	Pf3D7_09_v3-579819	PF3D7_0913500	local	2.89064e-09	6.42184e-05	0.000415973	2.15156	10	0.05	inter	PF3D7_0913300|-|PF3D7_0913400|-	conserved Plasmodium protein, unknown function	conserved Plasmodium protein, unknown function	protease%2C putative
Pf3D7_08_v3-1199063|PF3D7_0728400	Pf3D7_08_v3-1199063	PF3D7_0728400	distant trans	2.9123e-09	8.08747e-06	0.02079	2.14363	5	0.0221239	nsy	PF3D7_0827800	SET domain protein, putative		conserved Plasmodium protein%2C unknown function
Pf3D7_12_v3-2157833|PF3D7_1252800	Pf3D7_12_v3-2157833	PF3D7_1252800	local	2.91659e-09	6.4795e-05	0.000415973	0.644789	20	0.0909091	inter	PF3D7_1252700|+|PF3D7_1252800|+	Plasmodium exported protein (PHISTb), unknown function	Plasmodium exported protein (PHISTb), unknown function	Plasmodium exported protein (PHISTb)%2C unknown function
Pf3D7_09_v3-92161|PF3D7_0902000	Pf3D7_09_v3-92161	PF3D7_0902000	local	2.93272e-09	2.27207e-05	0.000415973	0.786477	50	0.274419	inter	PF3D7_0902000|-|PF3D7_0902100|-	serine/threonine protein kinase, FIKK family	serine/threonine protein kinase, FIKK family	serine/threonine protein kinase%2C FIKK family
Pf3D7_01_v3-245811|PF3D7_1112600	Pf3D7_01_v3-245811	PF3D7_1112600	distant trans	2.95568e-09	3.28317e-05	0.02079	0.339049	5	0.0218341	syn	PF3D7_0105700	asparagine-rich antigen Pfa35-2		DNA helicase%2C putative
Pf3D7_01_v3-246602|PF3D7_1112600	Pf3D7_01_v3-246602	PF3D7_1112600	distant trans	2.95568e-09	3.28317e-05	0.02079	0.339049	5	0.0218341	nsy	PF3D7_0105700	asparagine-rich antigen Pfa35-2		DNA helicase%2C putative
Pf3D7_13_v3-881156|PF3D7_0816400	Pf3D7_13_v3-881156	PF3D7_0816400	distant trans	2.96855e-09	4.71067e-06	0.02079	2.91543	5	0.0219298	syn	PF3D7_1321300	conserved Plasmodium membrane protein, unknown function		EF-hand calcium-binding domain-containing protein%2C putative
Pf3D7_13_v3-171879|PF3D7_1302600	Pf3D7_13_v3-171879	PF3D7_1302600	distant cis	3.01117e-09	6.68961e-05	0.02079	0.43799	5	0.0218341	nsy	PF3D7_1303500	sodium/hydrogen exchanger, Na+, H+ antiporter		deoxyhypusine hydroxylase
Pf3D7_12_v3-1891994|PF3D7_0931400	Pf3D7_12_v3-1891994	PF3D7_0931400	distant trans	3.04612e-09	9.54689e-06	0.02079	0.317587	6	0.0262009	syn	PF3D7_1245200	conserved Plasmodium membrane protein, unknown function		conserved Plasmodium protein%2C unknown function
Pf3D7_02_v3-257130|PF3D7_1232300	Pf3D7_02_v3-257130	PF3D7_1232300	distant trans	3.31435e-09	5.52578e-06	0.02079	0.349172	6	0.0262009	syn	PF3D7_0206300	pentafunctional AROM polypeptide, putative, pseudogene		cytochrome b5%2C putative
Pf3D7_05_v3-474629|PF3D7_1011400	Pf3D7_05_v3-474629	PF3D7_1011400	distant trans	3.34107e-09	9.51933e-06	0.000415973	1.91005	17	0.113537	syn	PF3D7_0511300	MORN repeat protein, putative		proteasome subunit beta type-5
Pf3D7_14_v3-83166|PF3D7_1011400	Pf3D7_14_v3-83166	PF3D7_1011400	distant trans	3.42792e-09	9.51933e-06	0.02079	2.0975	8	0.0350877	syn	PF3D7_1402100	conserved Plasmodium protein, unknown function		proteasome subunit beta type-5
Pf3D7_04_v3-501962|PF3D7_0931400	Pf3D7_04_v3-501962	PF3D7_0931400	distant trans	3.43784e-09	9.54689e-06	0.02079	0.415132	8	0.0349345	nsy	PF3D7_0411000	conserved Plasmodium protein, unknown function		conserved Plasmodium protein%2C unknown function
Pf3D7_03_v3-71291|PF3D7_0301000	Pf3D7_03_v3-71291	PF3D7_0301000	local	3.54236e-09	3.93485e-05	0.000415973	2.32808	9	0.0900474	syn	PF3D7_0301000	acyl-CoA synthetase		acyl-CoA synthetase
Pf3D7_10_v3-1152876|PF3D7_0924100	Pf3D7_10_v3-1152876	PF3D7_0924100	distant trans	3.61304e-09	8.02674e-05	0.02079	2.67902	5	0.0280899	inter	PF3D7_1027700|-|PF3D7_1027800|-	centrin-3	60S ribosomal protein L3	conserved Plasmodium protein%2C unknown function
Pf3D7_03_v3-85867|PF3D7_0700200	Pf3D7_03_v3-85867	PF3D7_0700200	distant trans	3.73544e-09	1.65973e-05	0.02079	3.66121	7	0.0488889	nsy	PF3D7_0301400	Plasmodium exported protein, unknown function		rifin
Pf3D7_09_v3-572319|PF3D7_0527500	Pf3D7_09_v3-572319	PF3D7_0527500	distant trans	3.83596e-09	8.52197e-05	0.02079	2.50152	5	0.0218341	syn	PF3D7_0913100	conserved Plasmodium protein, unknown function		Hsc70-interacting protein
Pf3D7_09_v3-93185|PF3D7_0902000	Pf3D7_09_v3-93185	PF3D7_0902000	local	3.9394e-09	2.27207e-05	0.000415973	0.727824	26	0.12037	inter	PF3D7_0902000|-|PF3D7_0902100|-	serine/threonine protein kinase, FIKK family	serine/threonine protein kinase, FIKK family	serine/threonine protein kinase%2C FIKK family
Pf3D7_13_v3-2766446|PF3D7_1007200	Pf3D7_13_v3-2766446	PF3D7_1007200	distant trans	3.97091e-09	4.82064e-05	0.0212058	2.78636	10	0.0440529	nsy	PF3D7_1369400	conserved Plasmodium protein, unknown function		rhoGAP GTPase%2C putative
Pf3D7_10_v3-848991|PF3D7_0204900	Pf3D7_10_v3-848991	PF3D7_0204900	distant trans	3.97613e-09	2.94446e-05	0.0212058	3.66013	9	0.0424528	intron	PF3D7_1021000	conserved Plasmodium protein, unknown function		ubiE/COQ5 methyltransferase%2C putative
Pf3D7_03_v3-414983|PF3D7_1307700	Pf3D7_03_v3-414983	PF3D7_1307700	distant trans	4.07748e-09	7.54878e-06	0.0216216	0.499587	7	0.0305677	nsy	PF3D7_0309900	conserved Plasmodium protein, unknown function		conserved Plasmodium protein%2C unknown function
Pf3D7_09_v3-121062|PF3D7_0902000	Pf3D7_09_v3-121062	PF3D7_0902000	distant cis	4.09087e-09	2.27207e-05	0.000415973	0.706618	21	0.100962	inter	PF3D7_0902700|-|PF3D7_0902800|-	Plasmodium exported protein (PHISTb), unknown function, pseudogene	serine repeat antigen 9	serine/threonine protein kinase%2C FIKK family
Pf3D7_02_v3-238338|PF3D7_1413500	Pf3D7_02_v3-238338	PF3D7_1413500	distant trans	4.24903e-09	9.43965e-05	0.0216216	1.88359	9	0.0420561	intron	PF3D7_0205900	26S proteasome regulatory subunit RPN1, putative		FeS assembly ATPase SufC
Pf3D7_10_v3-668167|PF3D7_0300900	Pf3D7_10_v3-668167	PF3D7_0300900	distant trans	4.33757e-09	3.73816e-05	0.0216216	3.942	5	0.0331754	inter	PF3D7_1016600|-|PF3D7_1016700|-	Plasmodium exported protein (PHISTc), unknown function	Plasmodium exported protein (PHISTc), unknown function	stevor-like
Pf3D7_14_v3-1176671|PF3D7_1007200	Pf3D7_14_v3-1176671	PF3D7_1007200	distant trans	4.33979e-09	4.82064e-05	0.0216216	2.82635	5	0.0224215	inter	PF3D7_1429800|+|PF3D7_1429900|+	coatamer beta subunit, putative	ADP-dependent DNA helicase RecQ	rhoGAP GTPase%2C putative
Pf3D7_03_v3-189678|PF3D7_1235800	Pf3D7_03_v3-189678	PF3D7_1235800	distant trans	4.36656e-09	2.42519e-05	0.0216216	0.37448	8	0.0444444	inter	PF3D7_0303500|+|PF3D7_0303600|+	spindle pole body protein, putative	plasmoredoxin	conserved Plasmodium protein%2C unknown function
Pf3D7_14_v3-2520329|PF3D7_1450700	Pf3D7_14_v3-2520329	PF3D7_1450700	distant cis	4.47911e-09	9.9508e-05	0.0220374	0.509602	8	0.0349345	nsy	PF3D7_1462100	conserved Plasmodium protein, unknown function		conserved Plasmodium protein%2C unknown function
Pf3D7_13_v3-801722|PF3D7_1334100	Pf3D7_13_v3-801722	PF3D7_1334100	distant cis	4.49661e-09	1.99794e-05	0.000415973	2.5863	6	0.0631068	nsy	PF3D7_1319400	conserved Plasmodium protein, unknown function		conserved Plasmodium protein%2C unknown function
Pf3D7_14_v3-822892|PF3D7_0316000	Pf3D7_14_v3-822892	PF3D7_0316000	distant trans	4.63752e-09	1.03027e-05	0.0224532	2.06201	5	0.0218341	nsy	PF3D7_1419800.1			microneme associated antigen
Pf3D7_06_v3-1274953|PF3D7_0630500	Pf3D7_06_v3-1274953	PF3D7_0630500	local	4.90574e-09	0.000108986	0.000415973	1.32294	61	0.384615	inter	PF3D7_0630400|-|PF3D7_0630500|+	conserved Plasmodium protein, unknown function	ribosome biogenesis protein YTM1, putative	ribosome biogenesis protein YTM1%2C putative
Pf3D7_05_v3-76895|PF3D7_1402200	Pf3D7_05_v3-76895	PF3D7_1402200	distant trans	5.1673e-09	0.000114797	0.000415973	1.45178	29	0.130045	nsy	PF3D7_0501400	interspersed repeat antigen		conserved Plasmodium protein%2C unknown function
Pf3D7_01_v3-172233|PF3D7_1300700	Pf3D7_01_v3-172233	PF3D7_1300700	distant trans	5.45149e-09	0.00012111	0.0224532	3.46557	7	0.0324074	inter	PF3D7_0103800|-|PF3D7_0103900|+	actin-related protein	parasite-infected erythrocyte surface protein	rifin
Pf3D7_02_v3-524754|PF3D7_0212700	Pf3D7_02_v3-524754	PF3D7_0212700	local	5.65316e-09	0.000125591	0.000415973	0.6391	21	0.0921053	nsy	PF3D7_0212700	SRR1-like protein		SRR1-like protein
Pf3D7_10_v3-323640|PF3D7_0414900	Pf3D7_10_v3-323640	PF3D7_0414900	distant trans	5.7254e-09	6.35978e-05	0.0224532	1.88758	8	0.0349345	nsy	PF3D7_1008000	histone deacetylase 2		armadillo-domain containing rhoptry protein
Pf3D7_04_v3-915165|PF3D7_0211900	Pf3D7_04_v3-915165	PF3D7_0211900	distant trans	6.14973e-09	2.73245e-05	0.0232848	2.70347	10	0.0462963	inter	PF3D7_0420200|+|PF3D7_0420300|+	holo-[acyl-carrier-protein] synthase, putative	transcription factor with AP2 domain(s)	conserved Plasmodium protein%2C unknown function
Pf3D7_12_v3-467519|PF3D7_1210300	Pf3D7_12_v3-467519	PF3D7_1210300	local	6.39046e-09	0.00014197	0.000415973	1.48553	32	0.139738	nsy	PF3D7_1210400	general transcription factor 3C polypeptide 5, putative		conserved Plasmodium protein%2C unknown function
Pf3D7_05_v3-89916|PF3D7_1206500	Pf3D7_05_v3-89916	PF3D7_1206500	distant trans	6.43404e-09	0.000142939	0.000415973	2.01866	13	0.0610329	inter	PF3D7_0501700|-|PF3D7_0501800|+	anaphase promoting complex subunit, putative	chromosome assembly factor 1	Tat binding protein 1(TBP-1)-interacting protein%2C putative
Pf3D7_11_v3-1847837|PF3D7_0403900	Pf3D7_11_v3-1847837	PF3D7_0403900	distant trans	6.50336e-09	4.81596e-05	0.0241164	2.98705	7	0.0309735	nsy	PF3D7_1146800	conserved Plasmodium protein, unknown function		SET domain protein%2C putative
Pf3D7_14_v3-296554|PF3D7_1407400	Pf3D7_14_v3-296554	PF3D7_1407400	distant cis	6.50872e-09	0.000144598	0.000415973	1.5484	14	0.0642202	inter	PF3D7_1408000|+|PF3D7_1408100|+	plasmepsin II	plasmepsin III	conserved Plasmodium protein%2C unknown function
Pf3D7_09_v3-209346|PF3D7_1115600	Pf3D7_09_v3-209346	PF3D7_1115600	distant trans	6.69985e-09	3.63287e-05	0.0245322	1.97618	5	0.0235849	inter	PF3D7_0904400|-|PF3D7_0904500|+	signal peptidase complex subunit 3, putative	prefoldin subunit 4, putative	peptidyl-prolyl cis-trans isomerase
Pf3D7_12_v3-835789|PF3D7_1015000	Pf3D7_12_v3-835789	PF3D7_1015000	distant trans	6.98472e-09	0.000155173	0.0245322	1.95636	8	0.0386473	inter	PF3D7_1220900|-|PF3D7_1221000|-	heterochromatin protein 1	histone-lysine N-methyltransferase, H3 lysine-4 specific	FAD synthetase%2C putative
Pf3D7_08_v3-426891|PF3D7_1027900	Pf3D7_08_v3-426891	PF3D7_1027900	distant trans	7.06761e-09	7.8507e-05	0.000415973	1.75218	12	0.0542986	inter	PF3D7_0808400|+|PF3D7_0808600|+	coatomer subunit epsilon, putative	erythrocyte membrane protein 1, PfEMP1	palmitoyltransferase DHHC10%2C putative
Pf3D7_07_v3-882428|PF3D7_0931400	Pf3D7_07_v3-882428	PF3D7_0931400	distant trans	7.09713e-09	1.44844e-05	0.0245322	0.39989	7	0.0327103	inter	PF3D7_0720300|-|PF3D7_0720400|+	conserved Plasmodium protein, unknown function	ferrodoxin reductase-like protein	conserved Plasmodium protein%2C unknown function
Pf3D7_02_v3-381038|PF3D7_1403300	Pf3D7_02_v3-381038	PF3D7_1403300	distant trans	7.4692e-09	3.85798e-05	0.024948	2.86691	6	0.027027	inter	PF3D7_0209000|+|PF3D7_0209100|-	6-cysteine protein	phospholipase A2, putative	conserved Plasmodium protein%2C unknown function
Pf3D7_07_v3-1071755|PF3D7_0725200	Pf3D7_07_v3-1071755	PF3D7_0725200	local	7.54977e-09	0.00015742	0.000415973	0.750756	57	0.262673	inter	PF3D7_0725200|+|PF3D7_0725300|-	mago nashi protein homologue, putative	conserved Plasmodium protein, unknown function	mago nashi protein homologue%2C putative
Pf3D7_01_v3-424114|PF3D7_0510100	Pf3D7_01_v3-424114	PF3D7_0510100	distant trans	7.55268e-09	5.59301e-05	0.000415973	2.30241	13	0.0567686	syn	PF3D7_0111000	kinesin-8, putative		conserved Plasmodium protein%2C unknown function
Pf3D7_10_v3-848991|PF3D7_1225100	Pf3D7_10_v3-848991	PF3D7_1225100	distant trans	7.68224e-09	0.000170669	0.024948	2.71284	9	0.0424528	intron	PF3D7_1021000	conserved Plasmodium protein, unknown function		isoleucine--tRNA ligase%2C putative
Pf3D7_07_v3-336187|PF3D7_1122300	Pf3D7_07_v3-336187	PF3D7_1122300	distant trans	7.68871e-09	0.000170812	0.000415973	1.93099	13	0.0570175	nsy	PF3D7_0707200	conserved Plasmodium protein, unknown function		conserved Plasmodium protein%2C unknown function
Pf3D7_09_v3-151654|PF3D7_0632400	Pf3D7_09_v3-151654	PF3D7_0632400	distant trans	7.88554e-09	2.18982e-05	0.000415973	1.98998	20	0.0904977	inter	PF3D7_0903300|+|PF3D7_0903400|-	conserved Plasmodium membrane protein, unknown function	ATP-dependent RNA helicase DDX60, putative	rifin
Pf3D7_06_v3-122587|PF3D7_0816400	Pf3D7_06_v3-122587	PF3D7_0816400	distant trans	8.24248e-09	1.01731e-05	0.024948	2.58535	6	0.0298507	inter	PF3D7_0602900|-|PF3D7_0603000|+	conserved Plasmodium protein, unknown function	conserved Plasmodium protein, unknown function	EF-hand calcium-binding domain-containing protein%2C putative
Pf3D7_14_v3-1773928|PF3D7_1020600	Pf3D7_14_v3-1773928	PF3D7_1020600	distant trans	8.47242e-09	9.41116e-05	0.024948	2.27902	8	0.0352423	syn	PF3D7_1443200	conserved Plasmodium protein, unknown function		conserved Plasmodium membrane protein%2C unknown function
Pf3D7_08_v3-1067336|PF3D7_0824600	Pf3D7_08_v3-1067336	PF3D7_0824600	local	8.50405e-09	0.000188926	0.000415973	0.65989	40	0.174672	nsy	PF3D7_0824500	conserved Plasmodium protein, unknown function		Fe-S cluster assembly protein DRE2%2C putative
Pf3D7_02_v3-381847|PF3D7_1403300	Pf3D7_02_v3-381847	PF3D7_1403300	distant trans	8.6829e-09	3.85798e-05	0.024948	2.85157	6	0.0262009	nsy	PF3D7_0209100	phospholipase A2, putative		conserved Plasmodium protein%2C unknown function
Pf3D7_05_v3-921893|PF3D7_0210500	Pf3D7_05_v3-921893	PF3D7_0210500	distant trans	8.7334e-09	0.000194021	0.000415973	2.10589	9	0.0742358	nsy	PF3D7_0522400	conserved Plasmodium protein, unknown function		conserved Plasmodium protein%2C unknown function
Pf3D7_05_v3-1043303|PF3D7_1232300	Pf3D7_05_v3-1043303	PF3D7_1232300	distant trans	9.07913e-09	1.18648e-05	0.0253638	0.321914	5	0.0262009	nsy	PF3D7_0525100	acyl-CoA synthetase		cytochrome b5%2C putative
Pf3D7_13_v3-2683813|PF3D7_0315700	Pf3D7_13_v3-2683813	PF3D7_0315700	distant trans	9.17582e-09	5.14339e-05	0.0253638	0.396962	5	0.0219298	nsy	PF3D7_1367200	conserved Plasmodium protein, unknown function		conserved Plasmodium membrane protein%2C unknown function
Pf3D7_07_v3-378669|PF3D7_0212900	Pf3D7_07_v3-378669	PF3D7_0212900	distant trans	9.44476e-09	0.000209825	0.0253638	0.341371	5	0.0393013	syn	PF3D7_0708300	EKC/KEOPS complex subunit BUD32		leucyl/phenylalanyl-tRNA--protein transferase%2C putative
Pf3D7_11_v3-1560437|PF3D7_0316000	Pf3D7_11_v3-1560437	PF3D7_0316000	distant trans	9.46145e-09	1.91087e-05	0.000415973	1.94199	12	0.0524017	syn	PF3D7_1139300	transcription factor with AP2 domain(s)		microneme associated antigen
Pf3D7_14_v3-1780453|PF3D7_1305700	Pf3D7_14_v3-1780453	PF3D7_1305700	distant trans	9.72978e-09	7.24772e-05	0.0253638	1.81447	9	0.0418605	inter	PF3D7_1443400|-|PF3D7_1443500|-	WD repeat-containing protein	poly(A)-specific ribonuclease PARN, putative	conserved Plasmodium protein%2C unknown function
Pf3D7_09_v3-243507|PF3D7_0223400	Pf3D7_09_v3-243507	PF3D7_0223400	distant trans	9.73834e-09	5.40868e-05	0.0253638	4.28867	5	0.0231481	inter	PF3D7_0905100|-|PF3D7_0905200|-	nucleoporin NUP100/NSP100, putative	mitochondrial carrier protein, putative	rifin
Pf3D7_12_v3-1826163|PF3D7_1115600	Pf3D7_12_v3-1826163	PF3D7_1115600	distant trans	9.81149e-09	3.63287e-05	0.0253638	1.85373	6	0.0265487	intron	PF3D7_1243600	translation initiation factor SUI1, putative		peptidyl-prolyl cis-trans isomerase
Pf3D7_06_v3-1254265|PF3D7_0405000	Pf3D7_06_v3-1254265	PF3D7_0405000	distant trans	1.00909e-08	0.00011209	0.0257796	0.574214	10	0.0458716	inter	PF3D7_0630000|-|PF3D7_0630100|-	CPW-WPC family protein	conserved Plasmodium protein, unknown function	ATP-dependent RNA helicase DDX51%2C putative
Pf3D7_12_v3-2160091|PF3D7_0518600	Pf3D7_12_v3-2160091	PF3D7_0518600	distant trans	1.04228e-08	0.000231553	0.0257796	2.25718	6	0.0262009	syn	PF3D7_1252800	Plasmodium exported protein (PHISTb), unknown function		WD repeat-containing protein 26%2C putative
Pf3D7_03_v3-553678|PF3D7_1031200	Pf3D7_03_v3-553678	PF3D7_1031200	distant trans	1.04291e-08	0.000231694	0.0257796	1.53987	10	0.0465116	syn	PF3D7_0313600	conserved Plasmodium protein, unknown function		MORN repeat-containing protein 1
Pf3D7_14_v3-2607532|PF3D7_1464700	Pf3D7_14_v3-2607532	PF3D7_1464700	distant cis	1.09274e-08	0.000121382	0.000415973	0.594019	17	0.0745614	nsy	PF3D7_1464500	conserved Plasmodium membrane protein, unknown function		ATP synthase (C/AC39) subunit%2C putative
Pf3D7_12_v3-1634538|PF3D7_1204400	Pf3D7_12_v3-1634538	PF3D7_1204400	distant cis	1.09517e-08	0.000243303	0.0261954	2.37167	9	0.044335	inter	PF3D7_1239100|+|PF3D7_1239200|+	mitochondrial ribosomal protein L23 precursor, putative	transcription factor with AP2 domain(s)	conserved Plasmodium membrane protein%2C unknown function
Pf3D7_04_v3-915706|PF3D7_0211900	Pf3D7_04_v3-915706	PF3D7_0211900	distant trans	1.09908e-08	4.06952e-05	0.0261954	2.39921	9	0.0428571	inter	PF3D7_0420200|+|PF3D7_0420300|+	holo-[acyl-carrier-protein] synthase, putative	transcription factor with AP2 domain(s)	conserved Plasmodium protein%2C unknown function
Pf3D7_05_v3-39611|PF3D7_1359400	Pf3D7_05_v3-39611	PF3D7_1359400	distant trans	1.10452e-08	0.00024538	0.0261954	0.421654	7	0.0319635	nsy	PF3D7_0500600	stevor, pseudogene		CUGBP Elav-like family member 1
Pf3D7_13_v3-2160576|PF3D7_1414300	Pf3D7_13_v3-2160576	PF3D7_1414300	distant trans	1.10486e-08	0.000122728	0.0261954	1.9936	8	0.0350877	syn	PF3D7_1354200	inositol-polyphosphate 5-phosphatase, putative		60S ribosomal protein L10%2C putative
Pf3D7_13_v3-384303|PF3D7_1232300	Pf3D7_13_v3-384303	PF3D7_1232300	distant trans	1.10947e-08	1.29727e-05	0.0266112	0.328604	5	0.0220264	nsy	PF3D7_1308400	conserved Plasmodium protein, unknown function		cytochrome b5%2C putative
Pf3D7_12_v3-1470606|PF3D7_1149600	Pf3D7_12_v3-1470606	PF3D7_1149600	distant trans	1.19582e-08	3.29371e-05	0.0278586	0.350811	7	0.0319635	inter	PF3D7_1235200|-|PF3D7_1235300|+	V-type K+-independent H+-translocating inorganic pyrophosphatase	CCR4-NOT transcription complex subunit 4, putative	DnaJ protein%2C putative
Pf3D7_03_v3-75369|PF3D7_0301000	Pf3D7_03_v3-75369	PF3D7_0301000	local	1.20125e-08	8.89566e-05	0.0278586	2.37664	8	0.0454545	inter	PF3D7_0301000|-|PF3D7_0301100|+	acyl-CoA synthetase	Plasmodium exported protein (hyp13), unknown function	acyl-CoA synthetase
Pf3D7_10_v3-1430706|PF3D7_1471500	Pf3D7_10_v3-1430706	PF3D7_1471500	distant trans	1.21074e-08	1.4262e-05	0.0278586	0.373536	7	0.0346535	inter	PF3D7_1036000|+|PF3D7_1036300|+	merozoite surface protein	duffy binding-like merozoite surface protein 2	conserved protein%2C unknown function
Pf3D7_01_v3-243523|PF3D7_1112600	Pf3D7_01_v3-243523	PF3D7_1112600	distant trans	1.25306e-08	6.97915e-05	0.0278586	0.384961	6	0.0262009	nsy	PF3D7_0105700	asparagine-rich antigen Pfa35-2		DNA helicase%2C putative
Pf3D7_04_v3-1031731|PF3D7_1347800	Pf3D7_04_v3-1031731	PF3D7_1347800	distant trans	1.25623e-08	0.000279083	0.0278586	2.01458	5	0.0218341	syn	PF3D7_0422500	pre-mRNA-splicing helicase BRR2, putative		leucine-rich repeat protein
Pf3D7_02_v3-353715|PF3D7_1239200	Pf3D7_02_v3-353715	PF3D7_1239200	distant trans	1.28562e-08	9.52044e-05	0.0278586	2.32316	6	0.0285714	inter	PF3D7_0208500|+|PF3D7_0208600|+	acyl carrier protein	ribosome-recycling factor	AP2 domain transcription factor%2C putative
Pf3D7_09_v3-341591|PF3D7_0906910	Pf3D7_09_v3-341591	PF3D7_0906910	local	1.28612e-08	0.000285723	0.000415973	1.74651	15	0.0655022	syn	PF3D7_0907100	conserved Plasmodium protein, unknown function		tubulin-specific chaperone%2C putative
Pf3D7_02_v3-546511|PF3D7_0316000	Pf3D7_02_v3-546511	PF3D7_0316000	distant trans	1.30537e-08	2.15959e-05	0.0278586	2.01982	5	0.0405405	nsy	PF3D7_0213600	conserved Plasmodium protein, unknown function		microneme associated antigen
Pf3D7_04_v3-993752|PF3D7_1215600	Pf3D7_04_v3-993752	PF3D7_1215600	distant trans	1.30987e-08	0.000291002	0.0278586	3.16449	6	0.0262009	syn	PF3D7_0421700	conserved Plasmodium protein, unknown function		conserved Plasmodium protein%2C unknown function
Pf3D7_13_v3-1394932|PF3D7_0910700	Pf3D7_13_v3-1394932	PF3D7_0910700	distant trans	1.3111e-08	2.48296e-05	0.000415973	2.46865	25	0.109649	nsy	PF3D7_1334100	conserved Plasmodium protein, unknown function		actin-like protein%2C putative
Pf3D7_08_v3-424712|PF3D7_1027900	Pf3D7_08_v3-424712	PF3D7_1027900	distant trans	1.32257e-08	9.79404e-05	0.000415973	1.77489	11	0.0504587	inter	PF3D7_0808400|+|PF3D7_0808600|+	coatomer subunit epsilon, putative	erythrocyte membrane protein 1, PfEMP1	palmitoyltransferase DHHC10%2C putative
Pf3D7_14_v3-357858|PF3D7_0910700	Pf3D7_14_v3-357858	PF3D7_0910700	distant trans	1.34117e-08	2.48296e-05	0.0278586	3.35855	6	0.0262009	nsy	PF3D7_1409100	aldo-keto reductase, putative		actin-like protein%2C putative
Pf3D7_06_v3-1270524|PF3D7_1334100	Pf3D7_06_v3-1270524	PF3D7_1334100	distant trans	1.36445e-08	3.78908e-05	0.0282744	2.48837	6	0.0480769	inter	PF3D7_0630300|-|PF3D7_0630400|-	DNA polymerase epsilon catalytic subunit A, putative	conserved Plasmodium protein, unknown function	conserved Plasmodium protein%2C unknown function
Pf3D7_13_v3-2556002|PF3D7_1363800	Pf3D7_13_v3-2556002	PF3D7_1363800	local	1.3749e-08	0.000152724	0.000415973	1.6223	48	0.212389	inter	PF3D7_1363700|+|PF3D7_1363800|+	conserved Plasmodium protein, unknown function	nuclear fusion protein, putative	nuclear fusion protein%2C putative
Pf3D7_07_v3-1068167|PF3D7_0725200	Pf3D7_07_v3-1068167	PF3D7_0725200	local	1.41717e-08	0.00015742	0.000415973	0.670989	25	0.10917	nsy	PF3D7_0725100	conserved Plasmodium membrane protein, unknown function		mago nashi protein homologue%2C putative
Pf3D7_04_v3-164934|PF3D7_1305700	Pf3D7_04_v3-164934	PF3D7_1305700	distant trans	1.43243e-08	7.24772e-05	0.0286902	2.03509	6	0.0306122	inter	PF3D7_0402700|-|PF3D7_0402800|+	rifin, pseudogene	erythrocyte membrane protein 1 (PfEMP1), pseudogene	conserved Plasmodium protein%2C unknown function
Pf3D7_09_v3-579819|PF3D7_0913300	Pf3D7_09_v3-579819	PF3D7_0913300	local	1.47493e-08	0.00032767	0.000415973	1.84861	10	0.05	inter	PF3D7_0913300|-|PF3D7_0913400|-	conserved Plasmodium protein, unknown function	conserved Plasmodium protein, unknown function	conserved Plasmodium protein%2C unknown function
Pf3D7_06_v3-767400|PF3D7_1011000	Pf3D7_06_v3-767400	PF3D7_1011000	distant trans	1.4823e-08	6.58614e-05	0.0286902	3.23149	9	0.0445545	inter	PF3D7_0618200|-|PF3D7_0618300|+	conserved Plasmodium protein, unknown function	60S ribosomal protein L27a, putative	inner membrane complex sub-compartment protein 1
Pf3D7_14_v3-364885|PF3D7_0910700	Pf3D7_14_v3-364885	PF3D7_0910700	distant trans	1.48617e-08	2.53975e-05	0.0286902	3.34869	6	0.0275229	inter	PF3D7_1409300|+|PF3D7_1409400|-	DNA damage-inducible protein 1, putative	conserved Plasmodium membrane protein, unknown function	actin-like protein%2C putative
Pf3D7_07_v3-78388|PF3D7_0316000	Pf3D7_07_v3-78388	PF3D7_0316000	distant trans	1.51754e-08	2.24758e-05	0.0286902	1.8308	7	0.0316742	inter	PF3D7_0701800|-|PF3D7_0701900|-	rifin	Plasmodium exported protein, unknown function	microneme associated antigen
Pf3D7_06_v3-1215068|PF3D7_0629400	Pf3D7_06_v3-1215068	PF3D7_0629400	local	1.52934e-08	0.000339758	0.000415973	0.659136	30	0.19214	nsy	PF3D7_0629500	amino acid transporter, putative		RNA-binding protein%2C putative
Pf3D7_04_v3-634487|PF3D7_0213700	Pf3D7_04_v3-634487	PF3D7_0213700	distant trans	1.56072e-08	0.00034673	0.000415973	0.619309	13	0.0577778	nsy	PF3D7_0414100	conserved Plasmodium membrane protein, unknown function		conserved protein%2C unknown function
Pf3D7_12_v3-1421691|PF3D7_1149600	Pf3D7_12_v3-1421691	PF3D7_1149600	distant trans	1.6008e-08	3.29371e-05	0.029106	0.353435	7	0.030837	syn	PF3D7_1234100	bromodomain protein, putative		DnaJ protein%2C putative
Pf3D7_12_v3-206724|PF3D7_1022700	Pf3D7_12_v3-206724	PF3D7_1022700	distant trans	1.61584e-08	0.000358974	0.000415973	0.535243	13	0.0706522	inter	PF3D7_1204300|-|PF3D7_1204400|-	eukaryotic translation initiation factor 5A	conserved Plasmodium membrane protein, unknown function	phospholipid scramblase%2C putative
Pf3D7_04_v3-887796|PF3D7_1211000	Pf3D7_04_v3-887796	PF3D7_1211000	distant trans	1.65382e-08	0.000367413	0.000415973	0.577538	15	0.0663717	syn	PF3D7_0419900	phosphatidylinositol 4-kinase, putative		kinesin-7%2C putative
Pf3D7_04_v3-92604|PF3D7_1300200	Pf3D7_04_v3-92604	PF3D7_1300200	distant trans	1.67271e-08	0.000289821	0.000415973	2.15974	13	0.0567686	nsy	PF3D7_0401600.1			rifin
Pf3D7_14_v3-3236176|PF3D7_0728400	Pf3D7_14_v3-3236176	PF3D7_0728400	distant trans	1.67362e-08	3.3801e-05	0.0295218	1.80768	7	0.0311111	nsy	PF3D7_1478600	EMP1-trafficking protein		conserved Plasmodium protein%2C unknown function
Pf3D7_12_v3-1688360|PF3D7_1309600	Pf3D7_12_v3-1688360	PF3D7_1309600	distant trans	1.70101e-08	0.000125965	0.0299376	2.06769	11	0.0480349	inter	PF3D7_1240100|-|PF3D7_1240200|-	early transcribed membrane protein 12	erythrocyte membrane protein 1 (PfEMP1), pseudogene	ribosomal RNA methyltransferase%2C putative
Pf3D7_12_v3-1688384|PF3D7_1309600	Pf3D7_12_v3-1688384	PF3D7_1309600	distant trans	1.70101e-08	0.000125965	0.0299376	2.06769	11	0.0480349	inter	PF3D7_1240100|-|PF3D7_1240200|-	early transcribed membrane protein 12	erythrocyte membrane protein 1 (PfEMP1), pseudogene	ribosomal RNA methyltransferase%2C putative
Pf3D7_12_v3-1688390|PF3D7_1309600	Pf3D7_12_v3-1688390	PF3D7_1309600	distant trans	1.70101e-08	0.000125965	0.0299376	2.06769	11	0.0480349	inter	PF3D7_1240100|-|PF3D7_1240200|-	early transcribed membrane protein 12	erythrocyte membrane protein 1 (PfEMP1), pseudogene	ribosomal RNA methyltransferase%2C putative
Pf3D7_04_v3-990877|PF3D7_1011400	Pf3D7_04_v3-990877	PF3D7_1011400	distant trans	1.71386e-08	4.23057e-05	0.0299376	1.90825	10	0.0442478	nsy	PF3D7_0421700	conserved Plasmodium protein, unknown function		proteasome subunit beta type-5
Pf3D7_01_v3-559156|PF3D7_1368900	Pf3D7_01_v3-559156	PF3D7_1368900	distant trans	1.71681e-08	0.000190703	0.000415973	0.571729	19	0.0875576	inter	PF3D7_0114500|-|PF3D7_0114600|-	Plasmodium exported protein (hyp10), unknown function	stevor, pseudogene	conserved Plasmodium protein%2C unknown function
Pf3D7_07_v3-137700|PF3D7_0933300	Pf3D7_07_v3-137700	PF3D7_0933300	distant trans	1.73196e-08	4.80965e-05	0.0299376	2.1777	7	0.0305677	nsy	PF3D7_0703500	erythrocyte membrane-associated antigen		conserved Plasmodium protein%2C unknown function
Pf3D7_03_v3-74346|PF3D7_0301000	Pf3D7_03_v3-74346	PF3D7_0301000	local	1.82443e-08	0.000101329	0.000415973	1.89416	15	0.112245	inter	PF3D7_0301000|-|PF3D7_0301100|+	acyl-CoA synthetase	Plasmodium exported protein (hyp13), unknown function	acyl-CoA synthetase
Pf3D7_14_v3-3254825|PF3D7_1240300	Pf3D7_14_v3-3254825	PF3D7_1240300	distant trans	1.85197e-08	0.000205717	0.031185	2.63496	8	0.0357143	nsy	PF3D7_1479000	acyl-CoA synthetase		erythrocyte membrane protein 1%2C PfEMP1
Pf3D7_11_v3-582275|PF3D7_1115300	Pf3D7_11_v3-582275	PF3D7_1115300	local	1.85996e-08	0.000103302	0.000415973	0.404597	12	0.0689655	nsy	PF3D7_1115300	cysteine proteinase falcipain 2b		cysteine proteinase falcipain 2b
Pf3D7_12_v3-1826163|PF3D7_0203300	Pf3D7_12_v3-1826163	PF3D7_0203300	distant trans	1.90119e-08	0.000234002	0.031185	0.397604	6	0.0265487	intron	PF3D7_1243600	translation initiation factor SUI1, putative		ERCC1 nucleotide excision repair protein%2C putative
Pf3D7_10_v3-638636|PF3D7_0404200	Pf3D7_10_v3-638636	PF3D7_0404200	distant trans	1.93546e-08	1.13153e-05	0.031185	0.496196	5	0.0218341	syn	PF3D7_1015900	enolase		conserved Plasmodium protein%2C unknown function
Pf3D7_11_v3-953731|PF3D7_1326000	Pf3D7_11_v3-953731	PF3D7_1326000	distant trans	1.94638e-08	7.20679e-05	0.000415973	1.88565	14	0.0611354	syn	PF3D7_1124100	beige/BEACH domain protein, putative		conserved Plasmodium protein%2C unknown function
Pf3D7_08_v3-915777|PF3D7_0728400	Pf3D7_08_v3-915777	PF3D7_0728400	distant trans	1.98173e-08	3.66884e-05	0.031185	2.0802	6	0.0289855	inter	PF3D7_0820200|-|PF3D7_0820300|+	phosphatidylglycerophosphate synthase	conserved Plasmodium protein, unknown function	conserved Plasmodium protein%2C unknown function
Pf3D7_13_v3-1166232|PF3D7_1327200	Pf3D7_13_v3-1166232	PF3D7_1327200	distant cis	2.00588e-08	0.00031209	0.000415973	1.78118	13	0.058296	nsy	PF3D7_1327900	conserved Plasmodium protein, unknown function		ribonuclease P protein subunit RPR2%2C putative
Pf3D7_08_v3-396558|PF3D7_1322500	Pf3D7_08_v3-396558	PF3D7_1322500	distant trans	2.04469e-08	0.000227124	0.031185	1.64144	10	0.0436681	syn	PF3D7_0807700	serine protease DegP		palmitoyltransferase DHHC5
Pf3D7_05_v3-129885|PF3D7_0935400	Pf3D7_05_v3-129885	PF3D7_0935400	distant trans	2.08137e-08	0.000326811	0.031185	3.02596	5	0.0422535	inter	PF3D7_0503100|-|PF3D7_0503200|+	4-diphosphocytidyl-2-C-methyl-D-erythritol kinase, putative	conserved Plasmodium protein, unknown function	gametocyte development protein 1
Pf3D7_13_v3-523102|PF3D7_1367600	Pf3D7_13_v3-523102	PF3D7_1367600	distant cis	2.11037e-08	0.000103389	0.031185	0.345481	5	0.0219298	nsy	PF3D7_1312400	translation initiation factor IF-2, putative		ribosome biogenesis protein MRT4%2C putative
Pf3D7_05_v3-38601|PF3D7_0711000	Pf3D7_05_v3-38601	PF3D7_0711000	distant trans	2.1809e-08	9.69018e-05	0.031185	0.404239	5	0.0235849	inter	PF3D7_0500500|-|PF3D7_0500600|-	rifin	stevor, pseudogene	AAA family ATPase%2C CDC48 subfamily
Pf3D7_10_v3-1464102|PF3D7_1232300	Pf3D7_10_v3-1464102	PF3D7_1232300	distant trans	2.20367e-08	2.33127e-05	0.031185	0.335654	5	0.0218341	nsy	PF3D7_1037000	DNA polymerase zeta catalytic subunit, putative		cytochrome b5%2C putative
Pf3D7_06_v3-96690|PF3D7_1126100	Pf3D7_06_v3-96690	PF3D7_1126100	distant trans	2.22878e-08	0.000165049	0.031185	3.68946	8	0.039604	inter	PF3D7_0602100|+|PF3D7_0602200|+	ATP-dependent RNA helicase, putative	MYND finger protein, putative	autophagy-related protein 7%2C putative
Pf3D7_12_v3-628393|PF3D7_0821000	Pf3D7_12_v3-628393	PF3D7_0821000	distant trans	2.28528e-08	0.000507699	0.031185	1.8915	5	0.0231481	inter	PF3D7_1215200|+|PF3D7_1215300|-	peptidyl-prolyl cis-trans isomerase	10 kDa chaperonin	conserved Plasmodium protein%2C unknown function
Pf3D7_05_v3-1195894|PF3D7_0522900	Pf3D7_05_v3-1195894	PF3D7_0522900	distant cis	2.32798e-08	9.01456e-05	0.000415973	2.15341	18	0.0833333	inter	PF3D7_0529200|+|PF3D7_0529300|+	sugar transporter, putative	apicoplast TIC22 protein	zinc finger protein%2C putative
Pf3D7_04_v3-212736|PF3D7_0528900	Pf3D7_04_v3-212736	PF3D7_0528900	distant trans	2.39943e-08	0.000533056	0.0316008	0.428686	5	0.0218341	syn	PF3D7_0403800	alpha/beta hydrolase, putative		conserved Plasmodium protein%2C unknown function
Pf3D7_05_v3-1204933|PF3D7_0522900	Pf3D7_05_v3-1204933	PF3D7_0522900	distant cis	2.43461e-08	9.01456e-05	0.000415973	2.15183	18	0.0786026	nsy	PF3D7_0529400.1			zinc finger protein%2C putative
Pf3D7_11_v3-896391|PF3D7_1232300	Pf3D7_11_v3-896391	PF3D7_1232300	distant trans	2.46869e-08	2.49292e-05	0.0316008	0.367187	6	0.0263158	nsy	PF3D7_1123000	conserved Plasmodium protein, unknown function		cytochrome b5%2C putative
Pf3D7_06_v3-778220|PF3D7_0618700	Pf3D7_06_v3-778220	PF3D7_0618700	local	2.46964e-08	0.000548655	0.000415973	0.769702	48	0.221198	inter	PF3D7_0618600|-|PF3D7_0618700|+	rhomboid protease ROM10	trafficking protein particle complex subunit 6A, putative	trafficking protein particle complex subunit 6A%2C putative
Pf3D7_13_v3-1972073|PF3D7_1364300	Pf3D7_13_v3-1972073	PF3D7_1364300	distant cis	2.51754e-08	0.000559297	0.000415973	0.62731	11	0.0786026	nsy	PF3D7_1349200	glutamate--tRNA ligase, putative		pre-mRNA-splicing factor ATP-dependent RNA helicase PRP16
Pf3D7_10_v3-113618|PF3D7_1141400	Pf3D7_10_v3-113618	PF3D7_1141400	distant trans	2.52706e-08	0.000187137	0.0316008	2.49035	5	0.0219298	syn	PF3D7_1002200	tryptophan-rich antigen 3		phosphatidylinositol N-acetylglucosaminyltransferase subunit H%2C putative
Pf3D7_06_v3-335333|PF3D7_0628100	Pf3D7_06_v3-335333	PF3D7_0628100	distant cis	2.54837e-08	0.000566146	0.0316008	1.29987	10	0.0442478	syn	PF3D7_0608000	diphthine methyltransferase, putative		HECT-domain (ubiquitin-transferase)%2C putative
Pf3D7_04_v3-1063872|PF3D7_1012300	Pf3D7_04_v3-1063872	PF3D7_1012300	distant trans	2.55734e-08	0.000284069	0.000415973	1.63598	33	0.144105	syn	PF3D7_0423600	conserved Plasmodium protein, unknown function		cytochrome b-c1 complex subunit 7%2C putative
Pf3D7_04_v3-93218|PF3D7_1300200	Pf3D7_04_v3-93218	PF3D7_1300200	distant trans	2.60912e-08	0.000289821	0.0320166	2.2833	11	0.0480349	syn	PF3D7_0401600.1			rifin
Pf3D7_10_v3-1152876|PF3D7_1341600	Pf3D7_10_v3-1152876	PF3D7_1341600	distant trans	2.66778e-08	0.000296337	0.0324324	3.51407	5	0.0280899	inter	PF3D7_1027700|-|PF3D7_1027800|-	centrin-3	60S ribosomal protein L3	GPI mannosyltransferase 3
Pf3D7_11_v3-1204937|PF3D7_0620800	Pf3D7_11_v3-1204937	PF3D7_0620800	distant trans	2.68628e-08	0.000596784	0.0324324	0.507901	6	0.0266667	nsy	PF3D7_1131400	conserved Plasmodium protein, unknown function		tRNA Alanine
Pf3D7_03_v3-646052|PF3D7_1149500	Pf3D7_03_v3-646052	PF3D7_1149500	distant trans	2.69525e-08	2.39511e-05	0.000415973	0.390245	15	0.0655022	nsy	PF3D7_0316000	microneme associated antigen		ring-infected erythrocyte surface antigen 2%2C pseudogene
Pf3D7_02_v3-157792|PF3D7_0414900	Pf3D7_02_v3-157792	PF3D7_0414900	distant trans	2.72693e-08	0.000151453	0.0324324	1.90669	6	0.0287081	inter	PF3D7_0203100|-|PF3D7_0203200|-	protein kinase, putative	conserved Plasmodium protein, unknown function	armadillo-domain containing rhoptry protein
Pf3D7_13_v3-925084|PF3D7_1414300	Pf3D7_13_v3-925084	PF3D7_1414300	distant trans	2.74049e-08	0.000190807	0.0324324	2.04572	7	0.0305677	nsy	PF3D7_1322100	histone-lysine N-methyltransferase SET2		60S ribosomal protein L10%2C putative
Pf3D7_12_v3-95550|PF3D7_1001200	Pf3D7_12_v3-95550	PF3D7_1001200	distant trans	2.7799e-08	0.000617582	0.000415973	1.31897	62	0.270742	nsy	PF3D7_1201400	Plasmodium exported protein, unknown function		acyl-CoA binding protein%2C isoform 2%2C ACBP2
Pf3D7_09_v3-514913|PF3D7_0203500	Pf3D7_09_v3-514913	PF3D7_0203500	distant trans	2.80117e-08	0.000622308	0.0324324	0.443407	5	0.0221239	nsy	PF3D7_0911300	cysteine repeat modular protein 1		tRNA Glutamine
Pf3D7_02_v3-607955|PF3D7_1327200	Pf3D7_02_v3-607955	PF3D7_1327200	distant trans	2.8096e-08	0.00031209	0.0324324	2.21903	7	0.0305677	nsy	PF3D7_0214800	conserved Plasmodium membrane protein, unknown function		ribonuclease P protein subunit RPR2%2C putative
Pf3D7_04_v3-1097030|PF3D7_1416300	Pf3D7_04_v3-1097030	PF3D7_1416300	distant trans	2.89193e-08	0.000642471	0.000415973	0.518512	8	0.069869	nsy	PF3D7_0424300	erythrocyte binding antigen-165, pseudogene		conserved protein%2C unknown function
Pf3D7_13_v3-663762|PF3D7_1418100	Pf3D7_13_v3-663762	PF3D7_1418100	distant trans	3.03728e-08	0.000337381	0.0336798	0.442799	8	0.0352423	nsy	PF3D7_1315900	exportin-T, putative		liver specific protein 1%2C putative
Pf3D7_04_v3-797792|PF3D7_0404200	Pf3D7_04_v3-797792	PF3D7_0404200	distant cis	3.12508e-08	1.73567e-05	0.000831947	0.588781	9	0.0714286	nsy	PF3D7_0418000	conserved Plasmodium protein, unknown function		conserved Plasmodium protein%2C unknown function
Pf3D7_05_v3-922187|PF3D7_0520600	Pf3D7_05_v3-922187	PF3D7_0520600	distant cis	3.18531e-08	2.52731e-05	0.0340956	0.387596	7	0.030837	nsy	PF3D7_0522400	conserved Plasmodium protein, unknown function		bis(5'-nucleosyl)-tetraphosphatase [asymmetrical]
Pf3D7_14_v3-2335524|PF3D7_0600300	Pf3D7_14_v3-2335524	PF3D7_0600300	distant trans	3.21296e-08	0.000713791	0.0340956	2.79594	8	0.0363636	nsy	PF3D7_1456900	conserved protein, unknown function		rifin
Pf3D7_13_v3-697242|PF3D7_0901300	Pf3D7_13_v3-697242	PF3D7_0901300	distant trans	3.23673e-08	2.56811e-05	0.0340956	0.352745	6	0.0263158	nsy	PF3D7_1316700	conserved Plasmodium protein, unknown function		rifin
Pf3D7_10_v3-86696|PF3D7_1004400	Pf3D7_10_v3-86696	PF3D7_1004400	distant cis	3.28692e-08	0.000730221	0.000831947	1.52625	5	0.0742358	nsy	PF3D7_1001600	alpha/beta hydrolase, putative		RNA-binding protein%2C putative
Pf3D7_10_v3-88477|PF3D7_0632400	Pf3D7_10_v3-88477	PF3D7_0632400	distant trans	3.31461e-08	8.18194e-05	0.000831947	1.92989	20	0.0877193	nsy	PF3D7_1001600	alpha/beta hydrolase, putative		rifin
Pf3D7_13_v3-238311|PF3D7_1304400	Pf3D7_13_v3-238311	PF3D7_1304400	local	3.35138e-08	0.000744543	0.000831947	0.617666	17	0.0748899	syn	PF3D7_1304600	conserved Plasmodium protein, unknown function		conserved Plasmodium protein%2C unknown function
Pf3D7_10_v3-1408292|PF3D7_0910700	Pf3D7_10_v3-1408292	PF3D7_0910700	distant trans	3.3569e-08	4.97179e-05	0.0345114	3.95523	5	0.0218341	nsy	PF3D7_1035500	merozoite surface protein 6		actin-like protein%2C putative
Pf3D7_05_v3-1246988|PF3D7_0107400	Pf3D7_05_v3-1246988	PF3D7_0107400	distant trans	3.54656e-08	0.000787904	0.000831947	0.537212	13	0.0575221	syn	PF3D7_0530500	conserved Plasmodium membrane protein, unknown function		conserved Apicomplexan protein%2C unknown function
Pf3D7_02_v3-852698|PF3D7_0308000	Pf3D7_02_v3-852698	PF3D7_0308000	distant trans	3.54826e-08	0.000788281	0.000831947	1.49019	39	0.178082	inter	PF3D7_0221100|+|PF3D7_0221200|+	Plasmodium exported protein, unknown function, pseudogene	Plasmodium exported protein (hyp15), unknown function	DNA polymerase delta small subunit%2C putative
Pf3D7_02_v3-112552|PF3D7_0404200	Pf3D7_02_v3-112552	PF3D7_0404200	distant trans	3.58824e-08	1.89801e-05	0.0361746	0.537996	6	0.0267857	nsy	PF3D7_0202200	EMP1-trafficking protein		conserved Plasmodium protein%2C unknown function
Pf3D7_14_v3-2211824|PF3D7_1414300	Pf3D7_14_v3-2211824	PF3D7_1414300	distant cis	3.62263e-08	0.000190807	0.0361746	2.03452	7	0.0307018	nsy	PF3D7_1453800	glucose-6-phosphate dehydrogenase-6-phosphogluconolactonase		60S ribosomal protein L10%2C putative
Pf3D7_11_v3-475912|PF3D7_0600100	Pf3D7_11_v3-475912	PF3D7_0600100	distant trans	3.70838e-08	0.000823854	0.0361746	2.59171	6	0.0264317	syn	PF3D7_1112400	conserved Plasmodium protein, unknown function		erythrocyte membrane protein 1 (PfEMP1)%2C pseudogene
Pf3D7_11_v3-1892135|PF3D7_0928300	Pf3D7_11_v3-1892135	PF3D7_0928300	distant trans	3.71994e-08	9.18246e-05	0.0361746	0.365761	5	0.0220264	nsy	PF3D7_1147500	protein farnesyltransferase subunit beta		conserved Plasmodium protein%2C unknown function
Pf3D7_05_v3-40037|PF3D7_1367600	Pf3D7_05_v3-40037	PF3D7_1367600	distant trans	3.72305e-08	0.000103389	0.0361746	0.458184	9	0.0409091	syn	PF3D7_0500600	stevor, pseudogene		ribosome biogenesis protein MRT4%2C putative
Pf3D7_05_v3-40043|PF3D7_1367600	Pf3D7_05_v3-40043	PF3D7_1367600	distant trans	3.72305e-08	0.000103389	0.0361746	0.458184	9	0.0409091	syn	PF3D7_0500600	stevor, pseudogene		ribosome biogenesis protein MRT4%2C putative
Pf3D7_05_v3-40050|PF3D7_1367600	Pf3D7_05_v3-40050	PF3D7_1367600	distant trans	3.72305e-08	0.000103389	0.0361746	0.458184	9	0.0409091	nsy	PF3D7_0500600	stevor, pseudogene		ribosome biogenesis protein MRT4%2C putative
Pf3D7_01_v3-235679|PF3D7_1368700	Pf3D7_01_v3-235679	PF3D7_1368700	distant trans	3.72544e-08	0.000827644	0.0361746	2.09458	7	0.0313901	inter	PF3D7_0105600|-|PF3D7_0105700|+	conserved Plasmodium protein, unknown function	asparagine-rich antigen Pfa35-2	mitochondrial carrier protein%2C putative
Pf3D7_11_v3-367129|PF3D7_1018600	Pf3D7_11_v3-367129	PF3D7_1018600	distant trans	3.74596e-08	0.000832203	0.0361746	0.536743	6	0.0275229	inter	PF3D7_1108400|+|PF3D7_1108500|+	casein kinase 2, alpha subunit	succinyl-CoA synthetase alpha subunit, putative	tRNA wybutosine-synthesizing protein%2C putative
Pf3D7_13_v3-2557211|PF3D7_1363800	Pf3D7_13_v3-2557211	PF3D7_1363800	local	3.78601e-08	0.000280367	0.000831947	1.49157	72	0.327273	intron	PF3D7_1363800	nuclear fusion protein, putative		nuclear fusion protein%2C putative
Pf3D7_09_v3-828981|PF3D7_0522900	Pf3D7_09_v3-828981	PF3D7_0522900	distant trans	3.92969e-08	0.000124717	0.000831947	2.06891	18	0.131004	syn	PF3D7_0920200	CS domain protein, putative		zinc finger protein%2C putative
Pf3D7_07_v3-1266629|PF3D7_0611200	Pf3D7_07_v3-1266629	PF3D7_0611200	distant trans	4.01421e-08	0.000891798	0.00124792	1.70681	8	0.0524017	syn	PF3D7_0729900	dynein heavy chain, putative		AP2 domain transcription factor%2C putative
Pf3D7_14_v3-284143|PF3D7_1136100	Pf3D7_14_v3-284143	PF3D7_1136100	distant trans	4.0723e-08	0.000904703	0.0370062	2.57324	5	0.0218341	nsy	PF3D7_1407800	plasmepsin IV		conserved Plasmodium protein%2C unknown function
Pf3D7_10_v3-1558548|PF3D7_0903800	Pf3D7_10_v3-1558548	PF3D7_0903800	distant trans	4.08792e-08	0.000752028	0.0370062	0.439249	5	0.0219298	nsy	PF3D7_1038800	RESA-like protein with PHIST and DnaJ domains		LCCL domain-containing protein
Pf3D7_12_v3-2078578|PF3D7_1364800	Pf3D7_12_v3-2078578	PF3D7_1364800	distant trans	4.14358e-08	0.000184108	0.037422	0.402568	5	0.0218341	nsy	PF3D7_1250800	DNA repair protein rhp16, putative		DNA-directed RNA polymerases I%2C II%2C and III subunit RPABC1%2C putative
Pf3D7_09_v3-859553|PF3D7_0101800	Pf3D7_09_v3-859553	PF3D7_0101800	distant trans	4.18174e-08	0.000929015	0.037422	3.00217	7	0.0343137	inter	PF3D7_0921000|-|PF3D7_0921100|+	ubiquitin-conjugating enzyme, putative	conserved Plasmodium protein, unknown function	stevor
Pf3D7_09_v3-1164694|PF3D7_0321300	Pf3D7_09_v3-1164694	PF3D7_0321300	distant trans	4.18929e-08	0.000930694	0.037422	2.89168	6	0.0269058	syn	PF3D7_0929100	conserved Plasmodium protein, unknown function		conserved Plasmodium protein%2C unknown function
Pf3D7_04_v3-634171|PF3D7_0213700	Pf3D7_04_v3-634171	PF3D7_0213700	distant trans	4.23578e-08	0.000470511	0.0378378	0.475942	5	0.0223214	nsy	PF3D7_0414100	conserved Plasmodium membrane protein, unknown function		conserved protein%2C unknown function
Pf3D7_07_v3-614531|PF3D7_1134400	Pf3D7_07_v3-614531	PF3D7_1134400	distant trans	4.26317e-08	0.000489786	0.0378378	0.463625	7	0.0438596	syn	PF3D7_0713500	conserved Plasmodium protein, unknown function		conserved Plasmodium protein%2C unknown function
Pf3D7_12_v3-939490|PF3D7_1414300	Pf3D7_12_v3-939490	PF3D7_1414300	distant trans	4.29436e-08	0.000190807	0.00124792	1.87508	16	0.0720721	inter	PF3D7_1223300|-|PF3D7_1223400|+	DNA gyrase subunit A	phospholipid-transporting ATPase, putative	60S ribosomal protein L10%2C putative
Pf3D7_07_v3-881056|PF3D7_0525600	Pf3D7_07_v3-881056	PF3D7_0525600	distant trans	4.30229e-08	0.000955798	0.0378378	2.236	8	0.0350877	inter	PF3D7_0720300|-|PF3D7_0720400|+	conserved Plasmodium protein, unknown function	ferrodoxin reductase-like protein	RNA methyltransferase%2C putative
Pf3D7_01_v3-235679|PF3D7_1112600	Pf3D7_01_v3-235679	PF3D7_1112600	distant trans	4.3664e-08	0.000194008	0.0378378	0.422646	7	0.0313901	inter	PF3D7_0105600|-|PF3D7_0105700|+	conserved Plasmodium protein, unknown function	asparagine-rich antigen Pfa35-2	DNA helicase%2C putative
Pf3D7_14_v3-1261646|PF3D7_0211900	Pf3D7_14_v3-1261646	PF3D7_0211900	distant trans	4.36845e-08	9.99412e-05	0.00124792	1.60738	12	0.0538117	intron	PF3D7_1432100	voltage-dependent anion-selective channel protein, putative		conserved Plasmodium protein%2C unknown function
Pf3D7_05_v3-1191766|PF3D7_1000600	Pf3D7_05_v3-1191766	PF3D7_1000600	distant trans	4.41139e-08	0.000163339	0.0378378	3.32762	5	0.0234742	inter	PF3D7_0529100|-|PF3D7_0529200|+	thioredoxin-like protein, putative	sugar transporter, putative	rifin
Pf3D7_09_v3-209346|PF3D7_1313900	Pf3D7_09_v3-209346	PF3D7_1313900	distant trans	4.43155e-08	0.000984514	0.0378378	2.03201	5	0.0235849	inter	PF3D7_0904400|-|PF3D7_0904500|+	signal peptidase complex subunit 3, putative	prefoldin subunit 4, putative	conserved Plasmodium protein%2C unknown function
Pf3D7_06_v3-1214350|PF3D7_0629400	Pf3D7_06_v3-1214350	PF3D7_0629400	local	4.43947e-08	0.000493136	0.00124792	0.674885	31	0.137778	syn	PF3D7_0629500	amino acid transporter, putative		RNA-binding protein%2C putative
Pf3D7_10_v3-1152876|PF3D7_1333900	Pf3D7_10_v3-1152876	PF3D7_1333900	distant trans	4.45058e-08	0.00049437	0.0378378	3.0886	5	0.0280899	inter	PF3D7_1027700|-|PF3D7_1027800|-	centrin-3	60S ribosomal protein L3	conserved Plasmodium protein%2C unknown function
Pf3D7_13_v3-2179929|PF3D7_1360000	Pf3D7_13_v3-2179929	PF3D7_1360000	distant cis	4.72539e-08	0.00104979	0.00124792	1.79885	12	0.0530973	inter	PF3D7_1354700|-|PF3D7_1354800|-	conserved Plasmodium protein, unknown function	metacaspase 1	conserved Plasmodium protein%2C unknown function
Pf3D7_12_v3-1891957|PF3D7_1245300	Pf3D7_12_v3-1891957	PF3D7_1245300	local	4.76512e-08	0.00105862	0.00124792	1.49489	32	0.139738	nsy	PF3D7_1245200	conserved Plasmodium membrane protein, unknown function		NEDD8-conjugating enzyme UBC12%2C putative
Pf3D7_04_v3-132501|PF3D7_0402200	Pf3D7_04_v3-132501	PF3D7_0402200	local	4.99166e-08	0.000525753	0.00124792	0.745037	37	0.165179	syn	PF3D7_0402200	surface-associated interspersed protein 4.1 (SURFIN 4.1), pseudogene		surface-associated interspersed protein 4.1 (SURFIN 4.1)%2C pseudogene
Pf3D7_05_v3-1164353|PF3D7_0732900	Pf3D7_05_v3-1164353	PF3D7_0732900	distant trans	5.065e-08	0.00056262	0.0407484	2.07988	9	0.0396476	syn	PF3D7_0528200	eukaryotic translation initiation factor 3 subunit E, putative		rifin
Pf3D7_05_v3-76400|PF3D7_0723200	Pf3D7_05_v3-76400	PF3D7_0723200	distant trans	5.10985e-08	0.000378401	0.00124792	1.701	22	0.100457	nsy	PF3D7_0501400	interspersed repeat antigen		conserved Plasmodium protein%2C unknown function
Pf3D7_02_v3-616628|PF3D7_1207500	Pf3D7_02_v3-616628	PF3D7_1207500	distant trans	5.11976e-08	0.000568703	0.00124792	2.54957	14	0.0651163	inter	PF3D7_0214900|+|PF3D7_0215000|-	rhoptry neck protein 6	acyl-CoA synthetase	RNA-binding protein%2C putative
Pf3D7_05_v3-404759|PF3D7_1015800	Pf3D7_05_v3-404759	PF3D7_1015800	distant trans	5.1397e-08	0.000285459	0.0407484	0.388892	5	0.0438596	nsy	PF3D7_0509600	asparagine--tRNA ligase		ribonucleoside-diphosphate reductase small chain%2C putative
Pf3D7_08_v3-120595|PF3D7_1130700	Pf3D7_08_v3-120595	PF3D7_1130700	distant trans	5.20048e-08	0.000106657	0.0411642	3.40772	10	0.0436681	syn	PF3D7_0801800	mannose-6-phosphate isomerase, putative		structural maintenance of chromosomes protein 1%2C putative
Pf3D7_12_v3-494982|PF3D7_1232300	Pf3D7_12_v3-494982	PF3D7_1232300	distant cis	5.20919e-08	5.03163e-05	0.0411642	0.402199	7	0.0305677	nsy	PF3D7_1211200	conserved Plasmodium protein, unknown function		cytochrome b5%2C putative
Pf3D7_12_v3-947002|PF3D7_1414300	Pf3D7_12_v3-947002	PF3D7_1414300	distant trans	5.24312e-08	0.000194135	0.00124792	1.86846	16	0.0714286	intron	PF3D7_1223500	conserved Plasmodium protein, unknown function		60S ribosomal protein L10%2C putative
Pf3D7_14_v3-720374|PF3D7_0620800	Pf3D7_14_v3-720374	PF3D7_0620800	distant trans	5.40409e-08	0.000600286	0.0419958	0.505147	7	0.0393013	nsy	PF3D7_1417400	rap guanine nucleotide exchange factor, putative, pseudogene		tRNA Alanine
Pf3D7_05_v3-705718|PF3D7_0522900	Pf3D7_05_v3-705718	PF3D7_0522900	distant cis	5.43968e-08	0.00015106	0.00124792	2.01781	19	0.0829694	syn	PF3D7_0516800	transcription factor with AP2 domain(s)		zinc finger protein%2C putative
Pf3D7_12_v3-1542717|PF3D7_1326000	Pf3D7_12_v3-1542717	PF3D7_1326000	distant trans	5.45356e-08	0.000151445	0.0419958	2.2997	11	0.0484581	nsy	PF3D7_1237100	conserved Plasmodium protein, unknown function		conserved Plasmodium protein%2C unknown function
Pf3D7_14_v3-3043931|PF3D7_0303700	Pf3D7_14_v3-3043931	PF3D7_0303700	distant trans	5.49427e-08	0.000754703	0.0424116	1.58967	11	0.0491071	inter	PF3D7_1474300|+|PF3D7_1474400|+	DNA repair metallo-beta-lactamase protein, putative	conserved Plasmodium protein, unknown function	lipoamide acyltransferase component of branched-chain alpha-keto acid dehydrogenase complex
Pf3D7_02_v3-701898|PF3D7_1134400	Pf3D7_02_v3-701898	PF3D7_1134400	distant trans	5.49564e-08	0.000489786	0.0424116	0.411317	5	0.0218341	syn	PF3D7_0216900	conserved Plasmodium protein, unknown function		conserved Plasmodium protein%2C unknown function
Pf3D7_07_v3-793010|PF3D7_1145200	Pf3D7_07_v3-793010	PF3D7_1145200	distant trans	5.51533e-08	0.000876631	0.0424116	0.694656	6	0.0263158	intron	PF3D7_0718000	dynein heavy chain, putative		serine/threonine protein kinase%2C putative
Pf3D7_05_v3-805119|PF3D7_1118100	Pf3D7_05_v3-805119	PF3D7_1118100	distant trans	5.57226e-08	0.00123793	0.0428274	2.82396	5	0.0218341	nsy	PF3D7_0519500	carbon catabolite repressor protein 4, putative		AP-1 complex subunit sigma%2C putative
Pf3D7_14_v3-3013706|PF3D7_1239200	Pf3D7_14_v3-3013706	PF3D7_1239200	distant trans	5.57859e-08	0.000248213	0.0428274	1.81074	11	0.0480349	nsy	PF3D7_1474000	probable protein, unknown function		AP2 domain transcription factor%2C putative
Pf3D7_13_v3-2542112|PF3D7_1239200	Pf3D7_13_v3-2542112	PF3D7_1239200	distant trans	5.58635e-08	0.000248213	0.00124792	1.77409	12	0.0535714	inter	PF3D7_1363200|-|PF3D7_1363300|+	bifunctional polynucleotide phosphatase/kinase	50S ribosomal protein L9, mitochondrial, putative	AP2 domain transcription factor%2C putative
Pf3D7_05_v3-1280713|PF3D7_0832400	Pf3D7_05_v3-1280713	PF3D7_0832400	distant trans	5.60666e-08	0.00124558	0.0432432	0.446926	6	0.0315789	inter	PF3D7_0531200|-|PF3D7_0531300|+	mitochondrial ribosomal protein S16 precursor, putative	conserved Plasmodium protein, unknown function	stevor
Pf3D7_14_v3-2601477|PF3D7_1464700	Pf3D7_14_v3-2601477	PF3D7_1464700	distant cis	5.71141e-08	0.00037587	0.00124792	0.626266	19	0.0837004	nsy	PF3D7_1464300	conserved Plasmodium protein, unknown function		ATP synthase (C/AC39) subunit%2C putative
Pf3D7_07_v3-85547|PF3D7_0632400	Pf3D7_07_v3-85547	PF3D7_0632400	distant trans	5.80868e-08	0.000129046	0.00124792	1.83968	17	0.0752212	nsy	PF3D7_0702000	Plasmodium exported protein (hyp12), unknown function		rifin
Pf3D7_11_v3-1447174|PF3D7_0404200	Pf3D7_11_v3-1447174	PF3D7_0404200	distant trans	5.82701e-08	3.01053e-05	0.043659	0.513758	5	0.0224215	intron	PF3D7_1136700.2			conserved Plasmodium protein%2C unknown function
Pf3D7_08_v3-792415|PF3D7_0114600	Pf3D7_08_v3-792415	PF3D7_0114600	distant trans	5.92727e-08	0.0013168	0.043659	2.5075	6	0.0289855	inter	PF3D7_0817300|-|PF3D7_0817400|-	asparagine-rich antigen	phosphatase, putative	stevor%2C pseudogene
Pf3D7_14_v3-320787|PF3D7_0808900	Pf3D7_14_v3-320787	PF3D7_0808900	distant trans	5.93576e-08	0.00131869	0.043659	3.16402	5	0.0221239	nsy	PF3D7_1408500	conserved Plasmodium protein, unknown function		rifin
Pf3D7_14_v3-166289|PF3D7_1421300	Pf3D7_14_v3-166289	PF3D7_1421300	distant cis	5.98126e-08	8.74498e-05	0.0440748	0.35305	7	0.0305677	nsy	PF3D7_1404800	conserved Plasmodium protein, unknown function		conserved Plasmodium protein%2C unknown function
Pf3D7_02_v3-112552|PF3D7_1003600	Pf3D7_02_v3-112552	PF3D7_1003600	distant trans	5.98984e-08	6.65351e-05	0.0440748	1.5514	6	0.0267857	nsy	PF3D7_0202200	EMP1-trafficking protein		inner membrane complex protein 1c%2C putative
Pf3D7_14_v3-2401406|PF3D7_1479000	Pf3D7_14_v3-2401406	PF3D7_1479000	distant cis	6.15601e-08	0.00068381	0.00124792	0.626796	14	0.0611354	nsy	PF3D7_1458500	spindle assembly abnormal protein 4, putative		acyl-CoA synthetase
Pf3D7_12_v3-1668778|PF3D7_1303600	Pf3D7_12_v3-1668778	PF3D7_1303600	distant trans	6.35646e-08	0.000916128	0.0444906	0.307875	5	0.0218341	syn	PF3D7_1239800	conserved Plasmodium protein, unknown function		conserved Plasmodium protein%2C unknown function
Pf3D7_14_v3-2709838|PF3D7_1253100	Pf3D7_14_v3-2709838	PF3D7_1253100	distant trans	6.36916e-08	0.00141497	0.00166389	0.585097	23	0.100437	nsy	PF3D7_1466300	26S proteasome regulatory subunit RPN2, putative		Plasmodium exported protein (PHISTa)%2C unknown function
Pf3D7_03_v3-935515|PF3D7_0404200	Pf3D7_03_v3-935515	PF3D7_0404200	distant trans	6.38399e-08	3.22333e-05	0.0444906	0.562755	7	0.0307018	intron	PF3D7_0322200	conserved Plasmodium protein, unknown function		conserved Plasmodium protein%2C unknown function
Pf3D7_06_v3-1286911|PF3D7_0630500	Pf3D7_06_v3-1286911	PF3D7_0630500	local	6.41827e-08	0.000712942	0.00166389	1.31736	41	0.179825	syn	PF3D7_0630700	bifunctional methylenetetrahydrofolate dehydrogenase/cyclohydrolase, putative		ribosome biogenesis protein YTM1%2C putative
Pf3D7_14_v3-3165024|PF3D7_1421300	Pf3D7_14_v3-3165024	PF3D7_1421300	distant cis	6.66258e-08	8.74498e-05	0.045738	0.225068	10	0.0456621	inter	PF3D7_1476900|-|PF3D7_1477000|+	Plasmodium exported protein, unknown function, pseudogene	Plasmodium exported protein (hyp17), unknown function, pseudogene	conserved Plasmodium protein%2C unknown function
Pf3D7_14_v3-2606204|PF3D7_1464700	Pf3D7_14_v3-2606204	PF3D7_1464700	distant cis	6.76755e-08	0.00037587	0.00207987	0.615382	17	0.0829268	inter	PF3D7_1464400|-|PF3D7_1464500|+	zinc finger protein, putative	conserved Plasmodium membrane protein, unknown function	ATP synthase (C/AC39) subunit%2C putative
Pf3D7_11_v3-1998114|PF3D7_1326000	Pf3D7_11_v3-1998114	PF3D7_1326000	distant trans	6.77206e-08	0.000167165	0.045738	1.78992	9	0.040724	inter	PF3D7_1149500|-|PF3D7_1149600|+	ring-infected erythrocyte surface antigen 2, pseudogene	DnaJ protein, putative	conserved Plasmodium protein%2C unknown function
Pf3D7_14_v3-3043870|PF3D7_0303700	Pf3D7_14_v3-3043870	PF3D7_0303700	distant trans	6.79423e-08	0.000754703	0.045738	1.58467	11	0.0493274	inter	PF3D7_1474300|+|PF3D7_1474400|+	DNA repair metallo-beta-lactamase protein, putative	conserved Plasmodium protein, unknown function	lipoamide acyltransferase component of branched-chain alpha-keto acid dehydrogenase complex
Pf3D7_10_v3-519953|PF3D7_0611300	Pf3D7_10_v3-519953	PF3D7_0611300	distant trans	6.81396e-08	0.00055121	0.045738	6.46287	8	0.0365297	intron	PF3D7_1013400	conserved Plasmodium protein, unknown function		conserved Apicomplexan protein%2C unknown function
Pf3D7_07_v3-676576|PF3D7_1254800	Pf3D7_07_v3-676576	PF3D7_1254800	distant trans	6.84226e-08	0.000851197	0.045738	2.78942	5	0.0305677	nsy	PF3D7_0715200	conserved Plasmodium protein, unknown function		rifin
Pf3D7_11_v3-1383622|PF3D7_1373100	Pf3D7_11_v3-1383622	PF3D7_1373100	distant trans	6.93511e-08	0.000220101	0.045738	3.1191	5	0.0380952	inter	PF3D7_1135300|-|PF3D7_1135400|-	conserved Plasmodium membrane protein, unknown function	conserved Plasmodium protein, unknown function	rifin
Pf3D7_13_v3-1815052|PF3D7_0816400	Pf3D7_13_v3-1815052	PF3D7_0816400	distant trans	6.96215e-08	5.94889e-05	0.045738	2.63791	5	0.0224215	inter	PF3D7_1345200|-|PF3D7_1345300|-	rhomboid protease ROM6, putative	conserved Plasmodium protein, unknown function	EF-hand calcium-binding domain-containing protein%2C putative
Pf3D7_13_v3-620466|PF3D7_1447800	Pf3D7_13_v3-620466	PF3D7_1447800	distant trans	6.99373e-08	0.00155373	0.045738	3.36354	9	0.0394737	syn	PF3D7_1314300	conserved Plasmodium protein, unknown function		calponin homology domain-containing protein%2C putative
Pf3D7_09_v3-152621|PF3D7_0618500	Pf3D7_09_v3-152621	PF3D7_0618500	distant trans	7.26199e-08	0.000806662	0.0461538	2.04249	8	0.0349345	syn	PF3D7_0903400	ATP-dependent RNA helicase DDX60, putative		malate dehydrogenase
Pf3D7_04_v3-210703|PF3D7_1013100	Pf3D7_04_v3-210703	PF3D7_1013100	distant trans	7.28328e-08	0.00161805	0.00249584	0.558414	12	0.056872	inter	PF3D7_0403700|-|PF3D7_0403800|-	pre-mRNA-splicing factor CLF1, putative	alpha/beta hydrolase, putative	U3 small nucleolar RNA-associated protein 13%2C putative
Pf3D7_14_v3-566215|PF3D7_1115600	Pf3D7_14_v3-566215	PF3D7_1115600	distant trans	7.31815e-08	0.00016258	0.00249584	1.55412	11	0.0578947	inter	PF3D7_1414200|-|PF3D7_1414300|+	conserved Plasmodium protein, unknown function	60S ribosomal protein L10, putative	peptidyl-prolyl cis-trans isomerase
Pf3D7_04_v3-446707|PF3D7_1200200	Pf3D7_04_v3-446707	PF3D7_1200200	distant trans	7.43528e-08	0.000301193	0.0469854	3.16324	6	0.0262009	syn	PF3D7_0409400	chaperone protein DnaJ		rifin
Pf3D7_08_v3-1248686|PF3D7_1200900	Pf3D7_08_v3-1248686	PF3D7_1200900	distant trans	7.53968e-08	0.00167501	0.0474012	0.557437	8	0.0353982	nsy	PF3D7_0829000	conserved Plasmodium membrane protein, unknown function		Plasmodium exported protein (PHISTc)%2C unknown function
Pf3D7_05_v3-39611|PF3D7_1367600	Pf3D7_05_v3-39611	PF3D7_1367600	distant trans	7.62922e-08	0.000154082	0.0482328	0.424075	7	0.0319635	nsy	PF3D7_0500600	stevor, pseudogene		ribosome biogenesis protein MRT4%2C putative
Pf3D7_07_v3-676132|PF3D7_1254800	Pf3D7_07_v3-676132	PF3D7_1254800	distant trans	7.66292e-08	0.000851197	0.0482328	2.77893	5	0.0265487	nsy	PF3D7_0715200	conserved Plasmodium protein, unknown function		rifin
Pf3D7_05_v3-505628|PF3D7_0511900	Pf3D7_05_v3-505628	PF3D7_0511900	distant cis	7.69187e-08	0.00123438	0.0486486	2.61302	5	0.0219298	nsy	PF3D7_0511500	RNA pseudouridylate synthase, putative		conserved Plasmodium protein%2C unknown function
Pf3D7_05_v3-1233635|PF3D7_0522900	Pf3D7_05_v3-1233635	PF3D7_0522900	distant cis	7.73023e-08	0.000190817	0.00249584	1.96161	20	0.0877193	syn	PF3D7_0530300	conserved Plasmodium membrane protein, unknown function		zinc finger protein%2C putative
Pf3D7_07_v3-793046|PF3D7_1145200	Pf3D7_07_v3-793046	PF3D7_1145200	distant trans	7.89189e-08	0.000876631	0.0490644	0.697333	6	0.0269058	intron	PF3D7_0718000	dynein heavy chain, putative		serine/threonine protein kinase%2C putative
Pf3D7_09_v3-1045858|PF3D7_1450700	Pf3D7_09_v3-1045858	PF3D7_1450700	distant trans	7.94884e-08	0.000882958	0.00249584	0.711408	28	0.122271	nsy	PF3D7_0926000	protein kinase, putative		conserved Plasmodium protein%2C unknown function
Pf3D7_12_v3-146999|PF3D7_1130700	Pf3D7_12_v3-146999	PF3D7_1130700	distant trans	8.02308e-08	0.000148534	0.0490644	1.95401	10	0.0436681	nsy	PF3D7_1202500	trimethylguanosine synthase, putative		structural maintenance of chromosomes protein 1%2C putative
Pf3D7_09_v3-542901|PF3D7_0629700	Pf3D7_09_v3-542901	PF3D7_0629700	distant trans	8.12378e-08	0.00180478	0.00291181	1.26479	44	0.192982	nsy	PF3D7_0912000	conserved Plasmodium protein, unknown function		SET domain protein%2C putative
Pf3D7_12_v3-1773457|PF3D7_1200200	Pf3D7_12_v3-1773457	PF3D7_1200200	distant cis	8.1345e-08	0.000301193	0.00291181	2.47844	10	0.0507614	inter	PF3D7_1241500|-|PF3D7_1241600|+	conserved Plasmodium protein, unknown function	mitochondrial carrier protein, putative	rifin
Pf3D7_13_v3-1652596|PF3D7_1250500	Pf3D7_13_v3-1652596	PF3D7_1250500	distant trans	8.14909e-08	0.0018104	0.0494802	2.01575	5	0.0265957	inter	PF3D7_1341900|-|PF3D7_1342000|-	V-type proton ATPase subunit D, putative	40S ribosomal protein S6	AP-3 complex subunit sigma%2C putative
Pf3D7_05_v3-39598|PF3D7_0711000	Pf3D7_05_v3-39598	PF3D7_0711000	distant trans	8.16113e-08	0.000181308	0.0494802	0.419067	5	0.0228311	nsy	PF3D7_0500600	stevor, pseudogene		AAA family ATPase%2C CDC48 subfamily
Pf3D7_05_v3-39600|PF3D7_0711000	Pf3D7_05_v3-39600	PF3D7_0711000	distant trans	8.16113e-08	0.000181308	0.0494802	0.419067	5	0.0228311	nsy	PF3D7_0500600	stevor, pseudogene		AAA family ATPase%2C CDC48 subfamily
Pf3D7_04_v3-132503|PF3D7_0402200	Pf3D7_04_v3-132503	PF3D7_0402200	local	8.32841e-08	0.000525753	0.00332779	0.743606	37	0.165179	nsy	PF3D7_0402200	surface-associated interspersed protein 4.1 (SURFIN 4.1), pseudogene		surface-associated interspersed protein 4.1 (SURFIN 4.1)%2C pseudogene
Pf3D7_04_v3-1124506|PF3D7_0901300	Pf3D7_04_v3-1124506	PF3D7_0901300	distant trans	8.33177e-08	5.28853e-05	0.049896	0.320199	5	0.0218341	syn	PF3D7_0424800	Plasmodium exported protein (PHISTb), unknown function		rifin
Pf3D7_05_v3-737767|PF3D7_1326000	Pf3D7_05_v3-737767	PF3D7_1326000	distant trans	8.37251e-08	0.000169094	0.049896	1.78551	9	0.0393013	nsy	PF3D7_0517500	UTP--glucose-1-phosphate uridylyltransferase, putative		conserved Plasmodium protein%2C unknown function
Pf3D7_08_v3-104543|PF3D7_1204200	Pf3D7_08_v3-104543	PF3D7_1204200	distant trans	8.40675e-08	0.00186764	0.049896	2.20401	6	0.0488889	syn	PF3D7_0801400	probable protein, unknown function		conserved Plasmodium protein%2C unknown function
Pf3D7_11_v3-1499335|PF3D7_0507300	Pf3D7_11_v3-1499335	PF3D7_0507300	distant trans	8.4237e-08	0.00187141	0.049896	0.535991	10	0.0440529	syn	PF3D7_1138300	conserved Plasmodium membrane protein, unknown function		conserved Plasmodium protein%2C unknown function
Pf3D7_08_v3-170375|PF3D7_0317200	Pf3D7_08_v3-170375	PF3D7_0317200	distant trans	8.47276e-08	0.000320431	0.00332779	0.592236	12	0.0524017	nsy	PF3D7_0802300	periodic tryptophan protein 2, putative		cdc2-related protein kinase 4
Pf3D7_09_v3-109742|PF3D7_0902000	Pf3D7_09_v3-109742	PF3D7_0902000	distant cis	8.54138e-08	0.000379511	0.00332779	0.72786	21	0.0917031	nsy	PF3D7_0902500	serine/threonine protein kinase, FIKK family		serine/threonine protein kinase%2C FIKK family
Pf3D7_11_v3-1576879|PF3D7_1417100	Pf3D7_11_v3-1576879	PF3D7_1417100	distant trans	8.60699e-08	0.00191213	0.0503119	2.59289	9	0.0422535	intron	PF3D7_1139500.1			conserved Plasmodium protein%2C unknown function
Pf3D7_14_v3-2249317|PF3D7_0816600	Pf3D7_14_v3-2249317	PF3D7_0816600	distant trans	8.61286e-08	0.000956717	0.00332779	1.43895	30	0.137615	intron	PF3D7_1455000	protein phosphatase PPM3, putative		chaperone protein ClpB1
Pf3D7_11_v3-663977|PF3D7_0905600	Pf3D7_11_v3-663977	PF3D7_0905600	distant trans	8.6305e-08	0.00191735	0.00332779	0.634575	25	0.112108	inter	PF3D7_1117300|+|PF3D7_1117400|+	conserved Plasmodium protein, unknown function	conserved Plasmodium protein, unknown function	WD repeat-containing protein 66%2C putative
Pf3D7_06_v3-145570|PF3D7_1350400	Pf3D7_06_v3-145570	PF3D7_1350400	distant trans	8.69614e-08	0.00193194	0.00332779	1.31658	50	0.28821	nsy	PF3D7_0603600	conserved Plasmodium protein, unknown function		ubiquitin-activating enzyme E1%2C putative
Pf3D7_08_v3-104543|PF3D7_1469200	Pf3D7_08_v3-104543	PF3D7_1469200	distant trans	8.71256e-08	0.000967791	0.0503119	2.25404	6	0.0488889	syn	PF3D7_0801400	probable protein, unknown function		shewanella-like protein phosphatase 1%2C putative
Pf3D7_04_v3-1121591|PF3D7_0628900	Pf3D7_04_v3-1121591	PF3D7_0628900	distant trans	8.84858e-08	0.0019658	0.0507277	0.417625	7	0.0305677	syn	PF3D7_0424700	serine/threonine protein kinase, FIKK family		RAP protein%2C putative
Pf3D7_13_v3-1534786|PF3D7_0210300	Pf3D7_13_v3-1534786	PF3D7_0210300	distant trans	8.95249e-08	0.000994443	0.0511435	3.09906	5	0.0218341	nsy	PF3D7_1337900	conserved Plasmodium protein, unknown function		monocarboxylate transporter%2C putative
Pf3D7_07_v3-1332597|PF3D7_1234500	Pf3D7_07_v3-1332597	PF3D7_1234500	distant trans	8.95986e-08	0.00131731	0.0511435	0.451059	7	0.0358974	inter	PF3D7_0730900|+|PF3D7_0731100|+	EMP1-trafficking protein	EMP1-trafficking protein	conserved Plasmodium protein%2C unknown function
Pf3D7_13_v3-2670065|PF3D7_0937800	Pf3D7_13_v3-2670065	PF3D7_0937800	distant trans	8.96708e-08	0.000996063	0.0511435	2.60146	8	0.0366972	nsy	PF3D7_1366800	phosphatidylserine synthase, putative		erythrocyte membrane protein 1%2C PfEMP1
Pf3D7_04_v3-491057|PF3D7_0404200	Pf3D7_04_v3-491057	PF3D7_0404200	distant cis	8.98159e-08	4.33772e-05	0.0511435	0.546852	6	0.0262009	syn	PF3D7_0410900	conserved Plasmodium protein, unknown function		conserved Plasmodium protein%2C unknown function
Pf3D7_14_v3-3151286|PF3D7_0522900	Pf3D7_14_v3-3151286	PF3D7_0522900	distant trans	9.02298e-08	0.000200455	0.00374376	2.33966	16	0.0714286	inter	PF3D7_1476500|+|PF3D7_1476600|+	probable protein, unknown function	Plasmodium exported protein, unknown function	zinc finger protein%2C putative
Pf3D7_11_v3-1524445|PF3D7_0828600	Pf3D7_11_v3-1524445	PF3D7_0828600	distant trans	9.03021e-08	0.000668717	0.0511435	2.27227	6	0.0307692	inter	PF3D7_1138600|-|PF3D7_1138700|-	beta-catenin-like protein 1, putative	conserved Plasmodium protein, unknown function	folate transporter 1
Pf3D7_11_v3-1524446|PF3D7_0828600	Pf3D7_11_v3-1524446	PF3D7_0828600	distant trans	9.03021e-08	0.000668717	0.0511435	2.27227	6	0.0307692	inter	PF3D7_1138600|-|PF3D7_1138700|-	beta-catenin-like protein 1, putative	conserved Plasmodium protein, unknown function	folate transporter 1
Pf3D7_10_v3-670274|PF3D7_1100100	Pf3D7_10_v3-670274	PF3D7_1100100	distant trans	9.03055e-08	0.0014772	0.0511435	2.30906	9	0.0394737	nsy	PF3D7_1016700	Plasmodium exported protein (PHISTc), unknown function		erythrocyte membrane protein 1%2C PfEMP1
Pf3D7_10_v3-1152876|PF3D7_1139100	Pf3D7_10_v3-1152876	PF3D7_1139100	distant trans	9.05262e-08	0.00201113	0.0511435	2.33297	5	0.0280899	inter	PF3D7_1027700|-|PF3D7_1027800|-	centrin-3	60S ribosomal protein L3	RNA-binding protein%2C putative
Pf3D7_10_v3-1068099|PF3D7_0323000	Pf3D7_10_v3-1068099	PF3D7_0323000	distant trans	9.08414e-08	0.00100907	0.0511435	1.67085	11	0.0482456	nsy	PF3D7_1025500	conserved Plasmodium protein, unknown function		translation machinery-associated protein 7%2C putative
Pf3D7_14_v3-2344536|PF3D7_1223700	Pf3D7_14_v3-2344536	PF3D7_1223700	distant trans	9.11832e-08	0.00202573	0.00374376	1.82991	15	0.0721154	inter	PF3D7_1457200|-|PF3D7_1457300|-	thioredoxin 1	conserved Plasmodium protein, unknown function	vacuolar iron transporter
Pf3D7_13_v3-2178266|PF3D7_1414300	Pf3D7_13_v3-2178266	PF3D7_1414300	distant trans	9.12785e-08	0.000289692	0.0511435	1.91976	8	0.0358744	inter	PF3D7_1354600|-|PF3D7_1354700|-	60S ribosomal protein L7-2, putative	conserved Plasmodium protein, unknown function	60S ribosomal protein L10%2C putative
Pf3D7_10_v3-72406|PF3D7_1323500	Pf3D7_10_v3-72406	PF3D7_1323500	distant trans	9.14005e-08	0.00125452	0.0515593	0.627656	8	0.037037	inter	PF3D7_1001200|-|PF3D7_1001300|-	acyl-CoA binding protein, isoform 2, ACBP2	Plasmodium exported protein (PHISTa), unknown function	plasmepsin V
Pf3D7_06_v3-394841|PF3D7_0412400	Pf3D7_06_v3-394841	PF3D7_0412400	distant trans	9.17807e-08	0.0010195	0.00374376	2.52426	7	0.0534759	inter	PF3D7_0609200|+|PF3D7_0609300|+	citrate synthase-like protein, putative	conserved Plasmodium protein, unknown function	erythrocyte membrane protein 1%2C PfEMP1
Pf3D7_08_v3-377467|PF3D7_0904400	Pf3D7_08_v3-377467	PF3D7_0904400	distant trans	9.2415e-08	0.00205309	0.0515593	2.08024	5	0.0487805	inter	PF3D7_0807100|-|PF3D7_0807200|+	ATP-dependent RNA helicase DHH1, putative	conserved Plasmodium membrane protein, unknown function	signal peptidase complex subunit 3%2C putative
Pf3D7_05_v3-178741|PF3D7_1364800	Pf3D7_05_v3-178741	PF3D7_1364800	distant trans	9.28818e-08	0.00034391	0.0515593	0.411264	5	0.0230415	inter	PF3D7_0504600|+|PF3D7_0504700|+	2-oxoisovalerate dehydrogenase subunit beta, mitochondrial, putative	centrosomal protein CEP120, putative	DNA-directed RNA polymerases I%2C II%2C and III subunit RPABC1%2C putative
Pf3D7_10_v3-513211|PF3D7_0611300	Pf3D7_10_v3-513211	PF3D7_0611300	distant trans	9.42731e-08	0.00055121	0.0515593	6.36832	8	0.0352423	nsy	PF3D7_1013200	conserved Plasmodium protein, unknown function		conserved Apicomplexan protein%2C unknown function
Pf3D7_02_v3-849392|PF3D7_1470300	Pf3D7_02_v3-849392	PF3D7_1470300	distant trans	9.47793e-08	0.000727315	0.00374376	0.709295	26	0.179245	inter	PF3D7_0221000|+|PF3D7_0221100|+	Plasmodium exported protein, unknown function	Plasmodium exported protein, unknown function, pseudogene	conserved Plasmodium protein%2C unknown function
Pf3D7_11_v3-1972023|PF3D7_1130700	Pf3D7_11_v3-1972023	PF3D7_1130700	distant cis	9.65949e-08	0.000165073	0.00374376	1.74009	15	0.0704225	inter	PF3D7_1149000|+|PF3D7_1149100|+	antigen 332, DBL-like protein	Plasmodium exported protein, unknown function	structural maintenance of chromosomes protein 1%2C putative
Pf3D7_13_v3-954686|PF3D7_1210000	Pf3D7_13_v3-954686	PF3D7_1210000	distant trans	9.66951e-08	0.000134261	0.0528067	3.1354	5	0.0221239	intron	PF3D7_1322500	palmitoyltransferase DHHC5		50S ribosomal protein L1%2C apicoplast%2C putative
Pf3D7_12_v3-518508|PF3D7_1352300	Pf3D7_12_v3-518508	PF3D7_1352300	distant trans	9.6777e-08	0.001075	0.0528067	1.88699	9	0.039823	nsy	PF3D7_1211600	lysine-specific histone demethylase 1, putative		conserved Plasmodium protein%2C unknown function
Pf3D7_12_v3-518513|PF3D7_1352300	Pf3D7_12_v3-518513	PF3D7_1352300	distant trans	9.6777e-08	0.001075	0.0528067	1.88699	9	0.039823	nsy	PF3D7_1211600	lysine-specific histone demethylase 1, putative		conserved Plasmodium protein%2C unknown function
Pf3D7_14_v3-1674763|PF3D7_0732400	Pf3D7_14_v3-1674763	PF3D7_0732400	distant trans	9.78482e-08	0.00110993	0.0528067	2.01815	9	0.0439024	inter	PF3D7_1441100|-|PF3D7_1441200|+	conserved Plasmodium protein, unknown function	60S ribosomal protein L1, putative	rifin
Pf3D7_02_v3-848979|PF3D7_1470300	Pf3D7_02_v3-848979	PF3D7_1470300	distant trans	9.82151e-08	0.000727315	0.00415973	0.72146	32	0.196429	nsy	PF3D7_0221000	Plasmodium exported protein, unknown function		conserved Plasmodium protein%2C unknown function
Pf3D7_02_v3-848988|PF3D7_1470300	Pf3D7_02_v3-848988	PF3D7_1470300	distant trans	9.82151e-08	0.000727315	0.00415973	0.72146	32	0.196429	nsy	PF3D7_0221000	Plasmodium exported protein, unknown function		conserved Plasmodium protein%2C unknown function
Pf3D7_10_v3-931836|PF3D7_0413600	Pf3D7_10_v3-931836	PF3D7_0413600	distant trans	9.84638e-08	0.0011932	0.00415973	0.681347	24	0.115942	inter	PF3D7_1022200|-|PF3D7_1022300|+	conserved Plasmodium membrane protein, unknown function	ZIP domain-containing protein, putative	26S protease regulatory subunit 6B%2C putative
Pf3D7_02_v3-637326|PF3D7_0611300	Pf3D7_02_v3-637326	PF3D7_0611300	distant trans	9.92456e-08	0.00055121	0.0532225	6.36308	8	0.0349345	nsy	PF3D7_0215400	conserved Plasmodium protein, unknown function		conserved Apicomplexan protein%2C unknown function
Pf3D7_06_v3-708357|PF3D7_0617100	Pf3D7_06_v3-708357	PF3D7_0617100	local	9.98223e-08	0.00221765	0.00415973	0.51855	12	0.0641711	inter	PF3D7_0617000|-|PF3D7_0617100|+	mitochondrial import receptor subunit TOM40, putative	AP-2 complex subunit alpha, putative	AP-2 complex subunit alpha%2C putative
Pf3D7_14_v3-1671175|PF3D7_0732400	Pf3D7_14_v3-1671175	PF3D7_0732400	distant trans	9.99214e-08	0.00110993	0.0532225	2.09524	8	0.0349345	nsy	PF3D7_1441000	cytoplasmic tRNA 2-thiolation protein 2, putative		rifin
Pf3D7_12_v3-70771|PF3D7_0920400	Pf3D7_12_v3-70771	PF3D7_0920400	distant trans	1.00293e-07	0.000159151	0.0532225	3.76987	5	0.0225225	nsy	PF3D7_1200800	serine/threonine protein kinase, FIKK family		conserved Plasmodium protein%2C unknown function
Pf3D7_13_v3-2498998|PF3D7_1028000	Pf3D7_13_v3-2498998	PF3D7_1028000	distant trans	1.00407e-07	0.00223064	0.0532225	1.94446	9	0.0393013	syn	PF3D7_1362400	calpain		methyltransferase%2C putative
Pf3D7_12_v3-2010694|PF3D7_0903800	Pf3D7_12_v3-2010694	PF3D7_0903800	distant trans	1.01552e-07	0.000752028	0.0532225	0.482679	11	0.0486726	syn	PF3D7_1249200	conserved Plasmodium protein, unknown function		LCCL domain-containing protein
Pf3D7_10_v3-134603|PF3D7_0632400	Pf3D7_10_v3-134603	PF3D7_0632400	distant trans	1.02233e-07	0.000206474	0.0532225	2.1113	11	0.0482456	nsy	PF3D7_1002800	DnaJ protein, putative		rifin
Pf3D7_12_v3-716440|PF3D7_1218300	Pf3D7_12_v3-716440	PF3D7_1218300	local	1.02493e-07	0.00227698	0.00415973	1.41801	16	0.13089	inter	PF3D7_1218200|-|PF3D7_1218300|+	conserved Plasmodium protein, unknown function	AP-2 complex subunit mu, putative	AP-2 complex subunit mu%2C putative
Pf3D7_10_v3-1391602|PF3D7_0617900	Pf3D7_10_v3-1391602	PF3D7_0617900	distant trans	1.02969e-07	0.00114378	0.0532225	0.465736	6	0.0480349	nsy	PF3D7_1035100	probable protein, unknown function		histone H3 variant
Pf3D7_09_v3-1046879|PF3D7_0724800	Pf3D7_09_v3-1046879	PF3D7_0724800	distant trans	1.02994e-07	8.26721e-05	0.0532225	1.39304	8	0.0349345	nsy	PF3D7_0926000	protein kinase, putative		kelch domain-containing protein%2C putative
Pf3D7_04_v3-856227|PF3D7_1200200	Pf3D7_04_v3-856227	PF3D7_1200200	distant trans	1.0324e-07	0.000327654	0.0536383	3.21556	6	0.0262009	nsy	PF3D7_0419300	conserved Plasmodium protein, unknown function		rifin
Pf3D7_14_v3-2304609|PF3D7_0928300	Pf3D7_14_v3-2304609	PF3D7_0928300	distant trans	1.03982e-07	0.000168274	0.0536383	0.363645	5	0.0220264	nsy	PF3D7_1456200	conserved Plasmodium protein, unknown function		conserved Plasmodium protein%2C unknown function
Pf3D7_04_v3-797761|PF3D7_0404200	Pf3D7_04_v3-797761	PF3D7_0404200	distant cis	1.04143e-07	4.92262e-05	0.0536383	0.539267	6	0.0486726	nsy	PF3D7_0418000	conserved Plasmodium protein, unknown function		conserved Plasmodium protein%2C unknown function
Pf3D7_12_v3-370582|PF3D7_0607400	Pf3D7_12_v3-370582	PF3D7_0607400	distant trans	1.05107e-07	0.00233506	0.00415973	1.28396	66	0.290749	nsy	PF3D7_1208100	conserved Plasmodium protein, unknown function		G-protein associated signal transduction protein%2C putative
Pf3D7_04_v3-915165|PF3D7_0824100	Pf3D7_04_v3-915165	PF3D7_0824100	distant trans	1.05169e-07	0.00233643	0.0536383	2.66184	10	0.0462963	inter	PF3D7_0420200|+|PF3D7_0420300|+	holo-[acyl-carrier-protein] synthase, putative	transcription factor with AP2 domain(s)	exonuclease%2C putative
Pf3D7_13_v3-1410969|PF3D7_1038700	Pf3D7_13_v3-1410969	PF3D7_1038700	distant trans	1.0543e-07	0.00117111	0.00415973	0.519634	11	0.0511628	inter	PF3D7_1334600|-|PF3D7_1334700|-	MSP7-like protein	MSP7-like protein	Plasmodium exported protein%2C unknown function
Pf3D7_14_v3-2533765|PF3D7_1479000	Pf3D7_14_v3-2533765	PF3D7_1479000	distant cis	1.05604e-07	0.000782031	0.0540541	0.482792	5	0.0219298	nsy	PF3D7_1462400	conserved Plasmodium protein, unknown function		acyl-CoA synthetase
Pf3D7_13_v3-2602599|PF3D7_1111400	Pf3D7_13_v3-2602599	PF3D7_1111400	distant trans	1.06106e-07	0.000785751	0.00415973	2.11727	6	0.0567686	nsy	PF3D7_1364700	conserved Plasmodium protein, unknown function, pseudogene		conserved Plasmodium protein%2C unknown function
Pf3D7_02_v3-414509|PF3D7_0209600	Pf3D7_02_v3-414509	PF3D7_0209600	distant cis	1.0671e-07	0.00237068	0.00415973	1.48642	21	0.0921053	nsy	PF3D7_0210200	conserved Plasmodium protein, unknown function		transporter%2C putative
Pf3D7_10_v3-856446|PF3D7_0732900	Pf3D7_10_v3-856446	PF3D7_0732900	distant trans	1.06984e-07	0.000792249	0.0540541	2.83725	8	0.0377358	inter	PF3D7_1021100|-|PF3D7_1021200|-	conserved Plasmodium protein, unknown function	conserved Plasmodium protein, unknown function	rifin
Pf3D7_14_v3-45755|PF3D7_0823200	Pf3D7_14_v3-45755	PF3D7_0823200	distant trans	1.07412e-07	0.00238627	0.0540541	0.549537	10	0.0490196	inter	PF3D7_1401100|-|PF3D7_1401200|+	DnaJ protein, putative	Plasmodium exported protein, unknown function	RNA-binding protein%2C putative
Pf3D7_10_v3-927614|PF3D7_0413600	Pf3D7_10_v3-927614	PF3D7_0413600	distant trans	1.07418e-07	0.0011932	0.00415973	0.693149	26	0.114035	nsy	PF3D7_1022200	conserved Plasmodium membrane protein, unknown function		26S protease regulatory subunit 6B%2C putative
Pf3D7_13_v3-475110|PF3D7_1367400	Pf3D7_13_v3-475110	PF3D7_1367400	distant cis	1.08133e-07	0.00120114	0.0540541	0.601826	8	0.0372093	inter	PF3D7_1310800|-|PF3D7_1310900|+	conserved Plasmodium protein, unknown function	mitochondrial ribosomal protein S15 precursor, putative	conserved Plasmodium protein%2C unknown function
Pf3D7_11_v3-1392844|PF3D7_0107800	Pf3D7_11_v3-1392844	PF3D7_0107800	distant trans	1.08878e-07	0.00060471	0.0540541	2.2768	6	0.0436681	nsy	PF3D7_1135600	condensin-2 complex subunit D3, putative		double-strand break repair protein MRE11
Pf3D7_10_v3-638636|PF3D7_0728400	Pf3D7_10_v3-638636	PF3D7_0728400	distant trans	1.09121e-07	0.00014807	0.0540541	2.13069	5	0.0218341	syn	PF3D7_1015900	enolase		conserved Plasmodium protein%2C unknown function
Pf3D7_14_v3-670801|PF3D7_1453900	Pf3D7_14_v3-670801	PF3D7_1453900	distant cis	1.09486e-07	0.00081078	0.0544699	2.0628	9	0.0394737	nsy	PF3D7_1416600	conserved Plasmodium protein, unknown function		conserved Plasmodium protein%2C unknown function
Pf3D7_12_v3-1185255|PF3D7_1446800	Pf3D7_12_v3-1185255	PF3D7_1446800	distant trans	1.09802e-07	0.0012619	0.00415973	1.75316	16	0.0707965	nsy	PF3D7_1228900	conserved Plasmodium protein, unknown function		heme detoxification protein
Pf3D7_10_v3-1471050|PF3D7_1214700	Pf3D7_10_v3-1471050	PF3D7_1214700	distant trans	1.09988e-07	0.000407249	0.0544699	0.301555	5	0.0220264	nsy	PF3D7_1037100	pyruvate kinase 2		conserved Plasmodium protein%2C unknown function
Pf3D7_13_v3-2498998|PF3D7_1017500	Pf3D7_13_v3-2498998	PF3D7_1017500	distant trans	1.10086e-07	0.00244566	0.0544699	2.53381	9	0.0393013	syn	PF3D7_1362400	calpain		conserved Plasmodium protein%2C unknown function
Pf3D7_07_v3-1073723|PF3D7_0407400	Pf3D7_07_v3-1073723	PF3D7_0407400	distant trans	1.10207e-07	0.000136019	0.0544699	0.419714	11	0.0480349	syn	PF3D7_0725300	conserved Plasmodium protein, unknown function		conserved Plasmodium protein%2C unknown function
Pf3D7_14_v3-3155722|PF3D7_0511900	Pf3D7_14_v3-3155722	PF3D7_0511900	distant trans	1.11125e-07	0.00123438	0.0544699	2.37564	6	0.027907	inter	PF3D7_1476600|+|PF3D7_1476700|+	Plasmodium exported protein, unknown function	lysophospholipase, putative	conserved Plasmodium protein%2C unknown function
Pf3D7_07_v3-882474|PF3D7_0109200	Pf3D7_07_v3-882474	PF3D7_0109200	distant trans	1.12258e-07	0.00078617	0.0548857	0.403111	6	0.0285714	inter	PF3D7_0720300|-|PF3D7_0720400|+	conserved Plasmodium protein, unknown function	ferrodoxin reductase-like protein	cleavage and polyadenylation specificity factor subunit 5%2C putative
Pf3D7_10_v3-94517|PF3D7_1323500	Pf3D7_10_v3-94517	PF3D7_1323500	distant trans	1.12938e-07	0.00125452	0.0548857	0.605422	7	0.0328638	inter	PF3D7_1001700|-|PF3D7_1001800|-	Plasmodium exported protein (PHISTc), unknown function	Plasmodium exported protein (PHISTc), unknown function	plasmepsin V
Pf3D7_10_v3-1392117|PF3D7_0901300	Pf3D7_10_v3-1392117	PF3D7_0901300	distant trans	1.13588e-07	6.64072e-05	0.0553015	0.343761	5	0.0218341	nsy	PF3D7_1035100	probable protein, unknown function		rifin
Pf3D7_10_v3-1392146|PF3D7_0901300	Pf3D7_10_v3-1392146	PF3D7_0901300	distant trans	1.13588e-07	6.64072e-05	0.0553015	0.343761	5	0.0218341	nsy	PF3D7_1035100	probable protein, unknown function		rifin
Pf3D7_13_v3-1659270|PF3D7_1446800	Pf3D7_13_v3-1659270	PF3D7_1446800	distant trans	1.13603e-07	0.0012619	0.00415973	1.8486	12	0.0524017	nsy	PF3D7_1342100	aconitate hydratase		heme detoxification protein
Pf3D7_13_v3-107034|PF3D7_1326000	Pf3D7_13_v3-107034	PF3D7_1326000	distant cis	1.16623e-07	0.0001993	0.00415973	1.85756	14	0.0614035	nsy	PF3D7_1301800	surface-associated interspersed protein 13.1 (SURFIN 13.1), pseudogene		conserved Plasmodium protein%2C unknown function
Pf3D7_09_v3-386941|PF3D7_0632400	Pf3D7_09_v3-386941	PF3D7_0632400	distant trans	1.17077e-07	0.000216748	0.00415973	2.02653	11	0.0506912	inter	PF3D7_0908300|-|PF3D7_0908400|+	conserved protein, unknown function	conserved Plasmodium protein, unknown function	rifin
Pf3D7_10_v3-1068091|PF3D7_1006500	Pf3D7_10_v3-1068091	PF3D7_1006500	distant cis	1.17138e-07	0.00260234	0.0557173	2.9015	6	0.0263158	nsy	PF3D7_1025500	conserved Plasmodium protein, unknown function		conserved Plasmodium protein%2C unknown function
Pf3D7_04_v3-644562|PF3D7_1041000	Pf3D7_04_v3-644562	PF3D7_1041000	distant trans	1.17339e-07	0.00260681	0.00415973	1.83309	35	0.163551	inter	PF3D7_0414100|-|PF3D7_0414200|-	conserved Plasmodium membrane protein, unknown function	calmodulin-like protein	rifin
Pf3D7_13_v3-299110|PF3D7_1327200	Pf3D7_13_v3-299110	PF3D7_1327200	distant cis	1.17878e-07	0.000872923	0.00415973	1.75332	13	0.0666667	inter	PF3D7_1306400|-|PF3D7_1306500|+	26S protease regulatory subunit 10B, putative	MORN repeat protein, putative	ribonuclease P protein subunit RPR2%2C putative
Pf3D7_07_v3-1333950|PF3D7_1234500	Pf3D7_07_v3-1333950	PF3D7_1234500	distant trans	1.18591e-07	0.00131731	0.0557173	0.428462	6	0.0275229	nsy	PF3D7_0731000	unspecified product		conserved Plasmodium protein%2C unknown function
Pf3D7_14_v3-2334814|PF3D7_1315600	Pf3D7_14_v3-2334814	PF3D7_1315600	distant trans	1.21322e-07	0.00107885	0.0569647	1.84453	10	0.0444444	nsy	PF3D7_1456900	conserved protein, unknown function		CDP-diacylglycerol--inositol 3-phosphatidyltransferase
Pf3D7_04_v3-922801|PF3D7_1403300	Pf3D7_04_v3-922801	PF3D7_1403300	distant trans	1.2391e-07	0.000458797	0.0569647	2.84275	5	0.0218341	syn	PF3D7_0420300	transcription factor with AP2 domain(s)		conserved Plasmodium protein%2C unknown function
Pf3D7_14_v3-2308775|PF3D7_0932200	Pf3D7_14_v3-2308775	PF3D7_0932200	distant trans	1.23959e-07	0.000393412	0.00415973	1.39631	11	0.0526316	inter	PF3D7_1456300|-|PF3D7_1456400|-	conserved Plasmodium protein, unknown function	conserved Plasmodium protein, unknown function	profilin
Pf3D7_12_v3-1790210|PF3D7_1242000	Pf3D7_12_v3-1790210	PF3D7_1242000	local	1.24938e-07	0.00277562	0.00415973	0.498465	10	0.0797872	inter	PF3D7_1242000|-|PF3D7_1242100|+	conserved Plasmodium protein, unknown function	conserved Plasmodium protein, unknown function	conserved Plasmodium protein%2C unknown function
Pf3D7_05_v3-805119|PF3D7_0809100	Pf3D7_05_v3-805119	PF3D7_0809100	distant trans	1.26391e-07	0.00140395	0.0569647	1.89211	5	0.0218341	nsy	PF3D7_0519500	carbon catabolite repressor protein 4, putative		erythrocyte membrane protein 1%2C PfEMP1
Pf3D7_04_v3-132509|PF3D7_0402200	Pf3D7_04_v3-132509	PF3D7_0402200	local	1.26738e-07	0.000525753	0.00415973	0.740368	35	0.157658	nsy	PF3D7_0402200	surface-associated interspersed protein 4.1 (SURFIN 4.1), pseudogene		surface-associated interspersed protein 4.1 (SURFIN 4.1)%2C pseudogene
Pf3D7_10_v3-1392659|PF3D7_1328400	Pf3D7_10_v3-1392659	PF3D7_1328400	distant trans	1.26964e-07	0.00141032	0.0569647	0.349706	8	0.0349345	syn	PF3D7_1035100	probable protein, unknown function		conserved protein%2C unknown function
Pf3D7_13_v3-257719|PF3D7_1233200	Pf3D7_13_v3-257719	PF3D7_1233200	distant trans	1.27834e-07	0.000202855	0.00415973	0.435536	18	0.0789474	syn	PF3D7_1305300	conserved Plasmodium protein, unknown function		conserved Plasmodium protein%2C unknown function
Pf3D7_04_v3-132478|PF3D7_0402200	Pf3D7_04_v3-132478	PF3D7_0402200	local	1.2898e-07	0.000525753	0.00415973	0.75667	41	0.180617	nsy	PF3D7_0402200	surface-associated interspersed protein 4.1 (SURFIN 4.1), pseudogene		surface-associated interspersed protein 4.1 (SURFIN 4.1)%2C pseudogene
Pf3D7_10_v3-1404055|PF3D7_1038100	Pf3D7_10_v3-1404055	PF3D7_1038100	distant cis	1.29326e-07	0.000205222	0.0569647	0.512662	8	0.0365297	inter	PF3D7_1035300|+|PF3D7_1035400|+	glutamate-rich protein	merozoite surface protein 3	GDP dissociation inhibitor%2C putative
Pf3D7_03_v3-558675|PF3D7_0937200	Pf3D7_03_v3-558675	PF3D7_0937200	distant trans	1.29632e-07	0.00287991	0.0569647	0.579573	9	0.04	nsy	PF3D7_0313700.2			lysophospholipase%2C putative
Pf3D7_08_v3-972189|PF3D7_0505300	Pf3D7_08_v3-972189	PF3D7_0505300	distant trans	1.30423e-07	0.00289747	0.0569647	2.60348	6	0.0452489	inter	PF3D7_0821600|+|PF3D7_0821700|+	clp1-related protein, putative	60S ribosomal protein L22, putative	UDP-N-acetylglucosamine transporter%2C putative
Pf3D7_14_v3-2062128|PF3D7_0700200	Pf3D7_14_v3-2062128	PF3D7_0700200	distant trans	1.31214e-07	0.000364381	0.00415973	2.0407	12	0.0530973	nsy	PF3D7_1450400	zinc finger protein, putative		rifin
Pf3D7_10_v3-673969|PF3D7_1100100	Pf3D7_10_v3-673969	PF3D7_1100100	distant trans	1.32985e-07	0.0014772	0.0582121	2.28088	9	0.0428571	inter	PF3D7_1016700|-|PF3D7_1016800|-	Plasmodium exported protein (PHISTc), unknown function	Plasmodium exported protein (PHISTc), unknown function	erythrocyte membrane protein 1%2C PfEMP1
Pf3D7_10_v3-1152876|PF3D7_1317100	Pf3D7_10_v3-1152876	PF3D7_1317100	distant trans	1.33747e-07	0.00297133	0.0582121	0.489294	5	0.0280899	inter	PF3D7_1027700|-|PF3D7_1027800|-	centrin-3	60S ribosomal protein L3	DNA replication licensing factor MCM4
Pf3D7_02_v3-608790|PF3D7_0913200	Pf3D7_02_v3-608790	PF3D7_0913200	distant trans	1.35212e-07	0.00300388	0.00415973	1.97732	8	0.0611354	nsy	PF3D7_0214800	conserved Plasmodium membrane protein, unknown function		elongation factor 1-beta
Pf3D7_06_v3-109561|PF3D7_1421300	Pf3D7_06_v3-109561	PF3D7_1421300	distant trans	1.35403e-07	0.000130787	0.0586279	0.280777	5	0.0220264	nsy	PF3D7_0602600	conserved Plasmodium protein, unknown function		conserved Plasmodium protein%2C unknown function
Pf3D7_08_v3-413870|PF3D7_1027900	Pf3D7_08_v3-413870	PF3D7_1027900	distant trans	1.37444e-07	0.000763366	0.00415973	1.68035	12	0.0533333	nsy	PF3D7_0808100	AP-3 complex subunit delta, putative		palmitoyltransferase DHHC10%2C putative
Pf3D7_13_v3-1613732|PF3D7_1432700	Pf3D7_13_v3-1613732	PF3D7_1432700	distant trans	1.37794e-07	0.00192086	0.00415973	1.67418	14	0.0611354	nsy	PF3D7_1340500	conserved Plasmodium protein, unknown function		protein-L-isoaspartate(D-aspartate) O-methyltransferase%2C putative
Pf3D7_03_v3-907766|PF3D7_0307800	Pf3D7_03_v3-907766	PF3D7_0307800	distant cis	1.38491e-07	0.00307672	0.0590437	0.403079	5	0.0219298	nsy	PF3D7_0321700	microtubule and actin binding protein, putative		conserved Plasmodium protein%2C unknown function
Pf3D7_07_v3-1291229|PF3D7_1406100	Pf3D7_07_v3-1291229	PF3D7_1406100	distant trans	1.38961e-07	8.34368e-05	0.00415973	0.539453	20	0.0934579	inter	PF3D7_0730200|-|PF3D7_0730300|+	AP-4 complex subunit beta, putative	transcription factor with AP2 domain(s)	conserved Plasmodium protein%2C unknown function
Pf3D7_10_v3-1152876|PF3D7_0825100	Pf3D7_10_v3-1152876	PF3D7_0825100	distant trans	1.39471e-07	0.000837987	0.0590437	2.88979	5	0.0280899	inter	PF3D7_1027700|-|PF3D7_1027800|-	centrin-3	60S ribosomal protein L3	ankyrin-repeat protein%2C putative
Pf3D7_10_v3-1153838|PF3D7_0700500	Pf3D7_10_v3-1153838	PF3D7_0700500	distant trans	1.39659e-07	0.00103422	0.0590437	2.10197	5	0.0218341	syn	PF3D7_1027800	60S ribosomal protein L3		rifin
Pf3D7_13_v3-2291098|PF3D7_1115600	Pf3D7_13_v3-2291098	PF3D7_1115600	distant trans	1.40196e-07	0.000283145	0.0590437	1.86169	5	0.0228311	inter	PF3D7_1357700|-|PF3D7_1357800|+	U3 small nucleolar RNA-associated protein 21, putative	T-complex protein 1 subunit delta	peptidyl-prolyl cis-trans isomerase
Pf3D7_13_v3-2790590|PF3D7_1019300	Pf3D7_13_v3-2790590	PF3D7_1019300	distant trans	1.41185e-07	0.00313656	0.0594595	1.86003	8	0.0368664	inter	PF3D7_1370300|+|PF3D7_1371500|-	membrane associated histidine-rich protein	probable protein, unknown function	zinc finger protein%2C putative
Pf3D7_04_v3-132488|PF3D7_0402200	Pf3D7_04_v3-132488	PF3D7_0402200	local	1.41993e-07	0.000525753	0.00415973	0.754489	40	0.176211	nsy	PF3D7_0402200	surface-associated interspersed protein 4.1 (SURFIN 4.1), pseudogene		surface-associated interspersed protein 4.1 (SURFIN 4.1)%2C pseudogene
Pf3D7_04_v3-132487|PF3D7_0402200	Pf3D7_04_v3-132487	PF3D7_0402200	local	1.41993e-07	0.000525753	0.00415973	0.754489	40	0.176211	nsy	PF3D7_0402200	surface-associated interspersed protein 4.1 (SURFIN 4.1), pseudogene		surface-associated interspersed protein 4.1 (SURFIN 4.1)%2C pseudogene
Pf3D7_09_v3-421137|PF3D7_0203300	Pf3D7_09_v3-421137	PF3D7_0203300	distant trans	1.42013e-07	0.000788742	0.00415973	0.56024	13	0.0625	nsy	PF3D7_0909300	apoptosis-related protein		ERCC1 nucleotide excision repair protein%2C putative
Pf3D7_02_v3-238338|PF3D7_0216400	Pf3D7_02_v3-238338	PF3D7_0216400	distant cis	1.43506e-07	0.00318813	0.0598753	2.18624	9	0.0420561	intron	PF3D7_0205900	26S proteasome regulatory subunit RPN1, putative		vacuolar protein sorting-associated protein 45%2C putative
Pf3D7_11_v3-742830|PF3D7_1119700	Pf3D7_11_v3-742830	PF3D7_1119700	local	1.43687e-07	0.00319216	0.00415973	0.827857	71	0.318386	inter	PF3D7_1119600|-|PF3D7_1119700|+	ATP-dependent zinc metalloprotease FTSH, putative	conserved Plasmodium protein, unknown function	conserved Plasmodium protein%2C unknown function
Pf3D7_13_v3-1248508|PF3D7_0406700	Pf3D7_13_v3-1248508	PF3D7_0406700	distant trans	1.44386e-07	0.00320768	0.00415973	1.55563	15	0.0828729	inter	PF3D7_1329400|+|PF3D7_1329500|+	AMP deaminase, putative	conserved Plasmodium protein, unknown function	conserved Plasmodium protein%2C unknown function
Pf3D7_03_v3-472007|PF3D7_1367800	Pf3D7_03_v3-472007	PF3D7_1367800	distant trans	1.44695e-07	0.00321454	0.0598753	2.09137	9	0.0393013	syn	PF3D7_0311100	pre-mRNA splicing factor, putative		secreted ookinete protein%2C putative
Pf3D7_08_v3-1230618|PF3D7_0707300	Pf3D7_08_v3-1230618	PF3D7_0707300	distant trans	1.46014e-07	7.72346e-05	0.0598753	1.55684	5	0.0218341	nsy	PF3D7_0828600	folate transporter 1		rhoptry-associated membrane antigen
Pf3D7_14_v3-1574332|PF3D7_1230400	Pf3D7_14_v3-1574332	PF3D7_1230400	distant trans	1.4631e-07	0.00325042	0.0598753	1.97445	7	0.0307018	inter	PF3D7_1438800|+|PF3D7_1438900|+	conserved Plasmodium protein, unknown function	thioredoxin peroxidase 1	ATP-dependent protease subunit ClpQ
Pf3D7_03_v3-137036|PF3D7_0605600	Pf3D7_03_v3-137036	PF3D7_0605600	distant trans	1.46647e-07	0.00136848	0.00415973	2.07775	5	0.384211	intron	PF3D7_0302500	cytoadherence linked asexual protein 3.1		nucleoside diphosphate kinase%2C putative
Pf3D7_12_v3-1058991|PF3D7_1478800	Pf3D7_12_v3-1058991	PF3D7_1478800	distant trans	1.47017e-07	0.00326612	0.00415973	0.680305	21	0.152838	nsy	PF3D7_1226100	haloacid dehalogenase-like hydrolase, putative		Plasmodium exported protein%2C unknown function
Pf3D7_04_v3-133624|PF3D7_0713400	Pf3D7_04_v3-133624	PF3D7_0713400	distant trans	1.50093e-07	0.00111149	0.0602911	0.539112	6	0.0262009	nsy	PF3D7_0402200	surface-associated interspersed protein 4.1 (SURFIN 4.1), pseudogene		serpentine receptor%2C putative
Pf3D7_14_v3-2464312|PF3D7_0723500	Pf3D7_14_v3-2464312	PF3D7_0723500	distant trans	1.5024e-07	0.000713855	0.0602911	2.36332	6	0.0280374	inter	PF3D7_1460400|+|PF3D7_1460500|+	ubiquitin carboxyl-terminal hydrolase isozyme L3	conserved Plasmodium protein, unknown function	dynactin subunit 5%2C putative
Pf3D7_08_v3-1312098|PF3D7_0931400	Pf3D7_08_v3-1312098	PF3D7_0931400	distant trans	1.50535e-07	0.000222952	0.0602911	0.493072	11	0.0482456	nsy	PF3D7_0830800	surface-associated interspersed protein 8.2 (SURFIN 8.2)		conserved Plasmodium protein%2C unknown function
Pf3D7_01_v3-207203|PF3D7_1317800	Pf3D7_01_v3-207203	PF3D7_1317800	distant trans	1.52578e-07	0.00150312	0.0602911	0.400087	5	0.0221239	nsy	PF3D7_0104600	conserved Plasmodium protein, unknown function		40S ribosomal protein S19
Pf3D7_08_v3-1214394|PF3D7_0628200	Pf3D7_08_v3-1214394	PF3D7_0628200	distant trans	1.52712e-07	0.000188481	0.0602911	0.573809	6	0.0265487	nsy	PF3D7_0828100	conserved Plasmodium protein, unknown function		eukaryotic translation initiation factor 2-alpha kinase
Pf3D7_12_v3-2026119|PF3D7_1253700	Pf3D7_12_v3-2026119	PF3D7_1253700	distant cis	1.53082e-07	0.00340086	0.0602911	2.94276	6	0.0262009	nsy	PF3D7_1249700	conserved Plasmodium protein, unknown function		rifin
Pf3D7_13_v3-1500223|PF3D7_1337500	Pf3D7_13_v3-1500223	PF3D7_1337500	local	1.53957e-07	0.00171016	0.00457571	0.594018	22	0.0960699	nsy	PF3D7_1337200	1-deoxy-D-xylulose 5-phosphate synthase		conserved Plasmodium protein%2C unknown function
Pf3D7_04_v3-1136710|PF3D7_0900700	Pf3D7_04_v3-1136710	PF3D7_0900700	distant trans	1.54526e-07	0.00171647	0.0602911	2.80101	5	0.0218341	intron	PF3D7_0425200	Plasmodium exported protein (hyp15), unknown function		rifin
Pf3D7_04_v3-1136696|PF3D7_0900700	Pf3D7_04_v3-1136696	PF3D7_0900700	distant trans	1.54526e-07	0.00171647	0.0602911	2.80101	5	0.0218341	intron	PF3D7_0425200	Plasmodium exported protein (hyp15), unknown function		rifin
Pf3D7_09_v3-192562|PF3D7_1425700	Pf3D7_09_v3-192562	PF3D7_1425700	distant trans	1.54891e-07	0.00344107	0.0602911	0.613154	8	0.0349345	nsy	PF3D7_0904100	AP-4 complex subunit epsilon, putative		conserved Plasmodium protein%2C unknown function
Pf3D7_14_v3-2357927|PF3D7_0220800	Pf3D7_14_v3-2357927	PF3D7_0220800	distant trans	1.57171e-07	0.000872926	0.0602911	2.09882	7	0.0307018	nsy	PF3D7_1457400	conserved Plasmodium protein, unknown function		cytoadherence linked asexual protein 2
Pf3D7_14_v3-1933371|PF3D7_0831600	Pf3D7_14_v3-1933371	PF3D7_0831600	distant trans	1.57849e-07	0.00350678	0.0602911	1.48457	8	0.0366972	inter	PF3D7_1447100|-|PF3D7_1447200|+	conserved Plasmodium protein, unknown function	conserved Plasmodium protein, unknown function	cytoadherence linked asexual protein 8
Pf3D7_01_v3-145227|PF3D7_1454000	Pf3D7_01_v3-145227	PF3D7_1454000	distant trans	1.58718e-07	0.000108883	0.00457571	0.397642	10	0.0786026	syn	PF3D7_0103300	conserved Plasmodium protein, unknown function		RNA-binding protein%2C putative
Pf3D7_06_v3-404679|PF3D7_1017700	Pf3D7_06_v3-404679	PF3D7_1017700	distant trans	1.61164e-07	0.00358042	0.00499168	2.23223	8	0.0666667	nsy	PF3D7_0609500	conserved Plasmodium protein, unknown function		conserved Plasmodium protein%2C unknown function
Pf3D7_02_v3-392971|PF3D7_1403300	Pf3D7_02_v3-392971	PF3D7_1403300	distant trans	1.65008e-07	0.000523689	0.00499168	1.94637	13	0.0577778	inter	PF3D7_0209500|-|PF3D7_0209600|-	conserved Plasmodium protein, unknown function	transporter, putative	conserved Plasmodium protein%2C unknown function
Pf3D7_05_v3-921360|PF3D7_1105900	Pf3D7_05_v3-921360	PF3D7_1105900	distant trans	1.65044e-07	0.00366662	0.0615385	0.488218	7	0.0309735	nsy	PF3D7_0522400	conserved Plasmodium protein, unknown function		conserved Plasmodium membrane protein%2C unknown function
Pf3D7_07_v3-370792|PF3D7_1450700	Pf3D7_07_v3-370792	PF3D7_1450700	distant trans	1.66697e-07	0.00123445	0.0615385	0.479883	5	0.0218341	nsy	PF3D7_0708000	cytoskeleton associated protein, putative		conserved Plasmodium protein%2C unknown function
Pf3D7_05_v3-312895|PF3D7_0507600	Pf3D7_05_v3-312895	PF3D7_0507600	local	1.6721e-07	0.00371474	0.00499168	1.43478	41	0.273333	inter	PF3D7_0507500|-|PF3D7_0507600|+	subtilisin-like protease 1	cell differentiation protein, putative	cell differentiation protein%2C putative
Pf3D7_03_v3-358276|PF3D7_1454000	Pf3D7_03_v3-358276	PF3D7_1454000	distant trans	1.67272e-07	0.000108883	0.0615385	0.387681	8	0.0349345	nsy	PF3D7_0308100	conserved Plasmodium protein, unknown function		RNA-binding protein%2C putative
Pf3D7_08_v3-915777|PF3D7_0404200	Pf3D7_08_v3-915777	PF3D7_0404200	distant trans	1.68359e-07	7.63321e-05	0.0619543	0.545366	6	0.0289855	inter	PF3D7_0820200|-|PF3D7_0820300|+	phosphatidylglycerophosphate synthase	conserved Plasmodium protein, unknown function	conserved Plasmodium protein%2C unknown function
Pf3D7_14_v3-2304609|PF3D7_1214700	Pf3D7_14_v3-2304609	PF3D7_1214700	distant trans	1.70254e-07	0.000472794	0.0623701	0.311094	5	0.0220264	nsy	PF3D7_1456200	conserved Plasmodium protein, unknown function		conserved Plasmodium protein%2C unknown function
Pf3D7_02_v3-311843|PF3D7_1032800	Pf3D7_02_v3-311843	PF3D7_1032800	distant trans	1.71311e-07	0.00380585	0.00499168	0.588427	12	0.0530973	nsy	PF3D7_0207700	serine repeat antigen 4		leucine-rich repeat protein
Pf3D7_08_v3-808308|PF3D7_1307700	Pf3D7_08_v3-808308	PF3D7_1307700	distant trans	1.73018e-07	0.000202303	0.0627859	0.487315	5	0.0229358	nsy	PF3D7_0817700	rhoptry neck protein 5		conserved Plasmodium protein%2C unknown function
Pf3D7_05_v3-675808|PF3D7_1421300	Pf3D7_05_v3-675808	PF3D7_1421300	distant trans	1.74179e-07	0.000154782	0.0627859	0.337273	7	0.0410959	inter	PF3D7_0516100|+|PF3D7_0516200|-	cation-transporting ATPase 1	40S ribosomal protein S11	conserved Plasmodium protein%2C unknown function
Pf3D7_13_v3-1333340|PF3D7_1200200	Pf3D7_13_v3-1333340	PF3D7_1200200	distant trans	1.74322e-07	0.000484091	0.00499168	3.04188	14	0.0611354	nsy	PF3D7_1332200	conserved Plasmodium protein, unknown function		rifin
Pf3D7_10_v3-458084|PF3D7_1149600	Pf3D7_10_v3-458084	PF3D7_1149600	distant trans	1.75608e-07	0.000121916	0.0627859	0.516852	10	0.0436681	nsy	PF3D7_1011800	PRE-binding protein		DnaJ protein%2C putative
Pf3D7_03_v3-253375|PF3D7_0812300	Pf3D7_03_v3-253375	PF3D7_0812300	distant trans	1.76568e-07	0.00196132	0.0627859	0.393053	11	0.0480349	nsy	PF3D7_0305200	conserved Plasmodium protein, unknown function		sporozoite surface protein 3%2C putative
Pf3D7_12_v3-982070|PF3D7_1105800	Pf3D7_12_v3-982070	PF3D7_1105800	distant trans	1.77979e-07	0.00395399	0.00499168	1.56574	24	0.171053	nsy	PF3D7_1224200	BRO1 domain-containing protein, putative		conserved Apicomplexan protein%2C unknown function
Pf3D7_14_v3-3163724|PF3D7_1476800	Pf3D7_14_v3-3163724	PF3D7_1476800	local	1.78351e-07	0.00132075	0.00499168	0.656584	15	0.0666667	inter	PF3D7_1476900|-|PF3D7_1477000|+	Plasmodium exported protein, unknown function, pseudogene	Plasmodium exported protein (hyp17), unknown function, pseudogene	lysophospholipase%2C putative
Pf3D7_14_v3-3227680|PF3D7_1414300	Pf3D7_14_v3-3227680	PF3D7_1414300	distant cis	1.78609e-07	0.000495998	0.0627859	2.32544	5	0.0228311	inter	PF3D7_1478400|-|PF3D7_1478500|+	Plasmodium exported protein, unknown function, pseudogene	Plasmodium exported protein (PHISTa), unknown function, pseudogene	60S ribosomal protein L10%2C putative
Pf3D7_14_v3-915576|PF3D7_1024600	Pf3D7_14_v3-915576	PF3D7_1024600	distant trans	1.79289e-07	0.00199154	0.0627859	0.359995	5	0.0218341	syn	PF3D7_1422700	conserved Plasmodium protein, unknown function		RAP protein%2C putative
Pf3D7_04_v3-1063872|PF3D7_0211900	Pf3D7_04_v3-1063872	PF3D7_0211900	distant trans	1.79654e-07	0.000234776	0.00499168	1.38412	33	0.144105	syn	PF3D7_0423600	conserved Plasmodium protein, unknown function		conserved Plasmodium protein%2C unknown function
Pf3D7_05_v3-1114583|PF3D7_0424300	Pf3D7_05_v3-1114583	PF3D7_0424300	distant trans	1.8008e-07	0.00400065	0.0627859	1.61655	5	0.0218341	nsy	PF3D7_0526600	conserved Plasmodium protein, unknown function		erythrocyte binding antigen-165%2C pseudogene
Pf3D7_14_v3-2840528|PF3D7_1115600	Pf3D7_14_v3-2840528	PF3D7_1115600	distant trans	1.81107e-07	0.000335289	0.0632017	1.88071	5	0.0227273	inter	PF3D7_1469200|-|PF3D7_1469300|-	shewanella-like protein phosphatase 1, putative	pre-rRNA-processing protein PNO1, putative	peptidyl-prolyl cis-trans isomerase
Pf3D7_10_v3-668167|PF3D7_0728400	Pf3D7_10_v3-668167	PF3D7_0728400	distant trans	1.81232e-07	0.000201313	0.0632017	2.08919	5	0.0331754	inter	PF3D7_1016600|-|PF3D7_1016700|-	Plasmodium exported protein (PHISTc), unknown function	Plasmodium exported protein (PHISTc), unknown function	conserved Plasmodium protein%2C unknown function
Pf3D7_13_v3-925084|PF3D7_1125400	Pf3D7_13_v3-925084	PF3D7_1125400	distant trans	1.81411e-07	0.00403023	0.0632017	1.66173	7	0.0305677	nsy	PF3D7_1322100	histone-lysine N-methyltransferase SET2		mitochondrial import inner membrane translocase subunit TIM44%2C putative
Pf3D7_07_v3-1232904|PF3D7_0728900	Pf3D7_07_v3-1232904	PF3D7_0728900	local	1.82634e-07	0.000676233	0.00499168	1.30142	81	0.36	intron	PF3D7_0728900	RNA-binding protein, putative		RNA-binding protein%2C putative
Pf3D7_14_v3-2770273|PF3D7_1210000	Pf3D7_14_v3-2770273	PF3D7_1210000	distant trans	1.83357e-07	0.000226303	0.0636175	2.42176	9	0.0430622	inter	PF3D7_1467800|+|PF3D7_1467900|+	conserved Plasmodium protein, unknown function	rab GTPase activator, putative	50S ribosomal protein L1%2C apicoplast%2C putative
Pf3D7_06_v3-693079|PF3D7_0928300	Pf3D7_06_v3-693079	PF3D7_0928300	distant trans	1.84304e-07	0.0002155	0.0644491	0.473653	9	0.0394737	nsy	PF3D7_0616700	ras GTPAse, putative		conserved Plasmodium protein%2C unknown function
Pf3D7_02_v3-608790|PF3D7_1226600	Pf3D7_02_v3-608790	PF3D7_1226600	distant trans	1.845e-07	0.00208639	0.00499168	2.0421	8	0.0611354	nsy	PF3D7_0214800	conserved Plasmodium membrane protein, unknown function		proliferating cell nuclear antigen 2
Pf3D7_01_v3-560404|PF3D7_0919600	Pf3D7_01_v3-560404	PF3D7_0919600	distant trans	1.85805e-07	0.00412785	0.00499168	2.22972	7	0.457778	inter	PF3D7_0114500|-|PF3D7_0114600|-	Plasmodium exported protein (hyp10), unknown function	stevor, pseudogene	dolichyl-diphosphooligosaccharide--protein glycosyltransferase%2C putative
Pf3D7_14_v3-35827|PF3D7_0216000	Pf3D7_14_v3-35827	PF3D7_0216000	distant trans	1.86163e-07	0.00413581	0.0644491	0.492548	6	0.0272727	inter	PF3D7_1401000|-|PF3D7_1401100|-	glycophorin binding protein	DnaJ protein, putative	DEAD/DEAH box helicase%2C putative
Pf3D7_09_v3-955633|PF3D7_0904100	Pf3D7_09_v3-955633	PF3D7_0904100	distant cis	1.86258e-07	0.00146123	0.0644491	0.369389	10	0.044843	inter	PF3D7_0923400|+|PF3D7_0923500|+	conserved Plasmodium protein, unknown function	cyclin-dependent kinases regulatory subunit, putative	AP-4 complex subunit epsilon%2C putative
Pf3D7_02_v3-693767|PF3D7_0913300	Pf3D7_02_v3-693767	PF3D7_0913300	distant trans	1.87671e-07	0.00208465	0.00499168	1.58199	17	0.105727	syn	PF3D7_0216700.1			conserved Plasmodium protein%2C unknown function
Pf3D7_03_v3-421181|PF3D7_0800200	Pf3D7_03_v3-421181	PF3D7_0800200	distant trans	1.8893e-07	0.00419728	0.0648649	2.39894	5	0.0218341	nsy	PF3D7_0310000	50S ribosomal protein L9, apicoplast, putative		erythrocyte membrane protein 1%2C PfEMP1
Pf3D7_13_v3-404100|PF3D7_1320300	Pf3D7_13_v3-404100	PF3D7_1320300	distant cis	1.92131e-07	0.00426839	0.0648649	0.414575	5	0.0234742	syn	PF3D7_1308800	tyrosine recombinase		conserved Plasmodium protein%2C unknown function
Pf3D7_08_v3-275743|PF3D7_0930100	Pf3D7_08_v3-275743	PF3D7_0930100	distant trans	1.92337e-07	0.000170919	0.0648649	2.44554	10	0.0438596	nsy	PF3D7_0804700	conserved Plasmodium protein, unknown function		conserved Plasmodium protein%2C unknown function
Pf3D7_04_v3-890347|PF3D7_0718400	Pf3D7_04_v3-890347	PF3D7_0718400	distant trans	1.92939e-07	0.00428634	0.0652807	2.01141	7	0.0318182	nsy	PF3D7_0419900	phosphatidylinositol 4-kinase, putative		mitochondrial ribosomal protein S8 precursor%2C putative
Pf3D7_04_v3-792257|PF3D7_0816400	Pf3D7_04_v3-792257	PF3D7_0816400	distant trans	1.96711e-07	0.000142677	0.0661123	2.45727	6	0.0262009	nsy	PF3D7_0417900	conserved Plasmodium protein, unknown function		EF-hand calcium-binding domain-containing protein%2C putative
Pf3D7_08_v3-164587|PF3D7_1315700	Pf3D7_08_v3-164587	PF3D7_1315700	distant trans	1.97133e-07	0.00437951	0.00499168	0.54284	11	0.0521327	inter	PF3D7_0802100|-|PF3D7_0802200|+	transcription factor with AP2 domain(s)	1-cys peroxiredoxin	tRNA (adenine(58)-N(1))-methyltransferase catalytic subunit TRM61%2C putative
Pf3D7_14_v3-3165024|PF3D7_1117200	Pf3D7_14_v3-3165024	PF3D7_1117200	distant trans	1.973e-07	0.00438321	0.0665281	0.327356	10	0.0456621	inter	PF3D7_1476900|-|PF3D7_1477000|+	Plasmodium exported protein, unknown function, pseudogene	Plasmodium exported protein (hyp17), unknown function, pseudogene	conserved Plasmodium protein%2C unknown function
Pf3D7_12_v3-1008896|PF3D7_1305700	Pf3D7_12_v3-1008896	PF3D7_1305700	distant trans	1.98417e-07	0.000226989	0.0665281	2.03606	5	0.0242718	inter	PF3D7_1224700|-|PF3D7_1224800|+	conserved Plasmodium protein, unknown function	conserved Plasmodium protein, unknown function	conserved Plasmodium protein%2C unknown function
Pf3D7_03_v3-169610|PF3D7_0707300	Pf3D7_03_v3-169610	PF3D7_0707300	distant trans	2.01216e-07	0.000101596	0.0665281	1.36634	10	0.0473934	intron	PF3D7_0303200	HAD superfamily protein, putative		rhoptry-associated membrane antigen
Pf3D7_04_v3-1063872|PF3D7_1215100	Pf3D7_04_v3-1063872	PF3D7_1215100	distant trans	2.02404e-07	0.0044966	0.00540765	1.33345	33	0.144105	syn	PF3D7_0423600	conserved Plasmodium protein, unknown function		conserved Plasmodium protein%2C unknown function
Pf3D7_12_v3-2135443|PF3D7_1252700	Pf3D7_12_v3-2135443	PF3D7_1252700	distant cis	2.02568e-07	0.00150008	0.0665281	1.97495	7	0.0316742	inter	PF3D7_1252300|-|PF3D7_1252400|+	conserved Plasmodium protein, unknown function	reticulocyte binding protein homologue 3, pseudogene	Plasmodium exported protein (PHISTb)%2C unknown function
Pf3D7_14_v3-3152543|PF3D7_1317800	Pf3D7_14_v3-3152543	PF3D7_1317800	distant trans	2.02978e-07	0.00150312	0.0665281	0.502321	9	0.0393013	nsy	PF3D7_1476600	Plasmodium exported protein, unknown function		40S ribosomal protein S19
Pf3D7_14_v3-284143|PF3D7_0530400	Pf3D7_14_v3-284143	PF3D7_0530400	distant trans	2.03068e-07	0.000410123	0.0665281	0.386368	5	0.0218341	nsy	PF3D7_1407800	plasmepsin IV		conserved Plasmodium protein%2C unknown function
Pf3D7_10_v3-93439|PF3D7_0400900	Pf3D7_10_v3-93439	PF3D7_0400900	distant trans	2.04545e-07	0.000965431	0.0673597	2.52313	7	0.0321101	intron	PF3D7_1001700	Plasmodium exported protein (PHISTc), unknown function		rifin
Pf3D7_08_v3-1192928|PF3D7_0604400	Pf3D7_08_v3-1192928	PF3D7_0604400	distant trans	2.05257e-07	0.00455998	0.0673597	2.11944	7	0.0309735	inter	PF3D7_0827600|-|PF3D7_0827700|-	conserved Plasmodium protein, unknown function	magnesium transporter, putative	conserved Plasmodium protein%2C unknown function
Pf3D7_03_v3-358389|PF3D7_0632400	Pf3D7_03_v3-358389	PF3D7_0632400	distant trans	2.05911e-07	0.000351886	0.00540765	1.6411	25	0.10917	nsy	PF3D7_0308100	conserved Plasmodium protein, unknown function		rifin
Pf3D7_04_v3-540350|PF3D7_0105900	Pf3D7_04_v3-540350	PF3D7_0105900	distant trans	2.07539e-07	0.00461069	0.00540765	1.46621	24	0.104803	syn	PF3D7_0412100	mitochondrial ribosomal protein S12 precursor, putative		DNA binding protein%2C putative
Pf3D7_04_v3-927479|PF3D7_0211900	Pf3D7_04_v3-927479	PF3D7_0211900	distant trans	2.08313e-07	0.000257104	0.0673597	2.22306	9	0.039823	nsy	PF3D7_0420300	transcription factor with AP2 domain(s)		conserved Plasmodium protein%2C unknown function
Pf3D7_09_v3-932451|PF3D7_0818200	Pf3D7_09_v3-932451	PF3D7_0818200	distant trans	2.09636e-07	0.00155243	0.00540765	0.745025	26	0.113537	nsy	PF3D7_0922800	conserved Plasmodium protein, unknown function		14-3-3 protein
Pf3D7_08_v3-1144251|PF3D7_0324800	Pf3D7_08_v3-1144251	PF3D7_0324800	distant trans	2.09826e-07	0.0046615	0.0681913	3.61011	5	0.0219298	syn	PF3D7_0826200	alpha/beta hydrolase, putative		rifin
Pf3D7_14_v3-1034024|PF3D7_1003600	Pf3D7_14_v3-1034024	PF3D7_1003600	distant trans	2.10853e-07	0.000167297	0.0681913	1.48001	7	0.030837	nsy	PF3D7_1426600	conserved Plasmodium protein, unknown function		inner membrane complex protein 1c%2C putative
Pf3D7_09_v3-274243|PF3D7_0902700	Pf3D7_09_v3-274243	PF3D7_0902700	distant cis	2.11167e-07	0.00469128	0.0681913	2.85519	9	0.0409091	intron	PF3D7_0905400	high molecular weight rhoptry protein 3		Plasmodium exported protein (PHISTb)%2C unknown function%2C pseudogene
Pf3D7_08_v3-1213959|PF3D7_0425800	Pf3D7_08_v3-1213959	PF3D7_0425800	distant trans	2.11724e-07	0.00156788	0.0681913	2.2356	5	0.0220264	nsy	PF3D7_0828100	conserved Plasmodium protein, unknown function		erythrocyte membrane protein 1%2C PfEMP1
Pf3D7_06_v3-1251945|PF3D7_0912800	Pf3D7_06_v3-1251945	PF3D7_0912800	distant trans	2.12166e-07	0.00466923	0.0681913	1.85947	7	0.0331754	inter	PF3D7_0629900|+|PF3D7_0630000|-	sec14-like cytosolic factor or phosphatidylinositol/phosphatidylcholine transfer protein, putative	CPW-WPC family protein	tRNA (adenine(58)-N(1))-methyltransferase non-catalytic subunit TRM6%2C putative
Pf3D7_05_v3-1187168|PF3D7_0522900	Pf3D7_05_v3-1187168	PF3D7_0522900	distant cis	2.12617e-07	0.000429408	0.00540765	2.01288	19	0.0829694	syn	PF3D7_0529000	conserved Plasmodium protein, unknown function		zinc finger protein%2C putative
Pf3D7_14_v3-2840528|PF3D7_1209500	Pf3D7_14_v3-2840528	PF3D7_1209500	distant trans	2.12663e-07	0.00157484	0.0681913	2.45831	5	0.0227273	inter	PF3D7_1469200|-|PF3D7_1469300|-	shewanella-like protein phosphatase 1, putative	pre-rRNA-processing protein PNO1, putative	cGMP-specific phosphodiesterase
Pf3D7_07_v3-500008|PF3D7_0323500	Pf3D7_07_v3-500008	PF3D7_0323500	distant trans	2.12668e-07	0.000337474	0.0681913	0.442081	7	0.0318182	inter	PF3D7_0711300|+|PF3D7_0711400|-	conserved Plasmodium protein, unknown function	histone deacetylase complex subunit SAP18, putative	survival motor neuron-like protein
Pf3D7_13_v3-1311637|PF3D7_1025500	Pf3D7_13_v3-1311637	PF3D7_1025500	distant trans	2.12727e-07	0.00472593	0.00540765	1.56825	18	0.0786026	syn	PF3D7_1331400	CPW-WPC family protein		conserved Plasmodium protein%2C unknown function
Pf3D7_03_v3-253375|PF3D7_1116100	Pf3D7_03_v3-253375	PF3D7_1116100	distant trans	2.12809e-07	0.00157592	0.0686071	0.633452	11	0.0480349	nsy	PF3D7_0305200	conserved Plasmodium protein, unknown function		serine esterase%2C putative
Pf3D7_05_v3-971417|PF3D7_0523200	Pf3D7_05_v3-971417	PF3D7_0523200	local	2.1311e-07	0.00236723	0.00540765	1.66981	41	0.197115	inter	PF3D7_0523300|-|PF3D7_0523400|+	conserved Plasmodium protein, unknown function	DnaJ protein, putative	conserved Plasmodium protein%2C unknown function
Pf3D7_01_v3-162981|PF3D7_1139200	Pf3D7_01_v3-162981	PF3D7_1139200	distant trans	2.13149e-07	0.00473531	0.00540765	1.37666	44	0.248908	nsy	PF3D7_0103600	ATP-dependent RNA helicase, putative		conserved Plasmodium protein%2C unknown function
Pf3D7_04_v3-538486|PF3D7_0422400	Pf3D7_04_v3-538486	PF3D7_0422400	distant cis	2.14095e-07	0.00237817	0.0686071	1.97637	9	0.0393013	syn	PF3D7_0412000	conserved Plasmodium protein, unknown function		40S ribosomal protein S19
Pf3D7_09_v3-819912|PF3D7_0804500	Pf3D7_09_v3-819912	PF3D7_0804500	distant trans	2.1434e-07	0.00476177	0.00540765	1.26442	44	0.198198	inter	PF3D7_0919900|-|PF3D7_0920000|+	regulator of chromosome condensation, putative	long chain fatty acid elongation enzyme, putative	conserved Plasmodium membrane protein%2C unknown function
Pf3D7_13_v3-1127361|PF3D7_0616000	Pf3D7_13_v3-1127361	PF3D7_0616000	distant trans	2.153e-07	0.0047831	0.0686071	1.8569	7	0.0325581	inter	PF3D7_1326700|+|PF3D7_1326800|-	conserved Apicomplexan protein, unknown function	syntaxin, Qa-SNARE family	pyridoxal kinase
Pf3D7_03_v3-469962|PF3D7_0724900	Pf3D7_03_v3-469962	PF3D7_0724900	distant trans	2.15584e-07	0.0023947	0.0686071	1.88189	11	0.0488889	syn	PF3D7_0311000	conserved Plasmodium protein, unknown function		kinesin-19%2C putative
Pf3D7_14_v3-364885|PF3D7_1315200	Pf3D7_14_v3-364885	PF3D7_1315200	distant trans	2.1579e-07	0.0020065	0.0686071	0.46944	6	0.0275229	inter	PF3D7_1409300|+|PF3D7_1409400|-	DNA damage-inducible protein 1, putative	conserved Plasmodium membrane protein, unknown function	conserved Plasmodium protein%2C unknown function
Pf3D7_09_v3-235026|PF3D7_1213400	Pf3D7_09_v3-235026	PF3D7_1213400	distant trans	2.1615e-07	0.00240099	0.0686071	2.43028	5	0.0218341	syn	PF3D7_0905000	conserved Plasmodium protein, unknown function		conserved Plasmodium protein%2C unknown function
Pf3D7_05_v3-550297|PF3D7_0316000	Pf3D7_05_v3-550297	PF3D7_0316000	distant trans	2.16802e-07	0.000172017	0.00540765	1.58995	13	0.0567686	nsy	PF3D7_0512800	conserved Plasmodium protein, unknown function		microneme associated antigen
Pf3D7_11_v3-1907809|PF3D7_0323000	Pf3D7_11_v3-1907809	PF3D7_0323000	distant trans	2.18835e-07	0.00162055	0.00540765	1.2667	24	0.114833	inter	PF3D7_1147900|-|PF3D7_1148000|-	conserved Plasmodium protein, unknown function	serine/threonine protein kinase, putative	translation machinery-associated protein 7%2C putative
Pf3D7_07_v3-942664|PF3D7_0412000	Pf3D7_07_v3-942664	PF3D7_0412000	distant trans	2.20015e-07	0.00488786	0.00540765	0.689481	51	0.232877	inter	PF3D7_0722000|+|PF3D7_0722100|+	conserved Plasmodium protein, unknown function	PelOta protein homologue, putative	conserved Plasmodium protein%2C unknown function
Pf3D7_14_v3-1597371|PF3D7_0632200	Pf3D7_14_v3-1597371	PF3D7_0632200	distant trans	2.20951e-07	0.00245432	0.0690229	0.479366	6	0.0263158	nsy	PF3D7_1439300	Sad1/UNC domain-containing protein, putative		rifin
Pf3D7_11_v3-1606879|PF3D7_1232300	Pf3D7_11_v3-1606879	PF3D7_1232300	distant trans	2.21724e-07	0.000164194	0.0690229	0.389309	6	0.0263158	inter	PF3D7_1140300|+|PF3D7_1140400|+	P-loop containing nucleoside triphosphate hydrolase, putative	conserved Plasmodium protein, unknown function	cytochrome b5%2C putative
Pf3D7_10_v3-450485|PF3D7_0107700	Pf3D7_10_v3-450485	PF3D7_0107700	distant trans	2.21998e-07	0.0049319	0.0690229	2.13395	5	0.0236967	inter	PF3D7_1011700|+|PF3D7_1011800|+	DNA repair protein RAD23, putative	PRE-binding protein	conserved Plasmodium membrane protein%2C unknown function
Pf3D7_12_v3-1236670|PF3D7_1014100	Pf3D7_12_v3-1236670	PF3D7_1014100	distant trans	2.23024e-07	0.00247735	0.00540765	1.69937	12	0.0528634	nsy	PF3D7_1230000	conserved Plasmodium protein, unknown function		conserved Plasmodium protein%2C unknown function
Pf3D7_10_v3-1440758|PF3D7_1028800	Pf3D7_10_v3-1440758	PF3D7_1028800	distant cis	2.24372e-07	0.000996928	0.00540765	1.46347	14	0.0636364	inter	PF3D7_1036400|+|PF3D7_1036500|+	liver stage antigen 1	probable protein, unknown function	conserved Plasmodium protein%2C unknown function
Pf3D7_06_v3-1275570|PF3D7_0400900	Pf3D7_06_v3-1275570	PF3D7_0400900	distant trans	2.25034e-07	0.000965431	0.0690229	2.78848	6	0.027027	inter	PF3D7_0630400|-|PF3D7_0630500|+	conserved Plasmodium protein, unknown function	ribosome biogenesis protein YTM1, putative	rifin
Pf3D7_11_v3-1304541|PF3D7_0618600	Pf3D7_11_v3-1304541	PF3D7_0618600	distant trans	2.25932e-07	0.00250965	0.00540765	1.34047	42	0.183406	nsy	PF3D7_1133700	FHA domain-containing protein, putative		rhomboid protease ROM10
Pf3D7_11_v3-1304542|PF3D7_0618600	Pf3D7_11_v3-1304542	PF3D7_0618600	distant trans	2.25932e-07	0.00250965	0.00540765	1.34047	42	0.183406	nsy	PF3D7_1133700	FHA domain-containing protein, putative		rhomboid protease ROM10
Pf3D7_08_v3-1297594|PF3D7_1000200	Pf3D7_08_v3-1297594	PF3D7_1000200	distant trans	2.26344e-07	0.00502846	0.00540765	2.18066	14	0.0873362	syn	PF3D7_0830500	sporozoite and liver stage tryptophan-rich protein, putative		rifin
Pf3D7_14_v3-361273|PF3D7_1315200	Pf3D7_14_v3-361273	PF3D7_1315200	distant trans	2.27313e-07	0.0020065	0.0690229	0.498293	7	0.0305677	nsy	PF3D7_1409200.2			conserved Plasmodium protein%2C unknown function
Pf3D7_12_v3-1431584|PF3D7_1415600	Pf3D7_12_v3-1431584	PF3D7_1415600	distant trans	2.27656e-07	0.0025288	0.0690229	0.392178	5	0.0219298	syn	PF3D7_1234200	conserved Plasmodium protein, unknown function, pseudogene		conserved Plasmodium protein%2C unknown function
Pf3D7_06_v3-285246|PF3D7_0316000	Pf3D7_06_v3-285246	PF3D7_0316000	distant trans	2.28902e-07	0.000175355	0.00540765	1.54829	13	0.0567686	nsy	PF3D7_0606700	coatomer alpha subunit, putative		microneme associated antigen
Pf3D7_11_v3-260443|PF3D7_1235800	Pf3D7_11_v3-260443	PF3D7_1235800	distant trans	2.29453e-07	0.000509754	0.00540765	0.495612	13	0.0738636	inter	PF3D7_1106100|+|PF3D7_1106200|+	apicoplast ribosomal protein S15 precursor, putative	conserved Plasmodium protein, unknown function	conserved Plasmodium protein%2C unknown function
Pf3D7_07_v3-1115080|PF3D7_0404200	Pf3D7_07_v3-1115080	PF3D7_0404200	distant trans	2.29964e-07	0.000102177	0.0690229	0.566613	7	0.0305677	nsy	PF3D7_0726400	conserved Plasmodium membrane protein, unknown function		conserved Plasmodium protein%2C unknown function
Pf3D7_11_v3-1745444|PF3D7_1478400	Pf3D7_11_v3-1745444	PF3D7_1478400	distant trans	2.31109e-07	0.00120241	0.0690229	5.53975	8	0.0365297	nsy	PF3D7_1143700	conserved Plasmodium protein, unknown function		Plasmodium exported protein%2C unknown function%2C pseudogene
Pf3D7_08_v3-108340|PF3D7_1007900	Pf3D7_08_v3-108340	PF3D7_1007900	distant trans	2.33601e-07	0.00518968	0.00540765	1.72141	14	0.0625	inter	PF3D7_0801500|-|PF3D7_0801600|-	nucleolar protein 10, putative	conserved Plasmodium protein, unknown function	eukaryotic translation initiation factor 3 subunit D%2C putative
Pf3D7_11_v3-1597695|PF3D7_1122400	Pf3D7_11_v3-1597695	PF3D7_1122400	distant cis	2.37394e-07	0.00527395	0.0702703	1.57205	11	0.0484581	nsy	PF3D7_1140000	carbonic anhydrase		conserved Plasmodium protein%2C unknown function
Pf3D7_13_v3-1336262|PF3D7_1206500	Pf3D7_13_v3-1336262	PF3D7_1206500	distant trans	2.37942e-07	0.00176204	0.0702703	2.42811	6	0.0294118	inter	PF3D7_1332200|+|PF3D7_1332300|+	conserved Plasmodium protein, unknown function	trafficking protein particle complex subunit 2, putative	Tat binding protein 1(TBP-1)-interacting protein%2C putative
Pf3D7_05_v3-921893|PF3D7_0107900	Pf3D7_05_v3-921893	PF3D7_0107900	distant trans	2.38887e-07	0.00530711	0.00540765	1.69993	9	0.0742358	nsy	PF3D7_0522400	conserved Plasmodium protein, unknown function		conserved Plasmodium protein%2C unknown function
Pf3D7_09_v3-209346|PF3D7_0931400	Pf3D7_09_v3-209346	PF3D7_0931400	distant cis	2.39795e-07	0.00031337	0.0711019	0.353996	5	0.0235849	inter	PF3D7_0904400|-|PF3D7_0904500|+	signal peptidase complex subunit 3, putative	prefoldin subunit 4, putative	conserved Plasmodium protein%2C unknown function
Pf3D7_06_v3-776865|PF3D7_1137700	Pf3D7_06_v3-776865	PF3D7_1137700	distant trans	2.40205e-07	0.0013341	0.0711019	0.543517	10	0.0454545	nsy	PF3D7_0618600	rhomboid protease ROM10		calcium-binding protein%2C putative
Pf3D7_04_v3-909361|PF3D7_1478400	Pf3D7_04_v3-909361	PF3D7_1478400	distant trans	2.40299e-07	0.00120241	0.0711019	5.51259	8	0.0358744	inter	PF3D7_0420100|+|PF3D7_0420200|+	serine/threonine protein kinase RIO2	holo-[acyl-carrier-protein] synthase, putative	Plasmodium exported protein%2C unknown function%2C pseudogene
Pf3D7_12_v3-2117934|PF3D7_0522900	Pf3D7_12_v3-2117934	PF3D7_0522900	distant trans	2.41783e-07	0.00044762	0.00540765	2.1554	14	0.0611354	nsy	PF3D7_1252100	rhoptry neck protein 3		zinc finger protein%2C putative
Pf3D7_11_v3-2002901|PF3D7_0500300	Pf3D7_11_v3-2002901	PF3D7_0500300	distant trans	2.42949e-07	0.00269868	0.00540765	2.36624	6	0.0542986	syn	PF3D7_1149600	DnaJ protein, putative		rifin%2C pseudogene
Pf3D7_10_v3-1391602|PF3D7_0208800	Pf3D7_10_v3-1391602	PF3D7_0208800	distant trans	2.43902e-07	0.00541853	0.0715177	0.519228	6	0.0480349	nsy	PF3D7_1035100	probable protein, unknown function		conserved Plasmodium protein%2C unknown function
Pf3D7_13_v3-106455|PF3D7_0319100	Pf3D7_13_v3-106455	PF3D7_0319100	distant trans	2.49179e-07	0.00276788	0.00582363	0.647346	34	0.339869	nsy	PF3D7_1301800	surface-associated interspersed protein 13.1 (SURFIN 13.1), pseudogene		E3 ubiquitin-protein ligase RBX1%2C putative
Pf3D7_13_v3-106457|PF3D7_0319100	Pf3D7_13_v3-106457	PF3D7_0319100	distant trans	2.49179e-07	0.00276788	0.00582363	0.647346	34	0.339869	nsy	PF3D7_1301800	surface-associated interspersed protein 13.1 (SURFIN 13.1), pseudogene		E3 ubiquitin-protein ligase RBX1%2C putative
Pf3D7_14_v3-35827|PF3D7_1310100	Pf3D7_14_v3-35827	PF3D7_1310100	distant trans	2.49843e-07	0.00181769	0.0715177	2.26239	6	0.0272727	inter	PF3D7_1401000|-|PF3D7_1401100|-	glycophorin binding protein	DnaJ protein, putative	conserved Plasmodium protein%2C unknown function
Pf3D7_14_v3-1146381|PF3D7_0900700	Pf3D7_14_v3-1146381	PF3D7_0900700	distant trans	2.5154e-07	0.00186274	0.00582363	1.98219	13	0.0567686	nsy	PF3D7_1429200	transcription factor with AP2 domain(s), putative		rifin
Pf3D7_04_v3-908685|PF3D7_1116200	Pf3D7_04_v3-908685	PF3D7_1116200	distant trans	2.5297e-07	0.00561999	0.00582363	1.27157	70	0.407895	nsy	PF3D7_0420100	serine/threonine protein kinase RIO2		pyridoxine biosynthesis protein PDX2
Pf3D7_04_v3-1067428|PF3D7_1430900	Pf3D7_04_v3-1067428	PF3D7_1430900	distant trans	2.53531e-07	0.00187748	0.0715177	2.39766	9	0.0483871	inter	PF3D7_0423600|-|PF3D7_0423700|-	conserved Plasmodium protein, unknown function	early transcribed membrane protein 4	cytochrome c oxidase subunit 2%2C putative
Pf3D7_05_v3-552369|PF3D7_1476500	Pf3D7_05_v3-552369	PF3D7_1476500	distant trans	2.54532e-07	0.00565468	0.00582363	3.78037	14	0.0611354	syn	PF3D7_0512800	conserved Plasmodium protein, unknown function		probable protein%2C unknown function
Pf3D7_11_v3-1265160|PF3D7_0404200	Pf3D7_11_v3-1265160	PF3D7_0404200	distant trans	2.5558e-07	0.000111333	0.0715177	0.529107	5	0.0220264	syn	PF3D7_1132500	amino acid transporter, putative		conserved Plasmodium protein%2C unknown function
Pf3D7_09_v3-193086|PF3D7_1232300	Pf3D7_09_v3-193086	PF3D7_1232300	distant trans	2.57513e-07	0.000177694	0.0715177	0.425229	7	0.0305677	syn	PF3D7_0904100	AP-4 complex subunit epsilon, putative		cytochrome b5%2C putative
Pf3D7_03_v3-73786|PF3D7_1125500	Pf3D7_03_v3-73786	PF3D7_1125500	distant trans	2.57548e-07	0.00572169	0.00582363	0.482436	11	0.0585106	inter	PF3D7_0301000|-|PF3D7_0301100|+	acyl-CoA synthetase	Plasmodium exported protein (hyp13), unknown function	small nuclear ribonucleoprotein Sm D1%2C putative
Pf3D7_13_v3-1867601|PF3D7_0816400	Pf3D7_13_v3-1867601	PF3D7_0816400	distant trans	2.58591e-07	0.000168966	0.0715177	2.17074	9	0.0393013	nsy	PF3D7_1346400	conserved Plasmodium protein, unknown function		EF-hand calcium-binding domain-containing protein%2C putative
Pf3D7_07_v3-151739|PF3D7_1238400	Pf3D7_07_v3-151739	PF3D7_1238400	distant trans	2.59046e-07	0.00287749	0.0715177	2.43849	5	0.0218341	nsy	PF3D7_0703800	conserved Plasmodium protein, unknown function		conserved Plasmodium protein%2C unknown function
Pf3D7_03_v3-130489|PF3D7_1124300	Pf3D7_03_v3-130489	PF3D7_1124300	distant trans	2.60591e-07	0.00111963	0.00582363	0.741308	55	0.302198	inter	PF3D7_0302300|-|PF3D7_0302500|+	erythrocyte membrane protein 1 (PfEMP1), pseudogene	cytoadherence linked asexual protein 3.1	conserved Plasmodium protein%2C unknown function
Pf3D7_10_v3-861861|PF3D7_1132800	Pf3D7_10_v3-861861	PF3D7_1132800	distant trans	2.61496e-07	0.0029047	0.0715177	1.91776	5	0.0220264	nsy	PF3D7_1021300	conserved Plasmodium membrane protein, unknown function		aquaglyceroporin
Pf3D7_09_v3-635799|PF3D7_0403900	Pf3D7_09_v3-635799	PF3D7_0403900	distant trans	2.61984e-07	0.000475506	0.00582363	2.55718	17	0.0801887	inter	PF3D7_0914800|-|PF3D7_0914900|+	GINS complex subunit Psf3, putative	BSD-domain protein, putative	SET domain protein%2C putative
Pf3D7_05_v3-493521|PF3D7_0805200	Pf3D7_05_v3-493521	PF3D7_0805200	distant trans	2.65628e-07	0.0059012	0.0715177	1.53781	9	0.0393013	nsy	PF3D7_0511500	RNA pseudouridylate synthase, putative		gamete release protein%2C putative
Pf3D7_04_v3-132470|PF3D7_0402200	Pf3D7_04_v3-132470	PF3D7_0402200	local	2.67317e-07	0.000824375	0.00582363	0.756714	39	0.171806	nsy	PF3D7_0402200	surface-associated interspersed protein 4.1 (SURFIN 4.1), pseudogene		surface-associated interspersed protein 4.1 (SURFIN 4.1)%2C pseudogene
Pf3D7_04_v3-623858|PF3D7_0825100	Pf3D7_04_v3-623858	PF3D7_0825100	distant trans	2.68049e-07	0.000837987	0.00582363	2.00981	12	0.0524017	syn	PF3D7_0413900	ubiquitin carboxyl-terminal hydrolase 13, putative		ankyrin-repeat protein%2C putative
Pf3D7_03_v3-854231|PF3D7_1466300	Pf3D7_03_v3-854231	PF3D7_1466300	distant trans	2.69636e-07	0.00450531	0.00582363	1.41678	15	0.0655022	nsy	PF3D7_0320400	oocyst capsule protein		26S proteasome regulatory subunit RPN2%2C putative
Pf3D7_11_v3-1847837|PF3D7_1204900	Pf3D7_11_v3-1847837	PF3D7_1204900	distant trans	2.70198e-07	0.00600272	0.0719335	1.75022	7	0.0309735	nsy	PF3D7_1146800	conserved Plasmodium protein, unknown function		probable protein%2C unknown function
Pf3D7_14_v3-1298913|PF3D7_0103000	Pf3D7_14_v3-1298913	PF3D7_0103000	distant trans	2.70884e-07	0.00150449	0.0719335	3.12124	10	0.0462963	intron	PF3D7_1433000	H/ACA ribonucleoprotein complex subunit 3, putative		vacuolar protein sorting-associated protein VTA1%2C putative
Pf3D7_14_v3-357858|PF3D7_1315200	Pf3D7_14_v3-357858	PF3D7_1315200	distant trans	2.70953e-07	0.0020065	0.0719335	0.472381	6	0.0262009	nsy	PF3D7_1409100	aldo-keto reductase, putative		conserved Plasmodium protein%2C unknown function
Pf3D7_10_v3-1408292|PF3D7_0921400	Pf3D7_10_v3-1408292	PF3D7_0921400	distant trans	2.71117e-07	0.000782627	0.0719335	3.11653	5	0.0218341	nsy	PF3D7_1035500	merozoite surface protein 6		NifU-like scaffold protein%2C putative
Pf3D7_06_v3-1289106|PF3D7_1480000	Pf3D7_06_v3-1289106	PF3D7_1480000	distant trans	2.72016e-07	0.00167519	0.00582363	1.97168	14	0.088785	intron	PF3D7_0630800	conserved Plasmodium protein, unknown function		rifin
Pf3D7_07_v3-151739|PF3D7_1436400	Pf3D7_07_v3-151739	PF3D7_1436400	distant trans	2.74146e-07	0.00609042	0.0723493	0.360538	5	0.0218341	nsy	PF3D7_0703800	conserved Plasmodium protein, unknown function		conserved Plasmodium protein%2C unknown function
Pf3D7_10_v3-668167|PF3D7_0404200	Pf3D7_10_v3-668167	PF3D7_0404200	distant trans	2.74154e-07	0.000117127	0.0723493	0.528846	5	0.0331754	inter	PF3D7_1016600|-|PF3D7_1016700|-	Plasmodium exported protein (PHISTc), unknown function	Plasmodium exported protein (PHISTc), unknown function	conserved Plasmodium protein%2C unknown function
Pf3D7_10_v3-996034|PF3D7_1147600	Pf3D7_10_v3-996034	PF3D7_1147600	distant trans	2.75176e-07	0.00348058	0.0727651	2.43437	5	0.0436681	nsy	PF3D7_1023800	conserved Plasmodium protein, unknown function		conserved Plasmodium protein%2C unknown function
Pf3D7_13_v3-1928942|PF3D7_1432400	Pf3D7_13_v3-1928942	PF3D7_1432400	distant trans	2.75843e-07	0.00612812	0.0727651	2.83702	5	0.026455	inter	PF3D7_1348200|+|PF3D7_1348300|-	step II splicing factor, putative	elongation factor Tu, putative	leucine-rich repeat protein
Pf3D7_11_v3-319568|PF3D7_1017500	Pf3D7_11_v3-319568	PF3D7_1017500	distant trans	2.78508e-07	0.00309367	0.00582363	1.49365	12	0.0582524	inter	PF3D7_1107400|-|PF3D7_1107500|-	DNA repair protein RAD51	prefoldin, putative	conserved Plasmodium protein%2C unknown function
Pf3D7_11_v3-707932|PF3D7_0211900	Pf3D7_11_v3-707932	PF3D7_0211900	distant trans	2.78538e-07	0.000325684	0.00582363	1.56669	12	0.06	inter	PF3D7_1118600|-|PF3D7_1118700|-	histone acetyltransferase	myosin light chain B	conserved Plasmodium protein%2C unknown function
Pf3D7_04_v3-899915|PF3D7_1006800	Pf3D7_04_v3-899915	PF3D7_1006800	distant trans	2.78957e-07	0.00619731	0.00582363	1.42397	17	0.0748899	nsy	PF3D7_0420000	zinc finger protein, putative		single-strand telomeric DNA-binding protein GBP2%2C putative
Pf3D7_09_v3-127687|PF3D7_1149500	Pf3D7_09_v3-127687	PF3D7_1149500	distant trans	2.80721e-07	0.000201178	0.0727651	0.478139	8	0.0442478	nsy	PF3D7_0902900	conserved Plasmodium protein, unknown function		ring-infected erythrocyte surface antigen 2%2C pseudogene
Pf3D7_09_v3-87190|PF3D7_0902000	Pf3D7_09_v3-87190	PF3D7_0902000	local	2.81572e-07	0.00104257	0.00582363	0.766336	39	0.171806	nsy	PF3D7_0901900	probable protein, unknown function		serine/threonine protein kinase%2C FIKK family
Pf3D7_09_v3-327099|PF3D7_1111600	Pf3D7_09_v3-327099	PF3D7_1111600	distant trans	2.83418e-07	0.00629641	0.00582363	0.609854	16	0.0769231	inter	PF3D7_0906600|-|PF3D7_0906700|-	zinc finger protein, putative	leucine-rich repeat protein	endonuclease/exonuclease/phosphatase family protein%2C putative
Pf3D7_10_v3-1101647|PF3D7_1240300	Pf3D7_10_v3-1101647	PF3D7_1240300	distant trans	2.84564e-07	0.000903125	0.0727651	2.61633	8	0.0358744	inter	PF3D7_1026000|-|PF3D7_1026100|+	conserved Plasmodium protein, unknown function	conserved Plasmodium protein, unknown function	erythrocyte membrane protein 1%2C PfEMP1
Pf3D7_13_v3-2267535|PF3D7_0710600	Pf3D7_13_v3-2267535	PF3D7_0710600	distant trans	2.85385e-07	0.00317005	0.0727651	0.197667	6	0.028436	inter	PF3D7_1357000|-|PF3D7_1357100|+	elongation factor 1-alpha	elongation factor 1-alpha	60S ribosomal protein L34
Pf3D7_08_v3-1314033|PF3D7_0931400	Pf3D7_08_v3-1314033	PF3D7_0931400	distant trans	2.87255e-07	0.000335876	0.0731809	0.457696	8	0.0349345	syn	PF3D7_0830800	surface-associated interspersed protein 8.2 (SURFIN 8.2)		conserved Plasmodium protein%2C unknown function
Pf3D7_10_v3-1458928|PF3D7_1477100	Pf3D7_10_v3-1458928	PF3D7_1477100	distant trans	2.89429e-07	0.000292271	0.0735967	2.70665	8	0.0484848	inter	PF3D7_1036900|-|PF3D7_1037000|+	conserved Plasmodium protein, unknown function	DNA polymerase zeta catalytic subunit, putative	Plasmodium exported protein (hyp6)%2C unknown function
Pf3D7_03_v3-130444|PF3D7_1124300	Pf3D7_03_v3-130444	PF3D7_1124300	distant trans	2.90827e-07	0.00111963	0.00582363	0.745783	55	0.297297	inter	PF3D7_0302300|-|PF3D7_0302500|+	erythrocyte membrane protein 1 (PfEMP1), pseudogene	cytoadherence linked asexual protein 3.1	conserved Plasmodium protein%2C unknown function
Pf3D7_05_v3-147017|PF3D7_0111600	Pf3D7_05_v3-147017	PF3D7_0111600	distant trans	2.91095e-07	0.00271427	0.00582363	1.81554	19	0.104396	intron	PF3D7_0503600	myosin B		conserved Plasmodium protein%2C unknown function
Pf3D7_12_v3-1772010|PF3D7_1235800	Pf3D7_12_v3-1772010	PF3D7_1235800	distant cis	2.92597e-07	0.000524326	0.0740125	0.374052	6	0.0266667	nsy	PF3D7_1241500	conserved Plasmodium protein, unknown function		conserved Plasmodium protein%2C unknown function
Pf3D7_07_v3-333431|PF3D7_1249500	Pf3D7_07_v3-333431	PF3D7_1249500	distant trans	2.93651e-07	0.00652374	0.0740125	2.17676	11	0.0486726	syn	PF3D7_0707200	conserved Plasmodium protein, unknown function		cutA%2C putative
Pf3D7_10_v3-131615|PF3D7_0611000	Pf3D7_10_v3-131615	PF3D7_0611000	distant trans	2.94238e-07	0.00326839	0.0740125	0.389447	5	0.0219298	syn	PF3D7_1002700	conserved Plasmodium protein, unknown function		SNARE associated Golgi protein%2C putative
Pf3D7_07_v3-505753|PF3D7_0711500	Pf3D7_07_v3-505753	PF3D7_0711500	local	2.94255e-07	0.00326858	0.00582363	0.82157	38	0.165939	nsy	PF3D7_0711500	regulator of chromosome condensation, putative		regulator of chromosome condensation%2C putative
Pf3D7_01_v3-283144|PF3D7_0504000	Pf3D7_01_v3-283144	PF3D7_0504000	distant trans	2.95765e-07	0.00657072	0.00582363	0.683855	58	0.377273	nsy	PF3D7_0106700	small ribosomal subunit assembling AARP2 protein		cation transporting P-ATPase
Pf3D7_04_v3-132482|PF3D7_0402200	Pf3D7_04_v3-132482	PF3D7_0402200	local	2.96858e-07	0.000824375	0.00582363	0.75454	38	0.167401	nsy	PF3D7_0402200	surface-associated interspersed protein 4.1 (SURFIN 4.1), pseudogene		surface-associated interspersed protein 4.1 (SURFIN 4.1)%2C pseudogene
Pf3D7_05_v3-1215239|PF3D7_1332300	Pf3D7_05_v3-1215239	PF3D7_1332300	distant trans	2.97187e-07	0.00355104	0.00582363	0.656186	24	0.106195	syn	PF3D7_0529800	conserved Plasmodium protein, unknown function		trafficking protein particle complex subunit 2%2C putative
Pf3D7_14_v3-568735|PF3D7_0406900	Pf3D7_14_v3-568735	PF3D7_0406900	distant trans	2.97433e-07	0.00660778	0.0740125	0.576601	8	0.0365297	inter	PF3D7_1414200|-|PF3D7_1414300|+	conserved Plasmodium protein, unknown function	60S ribosomal protein L10, putative	conserved Plasmodium protein%2C unknown function
Pf3D7_05_v3-192296|PF3D7_0414900	Pf3D7_05_v3-192296	PF3D7_0414900	distant trans	2.98126e-07	0.00132463	0.0740125	1.86591	6	0.0262009	nsy	PF3D7_0504800	conserved Plasmodium protein, unknown function		armadillo-domain containing rhoptry protein
Pf3D7_14_v3-3165024|PF3D7_0530400	Pf3D7_14_v3-3165024	PF3D7_0530400	distant trans	2.98394e-07	0.000473509	0.0740125	0.335006	10	0.0456621	inter	PF3D7_1476900|-|PF3D7_1477000|+	Plasmodium exported protein, unknown function, pseudogene	Plasmodium exported protein (hyp17), unknown function, pseudogene	conserved Plasmodium protein%2C unknown function
Pf3D7_13_v3-496778|PF3D7_1311800	Pf3D7_13_v3-496778	PF3D7_1311800	local	2.98397e-07	0.00646234	0.00582363	1.2815	37	0.165919	inter	PF3D7_1311600|+|PF3D7_1311700|-	conserved Plasmodium protein, unknown function	cytochrome c2 precursor, putative	M1-family alanyl aminopeptidase
Pf3D7_06_v3-211977|PF3D7_1306100	Pf3D7_06_v3-211977	PF3D7_1306100	distant trans	2.98677e-07	0.00245527	0.0740125	0.357335	5	0.0228311	inter	PF3D7_0604800|-|PF3D7_0604900|-	RAP protein, putative	conserved Plasmodium protein, unknown function	conserved Plasmodium protein%2C unknown function
Pf3D7_02_v3-829881|PF3D7_0832500	Pf3D7_02_v3-829881	PF3D7_0832500	distant trans	2.99757e-07	0.00632006	0.0740125	2.26311	7	0.0322581	inter	PF3D7_0220500|-|PF3D7_0220600|+	Plasmodium exported protein (hyp2), unknown function	Plasmodium exported protein (hyp9), unknown function	rifin
Pf3D7_02_v3-848947|PF3D7_1470300	Pf3D7_02_v3-848947	PF3D7_1470300	distant trans	2.99959e-07	0.00107659	0.00582363	0.727599	31	0.199115	nsy	PF3D7_0221000	Plasmodium exported protein, unknown function		conserved Plasmodium protein%2C unknown function
Pf3D7_12_v3-2108358|PF3D7_1478400	Pf3D7_12_v3-2108358	PF3D7_1478400	distant trans	3.00045e-07	0.00120241	0.0740125	5.43672	8	0.0350877	inter	PF3D7_1251700|-|PF3D7_1251800|-	tryptophan--tRNA ligase	conserved Plasmodium protein, unknown function	Plasmodium exported protein%2C unknown function%2C pseudogene
Pf3D7_10_v3-486390|PF3D7_1003600	Pf3D7_10_v3-486390	PF3D7_1003600	distant cis	3.00355e-07	0.000230093	0.0740125	1.53294	6	0.027027	inter	PF3D7_1012600|-|PF3D7_1012700|+	GMP synthase [glutamine-hydrolyzing]	NLI interacting factor-like phosphatase, putative	inner membrane complex protein 1c%2C putative
Pf3D7_03_v3-115078|PF3D7_0632400	Pf3D7_03_v3-115078	PF3D7_0632400	distant trans	3.00509e-07	0.000445074	0.0740125	2.07125	11	0.0482456	nsy	PF3D7_0302100	serine/threonine protein kinase		rifin
Pf3D7_03_v3-115079|PF3D7_0632400	Pf3D7_03_v3-115079	PF3D7_0632400	distant trans	3.00509e-07	0.000445074	0.0740125	2.07125	11	0.0482456	syn	PF3D7_0302100	serine/threonine protein kinase		rifin
Pf3D7_05_v3-1312396|PF3D7_0511800	Pf3D7_05_v3-1312396	PF3D7_0511800	distant cis	3.00527e-07	0.0013353	0.0740125	2.06689	7	0.0322581	inter	PF3D7_0532300|+|PF3D7_0532400|+	Plasmodium exported protein (PHISTb), unknown function	lysine-rich membrane-associated PHISTb protein	inositol-3-phosphate synthase
Pf3D7_06_v3-96690|PF3D7_0518900	Pf3D7_06_v3-96690	PF3D7_0518900	distant trans	3.01861e-07	0.00167653	0.0740125	4.24178	8	0.039604	inter	PF3D7_0602100|+|PF3D7_0602200|+	ATP-dependent RNA helicase, putative	MYND finger protein, putative	conserved Plasmodium protein%2C unknown function
Pf3D7_12_v3-2039019|PF3D7_0615900	Pf3D7_12_v3-2039019	PF3D7_0615900	distant trans	3.01896e-07	0.00670693	0.0740125	1.66523	9	0.0394737	nsy	PF3D7_1249800	THO complex subunit 2, putative		conserved Plasmodium protein%2C unknown function
Pf3D7_09_v3-931254|PF3D7_0828700	Pf3D7_09_v3-931254	PF3D7_0828700	distant trans	3.02169e-07	0.00327265	0.0740125	2.41081	7	0.0307018	nsy	PF3D7_0922800	conserved Plasmodium protein, unknown function		conserved Plasmodium protein%2C unknown function
Pf3D7_07_v3-224729|PF3D7_1438400	Pf3D7_07_v3-224729	PF3D7_1438400	distant trans	3.04103e-07	0.00362976	0.0740125	1.4857	5	0.0482456	nsy	PF3D7_0704600	E3 ubiquitin-protein ligase		metacaspase-like protein
Pf3D7_11_v3-323389|PF3D7_0316000	Pf3D7_11_v3-323389	PF3D7_0316000	distant trans	3.04899e-07	0.000220229	0.00582363	1.62743	12	0.0526316	nsy	PF3D7_1107600	conserved Plasmodium protein, unknown function		microneme associated antigen
Pf3D7_01_v3-424114|PF3D7_1456000	Pf3D7_01_v3-424114	PF3D7_1456000	distant trans	3.05485e-07	0.000969522	0.00582363	1.97265	13	0.0567686	syn	PF3D7_0111000	kinesin-8, putative		AP2 domain transcription factor%2C putative
Pf3D7_14_v3-3238200|PF3D7_1041000	Pf3D7_14_v3-3238200	PF3D7_1041000	distant trans	3.06564e-07	0.00340531	0.0740125	3.10246	7	0.03125	inter	PF3D7_1478600|+|PF3D7_1478700|-	EMP1-trafficking protein	Plasmodium exported protein, unknown function, pseudogene	rifin
Pf3D7_03_v3-707843|PF3D7_0203600	Pf3D7_03_v3-707843	PF3D7_0203600	distant trans	3.08104e-07	0.00106362	0.00582363	0.369139	12	0.0530973	nsy	PF3D7_0317300	conserved Plasmodium protein, unknown function		conserved Plasmodium protein%2C unknown function
Pf3D7_09_v3-631776|PF3D7_1418900	Pf3D7_09_v3-631776	PF3D7_1418900	distant trans	3.10405e-07	0.00689596	0.00582363	1.19981	59	0.257642	syn	PF3D7_0914700	major facilitator superfamily-related transporter, putative		ATP-dependent RNA helicase DBP4%2C putative
Pf3D7_02_v3-589858|PF3D7_0816400	Pf3D7_02_v3-589858	PF3D7_0816400	distant trans	3.10515e-07	0.000189863	0.0740125	3.07478	5	0.0240385	inter	PF3D7_0214400|-|PF3D7_0214500|+	conserved Plasmodium protein, unknown function	conserved Plasmodium protein, unknown function	EF-hand calcium-binding domain-containing protein%2C putative
Pf3D7_05_v3-744102|PF3D7_0413400	Pf3D7_05_v3-744102	PF3D7_0413400	distant trans	3.10807e-07	0.00390438	0.0740125	4.70424	8	0.0349345	syn	PF3D7_0517700	eukaryotic translation initiation factor 3 subunit B, putative		erythrocyte membrane protein 1 (PfEMP1)%2C exon 1%2C pseudogene
Pf3D7_05_v3-59688|PF3D7_1128600	Pf3D7_05_v3-59688	PF3D7_1128600	distant trans	3.12379e-07	0.00693982	0.0744283	2.3104	7	0.0321101	nsy	PF3D7_0501100.2			CCR4-NOT transcription complex subunit 2%2C putative
Pf3D7_07_v3-162477|PF3D7_1432600	Pf3D7_07_v3-162477	PF3D7_1432600	distant trans	3.12894e-07	0.00695126	0.0744283	0.545432	8	0.0357143	nsy	PF3D7_0703900	conserved Plasmodium membrane protein, unknown function		conserved Plasmodium protein%2C unknown function
Pf3D7_05_v3-769384|PF3D7_0302200	Pf3D7_05_v3-769384	PF3D7_0302200	distant trans	3.12962e-07	0.00381981	0.00582363	0.527681	13	0.0567686	syn	PF3D7_0518600	WD repeat-containing protein 26, putative		cytoadherence linked asexual protein 3.2
Pf3D7_10_v3-638636|PF3D7_0107400	Pf3D7_10_v3-638636	PF3D7_0107400	distant trans	3.1334e-07	0.00348058	0.0744283	0.397438	5	0.0218341	syn	PF3D7_1015900	enolase		conserved Apicomplexan protein%2C unknown function
Pf3D7_02_v3-112552|PF3D7_1326000	Pf3D7_02_v3-112552	PF3D7_1326000	distant trans	3.13538e-07	0.000394614	0.0744283	1.9635	6	0.0267857	nsy	PF3D7_0202200	EMP1-trafficking protein		conserved Plasmodium protein%2C unknown function
Pf3D7_12_v3-1773427|PF3D7_1454300	Pf3D7_12_v3-1773427	PF3D7_1454300	distant trans	3.16534e-07	0.00703212	0.0744283	0.503628	8	0.040404	inter	PF3D7_1241500|-|PF3D7_1241600|+	conserved Plasmodium protein, unknown function	mitochondrial carrier protein, putative	serine/threonine protein kinase KIN
Pf3D7_03_v3-130511|PF3D7_1124300	Pf3D7_03_v3-130511	PF3D7_1124300	distant trans	3.17084e-07	0.00111963	0.0062396	0.741076	54	0.296703	inter	PF3D7_0302300|-|PF3D7_0302500|+	erythrocyte membrane protein 1 (PfEMP1), pseudogene	cytoadherence linked asexual protein 3.1	conserved Plasmodium protein%2C unknown function
Pf3D7_03_v3-130514|PF3D7_1124300	Pf3D7_03_v3-130514	PF3D7_1124300	distant trans	3.17084e-07	0.00111963	0.0062396	0.741076	54	0.296703	inter	PF3D7_0302300|-|PF3D7_0302500|+	erythrocyte membrane protein 1 (PfEMP1), pseudogene	cytoadherence linked asexual protein 3.1	conserved Plasmodium protein%2C unknown function
Pf3D7_07_v3-79386|PF3D7_0316000	Pf3D7_07_v3-79386	PF3D7_0316000	distant trans	3.17133e-07	0.000220229	0.0744283	1.74879	7	0.0324074	inter	PF3D7_0701800|-|PF3D7_0701900|-	rifin	Plasmodium exported protein, unknown function	microneme associated antigen
Pf3D7_02_v3-587602|PF3D7_0932200	Pf3D7_02_v3-587602	PF3D7_0932200	distant trans	3.19538e-07	0.000591571	0.0748441	1.59949	5	0.0218341	nsy	PF3D7_0214400	conserved Plasmodium protein, unknown function		profilin
Pf3D7_14_v3-992739|PF3D7_0400900	Pf3D7_14_v3-992739	PF3D7_0400900	distant trans	3.20134e-07	0.00101602	0.0748441	2.1873	10	0.0440529	nsy	PF3D7_1425400	DEAD/DEAH box helicase, putative		rifin
Pf3D7_05_v3-1159708|PF3D7_1101100	Pf3D7_05_v3-1159708	PF3D7_1101100	distant trans	3.20763e-07	0.00142521	0.0748441	2.90341	6	0.0262009	nsy	PF3D7_0528100	AP-1 complex subunit beta, putative		rifin
Pf3D7_01_v3-561849|PF3D7_1304500	Pf3D7_01_v3-561849	PF3D7_1304500	distant trans	3.22618e-07	0.00485203	0.0062396	1.96173	13	0.0585586	inter	PF3D7_0114600|-|PF3D7_0114700|-	stevor, pseudogene	rifin	small heat shock protein%2C putative
Pf3D7_14_v3-3042544|PF3D7_0901300	Pf3D7_14_v3-3042544	PF3D7_0901300	distant trans	3.24717e-07	0.000163657	0.0748441	0.408583	7	0.0305677	nsy	PF3D7_1474300	DNA repair metallo-beta-lactamase protein, putative		rifin
Pf3D7_04_v3-1139650|PF3D7_0601900	Pf3D7_04_v3-1139650	PF3D7_0601900	distant trans	3.25579e-07	0.00365106	0.0062396	0.842315	76	0.419512	inter	PF3D7_0425200|+|PF3D7_0425300|+	Plasmodium exported protein (hyp15), unknown function	Plasmodium exported protein (PHISTa), unknown function, pseudogene	conserved Plasmodium protein%2C unknown function
Pf3D7_13_v3-2741203|PF3D7_0811000	Pf3D7_13_v3-2741203	PF3D7_0811000	distant trans	3.26318e-07	0.000724948	0.0748441	2.17173	5	0.0225225	inter	PF3D7_1368900|+|PF3D7_1369000|+	conserved Plasmodium protein, unknown function	glycosylphosphatidylinositol anchor attachment 1 protein, putative	cullin-1%2C putative
Pf3D7_07_v3-224765|PF3D7_1438400	Pf3D7_07_v3-224765	PF3D7_1438400	distant trans	3.2677e-07	0.00362976	0.0062396	1.48418	5	0.0524017	nsy	PF3D7_0704600	E3 ubiquitin-protein ligase		metacaspase-like protein
Pf3D7_01_v3-243523|PF3D7_1368700	Pf3D7_01_v3-243523	PF3D7_1368700	distant trans	3.2699e-07	0.00363221	0.0748441	2.11055	6	0.0262009	nsy	PF3D7_0105700	asparagine-rich antigen Pfa35-2		mitochondrial carrier protein%2C putative
Pf3D7_14_v3-3149700|PF3D7_0522900	Pf3D7_14_v3-3149700	PF3D7_0522900	distant trans	3.27296e-07	0.000559323	0.0748441	2.37882	9	0.0396476	inter	PF3D7_1476500|+|PF3D7_1476600|+	probable protein, unknown function	Plasmodium exported protein, unknown function	zinc finger protein%2C putative
Pf3D7_07_v3-151739|PF3D7_1210200	Pf3D7_07_v3-151739	PF3D7_1210200	distant trans	3.278e-07	0.0072824	0.0748441	0.482228	5	0.0218341	nsy	PF3D7_0703800	conserved Plasmodium protein, unknown function		zinc finger protein%2C putative
Pf3D7_10_v3-1152876|PF3D7_1349900	Pf3D7_10_v3-1152876	PF3D7_1349900	distant trans	3.28049e-07	0.00121466	0.0748441	2.50661	5	0.0280899	inter	PF3D7_1027700|-|PF3D7_1027800|-	centrin-3	60S ribosomal protein L3	conserved Plasmodium protein%2C unknown function
Pf3D7_02_v3-311843|PF3D7_1314700	Pf3D7_02_v3-311843	PF3D7_1314700	distant trans	3.28338e-07	0.00729437	0.0062396	0.631667	12	0.0530973	nsy	PF3D7_0207700	serine repeat antigen 4		pinin/SDK/MemA domain-containing protein%2C putative
Pf3D7_04_v3-110694|PF3D7_0504900	Pf3D7_04_v3-110694	PF3D7_0504900	distant trans	3.29157e-07	0.00365628	0.0062396	1.37599	17	0.0742358	nsy	PF3D7_0401900	acyl-CoA synthetase		conserved protein%2C unknown function
Pf3D7_03_v3-131117|PF3D7_1134900	Pf3D7_03_v3-131117	PF3D7_1134900	distant trans	3.31518e-07	0.00736501	0.0062396	0.67639	33	0.179348	inter	PF3D7_0302300|-|PF3D7_0302500|+	erythrocyte membrane protein 1 (PfEMP1), pseudogene	cytoadherence linked asexual protein 3.1	conserved Plasmodium protein%2C unknown function
Pf3D7_04_v3-831954|PF3D7_1039700	Pf3D7_04_v3-831954	PF3D7_1039700	distant trans	3.33407e-07	0.00740697	0.0062396	1.76818	15	0.0779817	syn	PF3D7_0418500	trafficking protein particle complex subunit 3, putative		Pfmc-2TM Maurer's cleft two transmembrane protein
Pf3D7_11_v3-1992201|PF3D7_1429000	Pf3D7_11_v3-1992201	PF3D7_1429000	distant trans	3.33409e-07	0.00740702	0.0752599	1.44504	10	0.0444444	nsy	PF3D7_1149500	ring-infected erythrocyte surface antigen 2, pseudogene		protein archease%2C putative
Pf3D7_10_v3-1253643|PF3D7_0829200	Pf3D7_10_v3-1253643	PF3D7_0829200	distant trans	3.34366e-07	0.00742827	0.0062396	0.639879	17	0.0745614	nsy	PF3D7_1031000	25 kDa ookinete surface antigen precursor		prohibitin%2C putative
Pf3D7_02_v3-848964|PF3D7_1470300	Pf3D7_02_v3-848964	PF3D7_1470300	distant trans	3.34434e-07	0.00107659	0.0062396	0.728255	31	0.196429	nsy	PF3D7_0221000	Plasmodium exported protein, unknown function		conserved Plasmodium protein%2C unknown function
Pf3D7_02_v3-848977|PF3D7_1470300	Pf3D7_02_v3-848977	PF3D7_1470300	distant trans	3.34434e-07	0.00107659	0.0062396	0.728255	31	0.196429	nsy	PF3D7_0221000	Plasmodium exported protein, unknown function		conserved Plasmodium protein%2C unknown function
Pf3D7_12_v3-96388|PF3D7_0203600	Pf3D7_12_v3-96388	PF3D7_0203600	distant trans	3.35133e-07	0.00106362	0.0752599	0.405474	7	0.0305677	nsy	PF3D7_1201400	Plasmodium exported protein, unknown function		conserved Plasmodium protein%2C unknown function
Pf3D7_07_v3-473039|PF3D7_0510100	Pf3D7_07_v3-473039	PF3D7_0510100	distant trans	3.37007e-07	0.00106956	0.0062396	1.68417	12	0.0688073	intron	PF3D7_0710300	conserved Plasmodium membrane protein, unknown function		conserved Plasmodium protein%2C unknown function
Pf3D7_09_v3-80860|PF3D7_0202500	Pf3D7_09_v3-80860	PF3D7_0202500	distant trans	3.37374e-07	0.00498256	0.0062396	0.73527	26	0.163462	inter	PF3D7_0901600|+|PF3D7_0901700|-	stevor	Plasmodium exported protein (hyp5), unknown function	early transcribed membrane protein 2
Pf3D7_10_v3-131615|PF3D7_1017200	Pf3D7_10_v3-131615	PF3D7_1017200	distant cis	3.37751e-07	0.00750348	0.0752599	0.42729	5	0.0219298	syn	PF3D7_1002700	conserved Plasmodium protein, unknown function		enoyl-CoA hydratase-related protein%2C putative
Pf3D7_02_v3-849098|PF3D7_1470300	Pf3D7_02_v3-849098	PF3D7_1470300	distant trans	3.3922e-07	0.00107659	0.0062396	0.724994	29	0.191964	syn	PF3D7_0221000	Plasmodium exported protein, unknown function		conserved Plasmodium protein%2C unknown function
Pf3D7_03_v3-130456|PF3D7_1124300	Pf3D7_03_v3-130456	PF3D7_1124300	distant trans	3.41648e-07	0.00111963	0.0062396	0.746359	57	0.306452	inter	PF3D7_0302300|-|PF3D7_0302500|+	erythrocyte membrane protein 1 (PfEMP1), pseudogene	cytoadherence linked asexual protein 3.1	conserved Plasmodium protein%2C unknown function
Pf3D7_04_v3-1063872|PF3D7_1342600	Pf3D7_04_v3-1063872	PF3D7_1342600	distant trans	3.42028e-07	0.00379925	0.0062396	1.43585	33	0.144105	syn	PF3D7_0423600	conserved Plasmodium protein, unknown function		myosin A
Pf3D7_04_v3-993752|PF3D7_0223100	Pf3D7_04_v3-993752	PF3D7_0223100	distant trans	3.43093e-07	0.00193679	0.0756757	2.4494	6	0.0262009	syn	PF3D7_0421700	conserved Plasmodium protein, unknown function		rifin
Pf3D7_07_v3-860044|PF3D7_1322500	Pf3D7_07_v3-860044	PF3D7_1322500	distant trans	3.43187e-07	0.00108918	0.0062396	1.87292	5	0.0789474	inter	PF3D7_0719600|-|PF3D7_0719700|+	60S ribosomal protein L11a, putative	40S ribosomal protein S10, putative	palmitoyltransferase DHHC5
Pf3D7_03_v3-656389|PF3D7_1040500	Pf3D7_03_v3-656389	PF3D7_1040500	distant trans	3.44272e-07	0.00191209	0.0756757	7.33254	8	0.0350877	nsy	PF3D7_0316200	conserved Plasmodium protein, unknown function		rifin
Pf3D7_04_v3-133247|PF3D7_0402200	Pf3D7_04_v3-133247	PF3D7_0402200	local	3.44657e-07	0.000832692	0.0062396	0.740216	39	0.171053	nsy	PF3D7_0402200	surface-associated interspersed protein 4.1 (SURFIN 4.1), pseudogene		surface-associated interspersed protein 4.1 (SURFIN 4.1)%2C pseudogene
Pf3D7_14_v3-1087010|PF3D7_1428200	Pf3D7_14_v3-1087010	PF3D7_1428200	distant cis	3.451e-07	0.00515696	0.0756757	0.342169	5	0.0219298	nsy	PF3D7_1427600	CorA-like Mg2+ transporter protein, putative		major facilitator superfamily domain-containing protein%2C putative
Pf3D7_04_v3-119368|PF3D7_0515400	Pf3D7_04_v3-119368	PF3D7_0515400	distant trans	3.462e-07	0.00395337	0.0756757	1.55756	9	0.0428571	inter	PF3D7_0402000|-|PF3D7_0402100|-	Plasmodium exported protein (PHISTa), unknown function	Plasmodium exported protein (PHISTb), unknown function	conserved Plasmodium protein%2C unknown function
Pf3D7_05_v3-657039|PF3D7_1307700	Pf3D7_05_v3-657039	PF3D7_1307700	distant trans	3.46412e-07	0.000384795	0.0760915	0.550517	7	0.0319635	inter	PF3D7_0515700|-|PF3D7_0515800|-	glideosome-associated protein 40, putative	BolA-like protein, putative	conserved Plasmodium protein%2C unknown function
Pf3D7_08_v3-1300021|PF3D7_1235800	Pf3D7_08_v3-1300021	PF3D7_1235800	distant trans	3.47229e-07	0.000524326	0.0760915	0.381648	6	0.0291262	inter	PF3D7_0830500|-|PF3D7_0830600|+	sporozoite and liver stage tryptophan-rich protein, putative	Plasmodium exported protein (PHISTc), unknown function	conserved Plasmodium protein%2C unknown function
Pf3D7_14_v3-1598045|PF3D7_1253700	Pf3D7_14_v3-1598045	PF3D7_1253700	distant trans	3.47671e-07	0.00386192	0.0062396	1.76204	21	0.0921053	nsy	PF3D7_1439300	Sad1/UNC domain-containing protein, putative		rifin
Pf3D7_04_v3-819473|PF3D7_1405600	Pf3D7_04_v3-819473	PF3D7_1405600	distant trans	3.47677e-07	0.003862	0.0760915	1.74761	5	0.0263158	syn	PF3D7_0418300	conserved Plasmodium protein, unknown function		ribonucleoside-diphosphate reductase small chain%2C putative
Pf3D7_14_v3-1123742|PF3D7_1200200	Pf3D7_14_v3-1123742	PF3D7_1200200	distant trans	3.47719e-07	0.00061792	0.0760915	3.58741	6	0.0262009	nsy	PF3D7_1428500	protein kinase, putative		rifin
Pf3D7_02_v3-845185|PF3D7_1362900	Pf3D7_02_v3-845185	PF3D7_1362900	distant trans	3.48782e-07	0.00774853	0.0765073	1.6156	6	0.0322581	inter	PF3D7_0220800|+|PF3D7_0220900|-	cytoadherence linked asexual protein 2	Plasmodium exported protein, unknown function, pseudogene	conserved Plasmodium protein%2C unknown function
Pf3D7_14_v3-284143|PF3D7_0210500	Pf3D7_14_v3-284143	PF3D7_0210500	distant trans	3.49494e-07	0.00388218	0.0765073	2.50638	5	0.0218341	nsy	PF3D7_1407800	plasmepsin IV		conserved Plasmodium protein%2C unknown function
Pf3D7_09_v3-151452|PF3D7_1230100	Pf3D7_09_v3-151452	PF3D7_1230100	distant trans	3.50657e-07	0.00779019	0.0773389	1.76732	6	0.027027	inter	PF3D7_0903300|+|PF3D7_0903400|-	conserved Plasmodium membrane protein, unknown function	ATP-dependent RNA helicase DDX60, putative	thioredoxin-like associated protein 1%2C putative
Pf3D7_10_v3-1392659|PF3D7_1031900	Pf3D7_10_v3-1392659	PF3D7_1031900	distant cis	3.52136e-07	0.00391153	0.0777547	0.255947	8	0.0349345	syn	PF3D7_1035100	probable protein, unknown function		conserved Plasmodium protein%2C unknown function
Pf3D7_05_v3-921360|PF3D7_0520600	Pf3D7_05_v3-921360	PF3D7_0520600	distant cis	3.5255e-07	0.000252653	0.0777547	0.418802	7	0.0309735	nsy	PF3D7_0522400	conserved Plasmodium protein, unknown function		bis(5'-nucleosyl)-tetraphosphatase [asymmetrical]
Pf3D7_09_v3-495359|PF3D7_1012300	Pf3D7_09_v3-495359	PF3D7_1012300	distant trans	3.52901e-07	0.00156801	0.0777547	2.62072	5	0.0218341	nsy	PF3D7_0910800	cytosolic Fe-S cluster assembly factor NBP35, putative		cytochrome b-c1 complex subunit 7%2C putative
Pf3D7_07_v3-1093094|PF3D7_1448300	Pf3D7_07_v3-1093094	PF3D7_1448300	distant trans	3.57143e-07	0.00793429	0.0062396	1.51958	12	0.0571429	inter	PF3D7_0725500|-|PF3D7_0726100|-		Plasmodium exported protein, unknown function	conserved Plasmodium protein%2C unknown function
Pf3D7_04_v3-1126811|PF3D7_1143100	Pf3D7_04_v3-1126811	PF3D7_1143100	distant trans	3.57193e-07	0.00158708	0.0777547	1.75829	9	0.0418605	inter	PF3D7_0424800|+|PF3D7_0424900|+	Plasmodium exported protein (PHISTb), unknown function	Plasmodium exported protein (PHISTa), unknown function	AP2 domain transcription factor AP2-O%2C putative
Pf3D7_05_v3-657039|PF3D7_0404200	Pf3D7_05_v3-657039	PF3D7_0404200	distant trans	3.57874e-07	0.000141974	0.0777547	0.577884	7	0.0319635	inter	PF3D7_0515700|-|PF3D7_0515800|-	glideosome-associated protein 40, putative	BolA-like protein, putative	conserved Plasmodium protein%2C unknown function
Pf3D7_06_v3-1289775|PF3D7_1480000	Pf3D7_06_v3-1289775	PF3D7_1480000	distant trans	3.58448e-07	0.00167519	0.0062396	1.95612	14	0.0611354	intron	PF3D7_0630800	conserved Plasmodium protein, unknown function		rifin
Pf3D7_11_v3-528968|PF3D7_0932200	Pf3D7_11_v3-528968	PF3D7_0932200	distant trans	3.58846e-07	0.000600687	0.0777547	1.5463	6	0.0292683	inter	PF3D7_1113600|+|PF3D7_1113700|+	conserved Plasmodium protein, unknown function	glyoxalase I	profilin
Pf3D7_07_v3-260133|PF3D7_1140400	Pf3D7_07_v3-260133	PF3D7_1140400	distant trans	3.59431e-07	0.00056498	0.0781705	1.50432	6	0.0265487	nsy	PF3D7_0705200	conserved Plasmodium protein, unknown function		conserved Plasmodium protein%2C unknown function
Pf3D7_06_v3-122587|PF3D7_1367400	Pf3D7_06_v3-122587	PF3D7_1367400	distant trans	3.60106e-07	0.0026667	0.0781705	0.578412	6	0.0298507	inter	PF3D7_0602900|-|PF3D7_0603000|+	conserved Plasmodium protein, unknown function	conserved Plasmodium protein, unknown function	conserved Plasmodium protein%2C unknown function
Pf3D7_05_v3-1319812|PF3D7_1305700	Pf3D7_05_v3-1319812	PF3D7_1305700	distant trans	3.611e-07	0.00025878	0.0781705	1.8236	7	0.0318182	inter	PF3D7_0532600|-|PF3D7_0532700|-	Plasmodium exported protein, unknown function	erythrocyte membrane protein 1 (PfEMP1), pseudogene	conserved Plasmodium protein%2C unknown function
Pf3D7_14_v3-2981742|PF3D7_0600300	Pf3D7_14_v3-2981742	PF3D7_0600300	distant trans	3.61535e-07	0.00401593	0.0781705	2.75439	7	0.0305677	nsy	PF3D7_1473200	DnaJ protein, putative		rifin
Pf3D7_11_v3-243466|PF3D7_1200200	Pf3D7_11_v3-243466	PF3D7_1200200	distant trans	3.61585e-07	0.00061792	0.0062396	2.29414	12	0.0526316	nsy	PF3D7_1105600	translocon component PTEX88		rifin
Pf3D7_09_v3-1354831|PF3D7_1130700	Pf3D7_09_v3-1354831	PF3D7_1130700	distant trans	3.62054e-07	0.000473141	0.0062396	1.74027	15	0.0681818	intron	PF3D7_0934600	conserved Plasmodium protein, unknown function		structural maintenance of chromosomes protein 1%2C putative
Pf3D7_14_v3-1518847|PF3D7_0931400	Pf3D7_14_v3-1518847	PF3D7_0931400	distant trans	3.62353e-07	0.000383335	0.0781705	0.468024	8	0.0349345	nsy	PF3D7_1437400	pantothenate kinase, putative		conserved Plasmodium protein%2C unknown function
Pf3D7_05_v3-826855|PF3D7_0303200	Pf3D7_05_v3-826855	PF3D7_0303200	distant trans	3.63426e-07	0.00807386	0.0785863	1.63776	10	0.0442478	syn	PF3D7_0519900	conserved Plasmodium protein, unknown function		HAD superfamily protein%2C putative
Pf3D7_09_v3-1471917|PF3D7_0215100	Pf3D7_09_v3-1471917	PF3D7_0215100	distant trans	3.63681e-07	0.00807954	0.0785863	0.560645	5	0.0221239	nsy	PF3D7_0937200	lysophospholipase, putative		RING zinc finger protein%2C putative
Pf3D7_10_v3-868487|PF3D7_0630800	Pf3D7_10_v3-868487	PF3D7_0630800	distant trans	3.64235e-07	0.00577321	0.0062396	1.52187	28	0.122271	syn	PF3D7_1021500	ATP-dependent RNA helicase ROK1, putative		conserved Plasmodium protein%2C unknown function
Pf3D7_08_v3-1089047|PF3D7_1018600	Pf3D7_08_v3-1089047	PF3D7_1018600	distant trans	3.64619e-07	0.00405019	0.0785863	0.562774	6	0.0263158	nsy	PF3D7_0825000	conserved Plasmodium protein, unknown function		tRNA wybutosine-synthesizing protein%2C putative
Pf3D7_02_v3-608790|PF3D7_1339600	Pf3D7_02_v3-608790	PF3D7_1339600	distant trans	3.65296e-07	0.00811541	0.0062396	1.88216	8	0.0611354	nsy	PF3D7_0214800	conserved Plasmodium membrane protein, unknown function		conserved Plasmodium protein%2C unknown function
Pf3D7_12_v3-1772010|PF3D7_1028400	Pf3D7_12_v3-1772010	PF3D7_1028400	distant trans	3.65481e-07	0.00811952	0.0790021	0.433311	6	0.0266667	nsy	PF3D7_1241500	conserved Plasmodium protein, unknown function		nucleolar preribosomal assembly protein%2C putative
Pf3D7_11_v3-267716|PF3D7_0100600	Pf3D7_11_v3-267716	PF3D7_0100600	distant trans	3.67629e-07	0.00816726	0.0062396	1.36407	90	0.396476	nsy	PF3D7_1106400	conserved Plasmodium protein, unknown function		rifin
Pf3D7_04_v3-682171|PF3D7_1239200	Pf3D7_04_v3-682171	PF3D7_1239200	distant trans	3.67697e-07	0.00136146	0.0062396	1.34779	97	0.431111	nsy	PF3D7_0415300	cdc2-related protein kinase 3		AP2 domain transcription factor%2C putative
Pf3D7_04_v3-521923|PF3D7_0404200	Pf3D7_04_v3-521923	PF3D7_0404200	distant cis	3.68192e-07	0.000143504	0.0062396	0.604699	14	0.0611354	syn	PF3D7_0411800	conserved Plasmodium protein, unknown function		conserved Plasmodium protein%2C unknown function
Pf3D7_05_v3-370517|PF3D7_1370300	Pf3D7_05_v3-370517	PF3D7_1370300	distant trans	3.68246e-07	0.00818095	0.0062396	0.66784	12	0.0524017	nsy	PF3D7_0508900	conserved Plasmodium protein, unknown function		membrane associated histidine-rich protein
Pf3D7_05_v3-39615|PF3D7_1359400	Pf3D7_05_v3-39615	PF3D7_1359400	distant trans	3.6877e-07	0.00185911	0.0790021	0.434972	6	0.0273973	nsy	PF3D7_0500600	stevor, pseudogene		CUGBP Elav-like family member 1
Pf3D7_01_v3-522858|PF3D7_1248000	Pf3D7_01_v3-522858	PF3D7_1248000	distant trans	3.70154e-07	0.000632565	0.0790021	0.503969	9	0.044335	inter	PF3D7_0113700|+|PF3D7_0113800|+	heat shock protein 40, type II	DBL containing protein, unknown function	tRNA-splicing endonuclease%2C putative
Pf3D7_13_v3-2291098|PF3D7_1458700	Pf3D7_13_v3-2291098	PF3D7_1458700	distant trans	3.70914e-07	0.00412011	0.0790021	2.69209	5	0.0228311	inter	PF3D7_1357700|-|PF3D7_1357800|+	U3 small nucleolar RNA-associated protein 21, putative	T-complex protein 1 subunit delta	exonuclease V%2C mitochondrial%2C putative
Pf3D7_08_v3-1312123|PF3D7_1335100	Pf3D7_08_v3-1312123	PF3D7_1335100	distant trans	3.7268e-07	0.0039354	0.0790021	1.64867	7	0.0318182	nsy	PF3D7_0830800	surface-associated interspersed protein 8.2 (SURFIN 8.2)		merozoite surface protein 7
Pf3D7_12_v3-1639777|PF3D7_0313800	Pf3D7_12_v3-1639777	PF3D7_0313800	distant trans	3.72825e-07	0.00828267	0.0062396	1.35946	47	0.207048	nsy	PF3D7_1239200	transcription factor with AP2 domain(s)		conserved Plasmodium protein%2C unknown function
Pf3D7_04_v3-133319|PF3D7_0402200	Pf3D7_04_v3-133319	PF3D7_0402200	local	3.74816e-07	0.000832692	0.00665557	0.737734	38	0.165939	nsy	PF3D7_0402200	surface-associated interspersed protein 4.1 (SURFIN 4.1), pseudogene		surface-associated interspersed protein 4.1 (SURFIN 4.1)%2C pseudogene
Pf3D7_02_v3-842764|PF3D7_0321300	Pf3D7_02_v3-842764	PF3D7_0321300	distant trans	3.7485e-07	0.00277589	0.00665557	1.80509	19	0.0844444	nsy	PF3D7_0220800	cytoadherence linked asexual protein 2		conserved Plasmodium protein%2C unknown function
Pf3D7_09_v3-209346|PF3D7_0203300	Pf3D7_09_v3-209346	PF3D7_0203300	distant trans	3.75754e-07	0.00166955	0.0794179	0.419664	5	0.0235849	inter	PF3D7_0904400|-|PF3D7_0904500|+	signal peptidase complex subunit 3, putative	prefoldin subunit 4, putative	ERCC1 nucleotide excision repair protein%2C putative
Pf3D7_13_v3-2734819|PF3D7_0707300	Pf3D7_13_v3-2734819	PF3D7_0707300	distant trans	3.75778e-07	0.000177623	0.0794179	1.41433	8	0.0349345	nsy	PF3D7_1368800	DNA repair endonuclease, putative		rhoptry-associated membrane antigen
Pf3D7_14_v3-3044808|PF3D7_1140600	Pf3D7_14_v3-3044808	PF3D7_1140600	distant trans	3.76164e-07	0.00444513	0.0794179	0.403011	5	0.0221239	nsy	PF3D7_1474400	conserved Plasmodium protein, unknown function		conserved Plasmodium protein%2C unknown function
Pf3D7_11_v3-1732111|PF3D7_1412100	Pf3D7_11_v3-1732111	PF3D7_1412100	distant trans	3.76501e-07	0.00836434	0.00665557	0.720564	31	0.135371	nsy	PF3D7_1143300	DNA-directed RNA polymerases I and III subunit RPAC1, putative		mini-chromosome maintenance complex-binding protein%2C putative
Pf3D7_08_v3-1312121|PF3D7_1335100	Pf3D7_08_v3-1312121	PF3D7_1335100	distant trans	3.77137e-07	0.0039354	0.0794179	1.64846	7	0.0319635	syn	PF3D7_0830800	surface-associated interspersed protein 8.2 (SURFIN 8.2)		merozoite surface protein 7
Pf3D7_09_v3-209346|PF3D7_1469900	Pf3D7_09_v3-209346	PF3D7_1469900	distant trans	3.77698e-07	0.00839094	0.0798337	2.52676	5	0.0235849	inter	PF3D7_0904400|-|PF3D7_0904500|+	signal peptidase complex subunit 3, putative	prefoldin subunit 4, putative	conserved Plasmodium protein%2C unknown function
Pf3D7_13_v3-144233|PF3D7_1321900	Pf3D7_13_v3-144233	PF3D7_1321900	distant cis	3.78221e-07	0.000236689	0.0798337	0.427987	9	0.0461538	inter	PF3D7_1302600|-|PF3D7_1302700|+	deoxyhypusine hydroxylase	ATP-dependent RNA helicase DHR1, putative	conserved Plasmodium protein%2C unknown function
Pf3D7_07_v3-122637|PF3D7_0728400	Pf3D7_07_v3-122637	PF3D7_0728400	distant cis	3.7838e-07	0.000350254	0.0798337	1.98291	5	0.0220264	nsy	PF3D7_0703200	conserved Plasmodium protein, unknown function		conserved Plasmodium protein%2C unknown function
Pf3D7_08_v3-310265|PF3D7_1149600	Pf3D7_08_v3-310265	PF3D7_1149600	distant trans	3.79792e-07	0.000234374	0.0798337	0.436595	8	0.038835	inter	PF3D7_0805500|-|PF3D7_0805600|+	conserved Plasmodium protein, unknown function	PAP2-like protein, putative	DnaJ protein%2C putative
Pf3D7_12_v3-240019|PF3D7_1438300	Pf3D7_12_v3-240019	PF3D7_1438300	distant trans	3.80465e-07	0.00422621	0.00665557	0.718017	12	0.0677966	inter	PF3D7_1205400|-|PF3D7_1205500|+	kelch domain-containing protein, putative	zinc finger protein, putative	tRNA Methionine
Pf3D7_06_v3-1290024|PF3D7_1480000	Pf3D7_06_v3-1290024	PF3D7_1480000	distant trans	3.81405e-07	0.00167519	0.00665557	1.67628	24	0.165939	syn	PF3D7_0630800	conserved Plasmodium protein, unknown function		rifin
Pf3D7_06_v3-1268778|PF3D7_0630500	Pf3D7_06_v3-1268778	PF3D7_0630500	local	3.81453e-07	0.00282479	0.00665557	1.28039	58	0.352423	syn	PF3D7_0630300	DNA polymerase epsilon catalytic subunit A, putative		ribosome biogenesis protein YTM1%2C putative
Pf3D7_03_v3-208965|PF3D7_1141400	Pf3D7_03_v3-208965	PF3D7_1141400	distant trans	3.81997e-07	0.000707203	0.0798337	1.90619	6	0.03	inter	PF3D7_0304200|-|PF3D7_0304300|+	EH domain-containing protein	conserved Plasmodium protein, unknown function	phosphatidylinositol N-acetylglucosaminyltransferase subunit H%2C putative
Pf3D7_12_v3-2055969|PF3D7_0827100	Pf3D7_12_v3-2055969	PF3D7_0827100	distant trans	3.85218e-07	0.00855799	0.0798337	0.543904	9	0.040724	inter	PF3D7_1250100|-|PF3D7_1250200|+	osmiophilic body protein G377	conserved Plasmodium membrane protein, unknown function	translation initiation factor IF-2%2C putative
Pf3D7_04_v3-1139649|PF3D7_0601900	Pf3D7_04_v3-1139649	PF3D7_0601900	distant trans	3.8578e-07	0.00365106	0.00665557	0.842902	76	0.421569	inter	PF3D7_0425200|+|PF3D7_0425300|+	Plasmodium exported protein (hyp15), unknown function	Plasmodium exported protein (PHISTa), unknown function, pseudogene	conserved Plasmodium protein%2C unknown function
Pf3D7_10_v3-927614|PF3D7_1200500	Pf3D7_10_v3-927614	PF3D7_1200500	distant trans	3.85807e-07	0.00428554	0.00665557	1.56564	26	0.114035	nsy	PF3D7_1022200	conserved Plasmodium membrane protein, unknown function		rifin
Pf3D7_12_v3-1431584|PF3D7_0724800	Pf3D7_12_v3-1431584	PF3D7_0724800	distant trans	3.86538e-07	0.000252568	0.0798337	1.48104	5	0.0219298	syn	PF3D7_1234200	conserved Plasmodium protein, unknown function, pseudogene		kelch domain-containing protein%2C putative
Pf3D7_09_v3-1203987|PF3D7_0317200	Pf3D7_09_v3-1203987	PF3D7_0317200	distant trans	3.86992e-07	0.000735062	0.0798337	0.613818	6	0.0324324	nsy	PF3D7_0930300	merozoite surface protein 1		cdc2-related protein kinase 4
Pf3D7_01_v3-514612|PF3D7_1422800	Pf3D7_01_v3-514612	PF3D7_1422800	distant trans	3.87694e-07	0.008613	0.00665557	1.49649	19	0.123377	nsy	PF3D7_0113600	surface-associated interspersed protein 1.2 (SURFIN 1.2), pseudogene		actin-related protein%2C putative
Pf3D7_14_v3-2472411|PF3D7_1000600	Pf3D7_14_v3-2472411	PF3D7_1000600	distant trans	3.8813e-07	0.00123181	0.0798337	2.69518	6	0.0277778	inter	PF3D7_1460500|+|PF3D7_1460600|+	conserved Plasmodium protein, unknown function	inner membrane complex sub-compartment protein 3	rifin
Pf3D7_10_v3-1389263|PF3D7_1363800	Pf3D7_10_v3-1389263	PF3D7_1363800	distant trans	3.8815e-07	0.00215578	0.00665557	2.14694	16	0.069869	nsy	PF3D7_1035000	U2 snRNA/tRNA pseudouridine synthase, putative		nuclear fusion protein%2C putative
Pf3D7_06_v3-110032|PF3D7_0532600	Pf3D7_06_v3-110032	PF3D7_0532600	distant trans	3.89982e-07	0.00866383	0.0798337	2.05412	6	0.0264317	nsy	PF3D7_0602600	conserved Plasmodium protein, unknown function		Plasmodium exported protein%2C unknown function
Pf3D7_05_v3-43646|PF3D7_0815000	Pf3D7_05_v3-43646	PF3D7_0815000	distant trans	3.9137e-07	0.00789804	0.00665557	1.8	14	0.0611354	nsy	PF3D7_0500800	mature parasite-infected erythrocyte surface antigen		selenoprotein
Pf3D7_05_v3-378793|PF3D7_1128400	Pf3D7_05_v3-378793	PF3D7_1128400	distant trans	3.93192e-07	0.00350513	0.0802495	1.89287	9	0.0416667	inter	PF3D7_0509000|-|PF3D7_0509100|+	SNAP protein (soluble N-ethylmaleimide-sensitive factor attachment protein), putative	structural maintenance of chromosomes protein 4, putative	geranylgeranyl pyrophosphate synthase%2C putative
Pf3D7_05_v3-39628|PF3D7_1359400	Pf3D7_05_v3-39628	PF3D7_1359400	distant trans	3.94642e-07	0.00185911	0.0802495	0.435852	6	0.0273973	nsy	PF3D7_0500600	stevor, pseudogene		CUGBP Elav-like family member 1
Pf3D7_05_v3-39634|PF3D7_1359400	Pf3D7_05_v3-39634	PF3D7_1359400	distant trans	3.94642e-07	0.00185911	0.0802495	0.435852	6	0.0273973	nsy	PF3D7_0500600	stevor, pseudogene		CUGBP Elav-like family member 1
Pf3D7_03_v3-130482|PF3D7_1124300	Pf3D7_03_v3-130482	PF3D7_1124300	distant trans	3.96127e-07	0.00111963	0.00665557	0.745401	55	0.300546	inter	PF3D7_0302300|-|PF3D7_0302500|+	erythrocyte membrane protein 1 (PfEMP1), pseudogene	cytoadherence linked asexual protein 3.1	conserved Plasmodium protein%2C unknown function
Pf3D7_03_v3-130477|PF3D7_1124300	Pf3D7_03_v3-130477	PF3D7_1124300	distant trans	3.96127e-07	0.00111963	0.00665557	0.745401	55	0.300546	inter	PF3D7_0302300|-|PF3D7_0302500|+	erythrocyte membrane protein 1 (PfEMP1), pseudogene	cytoadherence linked asexual protein 3.1	conserved Plasmodium protein%2C unknown function
Pf3D7_02_v3-175943|PF3D7_1345900	Pf3D7_02_v3-175943	PF3D7_1345900	distant trans	3.96984e-07	0.00220485	0.00665557	1.94541	11	0.0569948	inter	PF3D7_0203800|-|PF3D7_0203900|+	conserved Plasmodium protein, unknown function	5'-3' exonuclease, N-terminal resolvase-like domain, putative	kinetochore protein SPC25%2C putative
Pf3D7_14_v3-3044825|PF3D7_1140600	Pf3D7_14_v3-3044825	PF3D7_1140600	distant trans	4.00174e-07	0.00444513	0.0823285	0.403866	5	0.0220264	syn	PF3D7_1474400	conserved Plasmodium protein, unknown function		conserved Plasmodium protein%2C unknown function
Pf3D7_06_v3-348662|PF3D7_1327500	Pf3D7_06_v3-348662	PF3D7_1327500	distant trans	4.02657e-07	0.00298181	0.00707155	0.42738	15	0.0660793	nsy	PF3D7_0608310	sorting assembly machinery 50 kDa subunit, putative		conserved Plasmodium protein%2C unknown function
Pf3D7_13_v3-2790590|PF3D7_1137700	Pf3D7_13_v3-2790590	PF3D7_1137700	distant trans	4.03027e-07	0.00141872	0.0823285	0.495706	8	0.0368664	inter	PF3D7_1370300|+|PF3D7_1371500|-	membrane associated histidine-rich protein	probable protein, unknown function	calcium-binding protein%2C putative
Pf3D7_09_v3-1434707|PF3D7_1124300	Pf3D7_09_v3-1434707	PF3D7_1124300	distant trans	4.0318e-07	0.00111963	0.00707155	0.586824	10	0.0971429	inter	PF3D7_0936200|-|PF3D7_0936300|-	Plasmodium exported protein (hyp11), unknown function	ring-exported protein 3	conserved Plasmodium protein%2C unknown function
Pf3D7_13_v3-192805|PF3D7_1227900	Pf3D7_13_v3-192805	PF3D7_1227900	distant trans	4.05214e-07	0.000399912	0.0823285	2.22745	5	0.0220264	nsy	PF3D7_1303800	conserved Plasmodium protein, unknown function		RNA pseudouridylate synthase%2C putative
Pf3D7_12_v3-1669423|PF3D7_1326000	Pf3D7_12_v3-1669423	PF3D7_1326000	distant trans	4.05274e-07	0.000394614	0.0823285	2.12992	5	0.0219298	nsy	PF3D7_1239800	conserved Plasmodium protein, unknown function		conserved Plasmodium protein%2C unknown function
Pf3D7_12_v3-1412907|PF3D7_0213000	Pf3D7_12_v3-1412907	PF3D7_0213000	distant trans	4.06917e-07	0.00904007	0.00707155	1.52177	19	0.0829694	syn	PF3D7_1234000	conserved Plasmodium protein, unknown function		conserved Plasmodium protein%2C unknown function
Pf3D7_03_v3-820599|PF3D7_1466300	Pf3D7_03_v3-820599	PF3D7_1466300	distant trans	4.07231e-07	0.00450531	0.0823285	1.509	10	0.0446429	inter	PF3D7_0319600|+|PF3D7_0319700|+	elongation factor 1 (EF-1), putative	ABC transporter I family member 1, putative	26S proteasome regulatory subunit RPN2%2C putative
Pf3D7_12_v3-2002593|PF3D7_0813100	Pf3D7_12_v3-2002593	PF3D7_0813100	distant trans	4.1121e-07	0.00913543	0.0835759	0.538016	11	0.0493274	inter	PF3D7_1248800|+|PF3D7_1248900|-	conserved Plasmodium protein, unknown function	26S protease regulatory subunit 8, putative	conserved Plasmodium protein%2C unknown function
Pf3D7_14_v3-1374919|PF3D7_0222500	Pf3D7_14_v3-1374919	PF3D7_0222500	distant trans	4.11977e-07	0.00915248	0.0835759	2.14917	5	0.0232558	inter	PF3D7_1434300|+|PF3D7_1434400|-	Hsp70/Hsp90 organizing protein	conserved Plasmodium membrane protein, unknown function	rifin
Pf3D7_04_v3-865176|PF3D7_0522900	Pf3D7_04_v3-865176	PF3D7_0522900	distant trans	4.13773e-07	0.000655413	0.0839917	3.11504	8	0.0349345	nsy	PF3D7_0419400	conserved Plasmodium protein, unknown function		zinc finger protein%2C putative
Pf3D7_14_v3-355036|PF3D7_1227900	Pf3D7_14_v3-355036	PF3D7_1227900	distant trans	4.14025e-07	0.000399912	0.0839917	1.90373	8	0.0350877	nsy	PF3D7_1409000	WD repeat-containing protein, putative		RNA pseudouridylate synthase%2C putative
Pf3D7_05_v3-763565|PF3D7_1128400	Pf3D7_05_v3-763565	PF3D7_1128400	distant trans	4.15778e-07	0.00350513	0.0839917	2.08126	7	0.0307018	syn	PF3D7_0518500	ATP-dependent RNA helicase DDX23, putative		geranylgeranyl pyrophosphate synthase%2C putative
Pf3D7_05_v3-39653|PF3D7_1359400	Pf3D7_05_v3-39653	PF3D7_1359400	distant trans	4.18416e-07	0.00185911	0.0844075	0.436612	6	0.0272727	syn	PF3D7_0500600	stevor, pseudogene		CUGBP Elav-like family member 1
Pf3D7_14_v3-3254825|PF3D7_1433800	Pf3D7_14_v3-3254825	PF3D7_1433800	distant cis	4.19614e-07	0.00233053	0.0848233	1.97855	8	0.0357143	nsy	PF3D7_1479000	acyl-CoA synthetase		conserved Plasmodium protein%2C unknown function
Pf3D7_13_v3-1142189|PF3D7_0912800	Pf3D7_13_v3-1142189	PF3D7_0912800	distant trans	4.20348e-07	0.00466923	0.00707155	0.707845	28	0.123894	inter	PF3D7_1327100|-|PF3D7_1327200|+	conserved Plasmodium protein, unknown function	ribonuclease P protein subunit RPR2, putative	tRNA (adenine(58)-N(1))-methyltransferase non-catalytic subunit TRM6%2C putative
Pf3D7_12_v3-1870667|PF3D7_1132200	Pf3D7_12_v3-1870667	PF3D7_1132200	distant trans	4.20827e-07	0.00934909	0.0848233	1.44326	11	0.0491071	inter	PF3D7_1244600|-|PF3D7_1244700|+	ADP-ribosylation factor GTPase-activating protein, putative	conserved Plasmodium protein, unknown function	T-complex protein 1 subunit alpha
Pf3D7_05_v3-671428|PF3D7_1232300	Pf3D7_05_v3-671428	PF3D7_1232300	distant trans	4.22772e-07	0.000268351	0.0852391	0.472332	9	0.0393013	syn	PF3D7_0516100	cation-transporting ATPase 1		cytochrome b5%2C putative
Pf3D7_04_v3-133250|PF3D7_0402200	Pf3D7_04_v3-133250	PF3D7_0402200	local	4.26184e-07	0.000860736	0.00707155	0.738415	38	0.166667	nsy	PF3D7_0402200	surface-associated interspersed protein 4.1 (SURFIN 4.1), pseudogene		surface-associated interspersed protein 4.1 (SURFIN 4.1)%2C pseudogene
Pf3D7_14_v3-1817108|PF3D7_0916100	Pf3D7_14_v3-1817108	PF3D7_0916100	distant trans	4.27846e-07	0.00475251	0.0856549	0.491366	6	0.0262009	syn	PF3D7_1444100	conserved Plasmodium protein, unknown function		thioredoxin 3
Pf3D7_13_v3-2763351|PF3D7_0804800	Pf3D7_13_v3-2763351	PF3D7_0804800	distant trans	4.28172e-07	0.0013589	0.0856549	0.504803	5	0.0220264	nsy	PF3D7_1369400	conserved Plasmodium protein, unknown function		peptidyl-prolyl cis-trans isomerase
Pf3D7_11_v3-1726704|PF3D7_0606800	Pf3D7_11_v3-1726704	PF3D7_0606800	distant trans	4.28412e-07	0.00519859	0.0856549	0.567448	8	0.037037	inter	PF3D7_1143100|-|PF3D7_1143200|+	transcription factor with AP2 domain(s)	DnaJ protein, putative	conserved Plasmodium protein%2C unknown function
Pf3D7_11_v3-1737039|PF3D7_0930100	Pf3D7_11_v3-1737039	PF3D7_0930100	distant trans	4.28696e-07	0.00034515	0.00707155	1.98487	18	0.0861244	inter	PF3D7_1143400|+|PF3D7_1143500|-	translation initiation factor eIF-1A, putative	conserved Plasmodium protein, unknown function	conserved Plasmodium protein%2C unknown function
Pf3D7_13_v3-1695719|PF3D7_1235800	Pf3D7_13_v3-1695719	PF3D7_1235800	distant trans	4.28759e-07	0.000524326	0.00707155	0.423467	13	0.0616114	inter	PF3D7_1342900|-|PF3D7_1343000|+	transcription factor with AP2 domain(s)	phosphoethanolamine N-methyltransferase	conserved Plasmodium protein%2C unknown function
Pf3D7_03_v3-109360|PF3D7_1212000	Pf3D7_03_v3-109360	PF3D7_1212000	distant trans	4.28884e-07	0.00952808	0.0860707	1.92593	5	0.0222222	nsy	PF3D7_0302000	pre-mRNA-splicing factor PRP46, putative		glutathione peroxidase-like thioredoxin peroxidase
Pf3D7_11_v3-1886075|PF3D7_1310100	Pf3D7_11_v3-1886075	PF3D7_1310100	distant trans	4.29262e-07	0.00181769	0.0860707	2.37985	5	0.0218341	syn	PF3D7_1147300	conserved Plasmodium protein, unknown function		conserved Plasmodium protein%2C unknown function
Pf3D7_03_v3-343873|PF3D7_0608300	Pf3D7_03_v3-343873	PF3D7_0608300	distant trans	4.30009e-07	0.000636872	0.0860707	0.291379	5	0.0218341	nsy	PF3D7_0307900	conserved Plasmodium protein, unknown function		conserved Plasmodium protein%2C unknown function
Pf3D7_13_v3-2042467|PF3D7_0502500	Pf3D7_13_v3-2042467	PF3D7_0502500	distant trans	4.30268e-07	0.00955884	0.00707155	2.00925	7	0.0521327	inter	PF3D7_1351100|-|PF3D7_1351200|+	conserved protein, unknown function	conserved Plasmodium protein, unknown function	conserved Plasmodium protein%2C unknown function
Pf3D7_14_v3-2385025|PF3D7_0913400	Pf3D7_14_v3-2385025	PF3D7_0913400	distant trans	4.31062e-07	0.00239412	0.0860707	2.71118	10	0.0436681	syn	PF3D7_1457900	conserved Plasmodium protein, unknown function		conserved Plasmodium protein%2C unknown function
Pf3D7_14_v3-1251962|PF3D7_1106800	Pf3D7_14_v3-1251962	PF3D7_1106800	distant trans	4.31986e-07	0.009597	0.00707155	1.88349	13	0.0575221	intron	PF3D7_1431800	apyrase, putative		protein kinase%2C putative
Pf3D7_13_v3-2569833|PF3D7_0619500	Pf3D7_13_v3-2569833	PF3D7_0619500	distant trans	4.32018e-07	0.00959771	0.00707155	1.32282	19	0.0829694	nsy	PF3D7_1364100	6-cysteine protein		acyl-CoA synthetase
Pf3D7_07_v3-470642|PF3D7_0707300	Pf3D7_07_v3-470642	PF3D7_0707300	distant cis	4.36225e-07	0.000197779	0.00707155	1.31363	13	0.0572687	nsy	PF3D7_0710200	conserved Plasmodium protein, unknown function		rhoptry-associated membrane antigen
Pf3D7_12_v3-1913509|PF3D7_0223400	Pf3D7_12_v3-1913509	PF3D7_0223400	distant trans	4.38691e-07	0.00194919	0.0860707	2.51921	10	0.0436681	intron	PF3D7_1246000	conserved Plasmodium protein, unknown function		rifin
Pf3D7_06_v3-1289931|PF3D7_1480000	Pf3D7_06_v3-1289931	PF3D7_1480000	distant trans	4.39995e-07	0.00167519	0.00707155	1.67164	24	0.105263	syn	PF3D7_0630800	conserved Plasmodium protein, unknown function		rifin
Pf3D7_13_v3-2115578|PF3D7_1457700	Pf3D7_13_v3-2115578	PF3D7_1457700	distant trans	4.41159e-07	0.00980079	0.00707155	1.32118	70	0.305677	nsy	PF3D7_1352900	Plasmodium exported protein, unknown function		large ribosomal subunit nuclear export factor%2C putative
Pf3D7_13_v3-310398|PF3D7_1149600	Pf3D7_13_v3-310398	PF3D7_1149600	distant trans	4.41694e-07	0.000265208	0.0860707	0.416018	8	0.0349345	nsy	PF3D7_1306500	MORN repeat protein, putative		DnaJ protein%2C putative
Pf3D7_04_v3-865552|PF3D7_0522900	Pf3D7_04_v3-865552	PF3D7_0522900	distant trans	4.42528e-07	0.000655413	0.00707155	2.07242	13	0.0599078	intron	PF3D7_0419400	conserved Plasmodium protein, unknown function		zinc finger protein%2C putative
Pf3D7_14_v3-1497758|PF3D7_1307700	Pf3D7_14_v3-1497758	PF3D7_1307700	distant trans	4.43653e-07	0.000469342	0.0860707	0.622257	11	0.0484581	nsy	PF3D7_1436700	conserved Plasmodium protein, unknown function		conserved Plasmodium protein%2C unknown function
Pf3D7_13_v3-1175471|PF3D7_1327200	Pf3D7_13_v3-1175471	PF3D7_1327200	distant cis	4.44107e-07	0.00246657	0.00707155	1.3542	41	0.179039	nsy	PF3D7_1328000	conserved Plasmodium protein, unknown function		ribonuclease P protein subunit RPR2%2C putative
Pf3D7_04_v3-651319|PF3D7_1235800	Pf3D7_04_v3-651319	PF3D7_1235800	distant trans	4.44999e-07	0.000524326	0.0864865	0.314426	5	0.0224215	inter	PF3D7_0414300|-|PF3D7_0414400|+	Rab5-interacting protein, putative	conserved Plasmodium protein, unknown function	conserved Plasmodium protein%2C unknown function
Pf3D7_09_v3-151452|PF3D7_1421800	Pf3D7_09_v3-151452	PF3D7_1421800	distant trans	4.45401e-07	0.00989502	0.0864865	1.77122	6	0.027027	inter	PF3D7_0903300|+|PF3D7_0903400|-	conserved Plasmodium membrane protein, unknown function	ATP-dependent RNA helicase DDX60, putative	conserved Plasmodium protein%2C unknown function
Pf3D7_10_v3-824147|PF3D7_1242300	Pf3D7_10_v3-824147	PF3D7_1242300	distant trans	4.45756e-07	0.00330097	0.00707155	1.71615	13	0.0567686	syn	PF3D7_1020400	rRNA (cytosine-C(5))-methyltransferase, putative		conserved Plasmodium membrane protein%2C unknown function
Pf3D7_09_v3-80852|PF3D7_0202500	Pf3D7_09_v3-80852	PF3D7_0202500	distant trans	4.48556e-07	0.00498256	0.00707155	0.736843	26	0.165049	inter	PF3D7_0901600|+|PF3D7_0901700|-	stevor	Plasmodium exported protein (hyp5), unknown function	early transcribed membrane protein 2
Pf3D7_02_v3-381038|PF3D7_0927300	Pf3D7_02_v3-381038	PF3D7_0927300	distant trans	4.49294e-07	0.00621016	0.0869023	0.401818	6	0.027027	inter	PF3D7_0209000|+|PF3D7_0209100|-	6-cysteine protein	phospholipase A2, putative	fumarate hydratase%2C putative
Pf3D7_08_v3-104543|PF3D7_1421300	Pf3D7_08_v3-104543	PF3D7_1421300	distant trans	4.50035e-07	0.000294058	0.0869023	0.344303	6	0.0488889	syn	PF3D7_0801400	probable protein, unknown function		conserved Plasmodium protein%2C unknown function
Pf3D7_03_v3-138473|PF3D7_0530600	Pf3D7_03_v3-138473	PF3D7_0530600	distant trans	4.51083e-07	0.00334042	0.00707155	0.573772	10	0.0537634	nsy	PF3D7_0302500	cytoadherence linked asexual protein 3.1		XAP-5 DNA binding protein%2C putative
Pf3D7_13_v3-1928942|PF3D7_1115600	Pf3D7_13_v3-1928942	PF3D7_1115600	distant trans	4.51173e-07	0.00077102	0.0869023	1.82403	5	0.026455	inter	PF3D7_1348200|+|PF3D7_1348300|-	step II splicing factor, putative	elongation factor Tu, putative	peptidyl-prolyl cis-trans isomerase
Pf3D7_11_v3-533160|PF3D7_1113700	Pf3D7_11_v3-533160	PF3D7_1113700	local	4.52432e-07	0.0100512	0.00707155	0.702582	16	0.0707965	syn	PF3D7_1113800	conserved Plasmodium membrane protein, unknown function		glyoxalase I
Pf3D7_13_v3-1629136|PF3D7_1235800	Pf3D7_13_v3-1629136	PF3D7_1235800	distant trans	4.54443e-07	0.000524326	0.00707155	0.33249	12	0.0524017	nsy	PF3D7_1340900	sodium-dependent phosphate transporter		conserved Plasmodium protein%2C unknown function
Pf3D7_13_v3-1725385|PF3D7_1235800	Pf3D7_13_v3-1725385	PF3D7_1235800	distant trans	4.54443e-07	0.000524326	0.00707155	0.33249	12	0.0524017	nsy	PF3D7_1343700	kelch protein K13		conserved Plasmodium protein%2C unknown function
Pf3D7_11_v3-835505|PF3D7_1122300	Pf3D7_11_v3-835505	PF3D7_1122300	local	4.55051e-07	0.0020952	0.00707155	1.35154	21	0.092511	inter	PF3D7_1121800|-|PF3D7_1121900|-	petidase, M16 family	serine/threonine protein kinase, putative	conserved Plasmodium protein%2C unknown function
Pf3D7_07_v3-750030|PF3D7_0717200	Pf3D7_07_v3-750030	PF3D7_0717200	local	4.55991e-07	0.00337677	0.00707155	0.688839	55	0.280612	intron	PF3D7_0717300	transcription initiation factor IIE subunit alpha, putative		conserved Plasmodium protein%2C unknown function
Pf3D7_14_v3-3056226|PF3D7_0901300	Pf3D7_14_v3-3056226	PF3D7_0901300	distant trans	4.5642e-07	0.000220431	0.0873181	0.380249	6	0.0263158	nsy	PF3D7_1474500	splicing factor 3A subunit 1, putative		rifin
Pf3D7_05_v3-213654|PF3D7_0425200	Pf3D7_05_v3-213654	PF3D7_0425200	distant trans	4.56669e-07	0.0101454	0.0873181	5.46801	8	0.0349345	nsy	PF3D7_0505000	conserved Plasmodium membrane protein, unknown function		Plasmodium exported protein (hyp15)%2C unknown function
Pf3D7_10_v3-1135012|PF3D7_0709600	Pf3D7_10_v3-1135012	PF3D7_0709600	distant trans	4.58819e-07	0.00339771	0.00707155	0.805131	32	0.139738	nsy	PF3D7_1027100	U3 small nucleolar ribonucleoprotein protein MPP10, putative		ribonucleases P/MRP protein subunit POP1%2C putative
Pf3D7_02_v3-144991|PF3D7_1035900	Pf3D7_02_v3-144991	PF3D7_1035900	distant trans	4.59639e-07	0.0102113	0.0873181	1.47349	7	0.0305677	nsy	PF3D7_0203000	repetitive organellar protein, putative		probable protein%2C unknown function
Pf3D7_04_v3-544062|PF3D7_1340900	Pf3D7_04_v3-544062	PF3D7_1340900	distant trans	4.59832e-07	0.0102156	0.0873181	0.60821	6	0.0267857	syn	PF3D7_0412300	phosphopantothenoylcysteine synthetase, putative		sodium-dependent phosphate transporter
Pf3D7_13_v3-1132567|PF3D7_1235800	Pf3D7_13_v3-1132567	PF3D7_1235800	distant trans	4.64833e-07	0.000524326	0.00707155	0.399833	13	0.0575221	syn	PF3D7_1326900	conserved Plasmodium membrane protein, unknown function		conserved Plasmodium protein%2C unknown function
Pf3D7_14_v3-1446691|PF3D7_1254800	Pf3D7_14_v3-1446691	PF3D7_1254800	distant trans	4.6534e-07	0.003446	0.0877339	2.21278	8	0.037037	intron	PF3D7_1435700.2			rifin
Pf3D7_14_v3-2616131|PF3D7_1464700	Pf3D7_14_v3-2616131	PF3D7_1464700	local	4.66776e-07	0.00207398	0.00707155	0.643679	19	0.0837004	nsy	PF3D7_1464500	conserved Plasmodium membrane protein, unknown function		ATP synthase (C/AC39) subunit%2C putative
Pf3D7_10_v3-860935|PF3D7_0805800	Pf3D7_10_v3-860935	PF3D7_0805800	distant trans	4.66939e-07	0.00518676	0.00707155	0.597748	15	0.0666667	inter	PF3D7_1021200|-|PF3D7_1021300|-	conserved Plasmodium protein, unknown function	conserved Plasmodium membrane protein, unknown function	conserved Plasmodium protein%2C unknown function
Pf3D7_14_v3-3044649|PF3D7_0901300	Pf3D7_14_v3-3044649	PF3D7_0901300	distant trans	4.67282e-07	0.000220543	0.0877339	0.380663	6	0.0262009	nsy	PF3D7_1474400	conserved Plasmodium protein, unknown function		rifin
Pf3D7_11_v3-1722308|PF3D7_0606800	Pf3D7_11_v3-1722308	PF3D7_0606800	distant trans	4.68004e-07	0.00519859	0.0877339	0.568585	8	0.0349345	nsy	PF3D7_1143100	transcription factor with AP2 domain(s)		conserved Plasmodium protein%2C unknown function
Pf3D7_05_v3-378794|PF3D7_1128400	Pf3D7_05_v3-378794	PF3D7_1128400	distant trans	4.73325e-07	0.00350513	0.0889813	1.88486	9	0.0414747	inter	PF3D7_0509000|-|PF3D7_0509100|+	SNAP protein (soluble N-ethylmaleimide-sensitive factor attachment protein), putative	structural maintenance of chromosomes protein 4, putative	geranylgeranyl pyrophosphate synthase%2C putative
Pf3D7_12_v3-1421691|PF3D7_0724800	Pf3D7_12_v3-1421691	PF3D7_0724800	distant trans	4.747e-07	0.000301313	0.0889813	1.39304	7	0.030837	syn	PF3D7_1234100	bromodomain protein, putative		kelch domain-containing protein%2C putative
Pf3D7_13_v3-1961571|PF3D7_0217500	Pf3D7_13_v3-1961571	PF3D7_0217500	distant trans	4.75718e-07	0.00379063	0.0893971	1.51109	10	0.0482456	nsy	PF3D7_1348800	E1-E2 ATPase, putative		calcium-dependent protein kinase 1
Pf3D7_14_v3-3044871|PF3D7_0901300	Pf3D7_14_v3-3044871	PF3D7_0901300	distant trans	4.76507e-07	0.000220543	0.0893971	0.380908	6	0.0265487	nsy	PF3D7_1474400	conserved Plasmodium protein, unknown function		rifin
Pf3D7_09_v3-206244|PF3D7_1349500	Pf3D7_09_v3-206244	PF3D7_1349500	distant trans	4.77426e-07	0.00857961	0.00748752	1.40944	24	0.106667	syn	PF3D7_0904300	conserved protein, unknown function		conserved Plasmodium protein%2C unknown function
Pf3D7_14_v3-1183461|PF3D7_1460100	Pf3D7_14_v3-1183461	PF3D7_1460100	distant cis	4.77432e-07	0.0106066	0.0893971	0.516217	8	0.0361991	inter	PF3D7_1430000|-|PF3D7_1430100|+	conserved Plasmodium protein, unknown function	serine/threonine protein phosphatase 2A activator	FYVE and coiled-coil domain-containing protein
Pf3D7_12_v3-1236670|PF3D7_1012300	Pf3D7_12_v3-1236670	PF3D7_1012300	distant trans	4.78433e-07	0.00170765	0.00748752	1.8936	12	0.0528634	nsy	PF3D7_1230000	conserved Plasmodium protein, unknown function		cytochrome b-c1 complex subunit 7%2C putative
Pf3D7_07_v3-151739|PF3D7_1007200	Pf3D7_07_v3-151739	PF3D7_1007200	distant trans	4.80085e-07	0.00106656	0.0902287	2.46441	5	0.0218341	nsy	PF3D7_0703800	conserved Plasmodium protein, unknown function		rhoGAP GTPase%2C putative
Pf3D7_08_v3-1081721|PF3D7_1471500	Pf3D7_08_v3-1081721	PF3D7_1471500	distant trans	4.80322e-07	0.000260264	0.0902287	2.33106	5	0.0220264	nsy	PF3D7_0824900	conserved Plasmodium protein, unknown function		conserved protein%2C unknown function
Pf3D7_07_v3-1363836|PF3D7_0522900	Pf3D7_07_v3-1363836	PF3D7_0522900	distant trans	4.80325e-07	0.000666931	0.00748752	1.79044	21	0.122172	inter	PF3D7_0731500|+|PF3D7_0731600|+	erythrocyte binding antigen-175	acyl-CoA synthetase	zinc finger protein%2C putative
Pf3D7_12_v3-445115|PF3D7_1040100	Pf3D7_12_v3-445115	PF3D7_1040100	distant trans	4.80425e-07	0.0106731	0.0902287	0.407286	9	0.0463918	inter	PF3D7_1209600|+|PF3D7_1209700|+	porphobilinogen deaminase	conserved Plasmodium protein, unknown function	rifin
Pf3D7_11_v3-1463997|PF3D7_0400900	Pf3D7_11_v3-1463997	PF3D7_0400900	distant trans	4.80738e-07	0.00133501	0.0902287	2.31534	8	0.0350877	syn	PF3D7_1137200	apical exonemal protein		rifin
Pf3D7_13_v3-2506579|PF3D7_1415600	Pf3D7_13_v3-2506579	PF3D7_1415600	distant trans	4.82631e-07	0.00357405	0.0906445	0.427544	8	0.0365297	syn	PF3D7_1362600	conserved Plasmodium protein, unknown function		conserved Plasmodium protein%2C unknown function
Pf3D7_06_v3-834400|PF3D7_0928300	Pf3D7_06_v3-834400	PF3D7_0928300	distant trans	4.85627e-07	0.000464965	0.00831947	0.47679	8	0.0533333	syn	PF3D7_0619800	conserved Plasmodium membrane protein, unknown function		conserved Plasmodium protein%2C unknown function
Pf3D7_12_v3-1762722|PF3D7_1321900	Pf3D7_12_v3-1762722	PF3D7_1321900	distant trans	4.85761e-07	0.000269792	0.00831947	0.408743	12	0.0538117	nsy	PF3D7_1241400	RNA-binding protein, putative		conserved Plasmodium protein%2C unknown function
Pf3D7_14_v3-35842|PF3D7_0407400	Pf3D7_14_v3-35842	PF3D7_0407400	distant trans	4.86298e-07	0.000400133	0.0910603	0.43647	5	0.0236967	inter	PF3D7_1401000|-|PF3D7_1401100|-	glycophorin binding protein	DnaJ protein, putative	conserved Plasmodium protein%2C unknown function
Pf3D7_13_v3-2371213|PF3D7_1134400	Pf3D7_13_v3-2371213	PF3D7_1134400	distant trans	4.86816e-07	0.000489786	0.00831947	0.615349	16	0.0720721	inter	PF3D7_1359500|+|PF3D7_1359600|+	conserved Plasmodium protein, unknown function	conserved Plasmodium protein, unknown function	conserved Plasmodium protein%2C unknown function
Pf3D7_08_v3-125321|PF3D7_1307700	Pf3D7_08_v3-125321	PF3D7_1307700	distant trans	4.91466e-07	0.000496291	0.0910603	0.554305	7	0.0316742	inter	PF3D7_0801800|-|PF3D7_0801900|+	mannose-6-phosphate isomerase, putative	conserved Plasmodium protein, unknown function	conserved Plasmodium protein%2C unknown function
Pf3D7_04_v3-1139644|PF3D7_0601900	Pf3D7_04_v3-1139644	PF3D7_0601900	distant trans	4.93031e-07	0.00365106	0.00831947	0.843507	74	0.410891	inter	PF3D7_0425200|+|PF3D7_0425300|+	Plasmodium exported protein (hyp15), unknown function	Plasmodium exported protein (PHISTa), unknown function, pseudogene	conserved Plasmodium protein%2C unknown function
Pf3D7_01_v3-170715|PF3D7_1300700	Pf3D7_01_v3-170715	PF3D7_1300700	distant trans	4.93577e-07	0.00548265	0.0914761	2.61106	10	0.0442478	intron	PF3D7_0103800	actin-related protein		rifin
Pf3D7_10_v3-1152876|PF3D7_1019100	Pf3D7_10_v3-1152876	PF3D7_1019100	distant cis	4.95443e-07	0.00930827	0.0914761	2.40319	5	0.0280899	inter	PF3D7_1027700|-|PF3D7_1027800|-	centrin-3	60S ribosomal protein L3	conserved Plasmodium protein%2C unknown function
Pf3D7_13_v3-479031|PF3D7_0403900	Pf3D7_13_v3-479031	PF3D7_0403900	distant trans	4.98312e-07	0.000582658	0.0914761	2.45402	8	0.037037	inter	PF3D7_1311000|-|PF3D7_1311100|+	protein ISD11, putative	meiosis-specific nuclear structural protein 1, putative	SET domain protein%2C putative
Pf3D7_09_v3-110142|PF3D7_0902000	Pf3D7_09_v3-110142	PF3D7_0902000	distant cis	4.98573e-07	0.00145598	0.00831947	0.751078	23	0.100437	syn	PF3D7_0902500	serine/threonine protein kinase, FIKK family		serine/threonine protein kinase%2C FIKK family
Pf3D7_12_v3-341489|PF3D7_0404200	Pf3D7_12_v3-341489	PF3D7_0404200	distant trans	4.98704e-07	0.000187783	0.0914761	0.530628	5	0.0226244	inter	PF3D7_1207200|-|PF3D7_1207300|-	conserved Plasmodium protein, unknown function	conserved Plasmodium protein, unknown function	conserved Plasmodium protein%2C unknown function
Pf3D7_12_v3-1206609|PF3D7_1419300	Pf3D7_12_v3-1206609	PF3D7_1419300	distant trans	5.03494e-07	0.00559281	0.00831947	0.628838	30	0.131004	nsy	PF3D7_1229300	conserved Plasmodium protein, unknown function		glutathione S-transferase
Pf3D7_11_v3-1907792|PF3D7_0104200	Pf3D7_11_v3-1907792	PF3D7_0104200	distant trans	5.03758e-07	0.0111915	0.0914761	2.12201	6	0.0277778	inter	PF3D7_1147900|-|PF3D7_1148000|-	conserved Plasmodium protein, unknown function	serine/threonine protein kinase, putative	StAR-related lipid transfer protein
Pf3D7_10_v3-321625|PF3D7_0512600	Pf3D7_10_v3-321625	PF3D7_0512600	distant trans	5.07026e-07	0.0112641	0.0914761	1.71924	9	0.0396476	syn	PF3D7_1008000	histone deacetylase 2		ras-related protein Rab-1B
Pf3D7_03_v3-935515|PF3D7_1134400	Pf3D7_03_v3-935515	PF3D7_1134400	distant trans	5.07462e-07	0.000489786	0.0914761	0.492223	7	0.0307018	intron	PF3D7_0322200	conserved Plasmodium protein, unknown function		conserved Plasmodium protein%2C unknown function
Pf3D7_10_v3-1071595|PF3D7_0315700	Pf3D7_10_v3-1071595	PF3D7_0315700	distant trans	5.07789e-07	0.00204938	0.0914761	0.502572	7	0.0305677	nsy	PF3D7_1025500	conserved Plasmodium protein, unknown function		conserved Plasmodium membrane protein%2C unknown function
Pf3D7_14_v3-476331|PF3D7_1232300	Pf3D7_14_v3-476331	PF3D7_1232300	distant trans	5.10607e-07	0.000315101	0.00831947	0.54804	15	0.0657895	nsy	PF3D7_1411700	methyltransferase, putative		cytochrome b5%2C putative
Pf3D7_13_v3-2724960|PF3D7_0630800	Pf3D7_13_v3-2724960	PF3D7_0630800	distant trans	5.19734e-07	0.00577321	0.00873544	1.81838	12	0.0528634	nsy	PF3D7_1368500	conserved Plasmodium protein, unknown function		conserved Plasmodium protein%2C unknown function
Pf3D7_06_v3-834448|PF3D7_0928300	Pf3D7_06_v3-834448	PF3D7_0928300	distant trans	5.2123e-07	0.000464965	0.00873544	0.477901	8	0.0572687	nsy	PF3D7_0619800	conserved Plasmodium membrane protein, unknown function		conserved Plasmodium protein%2C unknown function
Pf3D7_07_v3-614531|PF3D7_1456100	Pf3D7_07_v3-614531	PF3D7_1456100	distant trans	5.21634e-07	0.000827759	0.0918919	0.355186	7	0.0438596	syn	PF3D7_0713500	conserved Plasmodium protein, unknown function		serine hydroxymethyltransferase%2C putative
Pf3D7_06_v3-834464|PF3D7_0928300	Pf3D7_06_v3-834464	PF3D7_0928300	distant trans	5.23233e-07	0.000464965	0.00873544	0.495053	9	0.0572687	nsy	PF3D7_0619800	conserved Plasmodium membrane protein, unknown function		conserved Plasmodium protein%2C unknown function
Pf3D7_06_v3-1290071|PF3D7_1480000	Pf3D7_06_v3-1290071	PF3D7_1480000	distant trans	5.23948e-07	0.00167519	0.00873544	1.70517	22	0.148472	intron	PF3D7_0630800	conserved Plasmodium protein, unknown function		rifin
Pf3D7_09_v3-141704|PF3D7_0902000	Pf3D7_09_v3-141704	PF3D7_0902000	distant cis	5.243e-07	0.00145598	0.00873544	0.707179	16	0.069869	nsy	PF3D7_0903300	conserved Plasmodium membrane protein, unknown function		serine/threonine protein kinase%2C FIKK family
Pf3D7_06_v3-1043723|PF3D7_0514200	Pf3D7_06_v3-1043723	PF3D7_0514200	distant trans	5.24565e-07	0.00270381	0.0923077	2.25233	5	0.0219298	nsy	PF3D7_0625800	conserved Plasmodium protein, unknown function		conserved Plasmodium protein%2C unknown function
Pf3D7_05_v3-668910|PF3D7_0829300	Pf3D7_05_v3-668910	PF3D7_0829300	distant trans	5.26677e-07	0.0117007	0.00873544	1.16959	86	0.377193	nsy	PF3D7_0516100	cation-transporting ATPase 1		U6 snRNA-associated Sm-like protein LSm8%2C putative
Pf3D7_14_v3-284143|PF3D7_1137900	Pf3D7_14_v3-284143	PF3D7_1137900	distant trans	5.26846e-07	0.0058522	0.0927235	0.376465	5	0.0218341	nsy	PF3D7_1407800	plasmepsin IV		conserved Plasmodium protein%2C unknown function
Pf3D7_06_v3-1272582|PF3D7_1480000	Pf3D7_06_v3-1272582	PF3D7_1480000	distant trans	5.27834e-07	0.00167519	0.00873544	2.03595	12	0.0542986	syn	PF3D7_0630400	conserved Plasmodium protein, unknown function		rifin
Pf3D7_13_v3-1971746|PF3D7_0902200	Pf3D7_13_v3-1971746	PF3D7_0902200	distant trans	5.2791e-07	0.0117281	0.00873544	0.656492	8	0.0707547	inter	PF3D7_1349100|-|PF3D7_1349200|-	nucleoside diphosphate hydrolase, putative	glutamate--tRNA ligase, putative	serine/threonine protein kinase%2C FIKK family
Pf3D7_04_v3-91547|PF3D7_0927000	Pf3D7_04_v3-91547	PF3D7_0927000	distant trans	5.32502e-07	0.00249889	0.0927235	2.21865	7	0.0328638	inter	PF3D7_0401500|+|PF3D7_0401600|-	stevor, pseudogene	rifin	CS domain protein%2C putative
Pf3D7_14_v3-1071305|PF3D7_1306000	Pf3D7_14_v3-1071305	PF3D7_1306000	distant trans	5.35725e-07	0.00161839	0.00873544	0.517685	14	0.061674	inter	PF3D7_1427300|+|PF3D7_1427400|-	conserved Plasmodium protein, unknown function	conserved Plasmodium membrane protein, unknown function	conserved Plasmodium protein%2C unknown function
Pf3D7_03_v3-237690|PF3D7_0506000	Pf3D7_03_v3-237690	PF3D7_0506000	distant trans	5.37125e-07	0.0119328	0.0931393	1.66311	9	0.0393013	syn	PF3D7_0305100	conserved Plasmodium protein, unknown function		conserved Plasmodium protein%2C unknown function
Pf3D7_10_v3-1152876|PF3D7_0214200	Pf3D7_10_v3-1152876	PF3D7_0214200	distant trans	5.40853e-07	0.00716223	0.0939709	2.35389	5	0.0280899	inter	PF3D7_1027700|-|PF3D7_1027800|-	centrin-3	60S ribosomal protein L3	mitochondrial ribosomal protein L13 precursor%2C putative
Pf3D7_10_v3-817457|PF3D7_1455300	Pf3D7_10_v3-817457	PF3D7_1455300	distant trans	5.42008e-07	0.00737436	0.00873544	1.77928	6	0.0611354	nsy	PF3D7_1020200	conserved Plasmodium protein, unknown function		conserved Plasmodium protein%2C unknown function
Pf3D7_13_v3-588918|PF3D7_1477800	Pf3D7_13_v3-588918	PF3D7_1477800	distant trans	5.44999e-07	0.0121077	0.0939709	1.6529	10	0.0440529	nsy	PF3D7_1313800	conserved Plasmodium membrane protein, unknown function		acyl-CoA binding protein
Pf3D7_10_v3-1361682|PF3D7_0723500	Pf3D7_10_v3-1361682	PF3D7_0723500	distant trans	5.45796e-07	0.000800445	0.0939709	2.16125	7	0.0402299	inter	PF3D7_1034000|-|PF3D7_1034100|-	Sec1 family protein, putative	conserved Plasmodium protein, unknown function	dynactin subunit 5%2C putative
Pf3D7_04_v3-864206|PF3D7_0522900	Pf3D7_04_v3-864206	PF3D7_0522900	distant trans	5.50593e-07	0.000719528	0.0943867	3.07986	8	0.0350877	nsy	PF3D7_0419400	conserved Plasmodium protein, unknown function		zinc finger protein%2C putative
Pf3D7_08_v3-861388|PF3D7_1000600	Pf3D7_08_v3-861388	PF3D7_1000600	distant trans	5.51494e-07	0.0015315	0.0943867	2.87539	5	0.0305677	syn	PF3D7_0818900	heat shock protein 70		rifin
Pf3D7_09_v3-1443574|PF3D7_0315700	Pf3D7_09_v3-1443574	PF3D7_0315700	distant trans	5.53487e-07	0.00204938	0.0943867	0.480768	6	0.0276498	inter	PF3D7_0936400|+|PF3D7_0936500|-	ring-exported protein 4	virulence-associated protein 1	conserved Plasmodium membrane protein%2C unknown function
Pf3D7_14_v3-3043798|PF3D7_0303700	Pf3D7_14_v3-3043798	PF3D7_0303700	distant trans	5.53865e-07	0.00410156	0.00873544	1.50796	12	0.0535714	inter	PF3D7_1474300|+|PF3D7_1474400|+	DNA repair metallo-beta-lactamase protein, putative	conserved Plasmodium protein, unknown function	lipoamide acyltransferase component of branched-chain alpha-keto acid dehydrogenase complex
Pf3D7_12_v3-1470606|PF3D7_0724800	Pf3D7_12_v3-1470606	PF3D7_0724800	distant trans	5.54254e-07	0.000341368	0.0943867	1.39066	7	0.0319635	inter	PF3D7_1235200|-|PF3D7_1235300|+	V-type K+-independent H+-translocating inorganic pyrophosphatase	CCR4-NOT transcription complex subunit 4, putative	kelch domain-containing protein%2C putative
Pf3D7_13_v3-1336262|PF3D7_1448800	Pf3D7_13_v3-1336262	PF3D7_1448800	distant trans	5.55845e-07	0.0123486	0.0943867	0.592127	6	0.0294118	inter	PF3D7_1332200|+|PF3D7_1332300|+	conserved Plasmodium protein, unknown function	trafficking protein particle complex subunit 2, putative	Appr-1-p processing domain protein
Pf3D7_02_v3-479215|PF3D7_1455100	Pf3D7_02_v3-479215	PF3D7_1455100	distant trans	5.56086e-07	0.004118	0.0943867	1.78867	10	0.0442478	inter	PF3D7_0211900|-|PF3D7_0212000|+	conserved Plasmodium protein, unknown function	GDP-fructose:GMP antiporter, putative	protein tyrosine phosphatase%2C putative
Pf3D7_08_v3-240350|PF3D7_1034600	Pf3D7_08_v3-240350	PF3D7_1034600	distant trans	5.58144e-07	0.0123997	0.00873544	1.48565	17	0.0742358	nsy	PF3D7_0804000	cactin homolog, putative		translation initiation factor IF-3%2C putative
Pf3D7_02_v3-381847|PF3D7_0927300	Pf3D7_02_v3-381847	PF3D7_0927300	distant trans	5.59071e-07	0.00621016	0.0952183	0.405042	6	0.0262009	nsy	PF3D7_0209100	phospholipase A2, putative		fumarate hydratase%2C putative
Pf3D7_12_v3-1591361|PF3D7_0927000	Pf3D7_12_v3-1591361	PF3D7_0927000	distant trans	5.62408e-07	0.00249889	0.0952183	2.35287	6	0.0262009	nsy	PF3D7_1238300	pre-mRNA-splicing factor CWC22, putative		CS domain protein%2C putative
Pf3D7_08_v3-380575|PF3D7_0807300	Pf3D7_08_v3-380575	PF3D7_0807300	local	5.62781e-07	0.0125027	0.00873544	0.722222	21	0.128049	inter	PF3D7_0807200|+|PF3D7_0807300|+	conserved Plasmodium membrane protein, unknown function	ras-related protein Rab-18	ras-related protein Rab-18
Pf3D7_11_v3-540037|PF3D7_0532400	Pf3D7_11_v3-540037	PF3D7_0532400	distant trans	5.64663e-07	0.0125446	0.00873544	0.848929	55	0.25	intron	PF3D7_1114100.1			lysine-rich membrane-associated PHISTb protein
Pf3D7_12_v3-206724|PF3D7_1364700	Pf3D7_12_v3-206724	PF3D7_1364700	distant trans	5.68005e-07	0.0126188	0.00873544	1.97895	13	0.0706522	inter	PF3D7_1204300|-|PF3D7_1204400|-	eukaryotic translation initiation factor 5A	conserved Plasmodium membrane protein, unknown function	WD repeat-containing protein%2C putative%2C pseudogene
Pf3D7_12_v3-1500893|PF3D7_0817500	Pf3D7_12_v3-1500893	PF3D7_0817500	distant trans	5.69554e-07	0.0126532	0.00873544	1.31989	36	0.161435	syn	PF3D7_1235900	pre-mRNA-splicing factor SYF1, putative		protein kinase c inhibitor-like protein%2C putative
Pf3D7_14_v3-355036|PF3D7_0103000	Pf3D7_14_v3-355036	PF3D7_0103000	distant trans	5.72645e-07	0.00226752	0.0952183	2.40029	8	0.0350877	nsy	PF3D7_1409000	WD repeat-containing protein, putative		vacuolar protein sorting-associated protein VTA1%2C putative
Pf3D7_13_v3-365156|PF3D7_1469200	Pf3D7_13_v3-365156	PF3D7_1469200	distant trans	5.72924e-07	0.00318202	0.0952183	2.02305	7	0.0305677	syn	PF3D7_1308200	carbamoyl phosphate synthetase		shewanella-like protein phosphatase 1%2C putative
Pf3D7_05_v3-119735|PF3D7_1224500	Pf3D7_05_v3-119735	PF3D7_1224500	distant trans	5.7565e-07	0.0059279	0.0952183	1.91923	5	0.0221239	nsy	PF3D7_0502600	conserved Plasmodium protein, unknown function		histone chaperone ASF1%2C putative
Pf3D7_12_v3-452085|PF3D7_0404200	Pf3D7_12_v3-452085	PF3D7_0404200	distant trans	5.76318e-07	0.000213391	0.0952183	0.554169	6	0.0266667	inter	PF3D7_1209900|-|PF3D7_1210000|+	ABC transporter B family member 7, putative	50S ribosomal protein L1, apicoplast, putative	conserved Plasmodium protein%2C unknown function
Pf3D7_02_v3-278285|PF3D7_1239200	Pf3D7_02_v3-278285	PF3D7_1239200	distant trans	5.76644e-07	0.0018301	0.00873544	1.33245	67	0.393013	nsy	PF3D7_0207000	merozoite surface protein 4		AP2 domain transcription factor%2C putative
Pf3D7_04_v3-1126811|PF3D7_0611300	Pf3D7_04_v3-1126811	PF3D7_0611300	distant trans	5.76699e-07	0.00223963	0.0952183	3.85513	9	0.0418605	inter	PF3D7_0424800|+|PF3D7_0424900|+	Plasmodium exported protein (PHISTb), unknown function	Plasmodium exported protein (PHISTa), unknown function	conserved Apicomplexan protein%2C unknown function
Pf3D7_14_v3-2516511|PF3D7_0902700	Pf3D7_14_v3-2516511	PF3D7_0902700	distant trans	5.77516e-07	0.00641505	0.00873544	2.04798	12	0.0524017	syn	PF3D7_1461900	valine--tRNA ligase, putative		Plasmodium exported protein (PHISTb)%2C unknown function%2C pseudogene
Pf3D7_10_v3-1341720|PF3D7_0628200	Pf3D7_10_v3-1341720	PF3D7_0628200	distant trans	5.78485e-07	0.000494293	0.0952183	0.559228	5	0.0218341	syn	PF3D7_1033500	WD repeat-containing protein 70, putative		eukaryotic translation initiation factor 2-alpha kinase
Pf3D7_11_v3-962953|PF3D7_0308500	Pf3D7_11_v3-962953	PF3D7_0308500	distant trans	5.79202e-07	0.00496518	0.0952183	1.67166	7	0.0307018	syn	PF3D7_1124300	conserved Plasmodium protein, unknown function		activator of Hsp90 ATPase%2C putative
Pf3D7_13_v3-500496|PF3D7_1311800	Pf3D7_13_v3-500496	PF3D7_1311800	local	5.81773e-07	0.00646234	0.00915141	1.20718	79	0.393035	inter	PF3D7_1311700|-|PF3D7_1311800|+	cytochrome c2 precursor, putative	M1-family alanyl aminopeptidase	M1-family alanyl aminopeptidase
Pf3D7_14_v3-2304609|PF3D7_1306000	Pf3D7_14_v3-2304609	PF3D7_1306000	distant trans	5.82783e-07	0.00161839	0.0952183	0.348959	5	0.0220264	nsy	PF3D7_1456200	conserved Plasmodium protein, unknown function		conserved Plasmodium protein%2C unknown function
Pf3D7_03_v3-136827|PF3D7_1106200	Pf3D7_03_v3-136827	PF3D7_1106200	distant trans	5.83202e-07	0.0129564	0.00915141	0.489993	7	0.386139	syn	PF3D7_0302500	cytoadherence linked asexual protein 3.1		conserved Plasmodium protein%2C unknown function
Pf3D7_12_v3-141698|PF3D7_0316000	Pf3D7_12_v3-141698	PF3D7_0316000	distant trans	5.87079e-07	0.000352502	0.0952183	1.81664	6	0.0273973	nsy	PF3D7_1202400	peptidyl-prolyl cis-trans isomerase		microneme associated antigen
Pf3D7_14_v3-751711|PF3D7_0706500	Pf3D7_14_v3-751711	PF3D7_0706500	distant trans	5.88467e-07	0.00435779	0.0952183	1.67736	10	0.0444444	inter	PF3D7_1417700|+|PF3D7_1417800|+	conserved Plasmodium protein, unknown function	DNA replication licensing factor MCM2	conserved Plasmodium protein%2C unknown function
Pf3D7_10_v3-1152876|PF3D7_0803400	Pf3D7_10_v3-1152876	PF3D7_0803400	distant trans	5.89422e-07	0.0130946	0.0952183	1.53625	5	0.0280899	inter	PF3D7_1027700|-|PF3D7_1027800|-	centrin-3	60S ribosomal protein L3	DNA repair and recombination protein RAD54%2C putative
Pf3D7_12_v3-2036912|PF3D7_1244100	Pf3D7_12_v3-2036912	PF3D7_1244100	distant cis	5.90128e-07	0.0131103	0.0956341	0.629613	8	0.0349345	nsy	PF3D7_1249800	THO complex subunit 2, putative		N-alpha-acetyltransferase 15%2C NatA auxiliary subunit%2C putative
Pf3D7_02_v3-693767|PF3D7_0728500	Pf3D7_02_v3-693767	PF3D7_0728500	distant trans	5.91687e-07	0.00657246	0.00915141	0.665786	17	0.105727	syn	PF3D7_0216700.1			conserved Plasmodium protein%2C unknown function
Pf3D7_14_v3-2678335|PF3D7_1115300	Pf3D7_14_v3-2678335	PF3D7_1115300	distant trans	5.94352e-07	0.00264082	0.0960499	0.299677	5	0.0218341	syn	PF3D7_1465800	dynein beta chain, putative		cysteine proteinase falcipain 2b
Pf3D7_09_v3-822376|PF3D7_0522900	Pf3D7_09_v3-822376	PF3D7_0522900	distant trans	5.97214e-07	0.000737095	0.00915141	1.64704	24	0.111628	inter	PF3D7_0919900|-|PF3D7_0920000|+	regulator of chromosome condensation, putative	long chain fatty acid elongation enzyme, putative	zinc finger protein%2C putative
Pf3D7_08_v3-104543|PF3D7_1404400	Pf3D7_08_v3-104543	PF3D7_1404400	distant trans	5.97452e-07	0.013273	0.0964657	0.444765	6	0.0488889	syn	PF3D7_0801400	probable protein, unknown function		mitochondrial ribosomal protein L16 precursor%2C putative
Pf3D7_04_v3-1035496|PF3D7_1417100	Pf3D7_04_v3-1035496	PF3D7_1417100	distant trans	5.97899e-07	0.00664146	0.0964657	3.40354	5	0.0218341	syn	PF3D7_0422500	pre-mRNA-splicing helicase BRR2, putative		conserved Plasmodium protein%2C unknown function
Pf3D7_04_v3-1121457|PF3D7_0511900	Pf3D7_04_v3-1121457	PF3D7_0511900	distant trans	5.9954e-07	0.00443979	0.0964657	2.44651	5	0.0305677	nsy	PF3D7_0424700	serine/threonine protein kinase, FIKK family		conserved Plasmodium protein%2C unknown function
Pf3D7_14_v3-420462|PF3D7_0707300	Pf3D7_14_v3-420462	PF3D7_0707300	distant trans	5.99747e-07	0.000244434	0.0964657	1.52411	5	0.0220264	syn	PF3D7_1410400	rhoptry-associated protein 1		rhoptry-associated membrane antigen
Pf3D7_03_v3-914816|PF3D7_0707300	Pf3D7_03_v3-914816	PF3D7_0707300	distant trans	6.01838e-07	0.000244434	0.0964657	1.43164	7	0.0305677	nsy	PF3D7_0321800	WD repeat-containing protein, putative		rhoptry-associated membrane antigen
Pf3D7_04_v3-131480|PF3D7_0404900	Pf3D7_04_v3-131480	PF3D7_0404900	distant cis	6.0346e-07	0.0134065	0.00915141	0.51762	16	0.069869	nsy	PF3D7_0402200	surface-associated interspersed protein 4.1 (SURFIN 4.1), pseudogene		6-cysteine protein
Pf3D7_04_v3-1126825|PF3D7_0611300	Pf3D7_04_v3-1126825	PF3D7_0611300	distant trans	6.0487e-07	0.00223963	0.0964657	3.83607	9	0.0418605	inter	PF3D7_0424800|+|PF3D7_0424900|+	Plasmodium exported protein (PHISTb), unknown function	Plasmodium exported protein (PHISTa), unknown function	conserved Apicomplexan protein%2C unknown function
Pf3D7_10_v3-473452|PF3D7_1321900	Pf3D7_10_v3-473452	PF3D7_1321900	distant trans	6.06048e-07	0.000311166	0.0964657	0.321834	5	0.026455	inter	PF3D7_1012300|-|PF3D7_1012400|-	cytochrome b-c1 complex subunit 7, putative	hypoxanthine-guanine phosphoribosyltransferase	conserved Plasmodium protein%2C unknown function
Pf3D7_04_v3-497730|PF3D7_0407400	Pf3D7_04_v3-497730	PF3D7_0407400	distant cis	6.06742e-07	0.000481406	0.00956739	0.579656	13	0.0625	inter	PF3D7_0410900|-|PF3D7_0411000|+	conserved Plasmodium protein, unknown function	conserved Plasmodium protein, unknown function	conserved Plasmodium protein%2C unknown function
Pf3D7_03_v3-797742|PF3D7_1466300	Pf3D7_03_v3-797742	PF3D7_1466300	distant trans	6.08387e-07	0.00450531	0.0964657	1.54499	9	0.0393013	syn	PF3D7_0319000	P-type ATPase, putative		26S proteasome regulatory subunit RPN2%2C putative
Pf3D7_14_v3-1087441|PF3D7_0404200	Pf3D7_14_v3-1087441	PF3D7_0404200	distant trans	6.08705e-07	0.000221689	0.0964657	0.535925	5	0.0219298	nsy	PF3D7_1427700	conserved Plasmodium protein, unknown function		conserved Plasmodium protein%2C unknown function
Pf3D7_12_v3-663596|PF3D7_1210600	Pf3D7_12_v3-663596	PF3D7_1210600	distant cis	6.08764e-07	0.00731906	0.0964657	1.50713	6	0.0263158	nsy	PF3D7_1216700	perforin-like protein 2		conserved Plasmodium protein%2C unknown function
Pf3D7_14_v3-1176671|PF3D7_0604200	Pf3D7_14_v3-1176671	PF3D7_0604200	distant trans	6.11291e-07	0.00108369	0.0964657	2.79423	5	0.0224215	inter	PF3D7_1429800|+|PF3D7_1429900|+	coatamer beta subunit, putative	ADP-dependent DNA helicase RecQ	mitochondrial ribosomal protein L41%2C putative
Pf3D7_09_v3-933005|PF3D7_0607100	Pf3D7_09_v3-933005	PF3D7_0607100	distant trans	6.11796e-07	0.00679583	0.00998336	1.56642	16	0.0714286	nsy	PF3D7_0922800	conserved Plasmodium protein, unknown function		MYND-type zinc finger protein%2C putative
Pf3D7_11_v3-1447174|PF3D7_1305700	Pf3D7_11_v3-1447174	PF3D7_1305700	distant trans	6.15186e-07	0.000379638	0.0968815	1.9744	5	0.0224215	intron	PF3D7_1136700.2			conserved Plasmodium protein%2C unknown function
Pf3D7_04_v3-1135119|PF3D7_1479000	Pf3D7_04_v3-1135119	PF3D7_1479000	distant trans	6.21993e-07	0.0023972	0.0972973	0.504473	5	0.0234742	syn	PF3D7_0425100	Plasmodium exported protein (hyp6), unknown function		acyl-CoA synthetase
Pf3D7_05_v3-505628|PF3D7_1134400	Pf3D7_05_v3-505628	PF3D7_1134400	distant trans	6.22168e-07	0.000511929	0.0972973	0.435903	5	0.0219298	nsy	PF3D7_0511500	RNA pseudouridylate synthase, putative		conserved Plasmodium protein%2C unknown function
Pf3D7_04_v3-1135140|PF3D7_1479000	Pf3D7_04_v3-1135140	PF3D7_1479000	distant trans	6.22626e-07	0.0023972	0.0972973	0.504503	5	0.0232558	nsy	PF3D7_0425100	Plasmodium exported protein (hyp6), unknown function		acyl-CoA synthetase
Pf3D7_09_v3-687830|PF3D7_0906000	Pf3D7_09_v3-687830	PF3D7_0906000	distant cis	6.23314e-07	0.0138475	0.0977131	1.73365	7	0.030837	syn	PF3D7_0916400	conserved Plasmodium protein, unknown function		exoribonuclease II
Pf3D7_11_v3-742783|PF3D7_0630500	Pf3D7_11_v3-742783	PF3D7_0630500	distant trans	6.25277e-07	0.00283818	0.0977131	1.92162	5	0.0220264	inter	PF3D7_1119600|-|PF3D7_1119700|+	ATP-dependent zinc metalloprotease FTSH, putative	conserved Plasmodium protein, unknown function	ribosome biogenesis protein YTM1%2C putative
Pf3D7_09_v3-258921|PF3D7_0718600	Pf3D7_09_v3-258921	PF3D7_0718600	distant trans	6.25609e-07	0.00694926	0.0977131	1.93117	8	0.0349345	syn	PF3D7_0905300	dynein heavy chain, putative		conserved Plasmodium protein%2C unknown function
Pf3D7_04_v3-1141154|PF3D7_0510100	Pf3D7_04_v3-1141154	PF3D7_0510100	distant trans	6.26784e-07	0.00174058	0.0103993	1.42822	33	0.146018	inter	PF3D7_0425200|+|PF3D7_0425300|+	Plasmodium exported protein (hyp15), unknown function	Plasmodium exported protein (PHISTa), unknown function, pseudogene	conserved Plasmodium protein%2C unknown function
Pf3D7_13_v3-2512415|PF3D7_1204900	Pf3D7_13_v3-2512415	PF3D7_1204900	distant trans	6.30499e-07	0.00700359	0.0977131	1.66447	8	0.0349345	syn	PF3D7_1362700	conserved Plasmodium protein, unknown function		probable protein%2C unknown function
Pf3D7_06_v3-796891|PF3D7_1335100	Pf3D7_06_v3-796891	PF3D7_1335100	distant trans	6.30753e-07	0.0039354	0.0977131	1.54511	9	0.0424528	inter	PF3D7_0619000|-|PF3D7_0619100|+	conserved Plasmodium protein, unknown function	conserved Plasmodium protein, unknown function	merozoite surface protein 7
Pf3D7_06_v3-1271786|PF3D7_0630500	Pf3D7_06_v3-1271786	PF3D7_0630500	local	6.3877e-07	0.00283818	0.0108153	1.27798	52	0.288372	inter	PF3D7_0630300|-|PF3D7_0630400|-	DNA polymerase epsilon catalytic subunit A, putative	conserved Plasmodium protein, unknown function	ribosome biogenesis protein YTM1%2C putative
Pf3D7_07_v3-645461|PF3D7_1353700	Pf3D7_07_v3-645461	PF3D7_1353700	distant trans	6.39912e-07	0.00473876	0.0108153	1.47653	15	0.078125	inter	PF3D7_0714000|-|PF3D7_0714100|-	histone H2B variant	conserved Plasmodium protein, unknown function	reactive oxygen species modulator 1%2C putative
Pf3D7_09_v3-802703|PF3D7_0907900	Pf3D7_09_v3-802703	PF3D7_0907900	distant cis	6.43886e-07	0.0143046	0.0981289	2.25025	5	0.0263158	inter	PF3D7_0919600|+|PF3D7_0919700|+	dolichyl-diphosphooligosaccharide--protein glycosyltransferase, putative	pyridoxal 5'-phosphate dependent enzyme class III, putative	peptide deformylase
Pf3D7_12_v3-1486167|PF3D7_0901300	Pf3D7_12_v3-1486167	PF3D7_0901300	distant trans	6.4641e-07	0.000276166	0.0985447	0.351402	5	0.0231481	inter	PF3D7_1235600|+|PF3D7_1235700|+	serine hydroxymethyltransferase	ATP synthase subunit beta, mitochondrial	rifin
Pf3D7_04_v3-1135091|PF3D7_1479000	Pf3D7_04_v3-1135091	PF3D7_1479000	distant trans	6.47424e-07	0.0023972	0.0985447	0.504991	5	0.0232558	intron	PF3D7_0425100	Plasmodium exported protein (hyp6), unknown function		acyl-CoA synthetase
Pf3D7_14_v3-3223943|PF3D7_1303700	Pf3D7_14_v3-3223943	PF3D7_1303700	distant trans	6.50868e-07	0.00289194	0.0989605	2.38457	8	0.0349345	nsy	PF3D7_1478400	Plasmodium exported protein, unknown function, pseudogene		conserved Plasmodium protein%2C unknown function
Pf3D7_11_v3-1594147|PF3D7_0818600	Pf3D7_11_v3-1594147	PF3D7_0818600	distant trans	6.52797e-07	0.00725127	0.0989605	3.89225	8	0.0350877	nsy	PF3D7_1139900	conserved protein, unknown function		BEM46-like protein%2C putative
Pf3D7_07_v3-243402|PF3D7_1301300	Pf3D7_07_v3-243402	PF3D7_1301300	distant trans	6.53164e-07	0.0145107	0.0112313	1.28128	73	0.327354	inter	PF3D7_0704800|-|PF3D7_0704900|-	conserved Plasmodium protein, unknown function	peptide chain release factor 2	Plasmodium exported protein (PHISTa-like)%2C unknown function%2C pseudogene
Pf3D7_05_v3-897174|PF3D7_0919700	Pf3D7_05_v3-897174	PF3D7_0919700	distant trans	6.53223e-07	0.0143	0.0112313	1.46046	50	0.227273	inter	PF3D7_0522000|+|PF3D7_0522100|-	conserved Plasmodium protein, unknown function	conserved Plasmodium protein, unknown function	pyridoxal 5'-phosphate dependent enzyme class III%2C putative
Pf3D7_08_v3-1231687|PF3D7_0817400	Pf3D7_08_v3-1231687	PF3D7_0817400	distant cis	6.54328e-07	0.0145365	0.0112313	1.77948	9	0.075	intron	PF3D7_0828600	folate transporter 1		phosphatase%2C putative
Pf3D7_10_v3-891557|PF3D7_1107300	Pf3D7_10_v3-891557	PF3D7_1107300	distant trans	6.57583e-07	0.0146089	0.0112313	0.734535	28	0.179825	nsy	PF3D7_1021700	conserved Plasmodium membrane protein, unknown function		polyadenylate-binding protein-interacting protein 1%2C putative
Pf3D7_08_v3-684985|PF3D7_1429100	Pf3D7_08_v3-684985	PF3D7_1429100	distant trans	6.58603e-07	0.00487717	0.0112313	1.67865	10	0.0505051	inter	PF3D7_0814100|-|PF3D7_0814200|+	conserved Plasmodium protein, unknown function	DNA/RNA-binding protein Alba 1	apicoplast ribosomal protein L15 precursor%2C putative
Pf3D7_11_v3-1480662|PF3D7_1210600	Pf3D7_11_v3-1480662	PF3D7_1210600	distant trans	6.589e-07	0.00731906	0.0989605	1.42798	8	0.0365297	inter	PF3D7_1137700|+|PF3D7_1137800|-	calcium-binding protein, putative	conserved Plasmodium protein, unknown function	conserved Plasmodium protein%2C unknown function
Pf3D7_11_v3-1510479|PF3D7_1103800	Pf3D7_11_v3-1510479	PF3D7_1103800	distant cis	6.59595e-07	0.0146536	0.0112313	1.77025	14	0.0614035	nsy	PF3D7_1138400	guanylyl cyclase		CCR4-NOT transcription complex subunit 1%2C putative
Pf3D7_14_v3-52337|PF3D7_1411100	Pf3D7_14_v3-52337	PF3D7_1411100	distant cis	6.62413e-07	0.0147162	0.0989605	2.40022	6	0.0273973	inter	PF3D7_1401300|-|PF3D7_1401400|-	proline aminopeptidase	early transcribed membrane protein 14.1	conserved Plasmodium membrane protein%2C unknown function%2C unspecified product
Pf3D7_14_v3-38920|PF3D7_1444500	Pf3D7_14_v3-38920	PF3D7_1444500	distant cis	6.62658e-07	0.0147216	0.0112313	1.34153	15	0.0678733	inter	PF3D7_1401000|-|PF3D7_1401100|-	glycophorin binding protein	DnaJ protein, putative	eukaryotic initiation factor 2alpha kinase 1
Pf3D7_04_v3-390431|PF3D7_0825100	Pf3D7_04_v3-390431	PF3D7_0825100	distant trans	6.62776e-07	0.00147242	0.0989605	0.340787	5	0.0218341	syn	PF3D7_0407800	conserved Plasmodium protein, unknown function		ankyrin-repeat protein%2C putative
Pf3D7_02_v3-759265|PF3D7_1455300	Pf3D7_02_v3-759265	PF3D7_1455300	distant trans	6.63879e-07	0.00737436	0.0989605	1.81859	5	0.0223214	nsy	PF3D7_0218600	conserved Plasmodium protein, unknown function		conserved Plasmodium protein%2C unknown function
Pf3D7_14_v3-1853910|PF3D7_0505300	Pf3D7_14_v3-1853910	PF3D7_0505300	distant trans	6.64358e-07	0.00644425	0.0112313	1.87642	13	0.0742358	nsy	PF3D7_1445100	histidine--tRNA ligase, putative		UDP-N-acetylglucosamine transporter%2C putative
Pf3D7_04_v3-1126825|PF3D7_1143100	Pf3D7_04_v3-1126825	PF3D7_1143100	distant trans	6.65992e-07	0.00246594	0.0993763	1.73486	9	0.0418605	inter	PF3D7_0424800|+|PF3D7_0424900|+	Plasmodium exported protein (PHISTb), unknown function	Plasmodium exported protein (PHISTa), unknown function	AP2 domain transcription factor AP2-O%2C putative
Pf3D7_06_v3-1270524|PF3D7_1010400	Pf3D7_06_v3-1270524	PF3D7_1010400	distant trans	6.6835e-07	0.00371202	0.0993763	1.62846	6	0.0480769	inter	PF3D7_0630300|-|PF3D7_0630400|-	DNA polymerase epsilon catalytic subunit A, putative	conserved Plasmodium protein, unknown function	conserved Plasmodium protein%2C unknown function
Pf3D7_09_v3-342045|PF3D7_1234900	Pf3D7_09_v3-342045	PF3D7_1234900	distant trans	6.69651e-07	0.0051265	0.0993763	1.66938	6	0.0271493	nsy	PF3D7_0907100	conserved Plasmodium protein, unknown function		conserved Plasmodium protein%2C unknown function
Pf3D7_14_v3-3244497|PF3D7_0617500	Pf3D7_14_v3-3244497	PF3D7_0617500	distant trans	6.71611e-07	0.00106575	0.0993763	2.14242	7	0.0351759	inter	PF3D7_1478800|-|PF3D7_1479000|+	Plasmodium exported protein, unknown function	acyl-CoA synthetase	rifin%2C pseudogene
Pf3D7_04_v3-1101182|PF3D7_1232300	Pf3D7_04_v3-1101182	PF3D7_1232300	distant trans	6.78679e-07	0.000396777	0.0993763	0.374635	5	0.0218341	nsy	PF3D7_0424400	surface-associated interspersed protein 4.2 (SURFIN 4.2)		cytochrome b5%2C putative
Pf3D7_14_v3-692729|PF3D7_0520600	Pf3D7_14_v3-692729	PF3D7_0520600	distant trans	6.83196e-07	0.000410213	0.0993763	0.484752	10	0.0456621	inter	PF3D7_1417100|+|PF3D7_1417200|+	conserved Plasmodium protein, unknown function	NOT family protein, putative	bis(5'-nucleosyl)-tetraphosphatase [asymmetrical]
Pf3D7_14_v3-692733|PF3D7_0520600	Pf3D7_14_v3-692733	PF3D7_0520600	distant trans	6.83196e-07	0.000410213	0.0993763	0.484752	10	0.0456621	inter	PF3D7_1417100|+|PF3D7_1417200|+	conserved Plasmodium protein, unknown function	NOT family protein, putative	bis(5'-nucleosyl)-tetraphosphatase [asymmetrical]
Pf3D7_14_v3-637978|PF3D7_0932200	Pf3D7_14_v3-637978	PF3D7_0932200	distant trans	6.84031e-07	0.000746543	0.0993763	1.39536	10	0.0440529	inter	PF3D7_1415700|-|PF3D7_1415800|+	serine C-palmitoyltransferase, putative	dimethyladenosine transferase, putative	profilin
Pf3D7_06_v3-96690|PF3D7_0304100	Pf3D7_06_v3-96690	PF3D7_0304100	distant trans	6.85056e-07	0.0076096	0.0993763	2.18455	8	0.039604	inter	PF3D7_0602100|+|PF3D7_0602200|+	ATP-dependent RNA helicase, putative	MYND finger protein, putative	inner membrane complex protein 1e%2C putative
Pf3D7_05_v3-40061|PF3D7_1112600	Pf3D7_05_v3-40061	PF3D7_1112600	distant trans	6.85066e-07	0.00253657	0.0993763	0.466894	7	0.0318182	nsy	PF3D7_0500600	stevor, pseudogene		DNA helicase%2C putative
Pf3D7_04_v3-1139263|PF3D7_0823200	Pf3D7_04_v3-1139263	PF3D7_0823200	distant trans	6.94077e-07	0.0077098	0.0997921	0.494272	6	0.0273973	inter	PF3D7_0425200|+|PF3D7_0425300|+	Plasmodium exported protein (hyp15), unknown function	Plasmodium exported protein (PHISTa), unknown function, pseudogene	RNA-binding protein%2C putative
Pf3D7_08_v3-424712|PF3D7_1123800	Pf3D7_08_v3-424712	PF3D7_1123800	distant trans	6.97828e-07	0.007481	0.0116473	1.89425	11	0.0504587	inter	PF3D7_0808400|+|PF3D7_0808600|+	coatomer subunit epsilon, putative	erythrocyte membrane protein 1, PfEMP1	structural maintenance of chromosomes protein 5%2C putative
Pf3D7_05_v3-920489|PF3D7_1304500	Pf3D7_05_v3-920489	PF3D7_1304500	distant trans	6.9817e-07	0.00485203	0.0116473	1.67928	20	0.0873362	nsy	PF3D7_0522400	conserved Plasmodium protein, unknown function		small heat shock protein%2C putative
Pf3D7_11_v3-596993|PF3D7_1478200	Pf3D7_11_v3-596993	PF3D7_1478200	distant trans	6.98541e-07	0.0155188	0.0116473	0.59261	15	0.0655022	nsy	PF3D7_1115800	conserved Plasmodium protein, unknown function		Plasmodium exported protein%2C unknown function%2C pseudogene
Pf3D7_14_v3-1810418|PF3D7_1226500	Pf3D7_14_v3-1810418	PF3D7_1226500	distant trans	7.01731e-07	0.00468701	0.0997921	0.410785	5	0.0218341	syn	PF3D7_1444100	conserved Plasmodium protein, unknown function		RAP protein%2C putative
Pf3D7_04_v3-1063872|PF3D7_1304500	Pf3D7_04_v3-1063872	PF3D7_1304500	distant trans	7.02924e-07	0.00485203	0.0116473	1.60051	33	0.144105	syn	PF3D7_0423600	conserved Plasmodium protein, unknown function		small heat shock protein%2C putative
Pf3D7_10_v3-1458214|PF3D7_0816400	Pf3D7_10_v3-1458214	PF3D7_0816400	distant trans	7.03278e-07	0.000372	0.0997921	2.65078	9	0.0422535	inter	PF3D7_1036900|-|PF3D7_1037000|+	conserved Plasmodium protein, unknown function	DNA polymerase zeta catalytic subunit, putative	EF-hand calcium-binding domain-containing protein%2C putative
Pf3D7_04_v3-134269|PF3D7_1200200	Pf3D7_04_v3-134269	PF3D7_1200200	distant trans	7.03882e-07	0.00111696	0.0997921	3.32648	5	0.0218341	nsy	PF3D7_0402200	surface-associated interspersed protein 4.1 (SURFIN 4.1), pseudogene		rifin
Pf3D7_03_v3-820599|PF3D7_1113900	Pf3D7_03_v3-820599	PF3D7_1113900	distant trans	7.04095e-07	0.0156422	0.0997921	0.544621	10	0.0446429	inter	PF3D7_0319600|+|PF3D7_0319700|+	elongation factor 1 (EF-1), putative	ABC transporter I family member 1, putative	mitogen-activated protein kinase 2
Pf3D7_10_v3-1152876|PF3D7_1019600	Pf3D7_10_v3-1152876	PF3D7_1019600	distant cis	7.04738e-07	0.0128814	0.0997921	2.15686	5	0.0280899	inter	PF3D7_1027700|-|PF3D7_1027800|-	centrin-3	60S ribosomal protein L3	conserved Plasmodium protein%2C unknown function
Pf3D7_12_v3-1632335|PF3D7_1401400	Pf3D7_12_v3-1632335	PF3D7_1401400	distant trans	7.05743e-07	0.000871044	0.0997921	0.377625	5	0.0243902	inter	PF3D7_1239100|+|PF3D7_1239200|+	mitochondrial ribosomal protein L23 precursor, putative	transcription factor with AP2 domain(s)	early transcribed membrane protein 14.1
Pf3D7_05_v3-254995|PF3D7_1368700	Pf3D7_05_v3-254995	PF3D7_1368700	distant trans	7.06447e-07	0.00523148	0.0997921	1.86744	8	0.0358744	intron	PF3D7_0505900	conserved Plasmodium protein, unknown function		mitochondrial carrier protein%2C putative
Pf3D7_03_v3-606362|PF3D7_1405600	Pf3D7_03_v3-606362	PF3D7_1405600	distant trans	7.06866e-07	0.00523457	0.0997921	1.5387	8	0.0349345	syn	PF3D7_0314800	conserved Plasmodium protein, unknown function		ribonucleoside-diphosphate reductase small chain%2C putative
Pf3D7_11_v3-900954|PF3D7_0828500	Pf3D7_11_v3-900954	PF3D7_0828500	distant trans	7.09039e-07	0.0038416	0.0997921	1.78915	7	0.0307018	syn	PF3D7_1123000	conserved Plasmodium protein, unknown function		translation initiation factor eIF-2B subunit alpha%2C putative
Pf3D7_02_v3-238338|PF3D7_0403900	Pf3D7_02_v3-238338	PF3D7_0403900	distant trans	7.09542e-07	0.000685356	0.0997921	2.32361	9	0.0420561	intron	PF3D7_0205900	26S proteasome regulatory subunit RPN1, putative		SET domain protein%2C putative
Pf3D7_10_v3-481004|PF3D7_1012500	Pf3D7_10_v3-481004	PF3D7_1012500	local	7.16553e-07	0.0159189	0.0120632	1.56592	15	0.075	inter	PF3D7_1012500|-|PF3D7_1012600|-	phosphoglucomutase, putative	GMP synthase [glutamine-hydrolyzing]	phosphoglucomutase%2C putative
Pf3D7_09_v3-583566|PF3D7_1102800	Pf3D7_09_v3-583566	PF3D7_1102800	distant trans	7.16929e-07	0.00880301	0.0120632	1.55238	28	0.123894	nsy	PF3D7_0913500	protease, putative		early transcribed membrane protein 11.2
Pf3D7_05_v3-40037|PF3D7_0902600	Pf3D7_05_v3-40037	PF3D7_0902600	distant trans	7.17595e-07	0.00531403	0.10104	0.526255	9	0.0409091	syn	PF3D7_0500600	stevor, pseudogene		serine/threonine protein kinase%2C FIKK family
Pf3D7_05_v3-40043|PF3D7_0902600	Pf3D7_05_v3-40043	PF3D7_0902600	distant trans	7.17595e-07	0.00531403	0.10104	0.526255	9	0.0409091	syn	PF3D7_0500600	stevor, pseudogene		serine/threonine protein kinase%2C FIKK family
Pf3D7_05_v3-40050|PF3D7_0902600	Pf3D7_05_v3-40050	PF3D7_0902600	distant trans	7.17595e-07	0.00531403	0.10104	0.526255	9	0.0409091	nsy	PF3D7_0500600	stevor, pseudogene		serine/threonine protein kinase%2C FIKK family
Pf3D7_14_v3-37568|PF3D7_1011100	Pf3D7_14_v3-37568	PF3D7_1011100	distant trans	7.18341e-07	0.00531955	0.10104	0.430631	6	0.0273973	inter	PF3D7_1401000|-|PF3D7_1401100|-	glycophorin binding protein	DnaJ protein, putative	conserved Plasmodium protein%2C unknown function
Pf3D7_12_v3-2138486|PF3D7_1401900	Pf3D7_12_v3-2138486	PF3D7_1401900	distant trans	7.18574e-07	0.0066878	0.10104	1.66686	11	0.0482456	syn	PF3D7_1252400	reticulocyte binding protein homologue 3, pseudogene		conserved Plasmodium protein%2C unknown function
Pf3D7_05_v3-1212168|PF3D7_0421600	Pf3D7_05_v3-1212168	PF3D7_0421600	distant trans	7.18845e-07	0.0159699	0.10104	2.4024	6	0.0263158	inter	PF3D7_0529700|-|PF3D7_0529800|+	conserved Plasmodium protein, unknown function	conserved Plasmodium protein, unknown function	erythrocyte membrane protein 1 (PfEMP1)-like pseudogene
Pf3D7_10_v3-1152876|PF3D7_0322300	Pf3D7_10_v3-1152876	PF3D7_0322300	distant trans	7.20428e-07	0.016005	0.10104	1.93371	5	0.0280899	inter	PF3D7_1027700|-|PF3D7_1027800|-	centrin-3	60S ribosomal protein L3	diacylglycerol O-acyltransferase
Pf3D7_13_v3-678628|PF3D7_0312400	Pf3D7_13_v3-678628	PF3D7_0312400	distant trans	7.22599e-07	0.0160533	0.10104	1.52282	6	0.0275229	inter	PF3D7_1316100|+|PF3D7_1316200|+	inositol polyphosphate kinase, putative	ADP-ribosylation factor, putative	glycogen synthase kinase 3
Pf3D7_14_v3-420462|PF3D7_1210000	Pf3D7_14_v3-420462	PF3D7_1210000	distant trans	7.25144e-07	0.00080549	0.101455	3.30018	5	0.0220264	syn	PF3D7_1410400	rhoptry-associated protein 1		50S ribosomal protein L1%2C apicoplast%2C putative
Pf3D7_07_v3-378669|PF3D7_1428800	Pf3D7_07_v3-378669	PF3D7_1428800	distant trans	7.31531e-07	0.0162517	0.102287	0.518061	5	0.0393013	syn	PF3D7_0708300	EKC/KEOPS complex subunit BUD32		transcription initiation TFIID-like%2C putative
Pf3D7_06_v3-1251945|PF3D7_0323700	Pf3D7_06_v3-1251945	PF3D7_0323700	distant trans	7.32239e-07	0.00813371	0.102287	1.88823	7	0.0331754	inter	PF3D7_0629900|+|PF3D7_0630000|-	sec14-like cytosolic factor or phosphatidylinositol/phosphatidylcholine transfer protein, putative	CPW-WPC family protein	U4/U6.U5 tri-snRNP-associated protein 1%2C putative
Pf3D7_13_v3-2269902|PF3D7_1305700	Pf3D7_13_v3-2269902	PF3D7_1305700	distant cis	7.32741e-07	0.000428383	0.0120632	1.56316	12	0.0524017	syn	PF3D7_1357100	elongation factor 1-alpha		conserved Plasmodium protein%2C unknown function
Pf3D7_13_v3-2269899|PF3D7_1305700	Pf3D7_13_v3-2269899	PF3D7_1305700	distant cis	7.32741e-07	0.000428383	0.0120632	1.56316	12	0.0524017	syn	PF3D7_1357100	elongation factor 1-alpha		conserved Plasmodium protein%2C unknown function
Pf3D7_09_v3-1384032|PF3D7_0935400	Pf3D7_09_v3-1384032	PF3D7_0935400	local	7.35184e-07	0.00408321	0.0120632	1.62946	53	0.284404	inter	PF3D7_0935400|+|PF3D7_0935500|+	gametocyte development protein 1	Plasmodium exported protein, unknown function	gametocyte development protein 1
Pf3D7_12_v3-181018|PF3D7_1349900	Pf3D7_12_v3-181018	PF3D7_1349900	distant trans	7.35278e-07	0.00178589	0.102703	1.99444	9	0.04	nsy	PF3D7_1203400	major facilitator superfamily domain-containing protein, putative		conserved Plasmodium protein%2C unknown function
Pf3D7_13_v3-151807|PF3D7_1321900	Pf3D7_13_v3-151807	PF3D7_1321900	distant cis	7.36633e-07	0.000363667	0.102703	0.386401	7	0.0374332	inter	PF3D7_1302800|-|PF3D7_1302900|+	40S ribosomal protein S7, putative	conserved Plasmodium protein, unknown function	conserved Plasmodium protein%2C unknown function
Pf3D7_13_v3-678628|PF3D7_1004700	Pf3D7_13_v3-678628	PF3D7_1004700	distant trans	7.37085e-07	0.0163751	0.102703	2.06834	6	0.0275229	inter	PF3D7_1316100|+|PF3D7_1316200|+	inositol polyphosphate kinase, putative	ADP-ribosylation factor, putative	conserved Plasmodium protein%2C unknown function
Pf3D7_04_v3-1067428|PF3D7_1342600	Pf3D7_04_v3-1067428	PF3D7_1342600	distant trans	7.37632e-07	0.00437964	0.102703	1.77353	9	0.0483871	inter	PF3D7_0423600|-|PF3D7_0423700|-	conserved Plasmodium protein, unknown function	early transcribed membrane protein 4	myosin A
Pf3D7_10_v3-1280705|PF3D7_1119500	Pf3D7_10_v3-1280705	PF3D7_1119500	distant trans	7.39123e-07	0.0164203	0.0120632	0.540787	11	0.0650888	inter	PF3D7_1031600|+|PF3D7_1031700|+	conserved Plasmodium protein, unknown function	protein phosphatase inhibitor 3	AP-4 complex subunit mu%2C putative
Pf3D7_01_v3-95485|PF3D7_1120800	Pf3D7_01_v3-95485	PF3D7_1120800	distant trans	7.40434e-07	0.00822474	0.103119	1.73672	9	0.0409091	nsy	PF3D7_0102100	stevor, pseudogene		conserved Plasmodium protein%2C unknown function
Pf3D7_12_v3-1145376|PF3D7_0617500	Pf3D7_12_v3-1145376	PF3D7_0617500	distant trans	7.41289e-07	0.0010979	0.103119	2.04728	9	0.0394737	nsy	PF3D7_1228200	conserved Plasmodium protein, unknown function		rifin%2C pseudogene
Pf3D7_09_v3-146331|PF3D7_0632400	Pf3D7_09_v3-146331	PF3D7_0632400	distant trans	7.42581e-07	0.000997179	0.0120632	1.80731	17	0.0745614	syn	PF3D7_0903300	conserved Plasmodium membrane protein, unknown function		rifin
Pf3D7_13_v3-2489271|PF3D7_0936100	Pf3D7_13_v3-2489271	PF3D7_0936100	distant trans	7.43895e-07	0.00165264	0.103119	0.554005	10	0.0442478	nsy	PF3D7_1362100	14-3-3 protein		early transcribed membrane protein
Pf3D7_14_v3-1365485|PF3D7_1366500	Pf3D7_14_v3-1365485	PF3D7_1366500	distant trans	7.45258e-07	0.0165566	0.103119	1.96797	9	0.04	nsy	PF3D7_1434000	CCR4-associated factor 16, putative		nucleoside diphosphate kinase
Pf3D7_07_v3-610496|PF3D7_0711300	Pf3D7_07_v3-610496	PF3D7_0711300	distant cis	7.47734e-07	0.0166117	0.0120632	0.705619	17	0.0742358	nsy	PF3D7_0713300	erythrocyte membrane protein 1 (PfEMP1), pseudogene		conserved Plasmodium protein%2C unknown function
Pf3D7_13_v3-2546149|PF3D7_1363800	Pf3D7_13_v3-2546149	PF3D7_1363800	local	7.4784e-07	0.0033228	0.0120632	1.54994	49	0.213974	syn	PF3D7_1363400	polyubiquitin binding protein, putative		nuclear fusion protein%2C putative
Pf3D7_11_v3-256071|PF3D7_1471500	Pf3D7_11_v3-256071	PF3D7_1471500	distant trans	7.50739e-07	0.000362574	0.103119	1.95623	8	0.0349345	syn	PF3D7_1106000	RuvB-like helicase 2		conserved protein%2C unknown function
Pf3D7_04_v3-133203|PF3D7_1223700	Pf3D7_04_v3-133203	PF3D7_1223700	distant trans	7.50951e-07	0.00556104	0.103119	1.99553	8	0.0349345	syn	PF3D7_0402200	surface-associated interspersed protein 4.1 (SURFIN 4.1), pseudogene		vacuolar iron transporter
Pf3D7_04_v3-133283|PF3D7_1223700	Pf3D7_04_v3-133283	PF3D7_1223700	distant trans	7.50951e-07	0.00556104	0.103119	1.99553	8	0.0349345	nsy	PF3D7_0402200	surface-associated interspersed protein 4.1 (SURFIN 4.1), pseudogene		vacuolar iron transporter
Pf3D7_04_v3-132396|PF3D7_0402200	Pf3D7_04_v3-132396	PF3D7_0402200	local	7.51593e-07	0.00139145	0.0120632	0.768361	46	0.211982	nsy	PF3D7_0402200	surface-associated interspersed protein 4.1 (SURFIN 4.1), pseudogene		surface-associated interspersed protein 4.1 (SURFIN 4.1)%2C pseudogene
Pf3D7_12_v3-2119177|PF3D7_0203500	Pf3D7_12_v3-2119177	PF3D7_0203500	distant trans	7.53288e-07	0.00538134	0.103534	0.558848	8	0.0349345	nsy	PF3D7_1252100	rhoptry neck protein 3		tRNA Glutamine
Pf3D7_14_v3-1813720|PF3D7_0604000	Pf3D7_14_v3-1813720	PF3D7_0604000	distant trans	7.54026e-07	0.0167514	0.103534	0.469096	5	0.0219298	nsy	PF3D7_1444100	conserved Plasmodium protein, unknown function		conserved Plasmodium protein%2C unknown function
Pf3D7_10_v3-1392014|PF3D7_0901300	Pf3D7_10_v3-1392014	PF3D7_0901300	distant trans	7.59361e-07	0.000318301	0.10395	0.40781	7	0.0436681	nsy	PF3D7_1035100	probable protein, unknown function		rifin
Pf3D7_03_v3-85867|PF3D7_0816400	Pf3D7_03_v3-85867	PF3D7_0816400	distant trans	7.60798e-07	0.000393067	0.10395	2.35391	7	0.0488889	nsy	PF3D7_0301400	Plasmodium exported protein, unknown function		EF-hand calcium-binding domain-containing protein%2C putative
Pf3D7_13_v3-620806|PF3D7_0724800	Pf3D7_13_v3-620806	PF3D7_0724800	distant trans	7.61567e-07	0.000422974	0.10395	1.46699	5	0.0227273	inter	PF3D7_1314300|-|PF3D7_1314400|-	conserved Plasmodium protein, unknown function	conserved Plasmodium protein, unknown function	kelch domain-containing protein%2C putative
Pf3D7_07_v3-78802|PF3D7_0632400	Pf3D7_07_v3-78802	PF3D7_0632400	distant trans	7.63056e-07	0.000997179	0.0120632	1.65818	20	0.0904977	inter	PF3D7_0701800|-|PF3D7_0701900|-	rifin	Plasmodium exported protein, unknown function	rifin
Pf3D7_07_v3-881056|PF3D7_1020000	Pf3D7_07_v3-881056	PF3D7_1020000	distant trans	7.64007e-07	0.0169732	0.10395	1.94596	8	0.0350877	inter	PF3D7_0720300|-|PF3D7_0720400|+	conserved Plasmodium protein, unknown function	ferrodoxin reductase-like protein	RNA-binding protein 34%2C putative
Pf3D7_12_v3-1748879|PF3D7_0707300	Pf3D7_12_v3-1748879	PF3D7_0707300	distant trans	7.68612e-07	0.000304919	0.10395	1.54213	5	0.0227273	syn	PF3D7_1241200	conserved Plasmodium protein, unknown function		rhoptry-associated membrane antigen
Pf3D7_13_v3-1466348|PF3D7_0705700	Pf3D7_13_v3-1466348	PF3D7_0705700	distant trans	7.70503e-07	0.00642478	0.0120632	2.61451	10	0.0524017	nsy	PF3D7_1335900	thrombospondin-related anonymous protein		40S ribosomal protein S29%2C putative
Pf3D7_10_v3-72459|PF3D7_1323500	Pf3D7_10_v3-72459	PF3D7_1323500	distant trans	7.71292e-07	0.00571167	0.10395	0.665544	9	0.0454545	inter	PF3D7_1001200|-|PF3D7_1001300|-	acyl-CoA binding protein, isoform 2, ACBP2	Plasmodium exported protein (PHISTa), unknown function	plasmepsin V
Pf3D7_13_v3-1831070|PF3D7_1349500	Pf3D7_13_v3-1831070	PF3D7_1349500	distant cis	7.72381e-07	0.00857961	0.10395	1.90828	6	0.0275229	inter	PF3D7_1345700|-|PF3D7_1345800|+	isocitrate dehydrogenase [NADP], mitochondrial	conserved Plasmodium protein, unknown function	conserved Plasmodium protein%2C unknown function
Pf3D7_10_v3-648752|PF3D7_1200200	Pf3D7_10_v3-648752	PF3D7_1200200	distant trans	7.72615e-07	0.00114361	0.0120632	2.01896	22	0.102326	inter	PF3D7_1016200|+|PF3D7_1016300|-	Rab3 GTPase-activating protein non-catalytic subunit, putative	glycophorin binding protein	rifin
Pf3D7_07_v3-249374|PF3D7_0308500	Pf3D7_07_v3-249374	PF3D7_0308500	distant trans	7.72626e-07	0.00496518	0.0120632	1.29974	37	0.210526	nsy	PF3D7_0705000	mRNA cap guanine-N7 methyltransferase, putative		activator of Hsp90 ATPase%2C putative
Pf3D7_03_v3-73786|PF3D7_0407400	Pf3D7_03_v3-73786	PF3D7_0407400	distant trans	7.78654e-07	0.000541612	0.0120632	0.518569	11	0.0585106	inter	PF3D7_0301000|-|PF3D7_0301100|+	acyl-CoA synthetase	Plasmodium exported protein (hyp13), unknown function	conserved Plasmodium protein%2C unknown function
Pf3D7_03_v3-935515|PF3D7_1007800	Pf3D7_03_v3-935515	PF3D7_1007800	distant trans	7.79415e-07	0.00996948	0.10395	2.0113	7	0.0307018	intron	PF3D7_0322200	conserved Plasmodium protein, unknown function		conserved Plasmodium protein%2C unknown function
Pf3D7_02_v3-242188|PF3D7_0901300	Pf3D7_02_v3-242188	PF3D7_0901300	distant trans	7.79871e-07	0.000320845	0.10395	0.401339	6	0.0264317	nsy	PF3D7_0206000	DNA repair protein RAD2, putative		rifin
Pf3D7_14_v3-3043747|PF3D7_0909400	Pf3D7_14_v3-3043747	PF3D7_0909400	distant trans	7.80021e-07	0.0173289	0.0120632	0.637834	10	0.2	inter	PF3D7_1474300|+|PF3D7_1474400|+	DNA repair metallo-beta-lactamase protein, putative	conserved Plasmodium protein, unknown function	exoribonuclease%2C putative
Pf3D7_14_v3-3043642|PF3D7_0306000	Pf3D7_14_v3-3043642	PF3D7_0306000	distant trans	7.81056e-07	0.0105411	0.10395	1.91234	10	0.044843	inter	PF3D7_1474300|+|PF3D7_1474400|+	DNA repair metallo-beta-lactamase protein, putative	conserved Plasmodium protein, unknown function	conserved Plasmodium protein%2C unknown function
Pf3D7_07_v3-937119|PF3D7_0808600	Pf3D7_07_v3-937119	PF3D7_0808600	distant trans	7.81947e-07	0.0173717	0.0120632	2.41148	13	0.0593607	inter	PF3D7_0721700|+|PF3D7_0721800|+	secreted ookinete protein, putative	conserved Plasmodium protein, unknown function	erythrocyte membrane protein 1%2C PfEMP1
Pf3D7_14_v3-2001567|PF3D7_1325900	Pf3D7_14_v3-2001567	PF3D7_1325900	distant trans	7.84973e-07	0.017439	0.0120632	1.35828	82	0.366071	nsy	PF3D7_1448800	Appr-1-p processing domain protein		conserved Plasmodium protein%2C unknown function
Pf3D7_03_v3-924807|PF3D7_1122400	Pf3D7_03_v3-924807	PF3D7_1122400	distant trans	7.86339e-07	0.00873465	0.10395	1.98166	11	0.0480349	nsy	PF3D7_0321900	cyclic amine resistance locus protein		conserved Plasmodium protein%2C unknown function
Pf3D7_12_v3-811723|PF3D7_1219900	Pf3D7_12_v3-811723	PF3D7_1219900	local	7.8845e-07	0.00954916	0.0120632	0.78	60	0.263158	syn	PF3D7_1220300	cell cycle associated protein, putative		ribulose-phosphate 3-epimerase%2C putative
Pf3D7_09_v3-474780|PF3D7_0107800	Pf3D7_09_v3-474780	PF3D7_0107800	distant trans	7.88901e-07	0.00244906	0.10395	2.06456	9	0.0410959	inter	PF3D7_0910200|+|PF3D7_0910300|+	conserved Plasmodium protein, unknown function	conserved Plasmodium protein, unknown function	double-strand break repair protein MRE11
Pf3D7_03_v3-214545|PF3D7_1413000	Pf3D7_03_v3-214545	PF3D7_1413000	distant trans	7.89775e-07	0.0175457	0.10395	2.73992	11	0.0484581	nsy	PF3D7_0304300	conserved Plasmodium protein, unknown function		conserved Plasmodium protein%2C unknown function
Pf3D7_02_v3-493313|PF3D7_1033900	Pf3D7_02_v3-493313	PF3D7_1033900	distant trans	7.89796e-07	0.0175461	0.10395	1.48754	11	0.0484581	syn	PF3D7_0212300	peptide chain release factor subunit 1, putative		ubiquitin-conjugating enzyme E2%2C putative
Pf3D7_14_v3-1518514|PF3D7_0931400	Pf3D7_14_v3-1518514	PF3D7_0931400	distant trans	7.91141e-07	0.000479921	0.10395	0.496805	9	0.0393013	nsy	PF3D7_1437400	pantothenate kinase, putative		conserved Plasmodium protein%2C unknown function
Pf3D7_04_v3-1138661|PF3D7_1479000	Pf3D7_04_v3-1138661	PF3D7_1479000	distant trans	7.91807e-07	0.00251297	0.10395	0.508103	5	0.0224215	inter	PF3D7_0425200|+|PF3D7_0425300|+	Plasmodium exported protein (hyp15), unknown function	Plasmodium exported protein (PHISTa), unknown function, pseudogene	acyl-CoA synthetase
Pf3D7_10_v3-1457076|PF3D7_1021700	Pf3D7_10_v3-1457076	PF3D7_1021700	distant cis	7.93587e-07	0.0176303	0.0124792	1.32823	35	0.152838	nsy	PF3D7_1036900	conserved Plasmodium protein, unknown function		conserved Plasmodium membrane protein%2C unknown function
Pf3D7_03_v3-966171|PF3D7_0527500	Pf3D7_03_v3-966171	PF3D7_0527500	distant trans	7.94661e-07	0.00588473	0.10395	2.19651	5	0.0222222	syn	PF3D7_0322900	40S ribosomal protein S3A, putative		Hsc70-interacting protein
Pf3D7_13_v3-156814|PF3D7_1203500	Pf3D7_13_v3-156814	PF3D7_1203500	distant trans	7.94763e-07	0.0176565	0.0124792	0.850753	80	0.349345	nsy	PF3D7_1302900	conserved Plasmodium protein, unknown function		threonylcarbamoyl-AMP synthase%2C putative
Pf3D7_06_v3-520986|PF3D7_1321900	Pf3D7_06_v3-520986	PF3D7_1321900	distant trans	7.95067e-07	0.000383983	0.10395	0.486245	11	0.0486726	syn	PF3D7_0612300	conserved protein, unknown function		conserved Plasmodium protein%2C unknown function
Pf3D7_07_v3-1115080|PF3D7_1003600	Pf3D7_07_v3-1115080	PF3D7_1003600	distant trans	7.95131e-07	0.00055202	0.10395	1.46594	7	0.0305677	nsy	PF3D7_0726400	conserved Plasmodium membrane protein, unknown function		inner membrane complex protein 1c%2C putative
Pf3D7_10_v3-1397969|PF3D7_1306100	Pf3D7_10_v3-1397969	PF3D7_1306100	distant trans	7.99729e-07	0.00277555	0.0124792	0.494037	16	0.0714286	inter	PF3D7_1035200|+|PF3D7_1035300|+	S-antigen	glutamate-rich protein	conserved Plasmodium protein%2C unknown function
Pf3D7_04_v3-898661|PF3D7_0100600	Pf3D7_04_v3-898661	PF3D7_0100600	distant trans	8.01466e-07	0.00890268	0.104366	0.522166	10	0.0440529	nsy	PF3D7_0420000	zinc finger protein, putative		rifin
Pf3D7_08_v3-420856|PF3D7_0524200	Pf3D7_08_v3-420856	PF3D7_0524200	distant trans	8.02164e-07	0.0178209	0.104366	0.427203	6	0.029703	inter	PF3D7_0808200|-|PF3D7_0808300|+	plasmepsin X	ubiquitin regulatory protein, putative	conserved Plasmodium membrane protein%2C unknown function
Pf3D7_08_v3-1072900|PF3D7_0824600	Pf3D7_08_v3-1072900	PF3D7_0824600	local	8.02712e-07	0.00891653	0.0124792	0.694097	38	0.17757	nsy	PF3D7_0824700	lipase maturation factor, putative		Fe-S cluster assembly protein DRE2%2C putative
Pf3D7_11_v3-435509|PF3D7_0223400	Pf3D7_11_v3-435509	PF3D7_0223400	distant trans	8.02774e-07	0.0029724	0.104366	3.14877	6	0.0262009	syn	PF3D7_1111000	tRNA m5C-methyltransferase, putative		rifin
Pf3D7_04_v3-651319|PF3D7_0628900	Pf3D7_04_v3-651319	PF3D7_0628900	distant trans	8.04792e-07	0.00893963	0.104366	0.385578	5	0.0224215	inter	PF3D7_0414300|-|PF3D7_0414400|+	Rab5-interacting protein, putative	conserved Plasmodium protein, unknown function	RAP protein%2C putative
Pf3D7_08_v3-1105370|PF3D7_1367400	Pf3D7_08_v3-1105370	PF3D7_1367400	distant trans	8.06246e-07	0.00358231	0.0124792	0.647051	9	0.05	inter	PF3D7_0825800|+|PF3D7_0825900|+	conserved Plasmodium protein, unknown function	conserved Plasmodium protein, unknown function	conserved Plasmodium protein%2C unknown function
Pf3D7_05_v3-680117|PF3D7_1453800	Pf3D7_05_v3-680117	PF3D7_1453800	distant trans	8.06542e-07	0.00337235	0.0124792	0.751799	38	0.168142	nsy	PF3D7_0516300	tRNA pseudouridine synthase, putative		glucose-6-phosphate dehydrogenase-6-phosphogluconolactonase
Pf3D7_05_v3-680124|PF3D7_1453800	Pf3D7_05_v3-680124	PF3D7_1453800	distant trans	8.06542e-07	0.00337235	0.0124792	0.751799	38	0.168142	nsy	PF3D7_0516300	tRNA pseudouridine synthase, putative		glucose-6-phosphate dehydrogenase-6-phosphogluconolactonase
Pf3D7_12_v3-1474434|PF3D7_1149600	Pf3D7_12_v3-1474434	PF3D7_1149600	distant trans	8.09747e-07	0.000461265	0.104366	0.427378	8	0.0350877	nsy	PF3D7_1235300	CCR4-NOT transcription complex subunit 4, putative		DnaJ protein%2C putative
Pf3D7_04_v3-1121457|PF3D7_1134400	Pf3D7_04_v3-1121457	PF3D7_1134400	distant trans	8.11463e-07	0.000621637	0.104366	0.44	5	0.0305677	nsy	PF3D7_0424700	serine/threonine protein kinase, FIKK family		conserved Plasmodium protein%2C unknown function
Pf3D7_05_v3-1319812|PF3D7_0725100	Pf3D7_05_v3-1319812	PF3D7_0725100	distant trans	8.12636e-07	0.0128333	0.104366	1.86441	7	0.0318182	inter	PF3D7_0532600|-|PF3D7_0532700|-	Plasmodium exported protein, unknown function	erythrocyte membrane protein 1 (PfEMP1), pseudogene	conserved Plasmodium membrane protein%2C unknown function
Pf3D7_12_v3-1748861|PF3D7_0707300	Pf3D7_12_v3-1748861	PF3D7_0707300	distant trans	8.12815e-07	0.000311336	0.104366	1.54072	5	0.0228311	inter	PF3D7_1241100|-|PF3D7_1241200|-	polyadenylation factor subunit 2, putative	conserved Plasmodium protein, unknown function	rhoptry-associated membrane antigen
Pf3D7_03_v3-894478|PF3D7_0520600	Pf3D7_03_v3-894478	PF3D7_0520600	distant trans	8.15868e-07	0.000464752	0.104366	0.416909	6	0.028436	inter	PF3D7_0321300|-|PF3D7_0321400|+	conserved Plasmodium protein, unknown function	protein kinase, putative	bis(5'-nucleosyl)-tetraphosphatase [asymmetrical]
Pf3D7_04_v3-153557|PF3D7_0109200	Pf3D7_04_v3-153557	PF3D7_0109200	distant trans	8.18468e-07	0.000865861	0.0124792	0.526343	14	0.0769231	inter	PF3D7_0402400|-|PF3D7_0402500|+	Plasmodium exported protein, unknown function	rifin, pseudogene	cleavage and polyadenylation specificity factor subunit 5%2C putative
Pf3D7_14_v3-1751020|PF3D7_0324800	Pf3D7_14_v3-1751020	PF3D7_0324800	distant trans	8.21612e-07	0.00912647	0.0124792	2.21166	12	0.0524017	nsy	PF3D7_1442800	conserved Plasmodium protein, unknown function		rifin
Pf3D7_13_v3-1867323|PF3D7_1111300	Pf3D7_13_v3-1867323	PF3D7_1111300	distant trans	8.22965e-07	0.00601013	0.105198	0.402405	5	0.0218341	nsy	PF3D7_1346400	conserved Plasmodium protein, unknown function		SNARE protein%2C putative
Pf3D7_14_v3-1792962|PF3D7_1114400	Pf3D7_14_v3-1792962	PF3D7_1114400	distant trans	8.23692e-07	0.0182992	0.0124792	2.55771	8	0.0572687	syn	PF3D7_1443700	dephospho-CoA kinase, putative		conserved Plasmodium protein%2C unknown function
Pf3D7_08_v3-744575|PF3D7_1008800	Pf3D7_08_v3-744575	PF3D7_1008800	distant trans	8.24355e-07	0.0183139	0.0124792	0.50678	22	0.0960699	syn	PF3D7_0815900	dihydrolipoyl dehydrogenase, apicoplast		nucleolar protein 5%2C putative
Pf3D7_14_v3-915576|PF3D7_1373100	Pf3D7_14_v3-915576	PF3D7_1373100	distant trans	8.26007e-07	0.00157382	0.105613	2.84718	5	0.0218341	syn	PF3D7_1422700	conserved Plasmodium protein, unknown function		rifin
Pf3D7_14_v3-3049317|PF3D7_1464700	Pf3D7_14_v3-3049317	PF3D7_1464700	distant cis	8.26653e-07	0.00306082	0.105613	0.449533	5	0.0218341	nsy	PF3D7_1474400	conserved Plasmodium protein, unknown function		ATP synthase (C/AC39) subunit%2C putative
Pf3D7_11_v3-1105946|PF3D7_1112800	Pf3D7_11_v3-1105946	PF3D7_1112800	distant cis	8.31749e-07	0.00236534	0.0124792	2.2053	21	0.100478	intron	PF3D7_1128400	geranylgeranyl pyrophosphate synthase, putative		conserved protein%2C unknown function
Pf3D7_04_v3-1139696|PF3D7_0601900	Pf3D7_04_v3-1139696	PF3D7_0601900	distant trans	8.34718e-07	0.00463602	0.0124792	0.845743	75	0.431373	inter	PF3D7_0425200|+|PF3D7_0425300|+	Plasmodium exported protein (hyp15), unknown function	Plasmodium exported protein (PHISTa), unknown function, pseudogene	conserved Plasmodium protein%2C unknown function
Pf3D7_05_v3-805119|PF3D7_1342600	Pf3D7_05_v3-805119	PF3D7_1342600	distant trans	8.34881e-07	0.00437964	0.105613	2.12844	5	0.0218341	nsy	PF3D7_0519500	carbon catabolite repressor protein 4, putative		myosin A
Pf3D7_02_v3-784786|PF3D7_1233100	Pf3D7_02_v3-784786	PF3D7_1233100	distant trans	8.35204e-07	0.0101869	0.0124792	0.587282	12	0.0807175	nsy	PF3D7_0219700	Plasmodium exported protein (PHISTc), unknown function		conserved protein%2C unknown function
Pf3D7_09_v3-648260|PF3D7_1200200	Pf3D7_09_v3-648260	PF3D7_1200200	distant trans	8.35549e-07	0.00114361	0.105613	3.41353	5	0.0219298	nsy	PF3D7_0915300	conserved Plasmodium protein, unknown function		rifin
Pf3D7_10_v3-1152876|PF3D7_0603200	Pf3D7_10_v3-1152876	PF3D7_0603200	distant trans	8.35909e-07	0.00928528	0.105613	2.73517	5	0.0280899	inter	PF3D7_1027700|-|PF3D7_1027800|-	centrin-3	60S ribosomal protein L3	mitochondrial chaperone BCS1%2C putative
Pf3D7_03_v3-577029|PF3D7_0200100	Pf3D7_03_v3-577029	PF3D7_0200100	distant trans	8.35926e-07	0.00619031	0.105613	3.5398	5	0.0224215	syn	PF3D7_0314300	DER1-like protein		erythrocyte membrane protein 1%2C PfEMP1
Pf3D7_07_v3-1246999|PF3D7_0728900	Pf3D7_07_v3-1246999	PF3D7_0728900	local	8.37983e-07	0.00265952	0.0124792	0.667704	21	0.0941704	inter	PF3D7_0729100|+|PF3D7_0729200|+	conserved Plasmodium protein, unknown function	1-cys peroxiredoxin	RNA-binding protein%2C putative
Pf3D7_14_v3-3155722|PF3D7_0930100	Pf3D7_14_v3-3155722	PF3D7_0930100	distant trans	8.38571e-07	0.000600958	0.106029	3.26797	6	0.027907	inter	PF3D7_1476600|+|PF3D7_1476700|+	Plasmodium exported protein, unknown function	lysophospholipase, putative	conserved Plasmodium protein%2C unknown function
Pf3D7_05_v3-39262|PF3D7_0711000	Pf3D7_05_v3-39262	PF3D7_0711000	distant trans	8.38782e-07	0.00109326	0.106029	0.478483	6	0.0276498	inter	PF3D7_0500500|-|PF3D7_0500600|-	rifin	stevor, pseudogene	AAA family ATPase%2C CDC48 subfamily
Pf3D7_05_v3-77338|PF3D7_1402200	Pf3D7_05_v3-77338	PF3D7_1402200	distant trans	8.40138e-07	0.0062215	0.0124792	1.37989	31	0.135965	nsy	PF3D7_0501400	interspersed repeat antigen		conserved Plasmodium protein%2C unknown function
Pf3D7_07_v3-1292430|PF3D7_0217900	Pf3D7_07_v3-1292430	PF3D7_0217900	distant trans	8.41077e-07	0.0186854	0.106029	2.39373	5	0.0257732	inter	PF3D7_0730200|-|PF3D7_0730300|+	AP-4 complex subunit beta, putative	transcription factor with AP2 domain(s)	conserved Plasmodium protein%2C unknown function
Pf3D7_13_v3-1928942|PF3D7_0703000	Pf3D7_13_v3-1928942	PF3D7_0703000	distant trans	8.41674e-07	0.0186986	0.106029	0.407175	5	0.026455	inter	PF3D7_1348200|+|PF3D7_1348300|-	step II splicing factor, putative	elongation factor Tu, putative	conserved Plasmodium protein%2C unknown function
Pf3D7_11_v3-1693485|PF3D7_0301000	Pf3D7_11_v3-1693485	PF3D7_0301000	distant trans	8.41685e-07	0.00311648	0.0124792	1.79501	14	0.0611354	nsy	PF3D7_1142200	conserved Plasmodium protein, unknown function		acyl-CoA synthetase
Pf3D7_12_v3-2157143|PF3D7_0323500	Pf3D7_12_v3-2157143	PF3D7_0323500	distant trans	8.43217e-07	0.00079895	0.106029	0.502803	9	0.0441176	inter	PF3D7_1252700|+|PF3D7_1252800|+	Plasmodium exported protein (PHISTb), unknown function	Plasmodium exported protein (PHISTb), unknown function	survival motor neuron-like protein
Pf3D7_11_v3-415260|PF3D7_0407400	Pf3D7_11_v3-415260	PF3D7_0407400	distant trans	8.45039e-07	0.000552158	0.0124792	0.449243	14	0.0666667	intron	PF3D7_1110400	asparagine-rich antigen		conserved Plasmodium protein%2C unknown function
Pf3D7_10_v3-1152876|PF3D7_1365900	Pf3D7_10_v3-1152876	PF3D7_1365900	distant trans	8.46863e-07	0.0188139	0.106029	0.430291	5	0.0280899	inter	PF3D7_1027700|-|PF3D7_1027800|-	centrin-3	60S ribosomal protein L3	ubiquitin-60S ribosomal protein L40
Pf3D7_06_v3-532920|PF3D7_1025900	Pf3D7_06_v3-532920	PF3D7_1025900	distant trans	8.48465e-07	0.0188495	0.106029	1.54632	7	0.0305677	nsy	PF3D7_0612900	nucleolar GTP-binding protein 1, putative		conserved Plasmodium protein%2C unknown function
Pf3D7_14_v3-407357|PF3D7_1464300	Pf3D7_14_v3-407357	PF3D7_1464300	distant cis	8.51245e-07	0.0095386	0.0124792	1.70996	12	0.0524017	nsy	PF3D7_1410300	WD repeat-containing protein, putative		conserved Plasmodium protein%2C unknown function
Pf3D7_11_v3-1996894|PF3D7_0905500	Pf3D7_11_v3-1996894	PF3D7_0905500	distant trans	8.5187e-07	0.0189251	0.0124792	1.29451	73	0.334862	inter	PF3D7_1149500|-|PF3D7_1149600|+	ring-infected erythrocyte surface antigen 2, pseudogene	DnaJ protein, putative	conserved Plasmodium protein%2C unknown function
Pf3D7_13_v3-1696813|PF3D7_1124000	Pf3D7_13_v3-1696813	PF3D7_1124000	distant trans	8.52692e-07	0.0133774	0.0124792	1.44831	19	0.0859729	inter	PF3D7_1342900|-|PF3D7_1343000|+	transcription factor with AP2 domain(s)	phosphoethanolamine N-methyltransferase	endoplasmic reticulum oxidoreductin%2C putative
Pf3D7_05_v3-680113|PF3D7_1453800	Pf3D7_05_v3-680113	PF3D7_1453800	distant trans	8.52912e-07	0.00337235	0.0124792	0.749159	37	0.162996	syn	PF3D7_0516300	tRNA pseudouridine synthase, putative		glucose-6-phosphate dehydrogenase-6-phosphogluconolactonase
Pf3D7_04_v3-1051115|PF3D7_0732200	Pf3D7_04_v3-1051115	PF3D7_0732200	distant trans	8.55222e-07	0.00294339	0.0124792	2.0307	11	0.0544554	inter	PF3D7_0423200|+|PF3D7_0423300|-	BSD-domain protein, putative	conserved Plasmodium protein, unknown function	rifin
Pf3D7_08_v3-1041000|PF3D7_1332500	Pf3D7_08_v3-1041000	PF3D7_1332500	distant trans	8.55525e-07	0.00950317	0.0124792	1.65819	14	0.0611354	nsy	PF3D7_0823600	lipoate-protein ligase B		SAM-dependent RNA methyltransferase%2C putative
Pf3D7_09_v3-920655|PF3D7_1307700	Pf3D7_09_v3-920655	PF3D7_1307700	distant trans	8.55703e-07	0.000811617	0.106029	0.613307	10	0.045045	intron	PF3D7_0922700	pre-mRNA-splicing factor 18, putative		conserved Plasmodium protein%2C unknown function
Pf3D7_13_v3-451667|PF3D7_1227900	Pf3D7_13_v3-451667	PF3D7_1227900	distant trans	8.5583e-07	0.000655624	0.106029	2.19111	11	0.0480349	nsy	PF3D7_1310100	conserved Plasmodium protein, unknown function		RNA pseudouridylate synthase%2C putative
Pf3D7_14_v3-2240922|PF3D7_1367500	Pf3D7_14_v3-2240922	PF3D7_1367500	distant trans	8.58581e-07	0.0190742	0.106029	1.81908	6	0.0289855	inter	PF3D7_1454600|-|PF3D7_1454700|+	mitochondrial ribosomal protein S11 precursor, putative	6-phosphogluconate dehydrogenase, decarboxylating, putative	NADH-cytochrome b5 reductase%2C putative
Pf3D7_12_v3-1486167|PF3D7_1464300	Pf3D7_12_v3-1486167	PF3D7_1464300	distant trans	8.58714e-07	0.0095386	0.106029	2.24075	5	0.0231481	inter	PF3D7_1235600|+|PF3D7_1235700|+	serine hydroxymethyltransferase	ATP synthase subunit beta, mitochondrial	conserved Plasmodium protein%2C unknown function
Pf3D7_12_v3-761362|PF3D7_1219900	Pf3D7_12_v3-761362	PF3D7_1219900	distant cis	8.59665e-07	0.00954916	0.0124792	0.779116	55	0.310044	syn	PF3D7_1219100	clathrin heavy chain, putative		ribulose-phosphate 3-epimerase%2C putative
Pf3D7_09_v3-224634|PF3D7_0709000	Pf3D7_09_v3-224634	PF3D7_0709000	distant trans	8.61494e-07	0.019139	0.106445	0.45572	5	0.0229358	inter	PF3D7_0904800|+|PF3D7_0904900|-	replication protein A1, small fragment	copper-transporting ATPase	chloroquine resistance transporter
Pf3D7_13_v3-2391722|PF3D7_0919400	Pf3D7_13_v3-2391722	PF3D7_0919400	distant trans	8.63801e-07	0.0191902	0.106861	1.82801	7	0.030837	nsy	PF3D7_1359700	conserved Plasmodium protein, unknown function		protein disulfide isomerase
Pf3D7_03_v3-226102|PF3D7_0108400	Pf3D7_03_v3-226102	PF3D7_0108400	distant trans	8.64905e-07	0.0192147	0.0128952	1.24538	30	0.14218	inter	PF3D7_0304700|-|PF3D7_0304800|+	conserved Plasmodium protein, unknown function	conserved Plasmodium membrane protein, unknown function	mitochondrial carrier protein%2C putative
Pf3D7_11_v3-241553|PF3D7_1462700	Pf3D7_11_v3-241553	PF3D7_1462700	distant trans	8.67063e-07	0.00240784	0.107277	2.03429	5	0.0218341	syn	PF3D7_1105600	translocon component PTEX88		cytochrome c1 precursor%2C putative
Pf3D7_12_v3-452085|PF3D7_0505300	Pf3D7_12_v3-452085	PF3D7_0505300	distant trans	8.70218e-07	0.00644425	0.107277	2.46049	6	0.0266667	inter	PF3D7_1209900|-|PF3D7_1210000|+	ABC transporter B family member 7, putative	50S ribosomal protein L1, apicoplast, putative	UDP-N-acetylglucosamine transporter%2C putative
Pf3D7_05_v3-39248|PF3D7_0711000	Pf3D7_05_v3-39248	PF3D7_0711000	distant trans	8.7247e-07	0.00109326	0.107277	0.479041	6	0.0276498	inter	PF3D7_0500500|-|PF3D7_0500600|-	rifin	stevor, pseudogene	AAA family ATPase%2C CDC48 subfamily
Pf3D7_11_v3-1295033|PF3D7_0721500	Pf3D7_11_v3-1295033	PF3D7_0721500	distant trans	8.73522e-07	0.014754	0.0128952	1.40554	33	0.144105	nsy	PF3D7_1133400	apical membrane antigen 1		conserved Plasmodium membrane protein%2C unknown function
Pf3D7_04_v3-848597|PF3D7_1200200	Pf3D7_04_v3-848597	PF3D7_1200200	distant trans	8.7511e-07	0.00114361	0.107277	3.243	5	0.0225225	syn	PF3D7_0418900	conserved Plasmodium protein, unknown function		rifin
Pf3D7_04_v3-1004930|PF3D7_1232300	Pf3D7_04_v3-1004930	PF3D7_1232300	distant trans	8.75344e-07	0.000474308	0.107277	0.37756	5	0.0224215	nsy	PF3D7_0422200	erythrocyte membrane-associated antigen		cytochrome b5%2C putative
Pf3D7_14_v3-1628364|PF3D7_1456000	Pf3D7_14_v3-1628364	PF3D7_1456000	distant cis	8.77941e-07	0.00216715	0.107277	1.9839	5	0.0219298	nsy	PF3D7_1440000	conserved Plasmodium protein, unknown function		AP2 domain transcription factor%2C putative
Pf3D7_13_v3-844321|PF3D7_0932200	Pf3D7_13_v3-844321	PF3D7_0932200	distant trans	8.78244e-07	0.000886867	0.107277	1.58071	5	0.0231481	intron	PF3D7_1320500	SNARE protein, putative		profilin
Pf3D7_14_v3-1480824|PF3D7_1001200	Pf3D7_14_v3-1480824	PF3D7_1001200	distant trans	8.79584e-07	0.00390817	0.0128952	1.4995	16	0.069869	nsy	PF3D7_1436300	translocon component PTEX150		acyl-CoA binding protein%2C isoform 2%2C ACBP2
Pf3D7_10_v3-1570114|PF3D7_0107800	Pf3D7_10_v3-1570114	PF3D7_0107800	distant trans	8.81907e-07	0.00244906	0.107692	2.03939	7	0.0305677	nsy	PF3D7_1039000	serine/threonine protein kinase, FIKK family		double-strand break repair protein MRE11
Pf3D7_01_v3-179265|PF3D7_0913500	Pf3D7_01_v3-179265	PF3D7_0913500	distant trans	8.82857e-07	0.00653785	0.107692	1.89695	10	0.0444444	nsy	PF3D7_0104100	conserved Plasmodium membrane protein, unknown function		protease%2C putative
Pf3D7_14_v3-676772|PF3D7_1327500	Pf3D7_14_v3-676772	PF3D7_1327500	distant trans	8.84486e-07	0.00491243	0.107692	2.62151	6	0.0262009	syn	PF3D7_1416600	conserved Plasmodium protein, unknown function		conserved Plasmodium protein%2C unknown function
Pf3D7_01_v3-159298|PF3D7_0404200	Pf3D7_01_v3-159298	PF3D7_0404200	distant trans	8.86378e-07	0.000312465	0.107692	0.570025	6	0.0269058	intron	PF3D7_0103500	conserved Plasmodium protein, unknown function		conserved Plasmodium protein%2C unknown function
Pf3D7_05_v3-39755|PF3D7_0711000	Pf3D7_05_v3-39755	PF3D7_0711000	distant trans	8.87524e-07	0.00109326	0.107692	0.47937	6	0.0272727	syn	PF3D7_0500600	stevor, pseudogene		AAA family ATPase%2C CDC48 subfamily
Pf3D7_05_v3-40055|PF3D7_1112600	Pf3D7_05_v3-40055	PF3D7_1112600	distant trans	8.88087e-07	0.00281854	0.107692	0.49298	8	0.0363636	nsy	PF3D7_0500600	stevor, pseudogene		DNA helicase%2C putative
Pf3D7_10_v3-522712|PF3D7_0525400	Pf3D7_10_v3-522712	PF3D7_0525400	distant trans	8.88402e-07	0.0197367	0.0128952	0.402842	10	0.0601852	inter	PF3D7_1013400|-|PF3D7_1013500|+	conserved Plasmodium protein, unknown function	phosphoinositide-specific phospholipase C	G-protein coupled receptor%2C putative
Pf3D7_08_v3-1319785|PF3D7_1115300	Pf3D7_08_v3-1319785	PF3D7_1115300	distant trans	8.88569e-07	0.00329008	0.107692	0.302763	5	0.0223214	inter	PF3D7_0830900|-|PF3D7_0831000|+	Plasmodium exported protein, unknown function	Plasmodium exported protein (PHISTb), unknown function	cysteine proteinase falcipain 2b
Pf3D7_07_v3-627005|PF3D7_1334100	Pf3D7_07_v3-627005	PF3D7_1334100	distant trans	8.89554e-07	0.00131749	0.107692	2.09513	7	0.0334928	inter	PF3D7_0713800|-|PF3D7_0713900|-	negative elongation factor A, putative	conserved Plasmodium protein, unknown function	conserved Plasmodium protein%2C unknown function
Pf3D7_14_v3-2489389|PF3D7_1145100	Pf3D7_14_v3-2489389	PF3D7_1145100	distant trans	8.89698e-07	0.0197655	0.107692	1.67785	7	0.0321101	inter	PF3D7_1461100|+|PF3D7_1461200|+	conserved Plasmodium protein, unknown function	U3 small nucleolar ribonucleoprotein protein IMP3, putative	coatomer subunit gamma%2C putative
Pf3D7_14_v3-1433332|PF3D7_1307700	Pf3D7_14_v3-1433332	PF3D7_1307700	distant trans	8.9074e-07	0.000811617	0.107692	0.537778	6	0.027907	inter	PF3D7_1435300|-|PF3D7_1435400|-	NAD(P)H-dependent glutamate synthase, putative	ER membrane protein complex subunit 4, putative	conserved Plasmodium protein%2C unknown function
Pf3D7_12_v3-341489|PF3D7_0824900	Pf3D7_12_v3-341489	PF3D7_0824900	distant trans	8.94724e-07	0.0099386	0.108108	1.84513	5	0.0226244	inter	PF3D7_1207200|-|PF3D7_1207300|-	conserved Plasmodium protein, unknown function	conserved Plasmodium protein, unknown function	conserved Plasmodium protein%2C unknown function
Pf3D7_04_v3-901197|PF3D7_0312000	Pf3D7_04_v3-901197	PF3D7_0312000	distant trans	8.95419e-07	0.0198926	0.0128952	2.25813	19	0.0840708	syn	PF3D7_0420000	zinc finger protein, putative		conserved Plasmodium protein%2C unknown function
Pf3D7_03_v3-917357|PF3D7_0724800	Pf3D7_03_v3-917357	PF3D7_0724800	distant trans	8.95514e-07	0.000474645	0.108108	1.3171	10	0.0438596	nsy	PF3D7_0321800	WD repeat-containing protein, putative		kelch domain-containing protein%2C putative
Pf3D7_14_v3-647804|PF3D7_0508300	Pf3D7_14_v3-647804	PF3D7_0508300	distant trans	8.96615e-07	0.0199192	0.108108	1.65298	6	0.0262009	syn	PF3D7_1416100	protein SEY1, putative		triose phosphate transporter
Pf3D7_14_v3-3207222|PF3D7_0724800	Pf3D7_14_v3-3207222	PF3D7_0724800	distant trans	8.97331e-07	0.000474645	0.108108	1.38303	7	0.0315315	inter	PF3D7_1477700|+|PF3D7_1477800|+	Plasmodium exported protein (PHISTa), unknown function	acyl-CoA binding protein	kelch domain-containing protein%2C putative
Pf3D7_07_v3-1257296|PF3D7_0404200	Pf3D7_07_v3-1257296	PF3D7_0404200	distant trans	9.0015e-07	0.000312465	0.0133111	0.665941	13	0.0567686	syn	PF3D7_0729500	mRNA (N6-adenosine)-methyltransferase, putative		conserved Plasmodium protein%2C unknown function
Pf3D7_09_v3-297486|PF3D7_1449100	Pf3D7_09_v3-297486	PF3D7_1449100	distant trans	9.00711e-07	0.00250127	0.108108	2.00825	7	0.0357143	inter	PF3D7_0905900|-|PF3D7_0906000|-	coatomer subunit beta, putative	exoribonuclease II	conserved Plasmodium protein%2C unknown function
Pf3D7_01_v3-410642|PF3D7_0419200	Pf3D7_01_v3-410642	PF3D7_0419200	distant trans	9.02953e-07	0.02006	0.0133111	1.2008	96	0.488987	nsy	PF3D7_0110600	phosphatidylinositol-4-phosphate 5-kinase		protein transport protein GOT1%2C putative
Pf3D7_11_v3-1745444|PF3D7_1410600	Pf3D7_11_v3-1745444	PF3D7_1410600	distant trans	9.0491e-07	0.00912513	0.108524	0.322278	8	0.0365297	nsy	PF3D7_1143700	conserved Plasmodium protein, unknown function		eukaryotic translation initiation factor 2 subunit gamma%2C putative
Pf3D7_14_v3-153008|PF3D7_0321300	Pf3D7_14_v3-153008	PF3D7_0321300	distant trans	9.05127e-07	0.00336619	0.0133111	2.04093	11	0.055	inter	PF3D7_1404400|+|PF3D7_1404500|+	mitochondrial ribosomal protein L16 precursor, putative	rRNA biogenesis protein RRP5, putative	conserved Plasmodium protein%2C unknown function
Pf3D7_09_v3-377341|PF3D7_0619600	Pf3D7_09_v3-377341	PF3D7_0619600	distant trans	9.05545e-07	0.0201176	0.0133111	1.72894	15	0.0867052	inter	PF3D7_0908100|-|PF3D7_0908200|+	conserved Plasmodium membrane protein, unknown function	conserved Plasmodium protein, unknown function	conserved Plasmodium protein%2C unknown function
Pf3D7_08_v3-1081721|PF3D7_0831600	Pf3D7_08_v3-1081721	PF3D7_0831600	distant cis	9.07576e-07	0.00689272	0.109356	1.57607	5	0.0220264	nsy	PF3D7_0824900	conserved Plasmodium protein, unknown function		cytoadherence linked asexual protein 8
Pf3D7_05_v3-1073496|PF3D7_1305100	Pf3D7_05_v3-1073496	PF3D7_1305100	distant trans	9.08771e-07	0.0201893	0.109356	0.457134	8	0.0361991	inter	PF3D7_0525800|+|PF3D7_0525900|+	inner membrane complex protein 1g, putative	NIMA related kinase 2	conserved Plasmodium protein%2C unknown function
Pf3D7_14_v3-236160|PF3D7_0321300	Pf3D7_14_v3-236160	PF3D7_0321300	distant trans	9.09127e-07	0.00336619	0.109356	2.59977	6	0.0263158	nsy	PF3D7_1406500	WD repeat-containing protein 65, putative		conserved Plasmodium protein%2C unknown function
Pf3D7_13_v3-1969802|PF3D7_1453800	Pf3D7_13_v3-1969802	PF3D7_1453800	distant trans	9.10791e-07	0.00337235	0.109356	0.494902	5	0.0220264	nsy	PF3D7_1349100	nucleoside diphosphate hydrolase, putative		glucose-6-phosphate dehydrogenase-6-phosphogluconolactonase
Pf3D7_05_v3-39414|PF3D7_0711000	Pf3D7_05_v3-39414	PF3D7_0711000	distant trans	9.12592e-07	0.00109326	0.109356	0.479557	6	0.027907	inter	PF3D7_0500500|-|PF3D7_0500600|-	rifin	stevor, pseudogene	AAA family ATPase%2C CDC48 subfamily
Pf3D7_14_v3-1810418|PF3D7_1307700	Pf3D7_14_v3-1810418	PF3D7_1307700	distant trans	9.13325e-07	0.000811617	0.109356	0.505482	5	0.0218341	syn	PF3D7_1444100	conserved Plasmodium protein, unknown function		conserved Plasmodium protein%2C unknown function
Pf3D7_11_v3-1632289|PF3D7_1454000	Pf3D7_11_v3-1632289	PF3D7_1454000	distant trans	9.1616e-07	0.000433051	0.0133111	0.493891	14	0.0663507	inter	PF3D7_1140700|-|PF3D7_1140800|+	conserved Plasmodium protein, unknown function	conserved Plasmodium protein, unknown function	RNA-binding protein%2C putative
Pf3D7_02_v3-162659|PF3D7_0316000	Pf3D7_02_v3-162659	PF3D7_0316000	distant trans	9.16393e-07	0.000495945	0.0133111	1.5801	22	0.0990991	intron	PF3D7_0203400	conserved Plasmodium protein, unknown function		microneme associated antigen
Pf3D7_08_v3-915777|PF3D7_1228700	Pf3D7_08_v3-915777	PF3D7_1228700	distant trans	9.16849e-07	0.0203687	0.109356	0.452546	6	0.0289855	inter	PF3D7_0820200|-|PF3D7_0820300|+	phosphatidylglycerophosphate synthase	conserved Plasmodium protein, unknown function	conserved Plasmodium protein%2C unknown function
Pf3D7_12_v3-160545|PF3D7_1459500	Pf3D7_12_v3-160545	PF3D7_1459500	distant trans	9.1779e-07	0.00679654	0.0133111	0.402948	11	0.0536585	inter	PF3D7_1202700|+|PF3D7_1202800|+	conserved Plasmodium protein, unknown function	conserved Plasmodium protein, unknown function	conserved Plasmodium protein%2C unknown function
Pf3D7_10_v3-1092833|PF3D7_1328900	Pf3D7_10_v3-1092833	PF3D7_1328900	distant trans	9.18774e-07	0.00510287	0.109356	0.563448	7	0.0316742	syn	PF3D7_1025900	conserved Plasmodium protein, unknown function		PUB domain-containing protein%2C putative
Pf3D7_11_v3-1972023|PF3D7_1417100	Pf3D7_11_v3-1972023	PF3D7_1417100	distant trans	9.18821e-07	0.00680418	0.0133111	1.98205	15	0.0704225	inter	PF3D7_1149000|+|PF3D7_1149100|+	antigen 332, DBL-like protein	Plasmodium exported protein, unknown function	conserved Plasmodium protein%2C unknown function
Pf3D7_11_v3-1489440|PF3D7_1232300	Pf3D7_11_v3-1489440	PF3D7_1232300	distant trans	9.19234e-07	0.000483338	0.109356	0.381978	5	0.0218341	nsy	PF3D7_1138000	conserved Plasmodium protein, unknown function		cytochrome b5%2C putative
Pf3D7_03_v3-390950|PF3D7_1149500	Pf3D7_03_v3-390950	PF3D7_1149500	distant trans	9.20035e-07	0.000537882	0.109356	0.488731	8	0.0349345	nsy	PF3D7_0309200	serine/threonine protein kinase, putative		ring-infected erythrocyte surface antigen 2%2C pseudogene
Pf3D7_04_v3-903891|PF3D7_1035600	Pf3D7_04_v3-903891	PF3D7_1035600	distant trans	9.23274e-07	0.00341897	0.109356	3.46477	8	0.0350877	nsy	PF3D7_0420000	zinc finger protein, putative		merozoite surface protein
Pf3D7_13_v3-131181|PF3D7_1302600	Pf3D7_13_v3-131181	PF3D7_1302600	local	9.2889e-07	0.0103181	0.109356	0.596792	9	0.0401786	inter	PF3D7_1302400|-|PF3D7_1302500|-	conserved Plasmodium membrane protein, unknown function	conserved Plasmodium protein, unknown function	deoxyhypusine hydroxylase
Pf3D7_05_v3-39353|PF3D7_0711000	Pf3D7_05_v3-39353	PF3D7_0711000	distant trans	9.29419e-07	0.00109326	0.109356	0.479538	6	0.028436	inter	PF3D7_0500500|-|PF3D7_0500600|-	rifin	stevor, pseudogene	AAA family ATPase%2C CDC48 subfamily
Pf3D7_10_v3-1381852|PF3D7_0213400	Pf3D7_10_v3-1381852	PF3D7_0213400	distant trans	9.30167e-07	0.0206646	0.109356	3.38493	7	0.0305677	nsy	PF3D7_1034800	conserved Plasmodium protein, unknown function		protein kinase 7
Pf3D7_10_v3-1068091|PF3D7_0107200	Pf3D7_10_v3-1068091	PF3D7_0107200	distant trans	9.30228e-07	0.00888653	0.109356	2.33369	6	0.0263158	nsy	PF3D7_1025500	conserved Plasmodium protein, unknown function		carbon catabolite repressor protein 4%2C putative
Pf3D7_11_v3-688694|PF3D7_0831600	Pf3D7_11_v3-688694	PF3D7_0831600	distant trans	9.30778e-07	0.00689272	0.109356	1.37129	11	0.0491071	inter	PF3D7_1118100|+|PF3D7_1118200|-	AP-1 complex subunit sigma, putative	heat shock protein 90, putative	cytoadherence linked asexual protein 8
Pf3D7_05_v3-39368|PF3D7_0711000	Pf3D7_05_v3-39368	PF3D7_0711000	distant trans	9.3198e-07	0.00109326	0.109356	0.479618	6	0.028436	inter	PF3D7_0500500|-|PF3D7_0500600|-	rifin	stevor, pseudogene	AAA family ATPase%2C CDC48 subfamily
Pf3D7_05_v3-39369|PF3D7_0711000	Pf3D7_05_v3-39369	PF3D7_0711000	distant trans	9.3198e-07	0.00109326	0.109356	0.479618	6	0.028436	inter	PF3D7_0500500|-|PF3D7_0500600|-	rifin	stevor, pseudogene	AAA family ATPase%2C CDC48 subfamily
Pf3D7_05_v3-39727|PF3D7_0711000	Pf3D7_05_v3-39727	PF3D7_0711000	distant trans	9.35003e-07	0.00109326	0.109356	0.480066	6	0.0271493	nsy	PF3D7_0500600	stevor, pseudogene		AAA family ATPase%2C CDC48 subfamily
Pf3D7_05_v3-39736|PF3D7_0711000	Pf3D7_05_v3-39736	PF3D7_0711000	distant trans	9.35003e-07	0.00109326	0.109356	0.480066	6	0.0271493	nsy	PF3D7_0500600	stevor, pseudogene		AAA family ATPase%2C CDC48 subfamily
Pf3D7_05_v3-63481|PF3D7_0419100	Pf3D7_05_v3-63481	PF3D7_0419100	distant trans	9.35355e-07	0.0207798	0.0133111	1.71481	14	0.0703518	inter	PF3D7_0501100|-|PF3D7_0501200|+	heat shock protein 40, type II	parasite-infected erythrocyte surface protein	conserved Plasmodium protein%2C unknown function
Pf3D7_08_v3-1199063|PF3D7_1232300	Pf3D7_08_v3-1199063	PF3D7_1232300	distant trans	9.3552e-07	0.000483338	0.109356	0.382696	5	0.0221239	nsy	PF3D7_0827800	SET domain protein, putative		cytochrome b5%2C putative
Pf3D7_04_v3-621475|PF3D7_0216300	Pf3D7_04_v3-621475	PF3D7_0216300	distant trans	9.37021e-07	0.0208169	0.109771	2.07293	6	0.03125	inter	PF3D7_0413700|-|PF3D7_0413800|+	lysine decarboxylase-like protein, putative	50S ribosomal protein L10, putative	conserved Plasmodium protein%2C unknown function
Pf3D7_09_v3-1466313|PF3D7_1369000	Pf3D7_09_v3-1466313	PF3D7_1369000	distant trans	9.40109e-07	0.00786493	0.0133111	1.69274	15	0.0655022	nsy	PF3D7_0937000	Plasmodium exported protein (PHISTb), unknown function		glycosylphosphatidylinositol anchor attachment 1 protein%2C putative
Pf3D7_10_v3-1471050|PF3D7_1471500	Pf3D7_10_v3-1471050	PF3D7_1471500	distant trans	9.40975e-07	0.000409896	0.110187	2.28445	5	0.0220264	nsy	PF3D7_1037100	pyruvate kinase 2		conserved protein%2C unknown function
Pf3D7_14_v3-2520675|PF3D7_1000600	Pf3D7_14_v3-2520675	PF3D7_1000600	distant trans	9.41926e-07	0.00209258	0.110187	2.56331	7	0.0307018	nsy	PF3D7_1462100	conserved Plasmodium protein, unknown function		rifin
Pf3D7_04_v3-139405|PF3D7_1034800	Pf3D7_04_v3-139405	PF3D7_1034800	distant trans	9.46333e-07	0.0210237	0.0133111	1.37171	47	0.207048	syn	PF3D7_0402300	reticulocyte binding protein homologue 1		conserved Plasmodium protein%2C unknown function
Pf3D7_10_v3-486390|PF3D7_0404200	Pf3D7_10_v3-486390	PF3D7_0404200	distant trans	9.46802e-07	0.000323602	0.110187	0.557889	6	0.027027	inter	PF3D7_1012600|-|PF3D7_1012700|+	GMP synthase [glutamine-hydrolyzing]	NLI interacting factor-like phosphatase, putative	conserved Plasmodium protein%2C unknown function
Pf3D7_13_v3-717943|PF3D7_0932200	Pf3D7_13_v3-717943	PF3D7_0932200	distant trans	9.47344e-07	0.000915052	0.110187	1.51689	6	0.028169	inter	PF3D7_1317100|+|PF3D7_1317200|+	DNA replication licensing factor MCM4	transcription factor with AP2 domain(s)	profilin
Pf3D7_12_v3-1326626|PF3D7_0301300	Pf3D7_12_v3-1326626	PF3D7_0301300	distant trans	9.47824e-07	0.0210569	0.0133111	0.729887	30	0.131579	syn	PF3D7_1232000	phenylalanine--tRNA ligase		epoxide hydrolase 1
Pf3D7_13_v3-2335290|PF3D7_0306000	Pf3D7_13_v3-2335290	PF3D7_0306000	distant trans	9.48965e-07	0.0105411	0.0133111	1.69432	22	0.100457	inter	PF3D7_1358900|-|PF3D7_1359000|-	GTP-binding protein, putative	conserved Plasmodium protein, unknown function	conserved Plasmodium protein%2C unknown function
Pf3D7_05_v3-151760|PF3D7_1417400	Pf3D7_05_v3-151760	PF3D7_1417400	distant trans	9.51175e-07	0.0211313	0.0137271	1.66524	12	0.0528634	intron	PF3D7_0503800	60S ribosomal protein L31		rap guanine nucleotide exchange factor%2C putative%2C pseudogene
Pf3D7_11_v3-1925705|PF3D7_1429600	Pf3D7_11_v3-1925705	PF3D7_1429600	distant trans	9.51435e-07	0.0211371	0.0137271	0.591954	14	0.0897436	inter	PF3D7_1148000|-|PF3D7_1148700|-	serine/threonine protein kinase, putative	Plasmodium exported protein (PHISTc), unknown function	conserved Plasmodium protein%2C unknown function
Pf3D7_08_v3-1271982|PF3D7_1206500	Pf3D7_08_v3-1271982	PF3D7_1206500	distant trans	9.52863e-07	0.00423376	0.0137271	1.82321	14	0.0625	nsy	PF3D7_0829700	unspecified product		Tat binding protein 1(TBP-1)-interacting protein%2C putative
Pf3D7_11_v3-1535837|PF3D7_0612100	Pf3D7_11_v3-1535837	PF3D7_0612100	distant trans	9.53375e-07	0.0163883	0.0137271	0.693682	24	0.107623	nsy	PF3D7_1138800	WD repeat-containing protein, putative		eukaryotic translation initiation factor 3 subunit L%2C putative
Pf3D7_04_v3-1131461|PF3D7_0424900	Pf3D7_04_v3-1131461	PF3D7_0424900	local	9.53761e-07	0.00697422	0.0137271	1.33119	29	0.130631	inter	PF3D7_0425000|-|PF3D7_0425100|-	Plasmodium exported protein, unknown function, pseudogene	Plasmodium exported protein (hyp6), unknown function	Plasmodium exported protein (PHISTa)%2C unknown function
Pf3D7_10_v3-1426639|PF3D7_0701900	Pf3D7_10_v3-1426639	PF3D7_0701900	distant trans	9.54106e-07	0.0190766	0.110187	0.561502	5	0.0223214	inter	PF3D7_1035900|+|PF3D7_1036000|+	probable protein, unknown function	merozoite surface protein	Plasmodium exported protein%2C unknown function
Pf3D7_11_v3-1378446|PF3D7_0712000	Pf3D7_11_v3-1378446	PF3D7_0712000	distant trans	9.54869e-07	0.0212134	0.0137271	1.41243	21	0.142857	syn	PF3D7_1135200	regulator of chromosome condensation, putative, pseudogene		erythrocyte membrane protein 1%2C PfEMP1
Pf3D7_07_v3-80446|PF3D7_0604200	Pf3D7_07_v3-80446	PF3D7_0604200	distant trans	9.56046e-07	0.00122833	0.110187	2.88205	5	0.0226244	nsy	PF3D7_0701900	Plasmodium exported protein, unknown function		mitochondrial ribosomal protein L41%2C putative
Pf3D7_07_v3-80492|PF3D7_0604200	Pf3D7_07_v3-80492	PF3D7_0604200	distant trans	9.56046e-07	0.00122833	0.110187	2.88205	5	0.0226244	nsy	PF3D7_0701900	Plasmodium exported protein, unknown function		mitochondrial ribosomal protein L41%2C putative
Pf3D7_07_v3-80493|PF3D7_0604200	Pf3D7_07_v3-80493	PF3D7_0604200	distant trans	9.56046e-07	0.00122833	0.110187	2.88205	5	0.0226244	syn	PF3D7_0701900	Plasmodium exported protein, unknown function		mitochondrial ribosomal protein L41%2C putative
Pf3D7_06_v3-404679|PF3D7_1359700	Pf3D7_06_v3-404679	PF3D7_1359700	distant trans	9.57225e-07	0.0212657	0.0137271	2.11969	8	0.0666667	nsy	PF3D7_0609500	conserved Plasmodium protein, unknown function		conserved Plasmodium protein%2C unknown function
Pf3D7_02_v3-715293|PF3D7_1421300	Pf3D7_02_v3-715293	PF3D7_1421300	distant trans	9.58071e-07	0.000517361	0.111019	0.366914	7	0.0318182	inter	PF3D7_0217200|-|PF3D7_0217300|-	conserved Plasmodium protein, unknown function	AP-2 complex subunit sigma, putative	conserved Plasmodium protein%2C unknown function
Pf3D7_11_v3-482877|PF3D7_1433800	Pf3D7_11_v3-482877	PF3D7_1433800	distant trans	9.62457e-07	0.00427639	0.111435	1.82192	10	0.0438596	syn	PF3D7_1112700	conserved Plasmodium protein, unknown function		conserved Plasmodium protein%2C unknown function
Pf3D7_14_v3-36124|PF3D7_1330700	Pf3D7_14_v3-36124	PF3D7_1330700	distant trans	9.63338e-07	0.0214015	0.0137271	1.50415	19	0.086758	inter	PF3D7_1401000|-|PF3D7_1401100|-	glycophorin binding protein	DnaJ protein, putative	GPI transamidase subunit PIG-U%2C putative
Pf3D7_02_v3-321214|PF3D7_1019700	Pf3D7_02_v3-321214	PF3D7_1019700	distant trans	9.6614e-07	0.0214638	0.0137271	1.28641	77	0.37561	intron	PF3D7_0207900	serine repeat antigen 2		conserved Plasmodium protein%2C unknown function
Pf3D7_14_v3-1830630|PF3D7_0323500	Pf3D7_14_v3-1830630	PF3D7_0323500	distant trans	9.67584e-07	0.00079895	0.11185	0.40375	5	0.0243902	inter	PF3D7_1444300|+|PF3D7_1444400|+	1-acyl-sn-glycerol-3-phosphate acyltransferase, putative	conserved Plasmodium protein, unknown function	survival motor neuron-like protein
Pf3D7_05_v3-647489|PF3D7_0203500	Pf3D7_05_v3-647489	PF3D7_0203500	distant trans	9.68913e-07	0.00538134	0.11185	0.514637	6	0.0283019	intron	PF3D7_0515600	conserved Plasmodium protein, unknown function		tRNA Glutamine
Pf3D7_10_v3-1153838|PF3D7_0317200	Pf3D7_10_v3-1153838	PF3D7_0317200	distant trans	9.71449e-07	0.00129469	0.11185	0.593228	5	0.0218341	syn	PF3D7_1027800	60S ribosomal protein L3		cdc2-related protein kinase 4
Pf3D7_05_v3-158720|PF3D7_1401900	Pf3D7_05_v3-158720	PF3D7_1401900	distant trans	9.7438e-07	0.0066878	0.11185	1.85153	5	0.0218341	nsy	PF3D7_0504000	cation transporting P-ATPase		conserved Plasmodium protein%2C unknown function
Pf3D7_04_v3-909361|PF3D7_1035600	Pf3D7_04_v3-909361	PF3D7_1035600	distant trans	9.75228e-07	0.00341897	0.11185	3.4633	8	0.0358744	inter	PF3D7_0420100|+|PF3D7_0420200|+	serine/threonine protein kinase RIO2	holo-[acyl-carrier-protein] synthase, putative	merozoite surface protein
Pf3D7_10_v3-1262265|PF3D7_1012600	Pf3D7_10_v3-1262265	PF3D7_1012600	distant cis	9.76198e-07	0.0108436	0.11185	1.61973	6	0.0262009	nsy	PF3D7_1031300	conserved Plasmodium protein, unknown function		GMP synthase [glutamine-hydrolyzing]
Pf3D7_01_v3-180341|PF3D7_0723500	Pf3D7_01_v3-180341	PF3D7_0723500	distant trans	9.77827e-07	0.00127785	0.11185	1.88557	10	0.0436681	nsy	PF3D7_0104100	conserved Plasmodium membrane protein, unknown function		dynactin subunit 5%2C putative
Pf3D7_02_v3-849107|PF3D7_1322100	Pf3D7_02_v3-849107	PF3D7_1322100	distant trans	9.78744e-07	0.0197232	0.0137271	0.766444	18	0.126126	syn	PF3D7_0221000	Plasmodium exported protein, unknown function		histone-lysine N-methyltransferase SET2
Pf3D7_01_v3-497221|PF3D7_1459800	Pf3D7_01_v3-497221	PF3D7_1459800	distant trans	9.78962e-07	0.0172015	0.11185	0.49722	5	0.0222222	nsy	PF3D7_0113100	surface-associated interspersed protein 1.1 (SURFIN 1.1)		bax inhibitor 1%2C putative
Pf3D7_07_v3-333431|PF3D7_1122300	Pf3D7_07_v3-333431	PF3D7_1122300	distant trans	9.82794e-07	0.00363896	0.112266	1.81853	11	0.0486726	syn	PF3D7_0707200	conserved Plasmodium protein, unknown function		conserved Plasmodium protein%2C unknown function
Pf3D7_13_v3-887166|PF3D7_1356000	Pf3D7_13_v3-887166	PF3D7_1356000	distant cis	9.85499e-07	0.00547346	0.0137271	1.55217	15	0.0950226	inter	PF3D7_1321300|-|PF3D7_1321400|+	conserved Plasmodium membrane protein, unknown function	palmitoyltransferase DHHC8, putative	conserved Plasmodium protein%2C unknown function
Pf3D7_13_v3-1901748|PF3D7_1458400	Pf3D7_13_v3-1901748	PF3D7_1458400	distant trans	9.8774e-07	0.0219436	0.0137271	1.64211	14	0.0679612	inter	PF3D7_1347500|-|PF3D7_1347600|+	DNA/RNA-binding protein Alba 4	conserved Plasmodium protein, unknown function	aminodeoxychorismate lyase
Pf3D7_11_v3-1806114|PF3D7_0920400	Pf3D7_11_v3-1806114	PF3D7_0920400	distant trans	9.88004e-07	0.000682306	0.112266	4.00056	5	0.0226244	inter	PF3D7_1145400|-|PF3D7_1145500|+	dynamin-like protein	ABC transporter B family member 3, putative	conserved Plasmodium protein%2C unknown function
Pf3D7_13_v3-1419303|PF3D7_1242300	Pf3D7_13_v3-1419303	PF3D7_1242300	distant trans	9.89228e-07	0.00549417	0.0137271	1.46554	26	0.114035	nsy	PF3D7_1335100	merozoite surface protein 7		conserved Plasmodium membrane protein%2C unknown function
Pf3D7_13_v3-2579361|PF3D7_0818600	Pf3D7_13_v3-2579361	PF3D7_0818600	distant trans	9.89871e-07	0.00733033	0.112266	1.76205	8	0.0349345	nsy	PF3D7_1364300	pre-mRNA-splicing factor ATP-dependent RNA helicase PRP16		BEM46-like protein%2C putative
Pf3D7_12_v3-1431584|PF3D7_1149300	Pf3D7_12_v3-1431584	PF3D7_1149300	distant trans	9.91558e-07	0.00127791	0.112682	0.486586	5	0.0219298	syn	PF3D7_1234200	conserved Plasmodium protein, unknown function, pseudogene		serine/threonine protein kinase%2C FIKK family
Pf3D7_03_v3-143850|PF3D7_0909000	Pf3D7_03_v3-143850	PF3D7_0909000	distant trans	9.93636e-07	0.0220746	0.0137271	1.77119	12	0.0524017	syn	PF3D7_0302600	ABC transporter B family member 4, putative		conserved Plasmodium protein%2C unknown function
Pf3D7_11_v3-676743|PF3D7_1401200	Pf3D7_11_v3-676743	PF3D7_1401200	distant trans	9.94725e-07	0.0220988	0.112682	1.70325	9	0.0393013	nsy	PF3D7_1117800	DNA mismatch repair protein MLH		Plasmodium exported protein%2C unknown function
Pf3D7_05_v3-378793|PF3D7_0704200	Pf3D7_05_v3-378793	PF3D7_0704200	distant trans	9.94901e-07	0.00997562	0.112682	0.606448	9	0.0416667	inter	PF3D7_0509000|-|PF3D7_0509100|+	SNAP protein (soluble N-ethylmaleimide-sensitive factor attachment protein), putative	structural maintenance of chromosomes protein 4, putative	tRNA m5C-methyltransferase%2C putative
Pf3D7_03_v3-106318|PF3D7_0802200	Pf3D7_03_v3-106318	PF3D7_0802200	distant trans	9.98242e-07	0.00184808	0.112682	1.82053	5	0.0224215	syn	PF3D7_0301900	conserved Plasmodium protein, unknown function		1-cys peroxiredoxin
Pf3D7_03_v3-94807|PF3D7_0316000	Pf3D7_03_v3-94807	PF3D7_0316000	distant cis	9.99958e-07	0.00051663	0.112682	1.77711	7	0.0344828	inter	PF3D7_0301600|-|PF3D7_0301700|-	Plasmodium exported protein (hyp1), unknown function	Plasmodium exported protein, unknown function	microneme associated antigen
Pf3D7_12_v3-79587|PF3D7_0203300	Pf3D7_12_v3-79587	PF3D7_0203300	distant trans	1.00052e-06	0.00317537	0.0137271	0.645905	21	0.108247	inter	PF3D7_1201000|-|PF3D7_1201100|-	Plasmodium exported protein (PHISTb), unknown function	RESA-like protein with PHIST and DnaJ domains	ERCC1 nucleotide excision repair protein%2C putative
Pf3D7_13_v3-1622505|PF3D7_1307700	Pf3D7_13_v3-1622505	PF3D7_1307700	distant cis	1.00485e-06	0.000858605	0.112682	0.564123	7	0.0322581	intron	PF3D7_1340700	ras-related protein Rab-11B		conserved Plasmodium protein%2C unknown function
Pf3D7_13_v3-2012553|PF3D7_1406100	Pf3D7_13_v3-2012553	PF3D7_1406100	distant trans	1.00659e-06	0.000421933	0.0137271	0.491657	11	0.0808824	inter	PF3D7_1350300|+|PF3D7_1350400|+	conserved Plasmodium protein, unknown function	ubiquitin-activating enzyme E1, putative	conserved Plasmodium protein%2C unknown function
Pf3D7_14_v3-750415|PF3D7_1417700	Pf3D7_14_v3-750415	PF3D7_1417700	local	1.00782e-06	0.0223896	0.0137271	0.689794	31	0.136564	intron	PF3D7_1417700	conserved Plasmodium protein, unknown function		conserved Plasmodium protein%2C unknown function
Pf3D7_08_v3-424712|PF3D7_1022500	Pf3D7_08_v3-424712	PF3D7_1022500	distant trans	1.00795e-06	0.0223926	0.0137271	1.67202	11	0.0504587	inter	PF3D7_0808400|+|PF3D7_0808600|+	coatomer subunit epsilon, putative	erythrocyte membrane protein 1, PfEMP1	citrate synthase%2C mitochondrial%2C putative
Pf3D7_13_v3-446711|PF3D7_1227900	Pf3D7_13_v3-446711	PF3D7_1227900	distant trans	1.00869e-06	0.000726007	0.113098	2.18081	11	0.0484581	inter	PF3D7_1309800|-|PF3D7_1309900|+	conserved Plasmodium protein, unknown function	conserved Plasmodium protein, unknown function	RNA pseudouridylate synthase%2C putative
Pf3D7_13_v3-106268|PF3D7_1301800	Pf3D7_13_v3-106268	PF3D7_1301800	local	1.00955e-06	0.0224281	0.0137271	1.26716	82	0.489083	nsy	PF3D7_1301800	surface-associated interspersed protein 13.1 (SURFIN 13.1), pseudogene		surface-associated interspersed protein 13.1 (SURFIN 13.1)%2C pseudogene
Pf3D7_13_v3-1629136|PF3D7_0733000	Pf3D7_13_v3-1629136	PF3D7_0733000	distant trans	1.01065e-06	0.00604038	0.0137271	0.302137	12	0.0524017	nsy	PF3D7_1340900	sodium-dependent phosphate transporter		erythrocyte membrane protein 1%2C PfEMP1
Pf3D7_13_v3-1725385|PF3D7_0733000	Pf3D7_13_v3-1725385	PF3D7_0733000	distant trans	1.01065e-06	0.00604038	0.0137271	0.302137	12	0.0524017	nsy	PF3D7_1343700	kelch protein K13		erythrocyte membrane protein 1%2C PfEMP1
Pf3D7_03_v3-907766|PF3D7_1024400	Pf3D7_03_v3-907766	PF3D7_1024400	distant trans	1.01071e-06	0.022454	0.113098	0.420633	5	0.0219298	nsy	PF3D7_0321700	microtubule and actin binding protein, putative		conserved Plasmodium protein%2C unknown function
Pf3D7_07_v3-457219|PF3D7_1303900	Pf3D7_07_v3-457219	PF3D7_1303900	distant trans	1.01104e-06	0.0224614	0.0137271	0.729846	52	0.315556	syn	PF3D7_0710000	conserved Plasmodium protein, unknown function		conserved Plasmodium protein%2C unknown function
Pf3D7_09_v3-1325610|PF3D7_1418200	Pf3D7_09_v3-1325610	PF3D7_1418200	distant trans	1.01267e-06	0.0224975	0.0137271	0.636611	21	0.131004	nsy	PF3D7_0933500	gamma-tubulin complex component, putative		conserved Plasmodium protein%2C unknown function
Pf3D7_02_v3-849396|PF3D7_1470300	Pf3D7_02_v3-849396	PF3D7_1470300	distant trans	1.01442e-06	0.00263267	0.0137271	0.67341	15	0.117925	inter	PF3D7_0221000|+|PF3D7_0221100|+	Plasmodium exported protein, unknown function	Plasmodium exported protein, unknown function, pseudogene	conserved Plasmodium protein%2C unknown function
Pf3D7_10_v3-92984|PF3D7_1321700	Pf3D7_10_v3-92984	PF3D7_1321700	distant trans	1.01444e-06	0.0187146	0.113098	1.71723	11	0.0480349	nsy	PF3D7_1001700	Plasmodium exported protein (PHISTc), unknown function		splicing factor 1
Pf3D7_14_v3-3168031|PF3D7_0816400	Pf3D7_14_v3-3168031	PF3D7_0816400	distant trans	1.01511e-06	0.000490253	0.113098	2.16574	8	0.043956	inter	PF3D7_1476900|-|PF3D7_1477000|+	Plasmodium exported protein, unknown function, pseudogene	Plasmodium exported protein (hyp17), unknown function, pseudogene	EF-hand calcium-binding domain-containing protein%2C putative
Pf3D7_04_v3-156545|PF3D7_1007300	Pf3D7_04_v3-156545	PF3D7_1007300	distant trans	1.01526e-06	0.00751835	0.113098	0.408988	5	0.0240385	syn	PF3D7_0402500	rifin, pseudogene		RING zinc finger protein%2C putative
Pf3D7_04_v3-156546|PF3D7_1007300	Pf3D7_04_v3-156546	PF3D7_1007300	distant trans	1.01526e-06	0.00751835	0.113098	0.408988	5	0.0240385	nsy	PF3D7_0402500	rifin, pseudogene		RING zinc finger protein%2C putative
Pf3D7_02_v3-771011|PF3D7_1207500	Pf3D7_02_v3-771011	PF3D7_1207500	distant trans	1.0153e-06	0.00563895	0.113098	1.77144	7	0.030837	syn	PF3D7_0219100	conserved protein, unknown function		RNA-binding protein%2C putative
Pf3D7_07_v3-1066254|PF3D7_1235800	Pf3D7_07_v3-1066254	PF3D7_1235800	distant trans	1.01757e-06	0.000941929	0.113098	0.432149	9	0.0396476	nsy	PF3D7_0725100	conserved Plasmodium membrane protein, unknown function		conserved Plasmodium protein%2C unknown function
Pf3D7_03_v3-850492|PF3D7_1011000	Pf3D7_03_v3-850492	PF3D7_1011000	distant trans	1.01758e-06	0.00268194	0.0137271	2.39834	8	0.0524017	nsy	PF3D7_0320400	oocyst capsule protein		inner membrane complex sub-compartment protein 1
Pf3D7_12_v3-115112|PF3D7_0400500	Pf3D7_12_v3-115112	PF3D7_0400500	distant trans	1.01846e-06	0.0226261	0.113098	2.53475	6	0.0265487	intron	PF3D7_1202100.2			rifin
Pf3D7_04_v3-644627|PF3D7_1041000	Pf3D7_04_v3-644627	PF3D7_1041000	distant trans	1.01988e-06	0.00755257	0.0137271	1.74006	37	0.167421	inter	PF3D7_0414100|-|PF3D7_0414200|-	conserved Plasmodium membrane protein, unknown function	calmodulin-like protein	rifin
Pf3D7_11_v3-1976202|PF3D7_0104200	Pf3D7_11_v3-1976202	PF3D7_0104200	distant trans	1.01993e-06	0.0113294	0.113098	2.08078	6	0.0309278	inter	PF3D7_1149100|+|PF3D7_1149200|+	Plasmodium exported protein, unknown function	ring-infected erythrocyte surface antigen	StAR-related lipid transfer protein
Pf3D7_12_v3-1688414|PF3D7_1309600	Pf3D7_12_v3-1688414	PF3D7_1309600	distant trans	1.02284e-06	0.00568087	0.0137271	1.81007	12	0.0524017	inter	PF3D7_1240100|-|PF3D7_1240200|-	early transcribed membrane protein 12	erythrocyte membrane protein 1 (PfEMP1), pseudogene	ribosomal RNA methyltransferase%2C putative
Pf3D7_12_v3-2135443|PF3D7_0518600	Pf3D7_12_v3-2135443	PF3D7_0518600	distant trans	1.02325e-06	0.0113663	0.113098	1.92688	7	0.0316742	inter	PF3D7_1252300|-|PF3D7_1252400|+	conserved Plasmodium protein, unknown function	reticulocyte binding protein homologue 3, pseudogene	WD repeat-containing protein 26%2C putative
Pf3D7_03_v3-221548|PF3D7_1035600	Pf3D7_03_v3-221548	PF3D7_1035600	distant trans	1.02346e-06	0.00341897	0.113098	3.44231	8	0.0349345	nsy	PF3D7_0304600	circumsporozoite (CS) protein		merozoite surface protein
Pf3D7_09_v3-151452|PF3D7_1362600	Pf3D7_09_v3-151452	PF3D7_1362600	distant trans	1.02792e-06	0.0228363	0.113098	1.83102	6	0.027027	inter	PF3D7_0903300|+|PF3D7_0903400|-	conserved Plasmodium membrane protein, unknown function	ATP-dependent RNA helicase DDX60, putative	conserved Plasmodium protein%2C unknown function
Pf3D7_11_v3-1745444|PF3D7_1035600	Pf3D7_11_v3-1745444	PF3D7_1035600	distant trans	1.02806e-06	0.00341897	0.113098	3.45038	8	0.0365297	nsy	PF3D7_1143700	conserved Plasmodium protein, unknown function		merozoite surface protein
Pf3D7_07_v3-80371|PF3D7_0323500	Pf3D7_07_v3-80371	PF3D7_0323500	distant trans	1.0283e-06	0.00079895	0.113098	0.405752	5	0.0225225	nsy	PF3D7_0701900	Plasmodium exported protein, unknown function		survival motor neuron-like protein
Pf3D7_01_v3-444735|PF3D7_1149600	Pf3D7_01_v3-444735	PF3D7_1149600	distant trans	1.02903e-06	0.000571521	0.113098	0.429673	5	0.026455	inter	PF3D7_0111700|-|PF3D7_0111800|+	conserved Plasmodium protein, unknown function	eukaryotic translation initiation factor 4E, putative	DnaJ protein%2C putative
Pf3D7_09_v3-846531|PF3D7_0425900	Pf3D7_09_v3-846531	PF3D7_0425900	distant trans	1.02913e-06	0.0228631	0.0137271	1.67763	14	0.061674	syn	PF3D7_0920600	conserved Plasmodium protein, unknown function		rifin
Pf3D7_10_v3-1382169|PF3D7_1363800	Pf3D7_10_v3-1382169	PF3D7_1363800	distant trans	1.02932e-06	0.00381122	0.0137271	1.91425	16	0.0717489	intron	PF3D7_1034800	conserved Plasmodium protein, unknown function		nuclear fusion protein%2C putative
Pf3D7_14_v3-2107138|PF3D7_1031200	Pf3D7_14_v3-2107138	PF3D7_1031200	distant trans	1.02954e-06	0.00421634	0.113098	1.66002	5	0.0223214	inter	PF3D7_1451300|+|PF3D7_1451400|+	E3 SUMO-protein ligase NSE2, putative	transcriptional regulatory protein sir2b	MORN repeat-containing protein 1
Pf3D7_07_v3-80439|PF3D7_0323500	Pf3D7_07_v3-80439	PF3D7_0323500	distant trans	1.02955e-06	0.00079895	0.113098	0.405751	5	0.0226244	syn	PF3D7_0701900	Plasmodium exported protein, unknown function		survival motor neuron-like protein
Pf3D7_13_v3-1622505|PF3D7_1116700	Pf3D7_13_v3-1622505	PF3D7_1116700	distant trans	1.03283e-06	0.0229454	0.113098	1.67308	7	0.0322581	intron	PF3D7_1340700	ras-related protein Rab-11B		dipeptidyl aminopeptidase 1
Pf3D7_14_v3-1792962|PF3D7_0504900	Pf3D7_14_v3-1792962	PF3D7_0504900	distant trans	1.03723e-06	0.00768103	0.0137271	1.55827	8	0.0572687	syn	PF3D7_1443700	dephospho-CoA kinase, putative		conserved protein%2C unknown function
Pf3D7_13_v3-1652596|PF3D7_0604200	Pf3D7_13_v3-1652596	PF3D7_0604200	distant trans	1.038e-06	0.00122833	0.113098	2.86141	5	0.0265957	inter	PF3D7_1341900|-|PF3D7_1342000|-	V-type proton ATPase subunit D, putative	40S ribosomal protein S6	mitochondrial ribosomal protein L41%2C putative
Pf3D7_07_v3-80457|PF3D7_0323500	Pf3D7_07_v3-80457	PF3D7_0323500	distant trans	1.03803e-06	0.00079895	0.113098	0.405844	5	0.0226244	syn	PF3D7_0701900	Plasmodium exported protein, unknown function		survival motor neuron-like protein
Pf3D7_08_v3-1291112|PF3D7_0931400	Pf3D7_08_v3-1291112	PF3D7_0931400	distant trans	1.03849e-06	0.000524341	0.113098	0.383217	5	0.0218341	nsy	PF3D7_0830300	sporozoite invasion-associated protein 2		conserved Plasmodium protein%2C unknown function
Pf3D7_03_v3-678081|PF3D7_0809200	Pf3D7_03_v3-678081	PF3D7_0809200	distant trans	1.03932e-06	0.00384827	0.0137271	0.335662	10	0.0663717	intron	PF3D7_0316800	40S ribosomal protein S15A, putative		asparagine-rich antigen Pfa55-14
Pf3D7_04_v3-903950|PF3D7_1035600	Pf3D7_04_v3-903950	PF3D7_1035600	distant trans	1.03972e-06	0.00341897	0.113098	3.44955	8	0.0349345	nsy	PF3D7_0420000	zinc finger protein, putative		merozoite surface protein
Pf3D7_09_v3-258921|PF3D7_1038100	Pf3D7_09_v3-258921	PF3D7_1038100	distant trans	1.04019e-06	0.000897359	0.113098	0.518123	8	0.0349345	syn	PF3D7_0905300	dynein heavy chain, putative		GDP dissociation inhibitor%2C putative
Pf3D7_09_v3-476348|PF3D7_1124600	Pf3D7_09_v3-476348	PF3D7_1124600	distant trans	1.04024e-06	0.00916444	0.113098	1.42012	7	0.0307018	syn	PF3D7_0910300	conserved Plasmodium protein, unknown function		ethanolamine kinase
Pf3D7_07_v3-80446|PF3D7_0323500	Pf3D7_07_v3-80446	PF3D7_0323500	distant trans	1.04292e-06	0.00079895	0.113098	0.405942	5	0.0226244	nsy	PF3D7_0701900	Plasmodium exported protein, unknown function		survival motor neuron-like protein
Pf3D7_07_v3-80492|PF3D7_0323500	Pf3D7_07_v3-80492	PF3D7_0323500	distant trans	1.04292e-06	0.00079895	0.113098	0.405942	5	0.0226244	nsy	PF3D7_0701900	Plasmodium exported protein, unknown function		survival motor neuron-like protein
Pf3D7_07_v3-80493|PF3D7_0323500	Pf3D7_07_v3-80493	PF3D7_0323500	distant trans	1.04292e-06	0.00079895	0.113098	0.405942	5	0.0226244	syn	PF3D7_0701900	Plasmodium exported protein, unknown function		survival motor neuron-like protein
Pf3D7_09_v3-264487|PF3D7_1140400	Pf3D7_09_v3-264487	PF3D7_1140400	distant trans	1.04302e-06	0.00121956	0.0141431	1.26321	19	0.0848214	syn	PF3D7_0905300	dynein heavy chain, putative		conserved Plasmodium protein%2C unknown function
Pf3D7_10_v3-1067196|PF3D7_1136200	Pf3D7_10_v3-1067196	PF3D7_1136200	distant trans	1.04572e-06	0.000890498	0.113098	2.03922	9	0.040724	inter	PF3D7_1025400|-|PF3D7_1025500|-	conserved Plasmodium membrane protein, unknown function	conserved Plasmodium protein, unknown function	conserved Plasmodium protein%2C unknown function
Pf3D7_13_v3-435245|PF3D7_0526600	Pf3D7_13_v3-435245	PF3D7_0526600	distant trans	1.04788e-06	0.0232797	0.0141431	2.0864	13	0.0567686	syn	PF3D7_1309400	HORMA domain protein, putative		conserved Plasmodium protein%2C unknown function
Pf3D7_10_v3-1414133|PF3D7_1122600	Pf3D7_10_v3-1414133	PF3D7_1122600	distant trans	1.04854e-06	0.0116471	0.113514	0.489737	7	0.0397727	nsy	PF3D7_1035700	duffy binding-like merozoite surface protein		conserved Plasmodium protein%2C unknown function
Pf3D7_05_v3-403071|PF3D7_1430900	Pf3D7_05_v3-403071	PF3D7_1430900	distant trans	1.05427e-06	0.00468434	0.113514	2.57823	7	0.0341463	inter	PF3D7_0509500|+|PF3D7_0509600|+	ERCC4 domain-containing protein, putative	asparagine--tRNA ligase	cytochrome c oxidase subunit 2%2C putative
Pf3D7_07_v3-80371|PF3D7_0604200	Pf3D7_07_v3-80371	PF3D7_0604200	distant trans	1.05608e-06	0.00122833	0.113929	2.86976	5	0.0225225	nsy	PF3D7_0701900	Plasmodium exported protein, unknown function		mitochondrial ribosomal protein L41%2C putative
Pf3D7_14_v3-35842|PF3D7_0216000	Pf3D7_14_v3-35842	PF3D7_0216000	distant trans	1.05831e-06	0.00783717	0.113929	0.479965	5	0.0236967	inter	PF3D7_1401000|-|PF3D7_1401100|-	glycophorin binding protein	DnaJ protein, putative	DEAD/DEAH box helicase%2C putative
Pf3D7_09_v3-799182|PF3D7_0511800	Pf3D7_09_v3-799182	PF3D7_0511800	distant trans	1.05966e-06	0.00392356	0.113929	1.8586	8	0.0349345	nsy	PF3D7_0919500	major facilitator superfamily domain-containing protein, putative		inositol-3-phosphate synthase
Pf3D7_08_v3-415386|PF3D7_1123800	Pf3D7_08_v3-415386	PF3D7_1123800	distant trans	1.06239e-06	0.007481	0.0141431	1.79556	13	0.058296	inter	PF3D7_0808100|+|PF3D7_0808200|-	AP-3 complex subunit delta, putative	plasmepsin X	structural maintenance of chromosomes protein 5%2C putative
Pf3D7_01_v3-184300|PF3D7_1429100	Pf3D7_01_v3-184300	PF3D7_1429100	distant trans	1.06559e-06	0.00591829	0.0145591	1.54184	15	0.0731707	inter	PF3D7_0104200|-|PF3D7_0104300|+	StAR-related lipid transfer protein	ubiquitin carboxyl-terminal hydrolase 1, putative	apicoplast ribosomal protein L15 precursor%2C putative
Pf3D7_13_v3-1928942|PF3D7_0815000	Pf3D7_13_v3-1928942	PF3D7_0815000	distant trans	1.06653e-06	0.00789804	0.114761	2.51748	5	0.026455	inter	PF3D7_1348200|+|PF3D7_1348300|-	step II splicing factor, putative	elongation factor Tu, putative	selenoprotein
Pf3D7_03_v3-935515|PF3D7_1123800	Pf3D7_03_v3-935515	PF3D7_1123800	distant trans	1.07416e-06	0.007481	0.114761	0.45793	7	0.0307018	intron	PF3D7_0322200	conserved Plasmodium protein, unknown function		structural maintenance of chromosomes protein 5%2C putative
Pf3D7_08_v3-369734|PF3D7_1360000	Pf3D7_08_v3-369734	PF3D7_1360000	distant trans	1.07619e-06	0.0119543	0.015391	1.53309	22	0.0969163	syn	PF3D7_0806900	conserved Plasmodium protein, unknown function		conserved Plasmodium protein%2C unknown function
Pf3D7_12_v3-452085|PF3D7_0107400	Pf3D7_12_v3-452085	PF3D7_0107400	distant trans	1.07747e-06	0.00797902	0.114761	0.442665	6	0.0266667	inter	PF3D7_1209900|-|PF3D7_1210000|+	ABC transporter B family member 7, putative	50S ribosomal protein L1, apicoplast, putative	conserved Apicomplexan protein%2C unknown function
Pf3D7_10_v3-1397581|PF3D7_0523700	Pf3D7_10_v3-1397581	PF3D7_0523700	distant trans	1.07982e-06	0.0119946	0.114761	0.468941	5	0.0232558	inter	PF3D7_1035200|+|PF3D7_1035300|+	S-antigen	glutamate-rich protein	conserved Plasmodium membrane protein%2C unknown function
Pf3D7_14_v3-2062128|PF3D7_1141400	Pf3D7_14_v3-2062128	PF3D7_1141400	distant trans	1.08132e-06	0.00160151	0.015807	1.75733	12	0.0530973	nsy	PF3D7_1450400	zinc finger protein, putative		phosphatidylinositol N-acetylglucosaminyltransferase subunit H%2C putative
Pf3D7_13_v3-697242|PF3D7_1136200	Pf3D7_13_v3-697242	PF3D7_1136200	distant trans	1.08226e-06	0.000890498	0.114761	2.33584	6	0.0263158	nsy	PF3D7_1316700	conserved Plasmodium protein, unknown function		conserved Plasmodium protein%2C unknown function
Pf3D7_02_v3-238338|PF3D7_1011000	Pf3D7_02_v3-238338	PF3D7_1011000	distant trans	1.08649e-06	0.00268194	0.114761	2.25172	9	0.0420561	intron	PF3D7_0205900	26S proteasome regulatory subunit RPN1, putative		inner membrane complex sub-compartment protein 1
Pf3D7_05_v3-59688|PF3D7_1452200	Pf3D7_05_v3-59688	PF3D7_1452200	distant trans	1.08982e-06	0.0242114	0.114761	0.423034	7	0.0321101	nsy	PF3D7_0501100.2			aminomethyltransferase%2C putative
Pf3D7_06_v3-887249|PF3D7_1368800	Pf3D7_06_v3-887249	PF3D7_1368800	distant trans	1.09333e-06	0.00942075	0.015807	1.69446	16	0.069869	nsy	PF3D7_0621700	conserved Plasmodium protein, unknown function		DNA repair endonuclease%2C putative
Pf3D7_05_v3-679125|PF3D7_0723600	Pf3D7_05_v3-679125	PF3D7_0723600	distant trans	1.09458e-06	0.0243173	0.015807	1.39077	46	0.270742	syn	PF3D7_0516300	tRNA pseudouridine synthase, putative		proteasome assembly chaperone 4%2C putative
Pf3D7_05_v3-673188|PF3D7_1035600	Pf3D7_05_v3-673188	PF3D7_1035600	distant trans	1.09465e-06	0.00341897	0.114761	3.44003	8	0.0353982	syn	PF3D7_0516100	cation-transporting ATPase 1		merozoite surface protein
Pf3D7_05_v3-1054943|PF3D7_0724800	Pf3D7_05_v3-1054943	PF3D7_0724800	distant trans	1.09586e-06	0.000517992	0.115177	1.35712	8	0.0412371	inter	PF3D7_0525300|-|PF3D7_0525400|+	conserved Plasmodium protein, unknown function	G-protein coupled receptor, putative	kelch domain-containing protein%2C putative
Pf3D7_04_v3-1128499|PF3D7_0424900	Pf3D7_04_v3-1128499	PF3D7_0424900	local	1.10141e-06	0.00697422	0.015807	0.794894	51	0.223684	syn	PF3D7_0424900	Plasmodium exported protein (PHISTa), unknown function		Plasmodium exported protein (PHISTa)%2C unknown function
Pf3D7_10_v3-1152876|PF3D7_1235400	Pf3D7_10_v3-1152876	PF3D7_1235400	distant trans	1.10141e-06	0.024469	0.115177	2.54006	5	0.0280899	inter	PF3D7_1027700|-|PF3D7_1027800|-	centrin-3	60S ribosomal protein L3	tetQ family GTPase%2C putative
Pf3D7_14_v3-1152340|PF3D7_0900700	Pf3D7_14_v3-1152340	PF3D7_0900700	distant trans	1.10154e-06	0.00611797	0.015807	1.7723	16	0.0701754	intron	PF3D7_1429300	CPW-WPC family protein		rifin
Pf3D7_10_v3-1068091|PF3D7_1349900	Pf3D7_10_v3-1068091	PF3D7_1349900	distant trans	1.10434e-06	0.00182566	0.115177	2.31629	6	0.0263158	nsy	PF3D7_1025500	conserved Plasmodium protein, unknown function		conserved Plasmodium protein%2C unknown function
Pf3D7_04_v3-132400|PF3D7_0402200	Pf3D7_04_v3-132400	PF3D7_0402200	local	1.10931e-06	0.00189573	0.015807	0.771864	46	0.206278	syn	PF3D7_0402200	surface-associated interspersed protein 4.1 (SURFIN 4.1), pseudogene		surface-associated interspersed protein 4.1 (SURFIN 4.1)%2C pseudogene
Pf3D7_03_v3-894478|PF3D7_0617700	Pf3D7_03_v3-894478	PF3D7_0617700	distant trans	1.11175e-06	0.0228913	0.115593	2.46416	6	0.028436	inter	PF3D7_0321300|-|PF3D7_0321400|+	conserved Plasmodium protein, unknown function	protein kinase, putative	rifin
Pf3D7_03_v3-221548|PF3D7_0709400	Pf3D7_03_v3-221548	PF3D7_0709400	distant trans	1.11511e-06	0.0043239	0.115593	2.67131	8	0.0349345	nsy	PF3D7_0304600	circumsporozoite (CS) protein		Cg7 protein
Pf3D7_13_v3-954686|PF3D7_1410600	Pf3D7_13_v3-954686	PF3D7_1410600	distant trans	1.11558e-06	0.00912513	0.115593	0.565679	5	0.0221239	intron	PF3D7_1322500	palmitoyltransferase DHHC5		eukaryotic translation initiation factor 2 subunit gamma%2C putative
Pf3D7_06_v3-708357|PF3D7_1031400	Pf3D7_06_v3-708357	PF3D7_1031400	distant trans	1.11647e-06	0.0248035	0.016223	1.79638	12	0.0641711	inter	PF3D7_0617000|-|PF3D7_0617100|+	mitochondrial import receptor subunit TOM40, putative	AP-2 complex subunit alpha, putative	OTU domain-containing protein%2C putative
Pf3D7_12_v3-1913509|PF3D7_1307700	Pf3D7_12_v3-1913509	PF3D7_1307700	distant trans	1.11775e-06	0.000905002	0.116008	0.582856	10	0.0436681	intron	PF3D7_1246000	conserved Plasmodium protein, unknown function		conserved Plasmodium protein%2C unknown function
Pf3D7_11_v3-1288131|PF3D7_1005000	Pf3D7_11_v3-1288131	PF3D7_1005000	distant trans	1.12098e-06	0.0101798	0.11684	0.450091	6	0.0357143	inter	PF3D7_1133200|-|PF3D7_1133300|+	conserved Plasmodium protein, unknown function	LEM3/CDC50 family protein, putative	methionine--tRNA ligase%2C putative
Pf3D7_13_v3-2291098|PF3D7_0423500	Pf3D7_13_v3-2291098	PF3D7_0423500	distant trans	1.12173e-06	0.0181809	0.11684	1.67822	5	0.0228311	inter	PF3D7_1357700|-|PF3D7_1357800|+	U3 small nucleolar RNA-associated protein 21, putative	T-complex protein 1 subunit delta	glideosome associated protein with multiple membrane spans 2
Pf3D7_09_v3-327099|PF3D7_0906910	Pf3D7_09_v3-327099	PF3D7_0906910	local	1.12204e-06	0.00861001	0.0166389	1.57853	16	0.0769231	inter	PF3D7_0906600|-|PF3D7_0906700|-	zinc finger protein, putative	leucine-rich repeat protein	tubulin-specific chaperone%2C putative
Pf3D7_13_v3-598279|PF3D7_0415000	Pf3D7_13_v3-598279	PF3D7_0415000	distant trans	1.12561e-06	0.0250066	0.11684	1.91666	11	0.0484581	nsy	PF3D7_1313800	conserved Plasmodium membrane protein, unknown function		arsenical pump-driving ATPase%2C putative
Pf3D7_13_v3-2046191|PF3D7_1210600	Pf3D7_13_v3-2046191	PF3D7_1210600	distant trans	1.12743e-06	0.00834903	0.0166389	1.26398	19	0.0829694	nsy	PF3D7_1351200	conserved Plasmodium protein, unknown function		conserved Plasmodium protein%2C unknown function
Pf3D7_08_v3-1310970|PF3D7_1122700	Pf3D7_08_v3-1310970	PF3D7_1122700	distant trans	1.12857e-06	0.00149147	0.117256	2.52817	8	0.0436681	nsy	PF3D7_0830800	surface-associated interspersed protein 8.2 (SURFIN 8.2)		conserved Plasmodium protein%2C unknown function
Pf3D7_05_v3-958145|PF3D7_1036800	Pf3D7_05_v3-958145	PF3D7_1036800	distant trans	1.12876e-06	0.0250766	0.117256	0.472779	8	0.0349345	nsy	PF3D7_0523000	multidrug resistance protein 1		acetyl-CoA transporter%2C putative
Pf3D7_06_v3-1116012|PF3D7_1246500	Pf3D7_06_v3-1116012	PF3D7_1246500	distant trans	1.13029e-06	0.0251105	0.117256	0.466358	6	0.0262009	nsy	PF3D7_0627800	acetyl-CoA synthetase, putative		conserved Plasmodium protein%2C unknown function
Pf3D7_13_v3-472928|PF3D7_0403900	Pf3D7_13_v3-472928	PF3D7_0403900	distant trans	1.13548e-06	0.000869859	0.117256	3.04118	5	0.0262009	nsy	PF3D7_1310800	conserved Plasmodium protein, unknown function		SET domain protein%2C putative
Pf3D7_03_v3-433223|PF3D7_1031200	Pf3D7_03_v3-433223	PF3D7_1031200	distant trans	1.13873e-06	0.00421634	0.118087	1.6723	5	0.0218341	syn	PF3D7_0310200	phd finger protein, putative		MORN repeat-containing protein 1
Pf3D7_01_v3-299955|PF3D7_1307700	Pf3D7_01_v3-299955	PF3D7_1307700	distant trans	1.14062e-06	0.000905002	0.118087	0.630374	11	0.0482456	syn	PF3D7_0107300	probable protein, unknown function		conserved Plasmodium protein%2C unknown function
Pf3D7_09_v3-346334|PF3D7_1341500	Pf3D7_09_v3-346334	PF3D7_1341500	distant trans	1.14103e-06	0.00996301	0.0170549	0.398984	13	0.0570175	nsy	PF3D7_0907200	GTPase-activating protein, putative		inner membrane complex suture component%2C putative
Pf3D7_04_v3-630130|PF3D7_0709600	Pf3D7_04_v3-630130	PF3D7_0709600	distant trans	1.14117e-06	0.00474516	0.0170549	0.762212	16	0.135965	syn	PF3D7_0414000	structural maintenance of chromosomes protein 3, putative		ribonucleases P/MRP protein subunit POP1%2C putative
Pf3D7_05_v3-378794|PF3D7_0704200	Pf3D7_05_v3-378794	PF3D7_0704200	distant trans	1.14209e-06	0.00997562	0.118087	0.60811	9	0.0414747	inter	PF3D7_0509000|-|PF3D7_0509100|+	SNAP protein (soluble N-ethylmaleimide-sensitive factor attachment protein), putative	structural maintenance of chromosomes protein 4, putative	tRNA m5C-methyltransferase%2C putative
Pf3D7_11_v3-1888128|PF3D7_0832600	Pf3D7_11_v3-1888128	PF3D7_0832600	distant trans	1.14266e-06	0.00971518	0.118087	2.62875	6	0.0262009	inter	PF3D7_1147300|+|PF3D7_1147400|-	conserved Plasmodium protein, unknown function	conserved Plasmodium protein, unknown function	stevor
Pf3D7_05_v3-680937|PF3D7_0514300	Pf3D7_05_v3-680937	PF3D7_0514300	distant cis	1.14393e-06	0.0010589	0.118087	2.71705	5	0.0219298	syn	PF3D7_0516300	tRNA pseudouridine synthase, putative		aspartate--tRNA ligase%2C putative
Pf3D7_13_v3-2617728|PF3D7_0713700	Pf3D7_13_v3-2617728	PF3D7_0713700	distant trans	1.14396e-06	0.0254142	0.118087	1.53467	11	0.0480349	nsy	PF3D7_1365400	ubiquitin-activating enzyme		conserved Plasmodium protein%2C unknown function
Pf3D7_13_v3-624801|PF3D7_1034400	Pf3D7_13_v3-624801	PF3D7_1034400	distant trans	1.14836e-06	0.00850401	0.118087	1.80748	6	0.0264317	nsy	PF3D7_1314600	lipoate-protein ligase 1		flavoprotein subunit of succinate dehydrogenase
Pf3D7_07_v3-80439|PF3D7_0604200	Pf3D7_07_v3-80439	PF3D7_0604200	distant trans	1.14914e-06	0.00122833	0.118503	2.85782	5	0.0226244	syn	PF3D7_0701900	Plasmodium exported protein, unknown function		mitochondrial ribosomal protein L41%2C putative
Pf3D7_03_v3-850492|PF3D7_1147200	Pf3D7_03_v3-850492	PF3D7_1147200	distant trans	1.15042e-06	0.0127789	0.0174709	1.60728	8	0.0524017	nsy	PF3D7_0320400	oocyst capsule protein		tubulin--tyrosine ligase%2C putative
Pf3D7_05_v3-385372|PF3D7_1436900	Pf3D7_05_v3-385372	PF3D7_1436900	distant trans	1.1524e-06	0.0256018	0.0174709	1.29742	44	0.192982	syn	PF3D7_0509100	structural maintenance of chromosomes protein 4, putative		histidine triad protein%2C putative
Pf3D7_03_v3-442007|PF3D7_1425700	Pf3D7_03_v3-442007	PF3D7_1425700	distant trans	1.1526e-06	0.0128031	0.118919	0.591157	6	0.0320856	inter	PF3D7_0310200|+|PF3D7_0310300|+	phd finger protein, putative	phosphoglycerate mutase, putative	conserved Plasmodium protein%2C unknown function
Pf3D7_07_v3-459729|PF3D7_1254700	Pf3D7_07_v3-459729	PF3D7_1254700	distant trans	1.15275e-06	0.0128047	0.118919	2.63672	6	0.0320856	inter	PF3D7_0710000|-|PF3D7_0710100|+	conserved Plasmodium protein, unknown function	conserved Plasmodium protein, unknown function	rifin
Pf3D7_12_v3-1511903|PF3D7_0936400	Pf3D7_12_v3-1511903	PF3D7_0936400	distant trans	1.15576e-06	0.00846968	0.0174709	0.747002	57	0.349282	inter	PF3D7_1236100|-|PF3D7_1236200|-	clustered-asparagine-rich protein	conserved Plasmodium protein, unknown function	ring-exported protein 4
Pf3D7_08_v3-288240|PF3D7_0709600	Pf3D7_08_v3-288240	PF3D7_0709600	distant trans	1.15748e-06	0.00474516	0.118919	0.684222	8	0.0349345	nsy	PF3D7_0805100	conserved Plasmodium protein, unknown function		ribonucleases P/MRP protein subunit POP1%2C putative
Pf3D7_03_v3-472007|PF3D7_1457800	Pf3D7_03_v3-472007	PF3D7_1457800	distant trans	1.15764e-06	0.0257181	0.118919	2.0535	9	0.0393013	syn	PF3D7_0311100	pre-mRNA splicing factor, putative		conserved Plasmodium protein%2C unknown function
Pf3D7_01_v3-299955|PF3D7_0931400	Pf3D7_01_v3-299955	PF3D7_0931400	distant trans	1.15873e-06	0.000559618	0.118919	0.533203	11	0.0482456	syn	PF3D7_0107300	probable protein, unknown function		conserved Plasmodium protein%2C unknown function
Pf3D7_01_v3-532265|PF3D7_1232300	Pf3D7_01_v3-532265	PF3D7_1232300	distant trans	1.15987e-06	0.000585627	0.118919	0.468748	8	0.0349345	nsy	PF3D7_0113800	DBL containing protein, unknown function		cytochrome b5%2C putative
Pf3D7_12_v3-379979|PF3D7_0708100	Pf3D7_12_v3-379979	PF3D7_0708100	distant trans	1.16034e-06	0.025778	0.0174709	0.656999	13	0.0567686	syn	PF3D7_1208200	cysteine repeat modular protein 3		DNA-directed RNA polymerases I%2C II%2C and III subunit RPABC5%2C putative
Pf3D7_07_v3-80457|PF3D7_0604200	Pf3D7_07_v3-80457	PF3D7_0604200	distant trans	1.1611e-06	0.00122833	0.119335	2.85749	5	0.0226244	syn	PF3D7_0701900	Plasmodium exported protein, unknown function		mitochondrial ribosomal protein L41%2C putative
Pf3D7_02_v3-836916|PF3D7_1318400	Pf3D7_02_v3-836916	PF3D7_1318400	distant trans	1.16234e-06	0.0258226	0.0174709	1.57417	13	0.0687831	inter	PF3D7_0220700|+|PF3D7_0220800|+	Plasmodium exported protein (hyp9), unknown function	cytoadherence linked asexual protein 2	structural maintenance of chromosomes protein 2%2C putative
Pf3D7_09_v3-337704|PF3D7_0906910	Pf3D7_09_v3-337704	PF3D7_0906910	local	1.16268e-06	0.00861001	0.0174709	1.72089	12	0.0582524	intron	PF3D7_0907000	conserved Plasmodium protein, unknown function		tubulin-specific chaperone%2C putative
Pf3D7_05_v3-805119|PF3D7_1421000	Pf3D7_05_v3-805119	PF3D7_1421000	distant trans	1.1632e-06	0.00646041	0.119335	2.11361	5	0.0218341	nsy	PF3D7_0519500	carbon catabolite repressor protein 4, putative		conserved Plasmodium protein%2C unknown function
Pf3D7_10_v3-238336|PF3D7_0624300	Pf3D7_10_v3-238336	PF3D7_0624300	distant trans	1.16636e-06	0.0259118	0.0174709	1.42929	17	0.0745614	nsy	PF3D7_1005500	regulator of nonsense transcripts 1, putative		CPW-WPC family protein
Pf3D7_09_v3-102100|PF3D7_0902000	Pf3D7_09_v3-102100	PF3D7_0902000	local	1.16667e-06	0.00287987	0.0174709	0.766925	25	0.120773	inter	PF3D7_0902200|-|PF3D7_0902300|-	serine/threonine protein kinase, FIKK family	serine/threonine protein kinase, FIKK family	serine/threonine protein kinase%2C FIKK family
Pf3D7_10_v3-692608|PF3D7_1219300	Pf3D7_10_v3-692608	PF3D7_1219300	distant trans	1.16905e-06	0.0259716	0.0174709	0.555881	15	0.0657895	syn	PF3D7_1017200	enoyl-CoA hydratase-related protein, putative		erythrocyte membrane protein 1%2C PfEMP1
Pf3D7_07_v3-1036934|PF3D7_0223400	Pf3D7_07_v3-1036934	PF3D7_0223400	distant trans	1.17042e-06	0.00332949	0.119751	3.36601	5	0.0220264	nsy	PF3D7_0724700	conserved Plasmodium protein, unknown function		rifin
Pf3D7_14_v3-1354131|PF3D7_0520600	Pf3D7_14_v3-1354131	PF3D7_0520600	distant trans	1.17682e-06	0.000652705	0.119751	0.456072	9	0.0394737	nsy	PF3D7_1433800	conserved Plasmodium protein, unknown function		bis(5'-nucleosyl)-tetraphosphatase [asymmetrical]
Pf3D7_12_v3-1688538|PF3D7_0104500	Pf3D7_12_v3-1688538	PF3D7_0104500	distant trans	1.1794e-06	0.00873382	0.119751	0.50466	10	0.0436681	inter	PF3D7_1240100|-|PF3D7_1240200|-	early transcribed membrane protein 12	erythrocyte membrane protein 1 (PfEMP1), pseudogene	conserved protein%2C unknown function
Pf3D7_12_v3-1688551|PF3D7_0104500	Pf3D7_12_v3-1688551	PF3D7_0104500	distant trans	1.1794e-06	0.00873382	0.119751	0.50466	10	0.0436681	inter	PF3D7_1240100|-|PF3D7_1240200|-	early transcribed membrane protein 12	erythrocyte membrane protein 1 (PfEMP1), pseudogene	conserved protein%2C unknown function
Pf3D7_12_v3-1688571|PF3D7_0104500	Pf3D7_12_v3-1688571	PF3D7_0104500	distant trans	1.1794e-06	0.00873382	0.119751	0.50466	10	0.0436681	inter	PF3D7_1240100|-|PF3D7_1240200|-	early transcribed membrane protein 12	erythrocyte membrane protein 1 (PfEMP1), pseudogene	conserved protein%2C unknown function
Pf3D7_08_v3-1261639|PF3D7_0818200	Pf3D7_08_v3-1261639	PF3D7_0818200	distant cis	1.17966e-06	0.00655185	0.119751	0.370645	8	0.0352423	nsy	PF3D7_0829500	conserved Plasmodium protein, unknown function		14-3-3 protein
Pf3D7_06_v3-82499|PF3D7_1145600	Pf3D7_06_v3-82499	PF3D7_1145600	distant trans	1.18108e-06	0.00291543	0.119751	0.38649	6	0.0298507	inter	PF3D7_0601900|+|PF3D7_0602000|-	conserved Plasmodium protein, unknown function	conserved Plasmodium protein, unknown function	conserved protein%2C unknown function
Pf3D7_02_v3-848999|PF3D7_1470300	Pf3D7_02_v3-848999	PF3D7_1470300	distant trans	1.18503e-06	0.00263267	0.0174709	0.733113	32	0.283784	syn	PF3D7_0221000	Plasmodium exported protein, unknown function		conserved Plasmodium protein%2C unknown function
Pf3D7_02_v3-849001|PF3D7_1470300	Pf3D7_02_v3-849001	PF3D7_1470300	distant trans	1.18503e-06	0.00263267	0.0174709	0.733113	32	0.283784	nsy	PF3D7_0221000	Plasmodium exported protein, unknown function		conserved Plasmodium protein%2C unknown function
Pf3D7_04_v3-1139669|PF3D7_0601900	Pf3D7_04_v3-1139669	PF3D7_0601900	distant trans	1.18605e-06	0.00526985	0.0174709	0.847934	74	0.411765	inter	PF3D7_0425200|+|PF3D7_0425300|+	Plasmodium exported protein (hyp15), unknown function	Plasmodium exported protein (PHISTa), unknown function, pseudogene	conserved Plasmodium protein%2C unknown function
Pf3D7_05_v3-346753|PF3D7_1031700	Pf3D7_05_v3-346753	PF3D7_1031700	distant trans	1.18685e-06	0.00438449	0.120166	2.86368	10	0.0440529	inter	PF3D7_0508400|+|PF3D7_0508500|-	transcription factor IIb, putative	guanidine nucleotide exchange factor	protein phosphatase inhibitor 3
Pf3D7_04_v3-1100038|PF3D7_1232300	Pf3D7_04_v3-1100038	PF3D7_1232300	distant trans	1.18895e-06	0.000586973	0.120166	0.443594	7	0.0305677	nsy	PF3D7_0424400	surface-associated interspersed protein 4.2 (SURFIN 4.2)		cytochrome b5%2C putative
Pf3D7_08_v3-476916|PF3D7_1141400	Pf3D7_08_v3-476916	PF3D7_1141400	distant trans	1.18898e-06	0.0016509	0.120166	2.35128	5	0.0219298	syn	PF3D7_0809400	conserved Plasmodium protein, unknown function		phosphatidylinositol N-acetylglucosaminyltransferase subunit H%2C putative
Pf3D7_11_v3-1745444|PF3D7_1459300	Pf3D7_11_v3-1745444	PF3D7_1459300	distant trans	1.1891e-06	0.00466705	0.120166	0.261101	8	0.0365297	nsy	PF3D7_1143700	conserved Plasmodium protein, unknown function		OPA3-like protein%2C putative
Pf3D7_13_v3-2382613|PF3D7_0424300	Pf3D7_13_v3-2382613	PF3D7_0424300	distant trans	1.18926e-06	0.0126869	0.0174709	1.28647	17	0.0745614	nsy	PF3D7_1359700	conserved Plasmodium protein, unknown function		erythrocyte binding antigen-165%2C pseudogene
Pf3D7_04_v3-909361|PF3D7_1459300	Pf3D7_04_v3-909361	PF3D7_1459300	distant trans	1.19294e-06	0.00466705	0.120166	0.260783	8	0.0358744	inter	PF3D7_0420100|+|PF3D7_0420200|+	serine/threonine protein kinase RIO2	holo-[acyl-carrier-protein] synthase, putative	OPA3-like protein%2C putative
Pf3D7_14_v3-1995777|PF3D7_0608310	Pf3D7_14_v3-1995777	PF3D7_0608310	distant trans	1.19382e-06	0.026522	0.0174709	1.22217	65	0.303738	inter	PF3D7_1448500|-|PF3D7_1448600|-	conserved Plasmodium protein, unknown function	SNARE protein, putative	sorting assembly machinery 50 kDa subunit%2C putative
Pf3D7_13_v3-2644956|PF3D7_1012000	Pf3D7_13_v3-2644956	PF3D7_1012000	distant trans	1.19577e-06	0.0265653	0.0174709	0.659388	27	0.117904	nsy	PF3D7_1366300	conserved Plasmodium protein, unknown function		E3 ubiquitin-protein ligase%2C putative
Pf3D7_13_v3-1311637|PF3D7_1017800	Pf3D7_13_v3-1311637	PF3D7_1017800	distant trans	1.19785e-06	0.00436204	0.0174709	1.65048	18	0.0786026	syn	PF3D7_1331400	CPW-WPC family protein		conserved Plasmodium protein%2C unknown function
Pf3D7_05_v3-138238|PF3D7_0914700	Pf3D7_05_v3-138238	PF3D7_0914700	distant trans	1.19826e-06	0.0266205	0.120582	0.676535	8	0.0361991	inter	PF3D7_0503300|-|PF3D7_0503400|+	serine/arginine-rich splicing factor 12	actin-depolymerizing factor 1	major facilitator superfamily-related transporter%2C putative
Pf3D7_04_v3-1100049|PF3D7_1449100	Pf3D7_04_v3-1100049	PF3D7_1449100	distant trans	1.19877e-06	0.00295909	0.120582	2.25278	5	0.0218341	nsy	PF3D7_0424400	surface-associated interspersed protein 4.2 (SURFIN 4.2)		conserved Plasmodium protein%2C unknown function
Pf3D7_01_v3-161480|PF3D7_0517700	Pf3D7_01_v3-161480	PF3D7_0517700	distant trans	1.19897e-06	0.0266362	0.0174709	0.83384	59	0.261062	nsy	PF3D7_0103600	ATP-dependent RNA helicase, putative		eukaryotic translation initiation factor 3 subunit B%2C putative
Pf3D7_10_v3-74659|PF3D7_0513800	Pf3D7_10_v3-74659	PF3D7_0513800	distant trans	1.19917e-06	0.00336786	0.120582	1.88306	8	0.0350877	inter	PF3D7_1001300|-|PF3D7_1001400|-	Plasmodium exported protein (PHISTa), unknown function	alpha/beta hydrolase, putative	ras-related protein Rab-1A
Pf3D7_12_v3-614887|PF3D7_1401900	Pf3D7_12_v3-614887	PF3D7_1401900	distant trans	1.20414e-06	0.0066878	0.120998	1.75191	6	0.0273973	inter	PF3D7_1214600|-|PF3D7_1214700|+	adrenodoxin-type ferredoxin, putative	conserved Plasmodium protein, unknown function	conserved Plasmodium protein%2C unknown function
Pf3D7_06_v3-96690|PF3D7_1348400	Pf3D7_06_v3-96690	PF3D7_1348400	distant trans	1.2046e-06	0.0267614	0.120998	2.02332	8	0.039604	inter	PF3D7_0602100|+|PF3D7_0602200|+	ATP-dependent RNA helicase, putative	MYND finger protein, putative	conserved Plasmodium membrane protein%2C unknown function
Pf3D7_14_v3-2373987|PF3D7_1438800	Pf3D7_14_v3-2373987	PF3D7_1438800	distant cis	1.20654e-06	0.0134022	0.120998	2.17351	6	0.028169	inter	PF3D7_1457800|-|PF3D7_1457900|+	conserved Plasmodium protein, unknown function	conserved Plasmodium protein, unknown function	conserved Plasmodium protein%2C unknown function
Pf3D7_08_v3-1192928|PF3D7_1122700	Pf3D7_08_v3-1192928	PF3D7_1122700	distant trans	1.20843e-06	0.00149147	0.120998	2.6601	7	0.0309735	inter	PF3D7_0827600|-|PF3D7_0827700|-	conserved Plasmodium protein, unknown function	magnesium transporter, putative	conserved Plasmodium protein%2C unknown function
Pf3D7_12_v3-1486167|PF3D7_1136200	Pf3D7_12_v3-1486167	PF3D7_1136200	distant trans	1.21134e-06	0.000927969	0.121414	2.50601	5	0.0231481	inter	PF3D7_1235600|+|PF3D7_1235700|+	serine hydroxymethyltransferase	ATP synthase subunit beta, mitochondrial	conserved Plasmodium protein%2C unknown function
Pf3D7_10_v3-1404136|PF3D7_1430600	Pf3D7_10_v3-1404136	PF3D7_1430600	distant trans	1.2117e-06	0.0269192	0.0183028	1.41331	25	0.112108	inter	PF3D7_1035300|+|PF3D7_1035400|+	glutamate-rich protein	merozoite surface protein 3	exodeoxyribonuclease III%2C putative
Pf3D7_12_v3-1236670|PF3D7_1105800	Pf3D7_12_v3-1236670	PF3D7_1105800	distant trans	1.21273e-06	0.00763786	0.0183028	1.70558	12	0.0528634	nsy	PF3D7_1230000	conserved Plasmodium protein, unknown function		conserved Apicomplexan protein%2C unknown function
Pf3D7_03_v3-135664|PF3D7_1404300	Pf3D7_03_v3-135664	PF3D7_1404300	distant trans	1.21484e-06	0.0145985	0.0183028	1.5555	24	0.12	syn	PF3D7_0302500	cytoadherence linked asexual protein 3.1		secreted ookinete adhesive protein%2C putative
Pf3D7_09_v3-164574|PF3D7_1411200	Pf3D7_09_v3-164574	PF3D7_1411200	distant trans	1.21567e-06	0.0270072	0.121414	1.74852	6	0.0262009	syn	PF3D7_0903500	conserved Plasmodium protein, unknown function		rhomboid protease ROM8
Pf3D7_07_v3-882474|PF3D7_0829200	Pf3D7_07_v3-882474	PF3D7_0829200	distant trans	1.2174e-06	0.0135229	0.121414	0.504209	6	0.0285714	inter	PF3D7_0720300|-|PF3D7_0720400|+	conserved Plasmodium protein, unknown function	ferrodoxin reductase-like protein	prohibitin%2C putative
Pf3D7_09_v3-387393|PF3D7_1025600	Pf3D7_09_v3-387393	PF3D7_1025600	distant trans	1.21831e-06	0.00270659	0.121414	1.59422	6	0.0276498	inter	PF3D7_0908300|-|PF3D7_0908400|+	conserved protein, unknown function	conserved Plasmodium protein, unknown function	cytochrome c oxidase copper chaperone%2C putative
Pf3D7_13_v3-444696|PF3D7_1434000	Pf3D7_13_v3-444696	PF3D7_1434000	distant trans	1.21845e-06	0.0117619	0.0187188	0.516907	10	0.0526316	nsy	PF3D7_1309700	vacuolar protein sorting-associated protein 18, putative		CCR4-associated factor 16%2C putative
Pf3D7_14_v3-773724|PF3D7_0907800	Pf3D7_14_v3-773724	PF3D7_0907800	distant trans	1.22416e-06	0.01112	0.0187188	1.56584	16	0.0740741	inter	PF3D7_1418100|-|PF3D7_1418200|+	liver specific protein 1, putative	conserved Plasmodium protein, unknown function	apicoplast ribosomal protein L35 precursor%2C putative
Pf3D7_06_v3-826090|PF3D7_1210000	Pf3D7_06_v3-826090	PF3D7_1210000	distant trans	1.22457e-06	0.00129548	0.121414	2.42268	7	0.0313901	nsy	PF3D7_0619600	conserved Plasmodium protein, unknown function		50S ribosomal protein L1%2C apicoplast%2C putative
Pf3D7_05_v3-40494|PF3D7_1367600	Pf3D7_05_v3-40494	PF3D7_1367600	distant trans	1.22837e-06	0.00194925	0.121414	0.455111	7	0.0333333	inter	PF3D7_0500600|-|PF3D7_0500700|-	stevor, pseudogene	rifin, pseudogene	ribosome biogenesis protein MRT4%2C putative
Pf3D7_14_v3-867659|PF3D7_0928300	Pf3D7_14_v3-867659	PF3D7_0928300	distant trans	1.22888e-06	0.000941407	0.121414	0.472826	7	0.0339806	inter	PF3D7_1420900|-|PF3D7_1421000|-	mannose-1-phosphate guanyltransferase, putative	conserved Plasmodium protein, unknown function	conserved Plasmodium protein%2C unknown function
Pf3D7_14_v3-483625|PF3D7_1011400	Pf3D7_14_v3-483625	PF3D7_1011400	distant trans	1.22896e-06	0.00071849	0.121414	2.19688	6	0.0276498	inter	PF3D7_1412000|+|PF3D7_1412100|+	p1/s1 nuclease, putative	conserved Plasmodium protein, unknown function	proteasome subunit beta type-5
Pf3D7_04_v3-1035496|PF3D7_1012300	Pf3D7_04_v3-1035496	PF3D7_1012300	distant trans	1.23022e-06	0.00273305	0.12183	2.62464	5	0.0218341	syn	PF3D7_0422500	pre-mRNA-splicing helicase BRR2, putative		cytochrome b-c1 complex subunit 7%2C putative
Pf3D7_12_v3-2108358|PF3D7_1035600	Pf3D7_12_v3-2108358	PF3D7_1035600	distant trans	1.23117e-06	0.00341897	0.12183	3.40608	8	0.0350877	inter	PF3D7_1251700|-|PF3D7_1251800|-	tryptophan--tRNA ligase	conserved Plasmodium protein, unknown function	merozoite surface protein
Pf3D7_04_v3-909361|PF3D7_0709400	Pf3D7_04_v3-909361	PF3D7_0709400	distant trans	1.23325e-06	0.0043239	0.12183	2.66803	8	0.0358744	inter	PF3D7_0420100|+|PF3D7_0420200|+	serine/threonine protein kinase RIO2	holo-[acyl-carrier-protein] synthase, putative	Cg7 protein
Pf3D7_03_v3-751821|PF3D7_1205500	Pf3D7_03_v3-751821	PF3D7_1205500	distant trans	1.2364e-06	0.0274679	0.0187188	0.809083	94	0.497817	syn	PF3D7_0318200	DNA-directed RNA polymerase II subunit RPB1		zinc finger protein%2C putative
Pf3D7_14_v3-1806120|PF3D7_1124600	Pf3D7_14_v3-1806120	PF3D7_1124600	distant trans	1.23755e-06	0.00916444	0.12183	1.45561	6	0.0265487	nsy	PF3D7_1444100	conserved Plasmodium protein, unknown function		ethanolamine kinase
Pf3D7_13_v3-2113161|PF3D7_1140200	Pf3D7_13_v3-2113161	PF3D7_1140200	distant trans	1.23785e-06	0.0275002	0.0187188	1.61623	12	0.0524017	syn	PF3D7_1352800	vacuolar fusion protein MON1, putative		conserved Plasmodium protein%2C unknown function
Pf3D7_13_v3-269979|PF3D7_0513700	Pf3D7_13_v3-269979	PF3D7_0513700	distant trans	1.24216e-06	0.0275959	0.12183	2.09382	5	0.0219298	syn	PF3D7_1305400	AAR2 protein, putative		secreted ookinete protein%2C putative
Pf3D7_09_v3-1204827|PF3D7_0712800	Pf3D7_09_v3-1204827	PF3D7_0712800	distant trans	1.24269e-06	0.0271156	0.12183	2.58585	6	0.0322581	nsy	PF3D7_0930300	merozoite surface protein 1		erythrocyte membrane protein 1%2C PfEMP1
Pf3D7_13_v3-94166|PF3D7_0922000	Pf3D7_13_v3-94166	PF3D7_0922000	distant trans	1.2427e-06	0.0276079	0.0187188	0.548628	16	0.0761905	inter	PF3D7_1301600|-|PF3D7_1301700|+	erythrocyte binding antigen-140	Plasmodium exported protein (hyp8), unknown function	dynein intermediate chain%2C putative
Pf3D7_03_v3-914520|PF3D7_0600100	Pf3D7_03_v3-914520	PF3D7_0600100	distant trans	1.24322e-06	0.0137838	0.12183	2.33228	6	0.0265487	syn	PF3D7_0321800	WD repeat-containing protein, putative		erythrocyte membrane protein 1 (PfEMP1)%2C pseudogene
Pf3D7_10_v3-111257|PF3D7_0932900	Pf3D7_10_v3-111257	PF3D7_0932900	distant trans	1.24496e-06	0.00123644	0.0187188	2.40718	7	0.0534351	inter	PF3D7_1002100|-|PF3D7_1002200|+	EMP1-trafficking protein	tryptophan-rich antigen 3	conserved Plasmodium protein%2C unknown function
Pf3D7_13_v3-1989733|PF3D7_1349500	Pf3D7_13_v3-1989733	PF3D7_1349500	local	1.24749e-06	0.00923805	0.122245	1.68938	9	0.0393013	syn	PF3D7_1349500	conserved Plasmodium protein, unknown function		conserved Plasmodium protein%2C unknown function
Pf3D7_05_v3-922122|PF3D7_1304500	Pf3D7_05_v3-922122	PF3D7_1304500	distant trans	1.24986e-06	0.00555338	0.0187188	1.64469	21	0.0921053	nsy	PF3D7_0522400	conserved Plasmodium protein, unknown function		small heat shock protein%2C putative
Pf3D7_01_v3-255188|PF3D7_0530000	Pf3D7_01_v3-255188	PF3D7_0530000	distant trans	1.24993e-06	0.00752171	0.0187188	1.31848	13	0.0590909	inter	PF3D7_0105900|+|PF3D7_0106000|-	DNA binding protein, putative	conserved Plasmodium protein, unknown function	conserved Plasmodium protein%2C unknown function
Pf3D7_14_v3-2029453|PF3D7_0214200	Pf3D7_14_v3-2029453	PF3D7_0214200	distant trans	1.2533e-06	0.00716223	0.122661	2.28221	5	0.0240385	inter	PF3D7_1449400|-|PF3D7_1449500|+	crossover junction endonuclease MUS81, putative	transcription factor with AP2 domain(s), putative	mitochondrial ribosomal protein L13 precursor%2C putative
Pf3D7_07_v3-727895|PF3D7_1422900	Pf3D7_07_v3-727895	PF3D7_1422900	distant trans	1.2586e-06	0.00699026	0.122661	2.68339	5	0.0233645	inter	PF3D7_0716600|+|PF3D7_0716700|+	cysteine desulfurase	conserved Plasmodium protein, unknown function	14-3-3 protein%2C putative
Pf3D7_09_v3-476348|PF3D7_1432700	Pf3D7_09_v3-476348	PF3D7_1432700	distant trans	1.2601e-06	0.00933144	0.122661	1.93357	7	0.0307018	syn	PF3D7_0910300	conserved Plasmodium protein, unknown function		protein-L-isoaspartate(D-aspartate) O-methyltransferase%2C putative
Pf3D7_10_v3-931485|PF3D7_0315700	Pf3D7_10_v3-931485	PF3D7_0315700	distant trans	1.26057e-06	0.0035006	0.122661	0.549187	9	0.040724	inter	PF3D7_1022200|-|PF3D7_1022300|+	conserved Plasmodium membrane protein, unknown function	ZIP domain-containing protein, putative	conserved Plasmodium membrane protein%2C unknown function
Pf3D7_04_v3-393128|PF3D7_0219700	Pf3D7_04_v3-393128	PF3D7_0219700	distant trans	1.2609e-06	0.0140061	0.122661	1.33067	9	0.0393013	nsy	PF3D7_0407900	AAA family ATPase, putative		Plasmodium exported protein (PHISTc)%2C unknown function
Pf3D7_09_v3-862761|PF3D7_1414300	Pf3D7_09_v3-862761	PF3D7_1414300	distant trans	1.26105e-06	0.00280155	0.0187188	1.57451	15	0.0707547	syn	PF3D7_0921100	conserved Plasmodium protein, unknown function		60S ribosomal protein L10%2C putative
Pf3D7_07_v3-611871|PF3D7_1305700	Pf3D7_07_v3-611871	PF3D7_1305700	distant trans	1.26277e-06	0.000701345	0.0187188	1.51383	15	0.109091	inter	PF3D7_0713300|+|PF3D7_0713400|+	erythrocyte membrane protein 1 (PfEMP1), pseudogene	serpentine receptor, putative	conserved Plasmodium protein%2C unknown function
Pf3D7_07_v3-881909|PF3D7_0404200	Pf3D7_07_v3-881909	PF3D7_0404200	distant trans	1.26386e-06	0.000425422	0.122661	0.543202	5	0.0221239	inter	PF3D7_0720300|-|PF3D7_0720400|+	conserved Plasmodium protein, unknown function	ferrodoxin reductase-like protein	conserved Plasmodium protein%2C unknown function
Pf3D7_05_v3-378794|PF3D7_1224500	Pf3D7_05_v3-378794	PF3D7_1224500	distant trans	1.26467e-06	0.0059279	0.122661	1.61285	9	0.0414747	inter	PF3D7_0509000|-|PF3D7_0509100|+	SNAP protein (soluble N-ethylmaleimide-sensitive factor attachment protein), putative	structural maintenance of chromosomes protein 4, putative	histone chaperone ASF1%2C putative
Pf3D7_14_v3-1183461|PF3D7_1307700	Pf3D7_14_v3-1183461	PF3D7_1307700	distant trans	1.26468e-06	0.00096883	0.122661	0.588015	8	0.0361991	inter	PF3D7_1430000|-|PF3D7_1430100|+	conserved Plasmodium protein, unknown function	serine/threonine protein phosphatase 2A activator	conserved Plasmodium protein%2C unknown function
Pf3D7_07_v3-159875|PF3D7_1368800	Pf3D7_07_v3-159875	PF3D7_1368800	distant trans	1.27216e-06	0.00942075	0.0187188	1.76385	15	0.105727	nsy	PF3D7_0703900	conserved Plasmodium membrane protein, unknown function		DNA repair endonuclease%2C putative
Pf3D7_01_v3-180293|PF3D7_1130700	Pf3D7_01_v3-180293	PF3D7_1130700	distant trans	1.27267e-06	0.00128517	0.123493	2.22938	6	0.0262009	nsy	PF3D7_0104100	conserved Plasmodium membrane protein, unknown function		structural maintenance of chromosomes protein 1%2C putative
Pf3D7_07_v3-670126|PF3D7_1239900	Pf3D7_07_v3-670126	PF3D7_1239900	distant trans	1.27536e-06	0.0283334	0.0187188	1.32907	16	0.0758294	inter	PF3D7_0714600|+|PF3D7_0715000|+	conserved Plasmodium protein, unknown function	4-nitrophenylphosphatase	vacuolar protein sorting-associated protein 16%2C putative
Pf3D7_02_v3-608790|PF3D7_0303100	Pf3D7_02_v3-608790	PF3D7_0303100	distant trans	1.27582e-06	0.0184283	0.0187188	0.603904	8	0.0611354	nsy	PF3D7_0214800	conserved Plasmodium membrane protein, unknown function		conserved Plasmodium protein%2C unknown function
Pf3D7_14_v3-1104634|PF3D7_0505300	Pf3D7_14_v3-1104634	PF3D7_0505300	distant trans	1.27709e-06	0.00709296	0.0187188	1.89192	12	0.0790698	inter	PF3D7_1428200|+|PF3D7_1428300|-	major facilitator superfamily domain-containing protein, putative	proliferation-associated protein 2g4, putative	UDP-N-acetylglucosamine transporter%2C putative
Pf3D7_09_v3-195809|PF3D7_0932900	Pf3D7_09_v3-195809	PF3D7_0932900	distant cis	1.28007e-06	0.00123644	0.123493	2.7681	5	0.0220264	nsy	PF3D7_0904100	AP-4 complex subunit epsilon, putative		conserved Plasmodium protein%2C unknown function
Pf3D7_09_v3-209346|PF3D7_1011000	Pf3D7_09_v3-209346	PF3D7_1011000	distant trans	1.28029e-06	0.00284428	0.123493	2.9841	5	0.0235849	inter	PF3D7_0904400|-|PF3D7_0904500|+	signal peptidase complex subunit 3, putative	prefoldin subunit 4, putative	inner membrane complex sub-compartment protein 1
Pf3D7_08_v3-915777|PF3D7_0707300	Pf3D7_08_v3-915777	PF3D7_0707300	distant trans	1.28111e-06	0.000466578	0.123493	1.46258	6	0.0289855	inter	PF3D7_0820200|-|PF3D7_0820300|+	phosphatidylglycerophosphate synthase	conserved Plasmodium protein, unknown function	rhoptry-associated membrane antigen
Pf3D7_08_v3-283844|PF3D7_0709600	Pf3D7_08_v3-283844	PF3D7_0709600	distant trans	1.28155e-06	0.00474516	0.123493	0.710914	10	0.0462963	intron	PF3D7_0805000	alpha/beta hydrolase, putative		ribonucleases P/MRP protein subunit POP1%2C putative
Pf3D7_11_v3-1753720|PF3D7_1206000	Pf3D7_11_v3-1753720	PF3D7_1206000	distant trans	1.28312e-06	0.00950193	0.123493	0.451957	5	0.0226244	inter	PF3D7_1143900|-|PF3D7_1144000|+	ATP-dependent (S)-NAD(P)H-hydrate dehydratase, putative	40S ribosomal protein S21	shewanella-like protein phosphatase 2
Pf3D7_10_v3-1207757|PF3D7_1029600	Pf3D7_10_v3-1207757	PF3D7_1029600	local	1.28397e-06	0.0167785	0.0187188	0.727148	16	0.0707965	inter	PF3D7_1029600|+|PF3D7_1029700|-	adenosine deaminase	conserved Plasmodium protein, unknown function	adenosine deaminase
Pf3D7_05_v3-976560|PF3D7_0523200	Pf3D7_05_v3-976560	PF3D7_0523200	local	1.28642e-06	0.00952634	0.0187188	1.62779	39	0.176471	inter	PF3D7_0523400|+|PF3D7_0523500|-	DnaJ protein, putative	dynein light chain Tctex-type, putative	conserved Plasmodium protein%2C unknown function
Pf3D7_04_v3-519952|PF3D7_0407400	Pf3D7_04_v3-519952	PF3D7_0407400	distant cis	1.28687e-06	0.000752343	0.0187188	0.517792	12	0.0533333	nsy	PF3D7_0411800	conserved Plasmodium protein, unknown function		conserved Plasmodium protein%2C unknown function
Pf3D7_09_v3-1007007|PF3D7_0602200	Pf3D7_09_v3-1007007	PF3D7_0602200	distant trans	1.28954e-06	0.0286483	0.0187188	1.25548	47	0.248908	nsy	PF3D7_0924700	splicing factor 3A subunit 3, putative		MYND-type zinc finger protein%2C putative
Pf3D7_02_v3-444962|PF3D7_1430000	Pf3D7_02_v3-444962	PF3D7_1430000	distant trans	1.29212e-06	0.0287057	0.0187188	0.766288	72	0.455446	inter	PF3D7_0210900|-|PF3D7_0211100|+	conserved Plasmodium protein, unknown function	conserved Plasmodium protein, unknown function	conserved Plasmodium protein%2C unknown function
Pf3D7_14_v3-1166314|PF3D7_1102800	Pf3D7_14_v3-1166314	PF3D7_1102800	distant trans	1.29339e-06	0.00957801	0.123493	2.64618	5	0.0305677	syn	PF3D7_1429500	diphthamide biosynthesis protein 2, putative		early transcribed membrane protein 11.2
Pf3D7_01_v3-130243|PF3D7_1124000	Pf3D7_01_v3-130243	PF3D7_1124000	distant trans	1.29905e-06	0.0133774	0.0187188	1.75177	14	0.0611354	nsy	PF3D7_0102900	aspartate--tRNA ligase		endoplasmic reticulum oxidoreductin%2C putative
Pf3D7_10_v3-1152876|PF3D7_1236300	Pf3D7_10_v3-1152876	PF3D7_1236300	distant trans	1.30435e-06	0.0289774	0.123909	2.77533	5	0.0280899	inter	PF3D7_1027700|-|PF3D7_1027800|-	centrin-3	60S ribosomal protein L3	conserved Plasmodium protein%2C unknown function
Pf3D7_01_v3-203165|PF3D7_0106400	Pf3D7_01_v3-203165	PF3D7_0106400	distant cis	1.30563e-06	0.0145029	0.123909	0.561057	5	0.0218341	syn	PF3D7_0104400	4-hydroxy-3-methylbut-2-enyl diphosphate reductase		pre-rRNA-processing protein TSR2%2C putative
Pf3D7_03_v3-201828|PF3D7_0825500	Pf3D7_03_v3-201828	PF3D7_0825500	distant trans	1.31533e-06	0.0292214	0.0187188	1.50208	11	0.055	inter	PF3D7_0304000|-|PF3D7_0304100|+	inner membrane complex protein 1a, putative	inner membrane complex protein 1e, putative	protein KRI1%2C putative
Pf3D7_14_v3-2058229|PF3D7_1019300	Pf3D7_14_v3-2058229	PF3D7_1019300	distant trans	1.31672e-06	0.0146261	0.12474	1.76824	8	0.0349345	nsy	PF3D7_1450300	NADPH--cytochrome P450 reductase, putative		zinc finger protein%2C putative
Pf3D7_14_v3-722437|PF3D7_0513800	Pf3D7_14_v3-722437	PF3D7_0513800	distant trans	1.31701e-06	0.00336786	0.12474	2.06715	7	0.0349345	syn	PF3D7_1417400	rap guanine nucleotide exchange factor, putative, pseudogene		ras-related protein Rab-1A
Pf3D7_05_v3-153469|PF3D7_1367600	Pf3D7_05_v3-153469	PF3D7_1367600	distant trans	1.32374e-06	0.00196055	0.125156	0.484815	10	0.0460829	inter	PF3D7_0503800|-|PF3D7_0503900|-	60S ribosomal protein L31	conserved Plasmodium protein, unknown function	ribosome biogenesis protein MRT4%2C putative
Pf3D7_06_v3-1284519|PF3D7_1480000	Pf3D7_06_v3-1284519	PF3D7_1480000	distant trans	1.32424e-06	0.00367743	0.0187188	1.9993	12	0.0585366	inter	PF3D7_0630600|+|PF3D7_0630700|+	conserved protein, unknown function	bifunctional methylenetetrahydrofolate dehydrogenase/cyclohydrolase, putative	rifin
Pf3D7_13_v3-1800601|PF3D7_1341200	Pf3D7_13_v3-1800601	PF3D7_1341200	distant cis	1.32431e-06	0.029421	0.0187188	1.32865	77	0.418478	inter	PF3D7_1344800|+|PF3D7_1344900|+	aspartate carbamoyltransferase	conserved Plasmodium protein, unknown function	60S ribosomal protein L18%2C putative
Pf3D7_12_v3-1185255|PF3D7_0107700	Pf3D7_12_v3-1185255	PF3D7_0107700	distant trans	1.32765e-06	0.00996022	0.0187188	1.48017	16	0.0707965	nsy	PF3D7_1228900	conserved Plasmodium protein, unknown function		conserved Plasmodium membrane protein%2C unknown function
Pf3D7_09_v3-1418417|PF3D7_0935400	Pf3D7_09_v3-1418417	PF3D7_0935400	distant cis	1.33052e-06	0.00591179	0.125572	2.39014	7	0.030837	intron	PF3D7_0935800	cytoadherence linked asexual protein 9		gametocyte development protein 1
Pf3D7_13_v3-257719|PF3D7_1123000	Pf3D7_13_v3-257719	PF3D7_1123000	distant trans	1.33175e-06	0.0295862	0.0187188	0.624919	18	0.0789474	syn	PF3D7_1305300	conserved Plasmodium protein, unknown function		conserved Plasmodium protein%2C unknown function
Pf3D7_13_v3-2234554|PF3D7_0928300	Pf3D7_13_v3-2234554	PF3D7_0928300	distant trans	1.33331e-06	0.000955514	0.125572	0.424671	6	0.0287081	inter	PF3D7_1356300|+|PF3D7_1356400|+	ubiquitin-conjugating enzyme, putative	phosphatase 2A regulatory subunit-related protein, putative	conserved Plasmodium protein%2C unknown function
Pf3D7_05_v3-378793|PF3D7_1224500	Pf3D7_05_v3-378793	PF3D7_1224500	distant trans	1.33415e-06	0.0059279	0.125572	1.61129	9	0.0416667	inter	PF3D7_0509000|-|PF3D7_0509100|+	SNAP protein (soluble N-ethylmaleimide-sensitive factor attachment protein), putative	structural maintenance of chromosomes protein 4, putative	histone chaperone ASF1%2C putative
Pf3D7_13_v3-171879|PF3D7_0907800	Pf3D7_13_v3-171879	PF3D7_0907800	distant trans	1.33877e-06	0.01112	0.125988	2.15645	5	0.0218341	nsy	PF3D7_1303500	sodium/hydrogen exchanger, Na+, H+ antiporter		apicoplast ribosomal protein L35 precursor%2C putative
Pf3D7_14_v3-2451117|PF3D7_1305700	Pf3D7_14_v3-2451117	PF3D7_1305700	distant trans	1.33945e-06	0.000725788	0.125988	1.69734	8	0.0357143	inter	PF3D7_1459900|-|PF3D7_1460000|+	conserved Plasmodium membrane protein, unknown function	biotin protein ligase, putative	conserved Plasmodium protein%2C unknown function
Pf3D7_10_v3-661961|PF3D7_0511900	Pf3D7_10_v3-661961	PF3D7_0511900	distant trans	1.34212e-06	0.00596332	0.126403	2.39247	5	0.0219298	syn	PF3D7_1016500	Plasmodium exported protein (PHISTc), unknown function		conserved Plasmodium protein%2C unknown function
Pf3D7_05_v3-657290|PF3D7_0107700	Pf3D7_05_v3-657290	PF3D7_0107700	distant trans	1.34501e-06	0.00996022	0.126403	1.73409	9	0.040724	inter	PF3D7_0515700|-|PF3D7_0515800|-	glideosome-associated protein 40, putative	BolA-like protein, putative	conserved Plasmodium membrane protein%2C unknown function
Pf3D7_14_v3-568523|PF3D7_1221000	Pf3D7_14_v3-568523	PF3D7_1221000	distant trans	1.34578e-06	0.00051548	0.0191348	2.24185	14	0.0625	inter	PF3D7_1414200|-|PF3D7_1414300|+	conserved Plasmodium protein, unknown function	60S ribosomal protein L10, putative	histone-lysine N-methyltransferase%2C H3 lysine-4 specific
Pf3D7_14_v3-769712|PF3D7_1007800	Pf3D7_14_v3-769712	PF3D7_1007800	distant trans	1.34626e-06	0.00996948	0.0191348	1.58849	22	0.0964912	nsy	PF3D7_1418100	liver specific protein 1, putative		conserved Plasmodium protein%2C unknown function
Pf3D7_14_v3-769716|PF3D7_1007800	Pf3D7_14_v3-769716	PF3D7_1007800	distant trans	1.34626e-06	0.00996948	0.0191348	1.58849	22	0.0964912	nsy	PF3D7_1418100	liver specific protein 1, putative		conserved Plasmodium protein%2C unknown function
Pf3D7_08_v3-426891|PF3D7_1123800	Pf3D7_08_v3-426891	PF3D7_1123800	distant trans	1.34696e-06	0.007481	0.0191348	1.81835	12	0.0542986	inter	PF3D7_0808400|+|PF3D7_0808600|+	coatomer subunit epsilon, putative	erythrocyte membrane protein 1, PfEMP1	structural maintenance of chromosomes protein 5%2C putative
Pf3D7_12_v3-1991613|PF3D7_0704200	Pf3D7_12_v3-1991613	PF3D7_0704200	distant trans	1.34709e-06	0.00997562	0.126403	0.604247	8	0.0355556	inter	PF3D7_1248600|+|PF3D7_1248700|+	conserved Plasmodium protein, unknown function	conserved Plasmodium protein, unknown function	tRNA m5C-methyltransferase%2C putative
Pf3D7_14_v3-2300094|PF3D7_1214700	Pf3D7_14_v3-2300094	PF3D7_1214700	distant trans	1.34755e-06	0.00196486	0.126403	0.368672	6	0.0262009	nsy	PF3D7_1456000	transcription factor with AP2 domain(s)		conserved Plasmodium protein%2C unknown function
Pf3D7_05_v3-673188|PF3D7_0709400	Pf3D7_05_v3-673188	PF3D7_0709400	distant trans	1.34879e-06	0.0043239	0.126403	2.6561	8	0.0353982	syn	PF3D7_0516100	cation-transporting ATPase 1		Cg7 protein
Pf3D7_13_v3-2568272|PF3D7_0114700	Pf3D7_13_v3-2568272	PF3D7_0114700	distant trans	1.3514e-06	0.0300227	0.0191348	1.81745	12	0.0574163	inter	PF3D7_1364000|+|PF3D7_1364100|+	conserved Plasmodium protein, unknown function	6-cysteine protein	rifin
Pf3D7_05_v3-38639|PF3D7_0223500	Pf3D7_05_v3-38639	PF3D7_0223500	distant trans	1.35198e-06	0.00750887	0.126819	2.62128	7	0.0339806	inter	PF3D7_0500500|-|PF3D7_0500600|-	rifin	stevor, pseudogene	erythrocyte membrane protein 1%2C PfEMP1
Pf3D7_14_v3-1796545|PF3D7_1301700	Pf3D7_14_v3-1796545	PF3D7_1301700	distant trans	1.35737e-06	0.0301554	0.0195507	0.616747	12	0.055814	inter	PF3D7_1443800|-|PF3D7_1443900|+	pre-mRNA-splicing factor CWC24, putative	heat shock protein 90, putative	CX3CL1-binding protein 2
Pf3D7_07_v3-779631|PF3D7_0418100	Pf3D7_07_v3-779631	PF3D7_0418100	distant trans	1.35968e-06	0.0100204	0.0195507	0.438354	13	0.0570175	nsy	PF3D7_0718000	dynein heavy chain, putative		conserved Plasmodium protein%2C unknown function
Pf3D7_04_v3-1100399|PF3D7_1204900	Pf3D7_04_v3-1100399	PF3D7_1204900	distant trans	1.36168e-06	0.0100837	0.127235	1.85928	5	0.0218341	nsy	PF3D7_0424400	surface-associated interspersed protein 4.2 (SURFIN 4.2)		probable protein%2C unknown function
Pf3D7_09_v3-544057|PF3D7_0311200	Pf3D7_09_v3-544057	PF3D7_0311200	distant trans	1.36395e-06	0.0303014	0.127235	1.77351	10	0.0440529	syn	PF3D7_0912000	conserved Plasmodium protein, unknown function		valine--tRNA ligase%2C putative
Pf3D7_06_v3-152084|PF3D7_0919800	Pf3D7_06_v3-152084	PF3D7_0919800	distant trans	1.37294e-06	0.0239835	0.127235	0.66822	11	0.0480349	nsy	PF3D7_0603700	phenylalanine--tRNA ligase		TLD domain-containing protein
Pf3D7_14_v3-1792962|PF3D7_1105800	Pf3D7_14_v3-1792962	PF3D7_1105800	distant trans	1.3752e-06	0.00763786	0.0199667	1.9191	8	0.0572687	syn	PF3D7_1443700	dephospho-CoA kinase, putative		conserved Apicomplexan protein%2C unknown function
Pf3D7_02_v3-210681|PF3D7_1233100	Pf3D7_02_v3-210681	PF3D7_1233100	distant trans	1.37562e-06	0.0101869	0.127235	0.527926	7	0.0305677	nsy	PF3D7_0204800	3'-5' exonuclease, putative		conserved protein%2C unknown function
Pf3D7_01_v3-512513|PF3D7_0722700	Pf3D7_01_v3-512513	PF3D7_0722700	distant trans	1.37837e-06	0.0153109	0.127651	2.60319	11	0.0480349	nsy	PF3D7_0113600	surface-associated interspersed protein 1.2 (SURFIN 1.2), pseudogene		conserved Plasmodium protein%2C unknown function
Pf3D7_11_v3-582278|PF3D7_1115300	Pf3D7_11_v3-582278	PF3D7_1115300	local	1.37894e-06	0.00437637	0.0203827	0.439149	11	0.0635838	nsy	PF3D7_1115300	cysteine proteinase falcipain 2b		cysteine proteinase falcipain 2b
Pf3D7_14_v3-2158538|PF3D7_0831300	Pf3D7_14_v3-2158538	PF3D7_0831300	distant trans	1.37944e-06	0.0287108	0.0203827	1.23289	65	0.283843	nsy	PF3D7_1452600	conserved Plasmodium protein, unknown function		Plasmodium exported protein%2C unknown function
Pf3D7_12_v3-1865707|PF3D7_1238600	Pf3D7_12_v3-1865707	PF3D7_1238600	distant cis	1.37983e-06	0.00383179	0.127651	0.505527	7	0.0305677	nsy	PF3D7_1244500	conserved Plasmodium protein, unknown function		sphingomyelin phosphodiesterase
Pf3D7_06_v3-192994|PF3D7_0407900	Pf3D7_06_v3-192994	PF3D7_0407900	distant trans	1.38441e-06	0.0307561	0.0203827	1.58093	12	0.0524017	nsy	PF3D7_0604500	conserved Plasmodium protein, unknown function		AAA family ATPase%2C putative
Pf3D7_06_v3-152084|PF3D7_1343100	Pf3D7_06_v3-152084	PF3D7_1343100	distant trans	1.38461e-06	0.00615209	0.127651	2.08307	11	0.0480349	nsy	PF3D7_0603700	phenylalanine--tRNA ligase		conserved Plasmodium protein%2C unknown function
Pf3D7_10_v3-1071595|PF3D7_1341600	Pf3D7_10_v3-1071595	PF3D7_1341600	distant trans	1.38662e-06	0.0102684	0.127651	2.56253	7	0.0305677	nsy	PF3D7_1025500	conserved Plasmodium protein, unknown function		GPI mannosyltransferase 3
Pf3D7_13_v3-2283391|PF3D7_1305700	Pf3D7_13_v3-2283391	PF3D7_1305700	distant cis	1.39083e-06	0.000735685	0.127651	1.60606	10	0.0436681	nsy	PF3D7_1357500	DNA helicase, putative		conserved Plasmodium protein%2C unknown function
Pf3D7_10_v3-1397612|PF3D7_1202300	Pf3D7_10_v3-1397612	PF3D7_1202300	distant trans	1.39495e-06	0.0309903	0.0203827	1.66251	18	0.084507	inter	PF3D7_1035200|+|PF3D7_1035300|+	S-antigen	glutamate-rich protein	dynein heavy chain%2C putative
Pf3D7_14_v3-1933371|PF3D7_0600200	Pf3D7_14_v3-1933371	PF3D7_0600200	distant trans	1.39575e-06	0.0153379	0.128067	2.05671	8	0.0366972	inter	PF3D7_1447100|-|PF3D7_1447200|+	conserved Plasmodium protein, unknown function	conserved Plasmodium protein, unknown function	erythrocyte membrane protein 1%2C PfEMP1
Pf3D7_13_v3-1004823|PF3D7_0718400	Pf3D7_13_v3-1004823	PF3D7_0718400	distant trans	1.39696e-06	0.0155174	0.128067	1.75526	10	0.044843	syn	PF3D7_1324300	conserved Plasmodium membrane protein, unknown function		mitochondrial ribosomal protein S8 precursor%2C putative
Pf3D7_07_v3-881909|PF3D7_1003600	Pf3D7_07_v3-881909	PF3D7_1003600	distant trans	1.39953e-06	0.000771409	0.128067	1.54121	5	0.0221239	inter	PF3D7_0720300|-|PF3D7_0720400|+	conserved Plasmodium protein, unknown function	ferrodoxin reductase-like protein	inner membrane complex protein 1c%2C putative
Pf3D7_07_v3-224765|PF3D7_1000600	Pf3D7_07_v3-224765	PF3D7_1000600	distant trans	1.40375e-06	0.00271658	0.0203827	2.81754	5	0.0524017	nsy	PF3D7_0704600	E3 ubiquitin-protein ligase		rifin
Pf3D7_04_v3-903950|PF3D7_0709400	Pf3D7_04_v3-903950	PF3D7_0709400	distant trans	1.40929e-06	0.0043239	0.128067	2.65379	8	0.0349345	nsy	PF3D7_0420000	zinc finger protein, putative		Cg7 protein
Pf3D7_05_v3-39707|PF3D7_1359400	Pf3D7_05_v3-39707	PF3D7_1359400	distant trans	1.40977e-06	0.00284892	0.128067	0.477622	7	0.0316742	syn	PF3D7_0500600	stevor, pseudogene		CUGBP Elav-like family member 1
Pf3D7_05_v3-39713|PF3D7_1359400	Pf3D7_05_v3-39713	PF3D7_1359400	distant trans	1.40977e-06	0.00284892	0.128067	0.477622	7	0.0316742	syn	PF3D7_0500600	stevor, pseudogene		CUGBP Elav-like family member 1
Pf3D7_05_v3-39716|PF3D7_1359400	Pf3D7_05_v3-39716	PF3D7_1359400	distant trans	1.40977e-06	0.00284892	0.128067	0.477622	7	0.0316742	syn	PF3D7_0500600	stevor, pseudogene		CUGBP Elav-like family member 1
Pf3D7_12_v3-2022480|PF3D7_0927700	Pf3D7_12_v3-2022480	PF3D7_0927700	distant trans	1.41122e-06	0.0313516	0.0203827	0.772537	60	0.307692	inter	PF3D7_1249600|-|PF3D7_1249700|-	leucine-rich repeat protein	conserved Plasmodium protein, unknown function	serine/threonine protein phosphatase 4%2C putative
Pf3D7_07_v3-610330|PF3D7_1477600	Pf3D7_07_v3-610330	PF3D7_1477600	distant trans	1.41228e-06	0.0313753	0.128067	1.96434	7	0.0305677	nsy	PF3D7_0713300	erythrocyte membrane protein 1 (PfEMP1), pseudogene		surface-associated interspersed protein 14.1 (SURFIN 14.1)
Pf3D7_06_v3-684388|PF3D7_0210800	Pf3D7_06_v3-684388	PF3D7_0210800	distant trans	1.41273e-06	0.0231477	0.0207987	1.3464	16	0.0717489	inter	PF3D7_0616400|+|PF3D7_0616500|+	conserved Plasmodium protein, unknown function	TRAP-like protein	conserved Plasmodium protein%2C unknown function
Pf3D7_10_v3-1398324|PF3D7_0715800	Pf3D7_10_v3-1398324	PF3D7_0715800	distant trans	1.4156e-06	0.0314491	0.0207987	0.76712	43	0.259036	inter	PF3D7_1035200|+|PF3D7_1035300|+	S-antigen	glutamate-rich protein	drug/metabolite transporter%2C putative
Pf3D7_09_v3-737595|PF3D7_0917900	Pf3D7_09_v3-737595	PF3D7_0917900	local	1.41767e-06	0.0314949	0.0207987	1.19294	45	0.279503	inter	PF3D7_0917800|+|PF3D7_0917900|+	conserved Plasmodium protein, unknown function	heat shock protein 70	heat shock protein 70
Pf3D7_10_v3-1447773|PF3D7_1477100	Pf3D7_10_v3-1447773	PF3D7_1477100	distant trans	1.41928e-06	0.000927374	0.128482	2.61922	8	0.0363636	inter	PF3D7_1036700|-|PF3D7_1036800|-	phosducin-like protein, putative	acetyl-CoA transporter, putative	Plasmodium exported protein (hyp6)%2C unknown function
Pf3D7_13_v3-328784|PF3D7_0319100	Pf3D7_13_v3-328784	PF3D7_0319100	distant trans	1.4193e-06	0.0105104	0.128482	0.493692	8	0.0353982	nsy	PF3D7_1307100	U3 small nucleolar RNA-associated protein 6, putative		E3 ubiquitin-protein ligase RBX1%2C putative
Pf3D7_13_v3-2741203|PF3D7_0211900	Pf3D7_13_v3-2741203	PF3D7_0211900	distant trans	1.41942e-06	0.00121284	0.128482	1.89711	5	0.0225225	inter	PF3D7_1368900|+|PF3D7_1369000|+	conserved Plasmodium protein, unknown function	glycosylphosphatidylinositol anchor attachment 1 protein, putative	conserved Plasmodium protein%2C unknown function
Pf3D7_11_v3-143210|PF3D7_0208200	Pf3D7_11_v3-143210	PF3D7_0208200	distant trans	1.42147e-06	0.00631589	0.128482	0.586053	7	0.0364583	inter	PF3D7_1103100|-|PF3D7_1103400|+	60S acidic ribosomal protein P1, putative	FeS cluster assembly protein SufD, putative	KRR1 small subunit processome component%2C putative
Pf3D7_03_v3-907766|PF3D7_0608600	Pf3D7_03_v3-907766	PF3D7_0608600	distant trans	1.42205e-06	0.0315922	0.128482	1.93579	5	0.0219298	nsy	PF3D7_0321700	microtubule and actin binding protein, putative		conserved Plasmodium protein%2C unknown function
Pf3D7_13_v3-2096264|PF3D7_0506800	Pf3D7_13_v3-2096264	PF3D7_0506800	distant trans	1.4225e-06	0.0316023	0.128482	1.73042	7	0.0348259	inter	PF3D7_1352500|-|PF3D7_1352600|-	thioredoxin-related protein, putative	protein kinase, putative	transcription factor 25%2C putative
Pf3D7_14_v3-657722|PF3D7_0316100	Pf3D7_14_v3-657722	PF3D7_0316100	distant trans	1.4278e-06	0.03172	0.129314	1.8041	7	0.0330189	inter	PF3D7_1416200|-|PF3D7_1416300|+	metacaspase-like protein	conserved protein, unknown function	mitochondrial ribosomal protein L27 precursor%2C putative
Pf3D7_12_v3-1547424|PF3D7_0212600	Pf3D7_12_v3-1547424	PF3D7_0212600	distant trans	1.42853e-06	0.00198351	0.129314	1.64664	8	0.0353982	nsy	PF3D7_1237100	conserved Plasmodium protein, unknown function		secreted protein with altered thrombospondin repeat domain
Pf3D7_13_v3-2767112|PF3D7_1305700	Pf3D7_13_v3-2767112	PF3D7_1305700	distant cis	1.43262e-06	0.000740165	0.0212146	1.55549	17	0.0758929	nsy	PF3D7_1369400	conserved Plasmodium protein, unknown function		conserved Plasmodium protein%2C unknown function
Pf3D7_13_v3-2498998|PF3D7_1463700	Pf3D7_13_v3-2498998	PF3D7_1463700	distant trans	1.435e-06	0.0318801	0.12973	2.64839	9	0.0393013	syn	PF3D7_1362400	calpain		cyclin 1
Pf3D7_11_v3-1888945|PF3D7_0832600	Pf3D7_11_v3-1888945	PF3D7_0832600	distant trans	1.43706e-06	0.00971518	0.12973	2.60322	6	0.027027	intron	PF3D7_1147400	conserved Plasmodium protein, unknown function		stevor
Pf3D7_07_v3-627005|PF3D7_0322800	Pf3D7_07_v3-627005	PF3D7_0322800	distant trans	1.43783e-06	0.0132239	0.12973	1.98903	7	0.0334928	inter	PF3D7_0713800|-|PF3D7_0713900|-	negative elongation factor A, putative	conserved Plasmodium protein, unknown function	conserved Plasmodium protein%2C unknown function
Pf3D7_07_v3-1364453|PF3D7_1466000	Pf3D7_07_v3-1364453	PF3D7_1466000	distant trans	1.43917e-06	0.0159862	0.12973	0.510117	8	0.0363636	inter	PF3D7_0731500|+|PF3D7_0731600|+	erythrocyte binding antigen-175	acyl-CoA synthetase	conserved Plasmodium protein%2C unknown function
Pf3D7_04_v3-1008674|PF3D7_1200200	Pf3D7_04_v3-1008674	PF3D7_1200200	distant trans	1.44048e-06	0.00160009	0.130146	3.20253	5	0.0218341	syn	PF3D7_0422200	erythrocyte membrane-associated antigen		rifin
Pf3D7_08_v3-1148694|PF3D7_1113500	Pf3D7_08_v3-1148694	PF3D7_1113500	distant trans	1.44257e-06	0.016024	0.130146	0.480842	6	0.0269058	nsy	PF3D7_0826400	dehydrodolichyl diphosphate synthetase, putative		GTP-binding protein%2C putative
Pf3D7_14_v3-380563|PF3D7_0532600	Pf3D7_14_v3-380563	PF3D7_0532600	distant trans	1.44272e-06	0.00950095	0.0216306	1.57752	13	0.0590909	inter	PF3D7_1409700|-|PF3D7_1409800|+	conserved Plasmodium protein, unknown function	CUGBP Elav-like family member 2, putative	Plasmodium exported protein%2C unknown function
Pf3D7_04_v3-909361|PF3D7_1410600	Pf3D7_04_v3-909361	PF3D7_1410600	distant trans	1.44311e-06	0.00912513	0.130146	0.328849	8	0.0358744	inter	PF3D7_0420100|+|PF3D7_0420200|+	serine/threonine protein kinase RIO2	holo-[acyl-carrier-protein] synthase, putative	eukaryotic translation initiation factor 2 subunit gamma%2C putative
Pf3D7_14_v3-1598512|PF3D7_0414000	Pf3D7_14_v3-1598512	PF3D7_0414000	distant trans	1.44399e-06	0.0160398	0.0216306	1.51101	6	0.0833333	nsy	PF3D7_1439300	Sad1/UNC domain-containing protein, putative		structural maintenance of chromosomes protein 3%2C putative
Pf3D7_05_v3-39047|PF3D7_0711000	Pf3D7_05_v3-39047	PF3D7_0711000	distant trans	1.44849e-06	0.00150824	0.130146	0.510846	7	0.0324074	inter	PF3D7_0500500|-|PF3D7_0500600|-	rifin	stevor, pseudogene	AAA family ATPase%2C CDC48 subfamily
Pf3D7_10_v3-1476249|PF3D7_1007200	Pf3D7_10_v3-1476249	PF3D7_1007200	distant cis	1.45142e-06	0.00225112	0.0216306	1.67658	15	0.0669643	syn	PF3D7_1037200	conserved Plasmodium protein, unknown function		rhoGAP GTPase%2C putative
Pf3D7_09_v3-200560|PF3D7_0600400	Pf3D7_09_v3-200560	PF3D7_0600400	distant trans	1.46129e-06	0.0112655	0.0224626	3.04919	5	0.0510204	syn	PF3D7_0904300	conserved protein, unknown function		erythrocyte membrane protein 1%2C PfEMP1
Pf3D7_04_v3-1131449|PF3D7_0424900	Pf3D7_04_v3-1131449	PF3D7_0424900	local	1.46256e-06	0.00697422	0.0224626	1.3248	29	0.130631	inter	PF3D7_0425000|-|PF3D7_0425100|-	Plasmodium exported protein, unknown function, pseudogene	Plasmodium exported protein (hyp6), unknown function	Plasmodium exported protein (PHISTa)%2C unknown function
Pf3D7_12_v3-2086378|PF3D7_1448800	Pf3D7_12_v3-2086378	PF3D7_1448800	distant trans	1.46322e-06	0.0162534	0.130561	0.681217	11	0.0493274	intron	PF3D7_1251000	conserved Plasmodium protein, unknown function		Appr-1-p processing domain protein
Pf3D7_13_v3-1928942|PF3D7_1021300	Pf3D7_13_v3-1928942	PF3D7_1021300	distant trans	1.4644e-06	0.0173663	0.130561	2.94789	5	0.026455	inter	PF3D7_1348200|+|PF3D7_1348300|-	step II splicing factor, putative	elongation factor Tu, putative	conserved Plasmodium membrane protein%2C unknown function
Pf3D7_04_v3-903950|PF3D7_1459300	Pf3D7_04_v3-903950	PF3D7_1459300	distant trans	1.46559e-06	0.00466705	0.130561	0.263753	8	0.0349345	nsy	PF3D7_0420000	zinc finger protein, putative		OPA3-like protein%2C putative
Pf3D7_10_v3-1476249|PF3D7_0528300	Pf3D7_10_v3-1476249	PF3D7_0528300	distant trans	1.46564e-06	0.0108535	0.0224626	1.85511	15	0.0669643	syn	PF3D7_1037200	conserved Plasmodium protein, unknown function		conserved Plasmodium protein%2C unknown function
Pf3D7_07_v3-224729|PF3D7_1000600	Pf3D7_07_v3-224729	PF3D7_1000600	distant trans	1.46736e-06	0.00271658	0.130977	2.8118	5	0.0482456	nsy	PF3D7_0704600	E3 ubiquitin-protein ligase		rifin
Pf3D7_03_v3-919447|PF3D7_0707300	Pf3D7_03_v3-919447	PF3D7_0707300	distant trans	1.46968e-06	0.000514598	0.131393	1.38314	8	0.0349345	nsy	PF3D7_0321800	WD repeat-containing protein, putative		rhoptry-associated membrane antigen
Pf3D7_07_v3-1171930|PF3D7_0404800	Pf3D7_07_v3-1171930	PF3D7_0404800	distant trans	1.47315e-06	0.0327275	0.0224626	1.27022	74	0.323144	nsy	PF3D7_0727700	conserved Plasmodium protein, unknown function		conserved Plasmodium protein%2C unknown function
Pf3D7_14_v3-2244653|PF3D7_1309600	Pf3D7_14_v3-2244653	PF3D7_1309600	distant trans	1.47442e-06	0.00655115	0.0224626	1.42577	31	0.138393	inter	PF3D7_1454800|+|PF3D7_1454900|-	conserved Plasmodium protein, unknown function	conserved Plasmodium protein, unknown function	ribosomal RNA methyltransferase%2C putative
Pf3D7_09_v3-231036|PF3D7_0628800	Pf3D7_09_v3-231036	PF3D7_0628800	distant trans	1.47471e-06	0.00327622	0.131393	0.240341	9	0.0393013	nsy	PF3D7_0904900	copper-transporting ATPase		glutamyl-tRNA(Gln) amidotransferase subunit B
Pf3D7_08_v3-915777|PF3D7_1226500	Pf3D7_08_v3-915777	PF3D7_1226500	distant trans	1.47682e-06	0.00468701	0.131393	0.452325	6	0.0289855	inter	PF3D7_0820200|-|PF3D7_0820300|+	phosphatidylglycerophosphate synthase	conserved Plasmodium protein, unknown function	RAP protein%2C putative
Pf3D7_13_v3-878859|PF3D7_1321200	Pf3D7_13_v3-878859	PF3D7_1321200	local	1.47719e-06	0.0328173	0.0224626	0.764172	40	0.175439	nsy	PF3D7_1321300	conserved Plasmodium membrane protein, unknown function		conserved protein%2C unknown function
Pf3D7_07_v3-652228|PF3D7_1435300	Pf3D7_07_v3-652228	PF3D7_1435300	distant trans	1.47828e-06	0.0109471	0.131393	2.32755	9	0.0393013	nsy	PF3D7_0714200	conserved Plasmodium protein, unknown function		NAD(P)H-dependent glutamate synthase%2C putative
Pf3D7_07_v3-665753|PF3D7_1435300	Pf3D7_07_v3-665753	PF3D7_1435300	distant trans	1.47828e-06	0.0109471	0.131393	2.32755	9	0.0393013	syn	PF3D7_0714500	transcription elongation factor s-II, putative		NAD(P)H-dependent glutamate synthase%2C putative
Pf3D7_07_v3-668402|PF3D7_1435300	Pf3D7_07_v3-668402	PF3D7_1435300	distant trans	1.47828e-06	0.0109471	0.131393	2.32755	9	0.0393013	nsy	PF3D7_0714600	conserved Plasmodium protein, unknown function		NAD(P)H-dependent glutamate synthase%2C putative
Pf3D7_08_v3-915777|PF3D7_1134400	Pf3D7_08_v3-915777	PF3D7_1134400	distant trans	1.4794e-06	0.00109554	0.131393	0.479033	6	0.0289855	inter	PF3D7_0820200|-|PF3D7_0820300|+	phosphatidylglycerophosphate synthase	conserved Plasmodium protein, unknown function	conserved Plasmodium protein%2C unknown function
Pf3D7_03_v3-656389|PF3D7_1434400	Pf3D7_03_v3-656389	PF3D7_1434400	distant trans	1.48441e-06	0.0329776	0.131393	4.49681	8	0.0350877	nsy	PF3D7_0316200	conserved Plasmodium protein, unknown function		conserved Plasmodium membrane protein%2C unknown function
Pf3D7_14_v3-1707737|PF3D7_0527500	Pf3D7_14_v3-1707737	PF3D7_0527500	distant trans	1.48664e-06	0.00825683	0.0228785	1.52235	19	0.0863636	inter	PF3D7_1442100|-|PF3D7_1442200|-	replication factor A protein 3, putative	GTP-binding protein, putative	Hsc70-interacting protein
Pf3D7_11_v3-1557659|PF3D7_0303300	Pf3D7_11_v3-1557659	PF3D7_0303300	distant trans	1.4893e-06	0.00330863	0.131393	1.70352	8	0.0350877	syn	PF3D7_1139300	transcription factor with AP2 domain(s)		DNA-directed RNA polymerases I%2C II%2C and III subunit RPABC2%2C putative
Pf3D7_12_v3-1767113|PF3D7_1028400	Pf3D7_12_v3-1767113	PF3D7_1028400	distant trans	1.49569e-06	0.0120461	0.0228785	0.54879	11	0.0514019	inter	PF3D7_1241400|-|PF3D7_1241500|-	RNA-binding protein, putative	conserved Plasmodium protein, unknown function	nucleolar preribosomal assembly protein%2C putative
Pf3D7_05_v3-763565|PF3D7_1322500	Pf3D7_05_v3-763565	PF3D7_1322500	distant trans	1.49715e-06	0.00369562	0.131393	1.65982	7	0.0307018	syn	PF3D7_0518500	ATP-dependent RNA helicase DDX23, putative		palmitoyltransferase DHHC5
Pf3D7_04_v3-903891|PF3D7_1459300	Pf3D7_04_v3-903891	PF3D7_1459300	distant trans	1.49829e-06	0.00466705	0.131393	0.264414	8	0.0350877	nsy	PF3D7_0420000	zinc finger protein, putative		OPA3-like protein%2C putative
Pf3D7_10_v3-86696|PF3D7_0500800	Pf3D7_10_v3-86696	PF3D7_0500800	distant trans	1.4988e-06	0.0332973	0.0228785	1.93081	5	0.0742358	nsy	PF3D7_1001600	alpha/beta hydrolase, putative		mature parasite-infected erythrocyte surface antigen
Pf3D7_13_v3-406542|PF3D7_1470600	Pf3D7_13_v3-406542	PF3D7_1470600	distant trans	1.4996e-06	0.0111051	0.0228785	1.47549	15	0.0655022	nsy	PF3D7_1308800	tyrosine recombinase		RAP protein%2C putative
Pf3D7_04_v3-268155|PF3D7_0404900	Pf3D7_04_v3-268155	PF3D7_0404900	local	1.50021e-06	0.0166644	0.0228785	0.751192	65	0.283843	nsy	PF3D7_0404900	6-cysteine protein		6-cysteine protein
Pf3D7_13_v3-1815052|PF3D7_1149600	Pf3D7_13_v3-1815052	PF3D7_1149600	distant trans	1.50032e-06	0.00080532	0.131393	0.411547	5	0.0224215	inter	PF3D7_1345200|-|PF3D7_1345300|-	rhomboid protease ROM6, putative	conserved Plasmodium protein, unknown function	DnaJ protein%2C putative
Pf3D7_10_v3-927870|PF3D7_0513500	Pf3D7_10_v3-927870	PF3D7_0513500	distant trans	1.50061e-06	0.00666749	0.0228785	0.611974	14	0.0639269	intron	PF3D7_1022200	conserved Plasmodium membrane protein, unknown function		mitochondrial import inner membrane translocase subunit TIM16%2C putative
Pf3D7_12_v3-1881781|PF3D7_0931400	Pf3D7_12_v3-1881781	PF3D7_0931400	distant trans	1.50243e-06	0.000681183	0.131393	0.356841	5	0.0228311	inter	PF3D7_1245000|-|PF3D7_1245100|+	conserved Plasmodium protein, unknown function	kinesin-13, putative	conserved Plasmodium protein%2C unknown function
Pf3D7_10_v3-638636|PF3D7_0707300	Pf3D7_10_v3-638636	PF3D7_0707300	distant trans	1.50322e-06	0.000514598	0.131393	1.5097	5	0.0218341	syn	PF3D7_1015900	enolase		rhoptry-associated membrane antigen
Pf3D7_14_v3-889018|PF3D7_1421500	Pf3D7_14_v3-889018	PF3D7_1421500	local	1.50395e-06	0.0334117	0.0228785	1.21381	81	0.36	syn	PF3D7_1421800	conserved Plasmodium protein, unknown function		mitochondrial import inner membrane translocase subunit TIM8%2C putative
Pf3D7_10_v3-993866|PF3D7_0611900	Pf3D7_10_v3-993866	PF3D7_0611900	distant trans	1.50684e-06	0.00257508	0.0228785	0.554688	16	0.0829016	inter	PF3D7_1023700|+|PF3D7_1023800|+	conserved Plasmodium protein, unknown function	conserved Plasmodium protein, unknown function	lsm12%2C putative
Pf3D7_12_v3-1965006|PF3D7_0407100	Pf3D7_12_v3-1965006	PF3D7_0407100	distant trans	1.50971e-06	0.0335397	0.131809	0.568795	6	0.0263158	nsy	PF3D7_1247700	conserved Plasmodium protein, unknown function		methyltransferase%2C putative
Pf3D7_10_v3-1206356|PF3D7_1443500	Pf3D7_10_v3-1206356	PF3D7_1443500	distant trans	1.5109e-06	0.00671324	0.132225	2.08445	5	0.0220264	nsy	PF3D7_1029600	adenosine deaminase		poly(A)-specific ribonuclease PARN%2C putative
Pf3D7_13_v3-1577475|PF3D7_1441700	Pf3D7_13_v3-1577475	PF3D7_1441700	distant trans	1.51111e-06	0.0335709	0.132225	1.82221	9	0.0434783	inter	PF3D7_1339000|-|PF3D7_1339300|+	probable protein, unknown function	conserved Plasmodium protein, unknown function	mitochondrial inner membrane protease ATP23%2C putative
Pf3D7_05_v3-39668|PF3D7_1359400	Pf3D7_05_v3-39668	PF3D7_1359400	distant trans	1.51155e-06	0.00284892	0.132225	0.478609	7	0.0316742	syn	PF3D7_0500600	stevor, pseudogene		CUGBP Elav-like family member 1
Pf3D7_05_v3-39689|PF3D7_1359400	Pf3D7_05_v3-39689	PF3D7_1359400	distant trans	1.51155e-06	0.00284892	0.132225	0.478609	7	0.0316742	nsy	PF3D7_0500600	stevor, pseudogene		CUGBP Elav-like family member 1
Pf3D7_05_v3-39692|PF3D7_1359400	Pf3D7_05_v3-39692	PF3D7_1359400	distant trans	1.51155e-06	0.00284892	0.132225	0.478609	7	0.0316742	syn	PF3D7_0500600	stevor, pseudogene		CUGBP Elav-like family member 1
Pf3D7_07_v3-431287|PF3D7_1332700	Pf3D7_07_v3-431287	PF3D7_1332700	distant trans	1.51328e-06	0.0190624	0.0228785	0.738295	43	0.188596	syn	PF3D7_0709600	ribonucleases P/MRP protein subunit POP1, putative		ATP-dependent RNA helicase DBP8%2C putative
Pf3D7_13_v3-1972073|PF3D7_1331100	Pf3D7_13_v3-1972073	PF3D7_1331100	distant cis	1.51448e-06	0.0336457	0.0228785	0.606867	11	0.0786026	nsy	PF3D7_1349200	glutamate--tRNA ligase, putative		DNA polymerase theta%2C putative
Pf3D7_02_v3-468704|PF3D7_1017500	Pf3D7_02_v3-468704	PF3D7_1017500	distant trans	1.51462e-06	0.0112163	0.0228785	1.47714	11	0.0544554	inter	PF3D7_0211600|+|PF3D7_0211700|+	UDP-N-acetylglucosamine transferase subunit ALG14, putative	tyrosine kinase-like protein, putative	conserved Plasmodium protein%2C unknown function
Pf3D7_14_v3-1274494|PF3D7_1133500	Pf3D7_14_v3-1274494	PF3D7_1133500	distant trans	1.51983e-06	0.0337645	0.133056	1.88392	10	0.0440529	syn	PF3D7_1432300	conserved Plasmodium protein, unknown function		conserved Plasmodium protein%2C unknown function
Pf3D7_07_v3-728781|PF3D7_1221000	Pf3D7_07_v3-728781	PF3D7_1221000	distant trans	1.52035e-06	0.000553706	0.133056	3.70658	5	0.0218341	nsy	PF3D7_0716700	conserved Plasmodium protein, unknown function		histone-lysine N-methyltransferase%2C H3 lysine-4 specific
Pf3D7_07_v3-728782|PF3D7_1221000	Pf3D7_07_v3-728782	PF3D7_1221000	distant trans	1.52035e-06	0.000553706	0.133056	3.70658	5	0.0218341	nsy	PF3D7_0716700	conserved Plasmodium protein, unknown function		histone-lysine N-methyltransferase%2C H3 lysine-4 specific
Pf3D7_09_v3-201944|PF3D7_0600400	Pf3D7_09_v3-201944	PF3D7_0600400	distant trans	1.52127e-06	0.0112655	0.133056	2.32956	9	0.04	nsy	PF3D7_0904300	conserved protein, unknown function		erythrocyte membrane protein 1%2C PfEMP1
Pf3D7_12_v3-2056080|PF3D7_1454000	Pf3D7_12_v3-2056080	PF3D7_1454000	distant trans	1.52146e-06	0.000689809	0.133056	0.467364	11	0.0493274	inter	PF3D7_1250100|-|PF3D7_1250200|+	osmiophilic body protein G377	conserved Plasmodium membrane protein, unknown function	RNA-binding protein%2C putative
Pf3D7_05_v3-1157602|PF3D7_1101100	Pf3D7_05_v3-1157602	PF3D7_1101100	distant trans	1.52193e-06	0.0056352	0.0228785	3.39056	11	0.0506912	inter	PF3D7_0528000|-|PF3D7_0528100|-	proteasome maturation factor UMP1, putative	AP-1 complex subunit beta, putative	rifin
Pf3D7_13_v3-1503150|PF3D7_1233700	Pf3D7_13_v3-1503150	PF3D7_1233700	distant trans	1.52389e-06	0.0338546	0.133056	2.26097	5	0.0219298	nsy	PF3D7_1337300	exoribonuclease, putative		homocysteine S-methyltransferase%2C putative
Pf3D7_12_v3-2108358|PF3D7_0709400	Pf3D7_12_v3-2108358	PF3D7_0709400	distant trans	1.52492e-06	0.0043239	0.133056	2.63386	8	0.0350877	inter	PF3D7_1251700|-|PF3D7_1251800|-	tryptophan--tRNA ligase	conserved Plasmodium protein, unknown function	Cg7 protein
Pf3D7_12_v3-1512174|PF3D7_0936400	Pf3D7_12_v3-1512174	PF3D7_0936400	distant trans	1.52497e-06	0.00846968	0.0228785	0.643604	14	0.0627803	inter	PF3D7_1236100|-|PF3D7_1236200|-	clustered-asparagine-rich protein	conserved Plasmodium protein, unknown function	ring-exported protein 4
Pf3D7_09_v3-1046879|PF3D7_0322900	Pf3D7_09_v3-1046879	PF3D7_0322900	distant trans	1.52582e-06	0.0169488	0.133056	1.77087	8	0.0349345	nsy	PF3D7_0926000	protein kinase, putative		40S ribosomal protein S3A%2C putative
Pf3D7_14_v3-1036661|PF3D7_0622400	Pf3D7_14_v3-1036661	PF3D7_0622400	distant trans	1.53054e-06	0.0170012	0.0228785	0.718306	93	0.497817	nsy	PF3D7_1426700	phosphoenolpyruvate carboxylase		conserved Apicomplexan protein%2C unknown function
Pf3D7_13_v3-1166232|PF3D7_0714400	Pf3D7_13_v3-1166232	PF3D7_0714400	distant trans	1.53747e-06	0.0341565	0.0228785	1.79511	13	0.058296	nsy	PF3D7_1327900	conserved Plasmodium protein, unknown function		calmodulin%2C putative
Pf3D7_13_v3-1928942|PF3D7_1352500	Pf3D7_13_v3-1928942	PF3D7_1352500	distant cis	1.53985e-06	0.00684186	0.134719	1.51801	5	0.026455	inter	PF3D7_1348200|+|PF3D7_1348300|-	step II splicing factor, putative	elongation factor Tu, putative	thioredoxin-related protein%2C putative
Pf3D7_10_v3-1152876|PF3D7_1022800	Pf3D7_10_v3-1152876	PF3D7_1022800	distant cis	1.54284e-06	0.0342757	0.134719	2.03263	5	0.0280899	inter	PF3D7_1027700|-|PF3D7_1027800|-	centrin-3	60S ribosomal protein L3	4-hydroxy-3-methylbut-2-en-1-yl diphosphate synthase
Pf3D7_12_v3-2073596|PF3D7_1142900	Pf3D7_12_v3-2073596	PF3D7_1142900	distant trans	1.54439e-06	0.0171551	0.134719	0.44906	8	0.0352423	nsy	PF3D7_1250600	translation initiation factor eIF-2B subunit beta, putative		conserved Plasmodium protein%2C unknown function
Pf3D7_12_v3-2108358|PF3D7_1459300	Pf3D7_12_v3-2108358	PF3D7_1459300	distant trans	1.54458e-06	0.00466705	0.134719	0.266082	8	0.0350877	inter	PF3D7_1251700|-|PF3D7_1251800|-	tryptophan--tRNA ligase	conserved Plasmodium protein, unknown function	OPA3-like protein%2C putative
Pf3D7_06_v3-599126|PF3D7_1250200	Pf3D7_06_v3-599126	PF3D7_1250200	distant trans	1.54574e-06	0.0171701	0.134719	2.08851	6	0.0262009	nsy	PF3D7_0614300	major facilitator superfamily-related transporter, putative		CSC1-like protein%2C putative
Pf3D7_04_v3-414221|PF3D7_0109200	Pf3D7_04_v3-414221	PF3D7_0109200	distant trans	1.54704e-06	0.00156223	0.0228785	0.528394	12	0.0829694	nsy	PF3D7_0408600	sporozoite invasion-associated protein 1		cleavage and polyadenylation specificity factor subunit 5%2C putative
Pf3D7_03_v3-136844|PF3D7_1459800	Pf3D7_03_v3-136844	PF3D7_1459800	distant trans	1.54856e-06	0.0172015	0.0228785	0.552559	7	0.384236	nsy	PF3D7_0302500	cytoadherence linked asexual protein 3.1		bax inhibitor 1%2C putative
Pf3D7_12_v3-742928|PF3D7_0316800	Pf3D7_12_v3-742928	PF3D7_0316800	distant trans	1.54865e-06	0.0172024	0.134719	0.486481	5	0.0219298	nsy	PF3D7_1218900	conserved Plasmodium protein, unknown function		40S ribosomal protein S15A%2C putative
Pf3D7_09_v3-354714|PF3D7_0407400	Pf3D7_09_v3-354714	PF3D7_0407400	distant trans	1.55078e-06	0.000856922	0.134719	0.589241	10	0.0452489	nsy	PF3D7_0907400	ATP-dependent protease ATPase subunit ClpY		conserved Plasmodium protein%2C unknown function
Pf3D7_10_v3-1390521|PF3D7_0615300	Pf3D7_10_v3-1390521	PF3D7_0615300	distant trans	1.553e-06	0.0255625	0.0228785	1.48872	25	0.156682	inter	PF3D7_1035000|-|PF3D7_1035100|+	U2 snRNA/tRNA pseudouridine synthase, putative	probable protein, unknown function	GPI-anchored wall transfer protein 1%2C putative
Pf3D7_11_v3-1274015|PF3D7_0729500	Pf3D7_11_v3-1274015	PF3D7_0729500	distant trans	1.55446e-06	0.034534	0.0228785	0.61305	17	0.0742358	inter	PF3D7_1132900|+|PF3D7_1133000|+	glycine cleavage system H protein	conserved Plasmodium protein, unknown function	mRNA (N6-adenosine)-methyltransferase%2C putative
Pf3D7_07_v3-612906|PF3D7_0904200	Pf3D7_07_v3-612906	PF3D7_0904200	distant trans	1.55469e-06	0.0345389	0.0228785	1.50219	14	0.0837004	syn	PF3D7_0713400	serpentine receptor, putative		PH domain-containing protein%2C putative
Pf3D7_13_v3-1880113|PF3D7_1231600	Pf3D7_13_v3-1880113	PF3D7_1231600	distant trans	1.56551e-06	0.0259052	0.0228785	1.32685	41	0.220264	nsy	PF3D7_1346800	6-cysteine protein		pre-mRNA-splicing factor ATP-dependent RNA helicase PRP2%2C putative
Pf3D7_03_v3-304392|PF3D7_1432600	Pf3D7_03_v3-304392	PF3D7_1432600	distant trans	1.56971e-06	0.0174363	0.134719	0.48643	5	0.0280899	nsy	PF3D7_0306700	membrane magnesium transporter, putative		conserved Plasmodium protein%2C unknown function
Pf3D7_14_v3-1792962|PF3D7_0919600	Pf3D7_14_v3-1792962	PF3D7_0919600	distant trans	1.57242e-06	0.0116443	0.0228785	1.96152	8	0.0572687	syn	PF3D7_1443700	dephospho-CoA kinase, putative		dolichyl-diphosphooligosaccharide--protein glycosyltransferase%2C putative
Pf3D7_14_v3-3082680|PF3D7_0200100	Pf3D7_14_v3-3082680	PF3D7_0200100	distant trans	1.57405e-06	0.00874227	0.0228785	2.33377	13	0.0567686	nsy	PF3D7_1475200	conserved protein, unknown function		erythrocyte membrane protein 1%2C PfEMP1
Pf3D7_11_v3-1972023|PF3D7_1414100	Pf3D7_11_v3-1972023	PF3D7_1414100	distant trans	1.57802e-06	0.0175286	0.0228785	0.60181	15	0.0704225	inter	PF3D7_1149000|+|PF3D7_1149100|+	antigen 332, DBL-like protein	Plasmodium exported protein, unknown function	conserved Plasmodium protein%2C unknown function
Pf3D7_04_v3-1131441|PF3D7_0424900	Pf3D7_04_v3-1131441	PF3D7_0424900	local	1.58328e-06	0.00697422	0.0228785	1.32372	29	0.131222	inter	PF3D7_0425000|-|PF3D7_0425100|-	Plasmodium exported protein, unknown function, pseudogene	Plasmodium exported protein (hyp6), unknown function	Plasmodium exported protein (PHISTa)%2C unknown function
Pf3D7_10_v3-1390413|PF3D7_1309900	Pf3D7_10_v3-1390413	PF3D7_1309900	distant trans	1.58518e-06	0.0352163	0.0232945	1.76181	11	0.0514019	inter	PF3D7_1035000|-|PF3D7_1035100|+	U2 snRNA/tRNA pseudouridine synthase, putative	probable protein, unknown function	conserved Plasmodium protein%2C unknown function
Pf3D7_01_v3-410642|PF3D7_0220700	Pf3D7_01_v3-410642	PF3D7_0220700	distant trans	1.58574e-06	0.0352287	0.0232945	0.841186	96	0.488987	nsy	PF3D7_0110600	phosphatidylinositol-4-phosphate 5-kinase		Plasmodium exported protein (hyp9)%2C unknown function
Pf3D7_08_v3-164674|PF3D7_1233200	Pf3D7_08_v3-164674	PF3D7_1233200	distant trans	1.586e-06	0.00130499	0.0232945	0.47958	13	0.0604651	inter	PF3D7_0802100|-|PF3D7_0802200|+	transcription factor with AP2 domain(s)	1-cys peroxiredoxin	conserved Plasmodium protein%2C unknown function
Pf3D7_04_v3-819473|PF3D7_1232300	Pf3D7_04_v3-819473	PF3D7_1232300	distant trans	1.58832e-06	0.000766616	0.135135	0.387773	5	0.0263158	syn	PF3D7_0418300	conserved Plasmodium protein, unknown function		cytochrome b5%2C putative
Pf3D7_14_v3-2304609|PF3D7_1439800	Pf3D7_14_v3-2304609	PF3D7_1439800	distant cis	1.58859e-06	0.0176461	0.135135	1.79702	5	0.0220264	nsy	PF3D7_1456200	conserved Plasmodium protein, unknown function		vesicle-associated membrane protein%2C putative
Pf3D7_11_v3-1137033|PF3D7_1300400	Pf3D7_11_v3-1137033	PF3D7_1300400	distant trans	1.58994e-06	0.017661	0.135135	1.72724	10	0.0473934	inter	PF3D7_1129300|-|PF3D7_1129400|-	conserved Plasmodium protein, unknown function	rRNA (cytosine-C(5))-methyltransferase, putative	rifin
Pf3D7_11_v3-1586320|PF3D7_1425600	Pf3D7_11_v3-1586320	PF3D7_1425600	distant trans	1.59216e-06	0.0176857	0.135135	2.14128	5	0.0218341	nsy	PF3D7_1139800	conserved Plasmodium protein, unknown function		zinc finger protein%2C putative
Pf3D7_09_v3-424431|PF3D7_1411400	Pf3D7_09_v3-424431	PF3D7_1411400	distant trans	1.59475e-06	0.0188835	0.0237105	1.57372	15	0.0657895	syn	PF3D7_0909400	exoribonuclease, putative		plastid replication-repair enzyme
Pf3D7_07_v3-505802|PF3D7_0711500	Pf3D7_07_v3-505802	PF3D7_0711500	local	1.59685e-06	0.0118252	0.0237105	0.864442	86	0.484716	syn	PF3D7_0711500	regulator of chromosome condensation, putative		regulator of chromosome condensation%2C putative
Pf3D7_10_v3-109092|PF3D7_0518900	Pf3D7_10_v3-109092	PF3D7_0518900	distant trans	1.59918e-06	0.00710547	0.135135	2.45037	8	0.0465116	inter	PF3D7_1002100|-|PF3D7_1002200|+	EMP1-trafficking protein	tryptophan-rich antigen 3	conserved Plasmodium protein%2C unknown function
Pf3D7_06_v3-767400|PF3D7_1115600	Pf3D7_06_v3-767400	PF3D7_1115600	distant trans	1.59946e-06	0.00197409	0.135135	1.71612	9	0.0445545	inter	PF3D7_0618200|-|PF3D7_0618300|+	conserved Plasmodium protein, unknown function	60S ribosomal protein L27a, putative	peptidyl-prolyl cis-trans isomerase
Pf3D7_10_v3-1426639|PF3D7_1031900	Pf3D7_10_v3-1426639	PF3D7_1031900	distant cis	1.59994e-06	0.0115355	0.135135	2.8415	5	0.0223214	inter	PF3D7_1035900|+|PF3D7_1036000|+	probable protein, unknown function	merozoite surface protein	conserved Plasmodium protein%2C unknown function
Pf3D7_13_v3-1969802|PF3D7_0512200	Pf3D7_13_v3-1969802	PF3D7_0512200	distant trans	1.60025e-06	0.0177755	0.135135	0.403621	5	0.0220264	nsy	PF3D7_1349100	nucleoside diphosphate hydrolase, putative		glutathione synthetase
Pf3D7_10_v3-1435364|PF3D7_0618600	Pf3D7_10_v3-1435364	PF3D7_0618600	distant trans	1.60092e-06	0.0118553	0.0237105	1.46065	15	0.0669643	inter	PF3D7_1036300|+|PF3D7_1036400|+	duffy binding-like merozoite surface protein 2	liver stage antigen 1	rhomboid protease ROM10
Pf3D7_03_v3-356505|PF3D7_0519400	Pf3D7_03_v3-356505	PF3D7_0519400	distant trans	1.60354e-06	0.0356242	0.0237105	1.20225	75	0.449339	nsy	PF3D7_0308100	conserved Plasmodium protein, unknown function		40S ribosomal protein S24
Pf3D7_09_v3-159936|PF3D7_0831000	Pf3D7_09_v3-159936	PF3D7_0831000	distant trans	1.6111e-06	0.0357921	0.0237105	1.20532	49	0.281609	inter	PF3D7_0903400|-|PF3D7_0903500|+	ATP-dependent RNA helicase DDX60, putative	conserved Plasmodium protein, unknown function	Plasmodium exported protein (PHISTb)%2C unknown function
Pf3D7_14_v3-1087010|PF3D7_1115700	Pf3D7_14_v3-1087010	PF3D7_1115700	distant trans	1.61227e-06	0.0358182	0.135967	0.402768	5	0.0219298	nsy	PF3D7_1427600	CorA-like Mg2+ transporter protein, putative		cysteine proteinase falcipain 2a
Pf3D7_08_v3-170360|PF3D7_0802500	Pf3D7_08_v3-170360	PF3D7_0802500	local	1.61319e-06	0.0358386	0.0237105	0.751438	64	0.279476	syn	PF3D7_0802300	periodic tryptophan protein 2, putative		inositol 5-phosphatase%2C putative
Pf3D7_10_v3-668167|PF3D7_0707300	Pf3D7_10_v3-668167	PF3D7_0707300	distant trans	1.61686e-06	0.000544246	0.135967	1.50483	5	0.0331754	inter	PF3D7_1016600|-|PF3D7_1016700|-	Plasmodium exported protein (PHISTc), unknown function	Plasmodium exported protein (PHISTc), unknown function	rhoptry-associated membrane antigen
Pf3D7_01_v3-358295|PF3D7_0703100	Pf3D7_01_v3-358295	PF3D7_0703100	distant trans	1.6186e-06	0.0115443	0.0241265	0.702834	73	0.401961	nsy	PF3D7_0108800	conserved Plasmodium protein, unknown function		conserved Plasmodium protein%2C unknown function
Pf3D7_04_v3-634171|PF3D7_0717400	Pf3D7_04_v3-634171	PF3D7_0717400	distant trans	1.61881e-06	0.0359634	0.135967	1.62804	5	0.0223214	nsy	PF3D7_0414100	conserved Plasmodium membrane protein, unknown function		queuine tRNA-ribosyltransferase%2C putative
Pf3D7_09_v3-145143|PF3D7_0632400	Pf3D7_09_v3-145143	PF3D7_0632400	distant trans	1.61939e-06	0.00199869	0.0241265	1.46846	34	0.14978	nsy	PF3D7_0903300	conserved Plasmodium membrane protein, unknown function		rifin
Pf3D7_04_v3-1054892|PF3D7_0407400	Pf3D7_04_v3-1054892	PF3D7_0407400	distant cis	1.62156e-06	0.000856922	0.135967	0.572862	9	0.040724	inter	PF3D7_0423300|-|PF3D7_0423400|+	conserved Plasmodium protein, unknown function	apical asparagine-rich protein AARP	conserved Plasmodium protein%2C unknown function
Pf3D7_04_v3-1141160|PF3D7_0510100	Pf3D7_04_v3-1141160	PF3D7_0510100	distant trans	1.62263e-06	0.00360483	0.0241265	1.40712	33	0.150685	inter	PF3D7_0425200|+|PF3D7_0425300|+	Plasmodium exported protein (hyp15), unknown function	Plasmodium exported protein (PHISTa), unknown function, pseudogene	conserved Plasmodium protein%2C unknown function
Pf3D7_14_v3-1843993|PF3D7_1232300	Pf3D7_14_v3-1843993	PF3D7_1232300	distant trans	1.62344e-06	0.000766616	0.0241265	0.613945	28	0.125561	inter	PF3D7_1444700|+|PF3D7_1444800|-	shikimate dehydrogenase, putative	fructose-bisphosphate aldolase	cytochrome b5%2C putative
Pf3D7_10_v3-1152876|PF3D7_0107200	Pf3D7_10_v3-1152876	PF3D7_0107200	distant trans	1.62391e-06	0.00888653	0.135967	2.45611	5	0.0280899	inter	PF3D7_1027700|-|PF3D7_1027800|-	centrin-3	60S ribosomal protein L3	carbon catabolite repressor protein 4%2C putative
Pf3D7_12_v3-1380392|PF3D7_1140400	Pf3D7_12_v3-1380392	PF3D7_1140400	distant trans	1.62412e-06	0.00156876	0.135967	1.4034	8	0.043956	intron	PF3D7_1233400	conserved Plasmodium membrane protein, unknown function		conserved Plasmodium protein%2C unknown function
Pf3D7_04_v3-903891|PF3D7_0709400	Pf3D7_04_v3-903891	PF3D7_0709400	distant trans	1.62441e-06	0.0043239	0.136383	2.63695	8	0.0350877	nsy	PF3D7_0420000	zinc finger protein, putative		Cg7 protein
[truncated: 2,989 more rows]
