# Supplementary material for: The origins of malaria artemisinin resistance defined by a genetic and transcriptomic background
Source: Nat Commun. 2018 Dec 4;9:5158. doi: 10.1038/s41467-018-07588-x (PMC6279830; doi:10.1038/s41467-018-07588-x)
Supplement: Supplementary file 10 — Supplementary Data 7 [file 41467_2018_7588_MOESM10_ESM.xlsx]

## Sheet: main
Supplementary Data 7. High confidence 5575 SNP-expression linkages.
Index	eQTL(SNP)	Target.geneID	eQTL.regulation	SNP.type	SNP.locus(geneid; left geneid|left gene strand|right geneid|right gene strand)	Description of altered gene or left gene	Description of right gene	Description of target gene
Pf3D7_02_v3-279662|PF3D7_1239200	Pf3D7_02_v3-279662	PF3D7_1239200	distant trans	inter	PF3D7_0207000|-|PF3D7_0207100|+	merozoite surface protein 4	conserved Plasmodium protein, unknown function	transcription factor with AP2 domain(s)
Pf3D7_04_v3-132396|PF3D7_0402200	Pf3D7_04_v3-132396	PF3D7_0402200	local	nsy	PF3D7_0402200	surface-associated interspersed protein 4.1 (SURFIN 4.1), pseudogene		surface-associated interspersed protein 4.1 (SURFIN 4.1), pseudogene
Pf3D7_04_v3-132400|PF3D7_0402200	Pf3D7_04_v3-132400	PF3D7_0402200	local	syn	PF3D7_0402200	surface-associated interspersed protein 4.1 (SURFIN 4.1), pseudogene		surface-associated interspersed protein 4.1 (SURFIN 4.1), pseudogene
Pf3D7_04_v3-132470|PF3D7_0402200	Pf3D7_04_v3-132470	PF3D7_0402200	local	nsy	PF3D7_0402200	surface-associated interspersed protein 4.1 (SURFIN 4.1), pseudogene		surface-associated interspersed protein 4.1 (SURFIN 4.1), pseudogene
Pf3D7_04_v3-132482|PF3D7_0402200	Pf3D7_04_v3-132482	PF3D7_0402200	local	nsy	PF3D7_0402200	surface-associated interspersed protein 4.1 (SURFIN 4.1), pseudogene		surface-associated interspersed protein 4.1 (SURFIN 4.1), pseudogene
Pf3D7_04_v3-133215|PF3D7_0402200	Pf3D7_04_v3-133215	PF3D7_0402200	local	nsy	PF3D7_0402200	surface-associated interspersed protein 4.1 (SURFIN 4.1), pseudogene		surface-associated interspersed protein 4.1 (SURFIN 4.1), pseudogene
Pf3D7_04_v3-133247|PF3D7_0402200	Pf3D7_04_v3-133247	PF3D7_0402200	local	nsy	PF3D7_0402200	surface-associated interspersed protein 4.1 (SURFIN 4.1), pseudogene		surface-associated interspersed protein 4.1 (SURFIN 4.1), pseudogene
Pf3D7_04_v3-133250|PF3D7_0402200	Pf3D7_04_v3-133250	PF3D7_0402200	local	nsy	PF3D7_0402200	surface-associated interspersed protein 4.1 (SURFIN 4.1), pseudogene		surface-associated interspersed protein 4.1 (SURFIN 4.1), pseudogene
Pf3D7_04_v3-133319|PF3D7_0402200	Pf3D7_04_v3-133319	PF3D7_0402200	local	nsy	PF3D7_0402200	surface-associated interspersed protein 4.1 (SURFIN 4.1), pseudogene		surface-associated interspersed protein 4.1 (SURFIN 4.1), pseudogene
Pf3D7_04_v3-133428|PF3D7_0402200	Pf3D7_04_v3-133428	PF3D7_0402200	local	syn	PF3D7_0402200	surface-associated interspersed protein 4.1 (SURFIN 4.1), pseudogene		surface-associated interspersed protein 4.1 (SURFIN 4.1), pseudogene
Pf3D7_04_v3-133429|PF3D7_0402200	Pf3D7_04_v3-133429	PF3D7_0402200	local	nsy	PF3D7_0402200	surface-associated interspersed protein 4.1 (SURFIN 4.1), pseudogene		surface-associated interspersed protein 4.1 (SURFIN 4.1), pseudogene
Pf3D7_04_v3-133432|PF3D7_0402200	Pf3D7_04_v3-133432	PF3D7_0402200	local	syn	PF3D7_0402200	surface-associated interspersed protein 4.1 (SURFIN 4.1), pseudogene		surface-associated interspersed protein 4.1 (SURFIN 4.1), pseudogene
Pf3D7_04_v3-133479|PF3D7_0402200	Pf3D7_04_v3-133479	PF3D7_0402200	local	nsy	PF3D7_0402200	surface-associated interspersed protein 4.1 (SURFIN 4.1), pseudogene		surface-associated interspersed protein 4.1 (SURFIN 4.1), pseudogene
Pf3D7_04_v3-133480|PF3D7_0402200	Pf3D7_04_v3-133480	PF3D7_0402200	local	nsy	PF3D7_0402200	surface-associated interspersed protein 4.1 (SURFIN 4.1), pseudogene		surface-associated interspersed protein 4.1 (SURFIN 4.1), pseudogene
Pf3D7_04_v3-134243|PF3D7_0402200	Pf3D7_04_v3-134243	PF3D7_0402200	local	nsy	PF3D7_0402200	surface-associated interspersed protein 4.1 (SURFIN 4.1), pseudogene		surface-associated interspersed protein 4.1 (SURFIN 4.1), pseudogene
Pf3D7_04_v3-907571|PF3D7_0420100	Pf3D7_04_v3-907571	PF3D7_0420100	local	syn	PF3D7_0420100	serine/threonine protein kinase RIO2		serine/threonine protein kinase RIO2
Pf3D7_05_v3-1305189|PF3D7_0532200	Pf3D7_05_v3-1305189	PF3D7_0532200	local	inter	PF3D7_0532200|-|PF3D7_0532300|+	Plasmodium exported protein (PHISTc), unknown function	Plasmodium exported protein (PHISTb), unknown function	Plasmodium exported protein (PHISTc), unknown function
Pf3D7_05_v3-881201|PF3D7_0521500	Pf3D7_05_v3-881201	PF3D7_0521500	local	inter	PF3D7_0521600|-|PF3D7_0521700|+	conserved Plasmodium protein, unknown function	ATP-dependent RNA helicase DDX1, putative	ribosomal large subunit pseudouridylate synthase, putative
Pf3D7_06_v3-778220|PF3D7_0618700	Pf3D7_06_v3-778220	PF3D7_0618700	local	inter	PF3D7_0618600|-|PF3D7_0618700|+	rhomboid protease ROM10	trafficking protein particle complex subunit 6A, putative	trafficking protein particle complex subunit 6A, putative
Pf3D7_07_v3-1175762|PF3D7_0727800	Pf3D7_07_v3-1175762	PF3D7_0727800	local	inter	PF3D7_0727700|-|PF3D7_0727800|+	conserved Plasmodium protein, unknown function	cation transporting ATPase, putative	cation transporting ATPase, putative
Pf3D7_07_v3-1234827|PF3D7_0728900	Pf3D7_07_v3-1234827	PF3D7_0728900	local	inter	PF3D7_0728900|-|PF3D7_0729000|+	RNA-binding protein, putative	signal recognition particle subunit SRP9	RNA-binding protein, putative
Pf3D7_07_v3-475135|PF3D7_0710500	Pf3D7_07_v3-475135	PF3D7_0710500	local	nsy	PF3D7_0710400	DNA repair protein RAD14, putative		conserved Plasmodium protein, unknown function
Pf3D7_07_v3-748644|PF3D7_0717200	Pf3D7_07_v3-748644	PF3D7_0717200	local	inter	PF3D7_0717200|-|PF3D7_0717300|+	conserved Plasmodium protein, unknown function	transcription initiation factor IIE subunit alpha, putative	conserved Plasmodium protein, unknown function
Pf3D7_09_v3-1220662|PF3D7_0930600	Pf3D7_09_v3-1220662	PF3D7_0930600	local	intron	PF3D7_0930600	peptidyl-prolyl cis-trans isomerase		peptidyl-prolyl cis-trans isomerase
Pf3D7_09_v3-1384032|PF3D7_0935400	Pf3D7_09_v3-1384032	PF3D7_0935400	local	inter	PF3D7_0935400|+|PF3D7_0935500|+	gametocyte development protein 1	Plasmodium exported protein, unknown function	gametocyte development protein 1
Pf3D7_09_v3-579819|PF3D7_0913300	Pf3D7_09_v3-579819	PF3D7_0913300	local	inter	PF3D7_0913300|-|PF3D7_0913400|-	conserved Plasmodium protein, unknown function	conserved Plasmodium protein, unknown function	conserved Plasmodium protein, unknown function
Pf3D7_10_v3-138639|PF3D7_1002900	Pf3D7_10_v3-138639	PF3D7_1002900	local	inter	PF3D7_1002800|+|PF3D7_1002900|+	DnaJ protein, putative	conserved Plasmodium protein, unknown function	conserved Plasmodium protein, unknown function
Pf3D7_10_v3-702441|PF3D7_1017400	Pf3D7_10_v3-702441	PF3D7_1017400	local	inter	PF3D7_1017500|+|PF3D7_1017600|+	conserved Plasmodium protein, unknown function	conserved Plasmodium protein, unknown function	phosphomannomutase, putative
Pf3D7_11_v3-533160|PF3D7_1113700	Pf3D7_11_v3-533160	PF3D7_1113700	local	syn	PF3D7_1113800	conserved Plasmodium membrane protein, unknown function		glyoxalase I
Pf3D7_12_v3-716440|PF3D7_1218300	Pf3D7_12_v3-716440	PF3D7_1218300	local	inter	PF3D7_1218200|-|PF3D7_1218300|+	conserved Plasmodium protein, unknown function	AP-2 complex subunit mu, putative	AP-2 complex subunit mu, putative
Pf3D7_12_v3-758530|PF3D7_1219900	Pf3D7_12_v3-758530	PF3D7_1219900	distant cis	syn	PF3D7_1219100	clathrin heavy chain, putative		ribulose-phosphate 3-epimerase, putative
Pf3D7_12_v3-762388|PF3D7_1219900	Pf3D7_12_v3-762388	PF3D7_1219900	distant cis	syn	PF3D7_1219100	clathrin heavy chain, putative		ribulose-phosphate 3-epimerase, putative
Pf3D7_12_v3-788680|PF3D7_1219900	Pf3D7_12_v3-788680	PF3D7_1219900	local	nsy	PF3D7_1219600	aminophospholipid-transporting P-ATPase		ribulose-phosphate 3-epimerase, putative
Pf3D7_12_v3-789890|PF3D7_1219900	Pf3D7_12_v3-789890	PF3D7_1219900	local	syn	PF3D7_1219600	aminophospholipid-transporting P-ATPase		ribulose-phosphate 3-epimerase, putative
Pf3D7_12_v3-790020|PF3D7_1219900	Pf3D7_12_v3-790020	PF3D7_1219900	local	nsy	PF3D7_1219600	aminophospholipid-transporting P-ATPase		ribulose-phosphate 3-epimerase, putative
Pf3D7_13_v3-2559045|PF3D7_1363800	Pf3D7_13_v3-2559045	PF3D7_1363800	local	syn	PF3D7_1363800	nuclear fusion protein, putative		nuclear fusion protein, putative
Pf3D7_14_v3-1518218|PF3D7_1437500	Pf3D7_14_v3-1518218	PF3D7_1437500	local	syn	PF3D7_1437400	pantothenate kinase, putative		conserved Plasmodium membrane protein, unknown function
Pf3D7_14_v3-1519906|PF3D7_1437500	Pf3D7_14_v3-1519906	PF3D7_1437500	local	inter	PF3D7_1437400|+|PF3D7_1437500|+	pantothenate kinase, putative	conserved Plasmodium membrane protein, unknown function	conserved Plasmodium membrane protein, unknown function
Pf3D7_14_v3-1521270|PF3D7_1437500	Pf3D7_14_v3-1521270	PF3D7_1437500	local	nsy	PF3D7_1437500	conserved Plasmodium membrane protein, unknown function		conserved Plasmodium membrane protein, unknown function
Pf3D7_14_v3-207981|PF3D7_1406000	Pf3D7_14_v3-207981	PF3D7_1406000	local	syn	PF3D7_1405900	RNA-binding protein, putative		RNA-binding protein 8A, putative
Pf3D7_14_v3-209592|PF3D7_1406000	Pf3D7_14_v3-209592	PF3D7_1406000	local	inter	PF3D7_1405900|+|PF3D7_1406000|+	RNA-binding protein, putative	RNA-binding protein 8A, putative	RNA-binding protein 8A, putative
Pf3D7_14_v3-213069|PF3D7_1406000	Pf3D7_14_v3-213069	PF3D7_1406000	local	syn	PF3D7_1406100	conserved Plasmodium protein, unknown function		RNA-binding protein 8A, putative
Pf3D7_14_v3-2249317|PF3D7_1455100	Pf3D7_14_v3-2249317	PF3D7_1455100	local	intron	PF3D7_1455000	protein phosphatase PPM3, putative		protein tyrosine phosphatase, putative
Pf3D7_14_v3-2625750|PF3D7_1464700	Pf3D7_14_v3-2625750	PF3D7_1464700	local	nsy	PF3D7_1464700	ATP synthase (C/AC39) subunit, putative		ATP synthase (C/AC39) subunit, putative
Pf3D7_14_v3-3158958|PF3D7_1476800	Pf3D7_14_v3-3158958	PF3D7_1476800	local	inter	PF3D7_1476700|+|PF3D7_1476800|+	lysophospholipase, putative	lysophospholipase, putative	lysophospholipase, putative
Pf3D7_14_v3-3158989|PF3D7_1476800	Pf3D7_14_v3-3158989	PF3D7_1476800	local	inter	PF3D7_1476700|+|PF3D7_1476800|+	lysophospholipase, putative	lysophospholipase, putative	lysophospholipase, putative
Pf3D7_14_v3-750415|PF3D7_1417700	Pf3D7_14_v3-750415	PF3D7_1417700	local	intron	PF3D7_1417700	conserved Plasmodium protein, unknown function		conserved Plasmodium protein, unknown function
Pf3D7_01_v3-113889|PF3D7_0703600	Pf3D7_01_v3-113889	PF3D7_0703600	distant trans	nsy	PF3D7_0102500	erythrocyte binding antigen-181		conserved Plasmodium protein, unknown function
Pf3D7_01_v3-113889|PF3D7_1216700	Pf3D7_01_v3-113889	PF3D7_1216700	distant trans	nsy	PF3D7_0102500	erythrocyte binding antigen-181		perforin-like protein 2
Pf3D7_01_v3-126049|PF3D7_0828700	Pf3D7_01_v3-126049	PF3D7_0828700	distant trans	inter	PF3D7_0102700|+|PF3D7_0102800|-	merozoite-associated tryptophan-rich antigen	conserved Plasmodium protein, unknown function	conserved Plasmodium protein, unknown function
Pf3D7_01_v3-127783|PF3D7_1033100	Pf3D7_01_v3-127783	PF3D7_1033100	distant trans	nsy	PF3D7_0102800	conserved Plasmodium protein, unknown function		S-adenosylmethionine decarboxylase/ornithine decarboxylase
Pf3D7_01_v3-145227|PF3D7_1454000	Pf3D7_01_v3-145227	PF3D7_1454000	distant trans	syn	PF3D7_0103300	conserved Plasmodium protein, unknown function		RNA-binding protein, putative
Pf3D7_01_v3-155939|PF3D7_1460100	Pf3D7_01_v3-155939	PF3D7_1460100	distant trans	syn	PF3D7_0103500	conserved Plasmodium protein, unknown function		FYVE and coiled-coil domain-containing protein
Pf3D7_01_v3-159298|PF3D7_0526700	Pf3D7_01_v3-159298	PF3D7_0526700	distant trans	intron	PF3D7_0103500	conserved Plasmodium protein, unknown function		conserved protein, unknown function
Pf3D7_01_v3-159298|PF3D7_0832500	Pf3D7_01_v3-159298	PF3D7_0832500	distant trans	intron	PF3D7_0103500	conserved Plasmodium protein, unknown function		rifin
Pf3D7_01_v3-164024|PF3D7_1247200	Pf3D7_01_v3-164024	PF3D7_1247200	distant trans	nsy	PF3D7_0103600	ATP-dependent RNA helicase, putative		conserved Plasmodium protein, unknown function
Pf3D7_01_v3-168163|PF3D7_1300700	Pf3D7_01_v3-168163	PF3D7_1300700	distant trans	nsy	PF3D7_0103700	L-seryl-tRNA(Sec) kinase, putative		rifin
Pf3D7_01_v3-170715|PF3D7_1300700	Pf3D7_01_v3-170715	PF3D7_1300700	distant trans	intron	PF3D7_0103800	actin-related protein		rifin
Pf3D7_01_v3-177152|PF3D7_1306000	Pf3D7_01_v3-177152	PF3D7_1306000	distant trans	inter	PF3D7_0104000|+|PF3D7_0104100|+	thrombospondin-related sporozoite protein	conserved Plasmodium membrane protein, unknown function	conserved Plasmodium protein, unknown function
Pf3D7_01_v3-179265|PF3D7_0913500	Pf3D7_01_v3-179265	PF3D7_0913500	distant trans	nsy	PF3D7_0104100	conserved Plasmodium membrane protein, unknown function		protease, putative
Pf3D7_01_v3-183260|PF3D7_1149600	Pf3D7_01_v3-183260	PF3D7_1149600	distant trans	syn	PF3D7_0104200	StAR-related lipid transfer protein		DnaJ protein, putative
Pf3D7_01_v3-209050|PF3D7_0815500	Pf3D7_01_v3-209050	PF3D7_0815500	distant trans	nsy	PF3D7_0104600	conserved Plasmodium protein, unknown function		conserved Plasmodium protein, unknown function
Pf3D7_01_v3-209050|PF3D7_1303100	Pf3D7_01_v3-209050	PF3D7_1303100	distant trans	nsy	PF3D7_0104600	conserved Plasmodium protein, unknown function		methyltransferase-like protein, putative
Pf3D7_01_v3-215922|PF3D7_0532500	Pf3D7_01_v3-215922	PF3D7_0532500	distant trans	syn	PF3D7_0104800	novel putative transporter 1, putative		Plasmodium exported protein, unknown function
Pf3D7_01_v3-231968|PF3D7_1307700	Pf3D7_01_v3-231968	PF3D7_1307700	distant trans	nsy	PF3D7_0105600	conserved Plasmodium protein, unknown function		conserved Plasmodium protein, unknown function
Pf3D7_01_v3-235679|PF3D7_1112600	Pf3D7_01_v3-235679	PF3D7_1112600	distant trans	inter	PF3D7_0105600|-|PF3D7_0105700|+	conserved Plasmodium protein, unknown function	asparagine-rich antigen Pfa35-2	DNA helicase, putative
Pf3D7_01_v3-235679|PF3D7_1140600	Pf3D7_01_v3-235679	PF3D7_1140600	distant trans	inter	PF3D7_0105600|-|PF3D7_0105700|+	conserved Plasmodium protein, unknown function	asparagine-rich antigen Pfa35-2	conserved Plasmodium protein, unknown function
Pf3D7_01_v3-235679|PF3D7_1310100	Pf3D7_01_v3-235679	PF3D7_1310100	distant trans	inter	PF3D7_0105600|-|PF3D7_0105700|+	conserved Plasmodium protein, unknown function	asparagine-rich antigen Pfa35-2	conserved Plasmodium protein, unknown function
Pf3D7_01_v3-235679|PF3D7_1368700	Pf3D7_01_v3-235679	PF3D7_1368700	distant trans	inter	PF3D7_0105600|-|PF3D7_0105700|+	conserved Plasmodium protein, unknown function	asparagine-rich antigen Pfa35-2	mitochondrial carrier protein, putative
Pf3D7_01_v3-238688|PF3D7_0709700	Pf3D7_01_v3-238688	PF3D7_0709700	distant trans	syn	PF3D7_0105700	asparagine-rich antigen Pfa35-2		lysophospholipase, putative
Pf3D7_01_v3-243523|PF3D7_1112600	Pf3D7_01_v3-243523	PF3D7_1112600	distant trans	nsy	PF3D7_0105700	asparagine-rich antigen Pfa35-2		DNA helicase, putative
Pf3D7_01_v3-243523|PF3D7_1368700	Pf3D7_01_v3-243523	PF3D7_1368700	distant trans	nsy	PF3D7_0105700	asparagine-rich antigen Pfa35-2		mitochondrial carrier protein, putative
Pf3D7_01_v3-245811|PF3D7_1112600	Pf3D7_01_v3-245811	PF3D7_1112600	distant trans	syn	PF3D7_0105700	asparagine-rich antigen Pfa35-2		DNA helicase, putative
Pf3D7_01_v3-245811|PF3D7_1368700	Pf3D7_01_v3-245811	PF3D7_1368700	distant trans	syn	PF3D7_0105700	asparagine-rich antigen Pfa35-2		mitochondrial carrier protein, putative
Pf3D7_01_v3-253375|PF3D7_0500900	Pf3D7_01_v3-253375	PF3D7_0500900	distant trans	inter	PF3D7_0105800|-|PF3D7_0105900|+	conserved Plasmodium protein, unknown function	DNA binding protein, putative	serine/threonine protein kinase, FIKK family
Pf3D7_01_v3-253375|PF3D7_0901300	Pf3D7_01_v3-253375	PF3D7_0901300	distant trans	inter	PF3D7_0105800|-|PF3D7_0105900|+	conserved Plasmodium protein, unknown function	DNA binding protein, putative	rifin
Pf3D7_01_v3-253375|PF3D7_1136200	Pf3D7_01_v3-253375	PF3D7_1136200	distant trans	inter	PF3D7_0105800|-|PF3D7_0105900|+	conserved Plasmodium protein, unknown function	DNA binding protein, putative	conserved Plasmodium protein, unknown function
Pf3D7_01_v3-283144|PF3D7_0504000	Pf3D7_01_v3-283144	PF3D7_0504000	distant trans	nsy	PF3D7_0106700	small ribosomal subunit assembling AARP2 protein		cation transporting P-ATPase
Pf3D7_01_v3-287408|PF3D7_1471600	Pf3D7_01_v3-287408	PF3D7_1471600	distant trans	intron	PF3D7_0106800	ras-related protein Rab-5C		conserved Plasmodium protein, unknown function
Pf3D7_01_v3-299955|PF3D7_0931400	Pf3D7_01_v3-299955	PF3D7_0931400	distant trans	syn	PF3D7_0107300	probable protein, unknown function		conserved Plasmodium protein, unknown function
Pf3D7_01_v3-317942|PF3D7_0317200	Pf3D7_01_v3-317942	PF3D7_0317200	distant trans	nsy	PF3D7_0107600	serine/threonine protein kinase, putative		cdc2-related protein kinase 4
Pf3D7_01_v3-317942|PF3D7_0530000	Pf3D7_01_v3-317942	PF3D7_0530000	distant trans	nsy	PF3D7_0107600	serine/threonine protein kinase, putative		conserved Plasmodium protein, unknown function
Pf3D7_01_v3-317942|PF3D7_0709000	Pf3D7_01_v3-317942	PF3D7_0709000	distant trans	nsy	PF3D7_0107600	serine/threonine protein kinase, putative		chloroquine resistance transporter
Pf3D7_01_v3-349253|PF3D7_0510100	Pf3D7_01_v3-349253	PF3D7_0510100	distant trans	syn	PF3D7_0108500	conserved Plasmodium protein, unknown function		conserved Plasmodium protein, unknown function
Pf3D7_01_v3-358295|PF3D7_0703100	Pf3D7_01_v3-358295	PF3D7_0703100	distant trans	nsy	PF3D7_0108800	conserved Plasmodium protein, unknown function		conserved Plasmodium protein, unknown function
Pf3D7_01_v3-387722|PF3D7_0914400	Pf3D7_01_v3-387722	PF3D7_0914400	distant trans	nsy	PF3D7_0109900.1			conserved Plasmodium protein, unknown function
Pf3D7_01_v3-397319|PF3D7_1414900	Pf3D7_01_v3-397319	PF3D7_1414900	distant trans	syn	PF3D7_0110500	bromodomain protein, putative		ATP-dependent protease, putative
Pf3D7_01_v3-410642|PF3D7_0220700	Pf3D7_01_v3-410642	PF3D7_0220700	distant trans	nsy	PF3D7_0110600	phosphatidylinositol-4-phosphate 5-kinase		Plasmodium exported protein (hyp9), unknown function
Pf3D7_01_v3-410642|PF3D7_0419200	Pf3D7_01_v3-410642	PF3D7_0419200	distant trans	nsy	PF3D7_0110600	phosphatidylinositol-4-phosphate 5-kinase		protein transport protein GOT1, putative
Pf3D7_01_v3-410642|PF3D7_0913000	Pf3D7_01_v3-410642	PF3D7_0913000	distant trans	nsy	PF3D7_0110600	phosphatidylinositol-4-phosphate 5-kinase		conserved protein, unknown function
Pf3D7_01_v3-410642|PF3D7_1368100	Pf3D7_01_v3-410642	PF3D7_1368100	distant trans	nsy	PF3D7_0110600	phosphatidylinositol-4-phosphate 5-kinase		26S proteasome regulatory subunit RPN11, putative
Pf3D7_01_v3-410642|PF3D7_1437900	Pf3D7_01_v3-410642	PF3D7_1437900	distant trans	nsy	PF3D7_0110600	phosphatidylinositol-4-phosphate 5-kinase		HSP40, subfamily A, putative
Pf3D7_01_v3-424114|PF3D7_0510100	Pf3D7_01_v3-424114	PF3D7_0510100	distant trans	syn	PF3D7_0111000	kinesin-8, putative		conserved Plasmodium protein, unknown function
Pf3D7_01_v3-424114|PF3D7_0728400	Pf3D7_01_v3-424114	PF3D7_0728400	distant trans	syn	PF3D7_0111000	kinesin-8, putative		conserved Plasmodium protein, unknown function
Pf3D7_01_v3-424114|PF3D7_1456000	Pf3D7_01_v3-424114	PF3D7_1456000	distant trans	syn	PF3D7_0111000	kinesin-8, putative		transcription factor with AP2 domain(s)
Pf3D7_01_v3-483512|PF3D7_1307700	Pf3D7_01_v3-483512	PF3D7_1307700	distant trans	inter	PF3D7_0112800|-|PF3D7_0112900|+	Plasmodium exported protein (hyp11), unknown function	Plasmodium exported protein, unknown function	conserved Plasmodium protein, unknown function
Pf3D7_01_v3-497221|PF3D7_1459800	Pf3D7_01_v3-497221	PF3D7_1459800	distant trans	nsy	PF3D7_0113100	surface-associated interspersed protein 1.1 (SURFIN 1.1)		bax inhibitor 1, putative
Pf3D7_01_v3-512513|PF3D7_0718400	Pf3D7_01_v3-512513	PF3D7_0718400	distant trans	nsy	PF3D7_0113600	surface-associated interspersed protein 1.2 (SURFIN 1.2), pseudogene		mitochondrial ribosomal protein S8 precursor, putative
Pf3D7_01_v3-512513|PF3D7_0722700	Pf3D7_01_v3-512513	PF3D7_0722700	distant trans	nsy	PF3D7_0113600	surface-associated interspersed protein 1.2 (SURFIN 1.2), pseudogene		conserved Plasmodium protein, unknown function
Pf3D7_01_v3-512513|PF3D7_1011400	Pf3D7_01_v3-512513	PF3D7_1011400	distant trans	nsy	PF3D7_0113600	surface-associated interspersed protein 1.2 (SURFIN 1.2), pseudogene		proteasome subunit beta type-5
Pf3D7_01_v3-512513|PF3D7_1012300	Pf3D7_01_v3-512513	PF3D7_1012300	distant trans	nsy	PF3D7_0113600	surface-associated interspersed protein 1.2 (SURFIN 1.2), pseudogene		cytochrome b-c1 complex subunit 7, putative
Pf3D7_01_v3-513679|PF3D7_0919100	Pf3D7_01_v3-513679	PF3D7_0919100	distant trans	nsy	PF3D7_0113600	surface-associated interspersed protein 1.2 (SURFIN 1.2), pseudogene		DnaJ protein, putative
Pf3D7_01_v3-522858|PF3D7_1007300	Pf3D7_01_v3-522858	PF3D7_1007300	distant trans	inter	PF3D7_0113700|+|PF3D7_0113800|+	heat shock protein 40, type II	DBL containing protein, unknown function	RING zinc finger protein, putative
Pf3D7_01_v3-532260|PF3D7_1147500	Pf3D7_01_v3-532260	PF3D7_1147500	distant trans	syn	PF3D7_0113800	DBL containing protein, unknown function		protein farnesyltransferase subunit beta
Pf3D7_01_v3-534027|PF3D7_1324500	Pf3D7_01_v3-534027	PF3D7_1324500	distant trans	syn	PF3D7_0113800	DBL containing protein, unknown function		DEAD box helicase, putative
Pf3D7_01_v3-535162|PF3D7_1007300	Pf3D7_01_v3-535162	PF3D7_1007300	distant trans	nsy	PF3D7_0113800	DBL containing protein, unknown function		RING zinc finger protein, putative
Pf3D7_01_v3-536327|PF3D7_1214300	Pf3D7_01_v3-536327	PF3D7_1214300	distant trans	nsy	PF3D7_0113800	DBL containing protein, unknown function		geranylgeranyl transferase type2 beta subunit, putative
Pf3D7_01_v3-554641|PF3D7_1007300	Pf3D7_01_v3-554641	PF3D7_1007300	distant trans	nsy	PF3D7_0114400	erythrocyte membrane protein 1 (PfEMP1), exon 2, pseudogene		RING zinc finger protein, putative
Pf3D7_01_v3-559156|PF3D7_1368900	Pf3D7_01_v3-559156	PF3D7_1368900	distant trans	inter	PF3D7_0114500|-|PF3D7_0114600|-	Plasmodium exported protein (hyp10), unknown function	stevor, pseudogene	conserved Plasmodium protein, unknown function
Pf3D7_01_v3-560404|PF3D7_0919600	Pf3D7_01_v3-560404	PF3D7_0919600	distant trans	inter	PF3D7_0114500|-|PF3D7_0114600|-	Plasmodium exported protein (hyp10), unknown function	stevor, pseudogene	dolichyl-diphosphooligosaccharide--protein glycosyltransferase, putative
Pf3D7_01_v3-561849|PF3D7_1304500	Pf3D7_01_v3-561849	PF3D7_1304500	distant trans	inter	PF3D7_0114600|-|PF3D7_0114700|-	stevor, pseudogene	rifin	small heat shock protein, putative
Pf3D7_01_v3-566130|PF3D7_1308900	Pf3D7_01_v3-566130	PF3D7_1308900	distant trans	inter	PF3D7_0114700|-|PF3D7_0114800|-	rifin	Plasmodium exported protein (hyp7), unknown function	mRNA-decapping enzyme 2, putative
Pf3D7_01_v3-566852|PF3D7_1007300	Pf3D7_01_v3-566852	PF3D7_1007300	distant trans	inter	PF3D7_0114700|-|PF3D7_0114800|-	rifin	Plasmodium exported protein (hyp7), unknown function	RING zinc finger protein, putative
Pf3D7_01_v3-95485|PF3D7_1120800	Pf3D7_01_v3-95485	PF3D7_1120800	distant trans	nsy	PF3D7_0102100	stevor, pseudogene		conserved Plasmodium protein, unknown function
Pf3D7_02_v3-109755|PF3D7_1459600	Pf3D7_02_v3-109755	PF3D7_1459600	distant trans	nsy	PF3D7_0202100	liver stage associated protein 2		conserved Plasmodium protein, unknown function
Pf3D7_02_v3-112552|PF3D7_0404200	Pf3D7_02_v3-112552	PF3D7_0404200	distant trans	nsy	PF3D7_0202200	EMP1-trafficking protein		conserved Plasmodium protein, unknown function
Pf3D7_02_v3-112552|PF3D7_1003600	Pf3D7_02_v3-112552	PF3D7_1003600	distant trans	nsy	PF3D7_0202200	EMP1-trafficking protein		inner membrane complex protein 1c, putative
Pf3D7_02_v3-112552|PF3D7_1326000	Pf3D7_02_v3-112552	PF3D7_1326000	distant trans	nsy	PF3D7_0202200	EMP1-trafficking protein		conserved Plasmodium protein, unknown function
Pf3D7_02_v3-119370|PF3D7_0513500	Pf3D7_02_v3-119370	PF3D7_0513500	distant trans	inter	PF3D7_0202300|+|PF3D7_0202400|+	Plasmodium exported protein (hyp11), unknown function	gamete antigen 27/25, putative	mitochondrial import inner membrane translocase subunit TIM16, putative
Pf3D7_02_v3-157792|PF3D7_0414900	Pf3D7_02_v3-157792	PF3D7_0414900	distant trans	inter	PF3D7_0203100|-|PF3D7_0203200|-	protein kinase, putative	conserved Plasmodium protein, unknown function	armadillo-domain containing rhoptry protein
Pf3D7_02_v3-175943|PF3D7_1369400	Pf3D7_02_v3-175943	PF3D7_1369400	distant trans	inter	PF3D7_0203800|-|PF3D7_0203900|+	conserved Plasmodium protein, unknown function	5'-3' exonuclease, N-terminal resolvase-like domain, putative	conserved Plasmodium protein, unknown function
Pf3D7_02_v3-201480|PF3D7_0605600	Pf3D7_02_v3-201480	PF3D7_0605600	distant trans	nsy	PF3D7_0204600	5'-3' exonuclease, putative		nucleoside diphosphate kinase, putative
Pf3D7_02_v3-225512|PF3D7_1338000	Pf3D7_02_v3-225512	PF3D7_1338000	distant trans	inter	PF3D7_0205400|+|PF3D7_0205500|-	PCI domain-containing protein, putative	DNA-directed RNA polymerase II 16 kDa subunit, putative	LMBR1 domain-containing protein, putative
Pf3D7_02_v3-238338|PF3D7_0216400	Pf3D7_02_v3-238338	PF3D7_0216400	distant cis	intron	PF3D7_0205900	26S proteasome regulatory subunit RPN1, putative		vacuolar protein sorting-associated protein 45, putative
Pf3D7_02_v3-238338|PF3D7_1413500	Pf3D7_02_v3-238338	PF3D7_1413500	distant trans	intron	PF3D7_0205900	26S proteasome regulatory subunit RPN1, putative		FeS assembly ATPase SufC
Pf3D7_02_v3-238338|PF3D7_1469900	Pf3D7_02_v3-238338	PF3D7_1469900	distant trans	intron	PF3D7_0205900	26S proteasome regulatory subunit RPN1, putative		conserved Plasmodium protein, unknown function
Pf3D7_02_v3-242188|PF3D7_0901300	Pf3D7_02_v3-242188	PF3D7_0901300	distant trans	nsy	PF3D7_0206000	DNA repair protein RAD2, putative		rifin
Pf3D7_02_v3-278236|PF3D7_0802400	Pf3D7_02_v3-278236	PF3D7_0802400	distant trans	nsy	PF3D7_0207000	merozoite surface protein 4		conserved Plasmodium protein, unknown function
Pf3D7_02_v3-278285|PF3D7_1239200	Pf3D7_02_v3-278285	PF3D7_1239200	distant trans	nsy	PF3D7_0207000	merozoite surface protein 4		transcription factor with AP2 domain(s)
Pf3D7_02_v3-305718|PF3D7_0510200	Pf3D7_02_v3-305718	PF3D7_0510200	distant trans	nsy	PF3D7_0207600	serine repeat antigen 5		peptidyl-prolyl cis-trans isomerase
Pf3D7_02_v3-312443|PF3D7_1415600	Pf3D7_02_v3-312443	PF3D7_1415600	distant trans	inter	PF3D7_0207700|-|PF3D7_0207800|-	serine repeat antigen 4	serine repeat antigen 3	conserved Plasmodium protein, unknown function
Pf3D7_02_v3-321102|PF3D7_1338300	Pf3D7_02_v3-321102	PF3D7_1338300	distant trans	intron	PF3D7_0207900	serine repeat antigen 2		elongation factor 1-gamma, putative
Pf3D7_02_v3-321249|PF3D7_1406700	Pf3D7_02_v3-321249	PF3D7_1406700	distant trans	intron	PF3D7_0207900	serine repeat antigen 2		vacuolar protein sorting-associated protein 29
Pf3D7_02_v3-322845|PF3D7_1472300	Pf3D7_02_v3-322845	PF3D7_1472300	distant trans	syn	PF3D7_0208000	serine repeat antigen 1		conserved Plasmodium membrane protein, unknown function
Pf3D7_02_v3-326225|PF3D7_1415600	Pf3D7_02_v3-326225	PF3D7_1415600	distant trans	inter	PF3D7_0208000|-|PF3D7_0208100|+	serine repeat antigen 1	conserved Plasmodium protein, unknown function	conserved Plasmodium protein, unknown function
Pf3D7_02_v3-338865|PF3D7_1011100	Pf3D7_02_v3-338865	PF3D7_1011100	distant trans	nsy	PF3D7_0208300	conserved Plasmodium protein, unknown function		conserved Plasmodium protein, unknown function
Pf3D7_02_v3-348404|PF3D7_0114500	Pf3D7_02_v3-348404	PF3D7_0114500	distant trans	nsy	PF3D7_0208400	conserved Plasmodium protein, unknown function		Plasmodium exported protein (hyp10), unknown function
Pf3D7_02_v3-348404|PF3D7_0606200	Pf3D7_02_v3-348404	PF3D7_0606200	distant trans	nsy	PF3D7_0208400	conserved Plasmodium protein, unknown function		ubiquitin-conjugating enzyme E2, putative
Pf3D7_02_v3-353715|PF3D7_1239200	Pf3D7_02_v3-353715	PF3D7_1239200	distant trans	inter	PF3D7_0208500|+|PF3D7_0208600|+	acyl carrier protein	ribosome-recycling factor	transcription factor with AP2 domain(s)
Pf3D7_02_v3-359155|PF3D7_1446800	Pf3D7_02_v3-359155	PF3D7_1446800	distant trans	nsy	PF3D7_0208800	conserved Plasmodium protein, unknown function		heme detoxification protein
Pf3D7_02_v3-373243|PF3D7_0310200	Pf3D7_02_v3-373243	PF3D7_0310200	distant trans	nsy	PF3D7_0209000	6-cysteine protein		phd finger protein, putative
Pf3D7_02_v3-373243|PF3D7_0500800	Pf3D7_02_v3-373243	PF3D7_0500800	distant trans	nsy	PF3D7_0209000	6-cysteine protein		mature parasite-infected erythrocyte surface antigen
Pf3D7_02_v3-381038|PF3D7_0927300	Pf3D7_02_v3-381038	PF3D7_0927300	distant trans	inter	PF3D7_0209000|+|PF3D7_0209100|-	6-cysteine protein	phospholipase A2, putative	fumarate hydratase, putative
Pf3D7_02_v3-399855|PF3D7_1366200	Pf3D7_02_v3-399855	PF3D7_1366200	distant trans	inter	PF3D7_0209600|-|PF3D7_0209700|-	transporter, putative	RING zinc finger protein, putative	conserved Plasmodium protein, unknown function
Pf3D7_02_v3-414509|PF3D7_0209600	Pf3D7_02_v3-414509	PF3D7_0209600	distant cis	nsy	PF3D7_0210200	conserved Plasmodium protein, unknown function		transporter, putative
Pf3D7_02_v3-429011|PF3D7_0311000	Pf3D7_02_v3-429011	PF3D7_0311000	distant trans	nsy	PF3D7_0210500	conserved Plasmodium protein, unknown function		conserved Plasmodium protein, unknown function
Pf3D7_02_v3-440372|PF3D7_0920400	Pf3D7_02_v3-440372	PF3D7_0920400	distant trans	inter	PF3D7_0210800|-|PF3D7_0210900|-	conserved Plasmodium protein, unknown function	conserved Plasmodium protein, unknown function	conserved Plasmodium protein, unknown function
Pf3D7_02_v3-475383|PF3D7_0816400	Pf3D7_02_v3-475383	PF3D7_0816400	distant trans	syn	PF3D7_0211800	asparagine--tRNA ligase		EF-hand calcium-binding domain-containing protein
Pf3D7_02_v3-515168|PF3D7_1001000	Pf3D7_02_v3-515168	PF3D7_1001000	distant trans	nsy	PF3D7_0212500	conserved Plasmodium protein, unknown function		Plasmodium exported protein (hyp12), unknown function
Pf3D7_02_v3-546327|PF3D7_1223200	Pf3D7_02_v3-546327	PF3D7_1223200	distant trans	inter	PF3D7_0213500|-|PF3D7_0213600|-	tetratricopeptide repeat protein, putative	conserved Plasmodium protein, unknown function	nucleus export protein BRR6, putative
Pf3D7_02_v3-546511|PF3D7_0316000	Pf3D7_02_v3-546511	PF3D7_0316000	distant trans	nsy	PF3D7_0213600	conserved Plasmodium protein, unknown function		microneme associated antigen
Pf3D7_02_v3-552230|PF3D7_1205800	Pf3D7_02_v3-552230	PF3D7_1205800	distant trans	nsy	PF3D7_0213600	conserved Plasmodium protein, unknown function		high mobility group protein B3, putative
Pf3D7_02_v3-582044|PF3D7_1112700	Pf3D7_02_v3-582044	PF3D7_1112700	distant trans	nsy	PF3D7_0214300	conserved Plasmodium protein, unknown function		conserved Plasmodium protein, unknown function
Pf3D7_02_v3-589858|PF3D7_0816400	Pf3D7_02_v3-589858	PF3D7_0816400	distant trans	inter	PF3D7_0214400|-|PF3D7_0214500|+	conserved Plasmodium protein, unknown function	conserved Plasmodium protein, unknown function	EF-hand calcium-binding domain-containing protein
Pf3D7_02_v3-589858|PF3D7_0920400	Pf3D7_02_v3-589858	PF3D7_0920400	distant trans	inter	PF3D7_0214400|-|PF3D7_0214500|+	conserved Plasmodium protein, unknown function	conserved Plasmodium protein, unknown function	conserved Plasmodium protein, unknown function
Pf3D7_02_v3-589858|PF3D7_1233200	Pf3D7_02_v3-589858	PF3D7_1233200	distant trans	inter	PF3D7_0214400|-|PF3D7_0214500|+	conserved Plasmodium protein, unknown function	conserved Plasmodium protein, unknown function	conserved Plasmodium protein, unknown function
Pf3D7_02_v3-598293|PF3D7_0914200	Pf3D7_02_v3-598293	PF3D7_0914200	distant trans	syn	PF3D7_0214600	serine/threonine protein kinase, putative		phospholipid or glycerol acyltransferase, putative
Pf3D7_02_v3-608790|PF3D7_0204900	Pf3D7_02_v3-608790	PF3D7_0204900	distant cis	nsy	PF3D7_0214800	conserved Plasmodium membrane protein, unknown function		ubiE/COQ5 methyltransferase, putative
Pf3D7_02_v3-608790|PF3D7_1226600	Pf3D7_02_v3-608790	PF3D7_1226600	distant trans	nsy	PF3D7_0214800	conserved Plasmodium membrane protein, unknown function		proliferating cell nuclear antigen 2
Pf3D7_02_v3-616628|PF3D7_1207500	Pf3D7_02_v3-616628	PF3D7_1207500	distant trans	inter	PF3D7_0214900|+|PF3D7_0215000|-	rhoptry neck protein 6	acyl-CoA synthetase	RNA-binding protein, putative
Pf3D7_02_v3-632430|PF3D7_0417700	Pf3D7_02_v3-632430	PF3D7_0417700	distant trans	inter	PF3D7_0215300|-|PF3D7_0215400|-	acyl-CoA synthetase	conserved Plasmodium protein, unknown function	conserved Plasmodium protein, unknown function
Pf3D7_02_v3-642776|PF3D7_0110500	Pf3D7_02_v3-642776	PF3D7_0110500	distant trans	inter	PF3D7_0215500|+|PF3D7_0215600|-	conserved Plasmodium protein, unknown function	conserved Plasmodium protein, unknown function	bromodomain protein, putative
Pf3D7_02_v3-642776|PF3D7_0215600	Pf3D7_02_v3-642776	PF3D7_0215600	local	inter	PF3D7_0215500|+|PF3D7_0215600|-	conserved Plasmodium protein, unknown function	conserved Plasmodium protein, unknown function	conserved Plasmodium protein, unknown function
Pf3D7_02_v3-681770|PF3D7_1235900	Pf3D7_02_v3-681770	PF3D7_1235900	distant trans	nsy	PF3D7_0216500	conserved Plasmodium protein, unknown function		pre-mRNA-splicing factor SYF1, putative
Pf3D7_02_v3-698481|PF3D7_1347100	Pf3D7_02_v3-698481	PF3D7_1347100	distant trans	nsy	PF3D7_0216800	conserved Plasmodium membrane protein, unknown function		DNA topoisomerase 3, putative
Pf3D7_02_v3-701898|PF3D7_0707300	Pf3D7_02_v3-701898	PF3D7_0707300	distant trans	syn	PF3D7_0216900	conserved Plasmodium protein, unknown function		rhoptry-associated membrane antigen
Pf3D7_02_v3-715293|PF3D7_1421300	Pf3D7_02_v3-715293	PF3D7_1421300	distant trans	inter	PF3D7_0217200|-|PF3D7_0217300|-	conserved Plasmodium protein, unknown function	AP-2 complex subunit sigma, putative	conserved Plasmodium protein, unknown function
Pf3D7_02_v3-731152|PF3D7_1017000	Pf3D7_02_v3-731152	PF3D7_1017000	distant trans	nsy	PF3D7_0217700	E2F-associated phosphoprotein, putative		DNA polymerase delta catalytic subunit
Pf3D7_02_v3-759265|PF3D7_1455300	Pf3D7_02_v3-759265	PF3D7_1455300	distant trans	nsy	PF3D7_0218600	conserved Plasmodium protein, unknown function		conserved Plasmodium protein, unknown function
Pf3D7_02_v3-759265|PF3D7_1473600	Pf3D7_02_v3-759265	PF3D7_1473600	distant trans	nsy	PF3D7_0218600	conserved Plasmodium protein, unknown function		conserved Plasmodium protein, unknown function
Pf3D7_02_v3-774769|PF3D7_1202000	Pf3D7_02_v3-774769	PF3D7_1202000	distant trans	inter	PF3D7_0219300|-|PF3D7_0219400|+	conserved Plasmodium protein, unknown function	ribosome associated membrane protein RAMP4, putative, unspecified product	ATP-dependent RNA helicase, putative
Pf3D7_02_v3-774770|PF3D7_1202000	Pf3D7_02_v3-774770	PF3D7_1202000	distant trans	inter	PF3D7_0219300|-|PF3D7_0219400|+	conserved Plasmodium protein, unknown function	ribosome associated membrane protein RAMP4, putative, unspecified product	ATP-dependent RNA helicase, putative
Pf3D7_02_v3-820351|PF3D7_0412000	Pf3D7_02_v3-820351	PF3D7_0412000	distant trans	inter	PF3D7_0220300|-|PF3D7_0220400|+	Plasmodium exported protein, unknown function	DnaJ protein, putative, pseudogene	conserved Plasmodium protein, unknown function
Pf3D7_02_v3-829881|PF3D7_0700200	Pf3D7_02_v3-829881	PF3D7_0700200	distant trans	inter	PF3D7_0220500|-|PF3D7_0220600|+	Plasmodium exported protein (hyp2), unknown function	Plasmodium exported protein (hyp9), unknown function	rifin
Pf3D7_02_v3-829881|PF3D7_0832500	Pf3D7_02_v3-829881	PF3D7_0832500	distant trans	inter	PF3D7_0220500|-|PF3D7_0220600|+	Plasmodium exported protein (hyp2), unknown function	Plasmodium exported protein (hyp9), unknown function	rifin
Pf3D7_02_v3-829881|PF3D7_0901300	Pf3D7_02_v3-829881	PF3D7_0901300	distant trans	inter	PF3D7_0220500|-|PF3D7_0220600|+	Plasmodium exported protein (hyp2), unknown function	Plasmodium exported protein (hyp9), unknown function	rifin
Pf3D7_02_v3-833389|PF3D7_0321300	Pf3D7_02_v3-833389	PF3D7_0321300	distant trans	inter	PF3D7_0220600|+|PF3D7_0220700|+	Plasmodium exported protein (hyp9), unknown function	Plasmodium exported protein (hyp9), unknown function	conserved Plasmodium protein, unknown function
Pf3D7_02_v3-834663|PF3D7_0530400	Pf3D7_02_v3-834663	PF3D7_0530400	distant trans	nsy	PF3D7_0220700	Plasmodium exported protein (hyp9), unknown function		conserved Plasmodium protein, unknown function
Pf3D7_02_v3-836916|PF3D7_1318400	Pf3D7_02_v3-836916	PF3D7_1318400	distant trans	inter	PF3D7_0220700|+|PF3D7_0220800|+	Plasmodium exported protein (hyp9), unknown function	cytoadherence linked asexual protein 2	structural maintenance of chromosomes protein 2, putative
Pf3D7_02_v3-840294|PF3D7_0622700	Pf3D7_02_v3-840294	PF3D7_0622700	distant trans	syn	PF3D7_0220800	cytoadherence linked asexual protein 2		conserved Plasmodium membrane protein, unknown function
Pf3D7_02_v3-842691|PF3D7_0109200	Pf3D7_02_v3-842691	PF3D7_0109200	distant trans	syn	PF3D7_0220800	cytoadherence linked asexual protein 2		cleavage and polyadenylation specificity factor subunit 5, putative
Pf3D7_02_v3-842691|PF3D7_0931400	Pf3D7_02_v3-842691	PF3D7_0931400	distant trans	syn	PF3D7_0220800	cytoadherence linked asexual protein 2		conserved Plasmodium protein, unknown function
Pf3D7_02_v3-846247|PF3D7_1445100	Pf3D7_02_v3-846247	PF3D7_1445100	distant trans	intron	PF3D7_0220900	Plasmodium exported protein, unknown function, pseudogene		histidine--tRNA ligase, putative
Pf3D7_02_v3-846413|PF3D7_0626800	Pf3D7_02_v3-846413	PF3D7_0626800	distant trans	inter	PF3D7_0220900|-|PF3D7_0221000|+	Plasmodium exported protein, unknown function, pseudogene	Plasmodium exported protein, unknown function	pyruvate kinase
Pf3D7_02_v3-848947|PF3D7_0304200	Pf3D7_02_v3-848947	PF3D7_0304200	distant trans	nsy	PF3D7_0221000	Plasmodium exported protein, unknown function		EH domain-containing protein
Pf3D7_02_v3-848947|PF3D7_1470300	Pf3D7_02_v3-848947	PF3D7_1470300	distant trans	nsy	PF3D7_0221000	Plasmodium exported protein, unknown function		conserved Plasmodium protein, unknown function
Pf3D7_02_v3-848964|PF3D7_0304200	Pf3D7_02_v3-848964	PF3D7_0304200	distant trans	nsy	PF3D7_0221000	Plasmodium exported protein, unknown function		EH domain-containing protein
Pf3D7_02_v3-848964|PF3D7_1470300	Pf3D7_02_v3-848964	PF3D7_1470300	distant trans	nsy	PF3D7_0221000	Plasmodium exported protein, unknown function		conserved Plasmodium protein, unknown function
Pf3D7_02_v3-848977|PF3D7_0304200	Pf3D7_02_v3-848977	PF3D7_0304200	distant trans	nsy	PF3D7_0221000	Plasmodium exported protein, unknown function		EH domain-containing protein
Pf3D7_02_v3-848977|PF3D7_1322100	Pf3D7_02_v3-848977	PF3D7_1322100	distant trans	nsy	PF3D7_0221000	Plasmodium exported protein, unknown function		histone-lysine N-methyltransferase SET2
Pf3D7_02_v3-848977|PF3D7_1470300	Pf3D7_02_v3-848977	PF3D7_1470300	distant trans	nsy	PF3D7_0221000	Plasmodium exported protein, unknown function		conserved Plasmodium protein, unknown function
Pf3D7_02_v3-848979|PF3D7_0304200	Pf3D7_02_v3-848979	PF3D7_0304200	distant trans	nsy	PF3D7_0221000	Plasmodium exported protein, unknown function		EH domain-containing protein
Pf3D7_02_v3-848979|PF3D7_1470300	Pf3D7_02_v3-848979	PF3D7_1470300	distant trans	nsy	PF3D7_0221000	Plasmodium exported protein, unknown function		conserved Plasmodium protein, unknown function
Pf3D7_02_v3-848988|PF3D7_0304200	Pf3D7_02_v3-848988	PF3D7_0304200	distant trans	nsy	PF3D7_0221000	Plasmodium exported protein, unknown function		EH domain-containing protein
Pf3D7_02_v3-848988|PF3D7_1470300	Pf3D7_02_v3-848988	PF3D7_1470300	distant trans	nsy	PF3D7_0221000	Plasmodium exported protein, unknown function		conserved Plasmodium protein, unknown function
Pf3D7_02_v3-849098|PF3D7_0304200	Pf3D7_02_v3-849098	PF3D7_0304200	distant trans	syn	PF3D7_0221000	Plasmodium exported protein, unknown function		EH domain-containing protein
Pf3D7_02_v3-849098|PF3D7_1322100	Pf3D7_02_v3-849098	PF3D7_1322100	distant trans	syn	PF3D7_0221000	Plasmodium exported protein, unknown function		histone-lysine N-methyltransferase SET2
Pf3D7_02_v3-849098|PF3D7_1470300	Pf3D7_02_v3-849098	PF3D7_1470300	distant trans	syn	PF3D7_0221000	Plasmodium exported protein, unknown function		conserved Plasmodium protein, unknown function
Pf3D7_02_v3-850303|PF3D7_0802200	Pf3D7_02_v3-850303	PF3D7_0802200	distant trans	inter	PF3D7_0221000|+|PF3D7_0221100|+	Plasmodium exported protein, unknown function	Plasmodium exported protein, unknown function, pseudogene	1-cys peroxiredoxin
Pf3D7_02_v3-851227|PF3D7_0223400	Pf3D7_02_v3-851227	PF3D7_0223400	distant cis	intron	PF3D7_0221100	Plasmodium exported protein, unknown function, pseudogene		rifin
Pf3D7_03_v3-105873|PF3D7_0815400	Pf3D7_03_v3-105873	PF3D7_0815400	distant trans	inter	PF3D7_0301800|+|PF3D7_0301900|-	Plasmodium exported protein, unknown function	conserved Plasmodium protein, unknown function	conserved Apicomplexan protein, unknown function
Pf3D7_03_v3-106318|PF3D7_0802200	Pf3D7_03_v3-106318	PF3D7_0802200	distant trans	syn	PF3D7_0301900	conserved Plasmodium protein, unknown function		1-cys peroxiredoxin
Pf3D7_03_v3-109360|PF3D7_1212000	Pf3D7_03_v3-109360	PF3D7_1212000	distant trans	nsy	PF3D7_0302000	pre-mRNA-splicing factor PRP46, putative		glutathione peroxidase-like thioredoxin peroxidase
Pf3D7_03_v3-120160|PF3D7_1421600	Pf3D7_03_v3-120160	PF3D7_1421600	distant trans	nsy	PF3D7_0302200	cytoadherence linked asexual protein 3.2		conserved Plasmodium protein, unknown function
Pf3D7_03_v3-120161|PF3D7_1421600	Pf3D7_03_v3-120161	PF3D7_1421600	distant trans	nsy	PF3D7_0302200	cytoadherence linked asexual protein 3.2		conserved Plasmodium protein, unknown function
Pf3D7_03_v3-120162|PF3D7_1421600	Pf3D7_03_v3-120162	PF3D7_1421600	distant trans	syn	PF3D7_0302200	cytoadherence linked asexual protein 3.2		conserved Plasmodium protein, unknown function
Pf3D7_03_v3-120165|PF3D7_1421600	Pf3D7_03_v3-120165	PF3D7_1421600	distant trans	nsy	PF3D7_0302200	cytoadherence linked asexual protein 3.2		conserved Plasmodium protein, unknown function
Pf3D7_03_v3-120166|PF3D7_1421600	Pf3D7_03_v3-120166	PF3D7_1421600	distant trans	nsy	PF3D7_0302200	cytoadherence linked asexual protein 3.2		conserved Plasmodium protein, unknown function
Pf3D7_03_v3-122915|PF3D7_0831000	Pf3D7_03_v3-122915	PF3D7_0831000	distant trans	syn	PF3D7_0302200	cytoadherence linked asexual protein 3.2		Plasmodium exported protein (PHISTb), unknown function
Pf3D7_03_v3-130444|PF3D7_1124300	Pf3D7_03_v3-130444	PF3D7_1124300	distant trans	inter	PF3D7_0302300|-|PF3D7_0302500|+	erythrocyte membrane protein 1 (PfEMP1), pseudogene	cytoadherence linked asexual protein 3.1	conserved Plasmodium protein, unknown function
Pf3D7_03_v3-130456|PF3D7_1124300	Pf3D7_03_v3-130456	PF3D7_1124300	distant trans	inter	PF3D7_0302300|-|PF3D7_0302500|+	erythrocyte membrane protein 1 (PfEMP1), pseudogene	cytoadherence linked asexual protein 3.1	conserved Plasmodium protein, unknown function
Pf3D7_03_v3-130489|PF3D7_1124300	Pf3D7_03_v3-130489	PF3D7_1124300	distant trans	inter	PF3D7_0302300|-|PF3D7_0302500|+	erythrocyte membrane protein 1 (PfEMP1), pseudogene	cytoadherence linked asexual protein 3.1	conserved Plasmodium protein, unknown function
Pf3D7_03_v3-130511|PF3D7_1124300	Pf3D7_03_v3-130511	PF3D7_1124300	distant trans	inter	PF3D7_0302300|-|PF3D7_0302500|+	erythrocyte membrane protein 1 (PfEMP1), pseudogene	cytoadherence linked asexual protein 3.1	conserved Plasmodium protein, unknown function
Pf3D7_03_v3-130511|PF3D7_1134900	Pf3D7_03_v3-130511	PF3D7_1134900	distant trans	inter	PF3D7_0302300|-|PF3D7_0302500|+	erythrocyte membrane protein 1 (PfEMP1), pseudogene	cytoadherence linked asexual protein 3.1	conserved Plasmodium protein, unknown function
Pf3D7_03_v3-130514|PF3D7_1124300	Pf3D7_03_v3-130514	PF3D7_1124300	distant trans	inter	PF3D7_0302300|-|PF3D7_0302500|+	erythrocyte membrane protein 1 (PfEMP1), pseudogene	cytoadherence linked asexual protein 3.1	conserved Plasmodium protein, unknown function
Pf3D7_03_v3-130514|PF3D7_1134900	Pf3D7_03_v3-130514	PF3D7_1134900	distant trans	inter	PF3D7_0302300|-|PF3D7_0302500|+	erythrocyte membrane protein 1 (PfEMP1), pseudogene	cytoadherence linked asexual protein 3.1	conserved Plasmodium protein, unknown function
Pf3D7_03_v3-131117|PF3D7_1134900	Pf3D7_03_v3-131117	PF3D7_1134900	distant trans	inter	PF3D7_0302300|-|PF3D7_0302500|+	erythrocyte membrane protein 1 (PfEMP1), pseudogene	cytoadherence linked asexual protein 3.1	conserved Plasmodium protein, unknown function
Pf3D7_03_v3-135855|PF3D7_1475400	Pf3D7_03_v3-135855	PF3D7_1475400	distant trans	syn	PF3D7_0302500	cytoadherence linked asexual protein 3.1		cysteine repeat modular protein 4
Pf3D7_03_v3-136374|PF3D7_0527600	Pf3D7_03_v3-136374	PF3D7_0527600	distant trans	syn	PF3D7_0302500	cytoadherence linked asexual protein 3.1		conserved Plasmodium protein, unknown function
Pf3D7_03_v3-136827|PF3D7_0800900	Pf3D7_03_v3-136827	PF3D7_0800900	distant trans	syn	PF3D7_0302500	cytoadherence linked asexual protein 3.1		Plasmodium exported protein (hyp7), unknown function, pseudogene
Pf3D7_03_v3-136827|PF3D7_1106200	Pf3D7_03_v3-136827	PF3D7_1106200	distant trans	syn	PF3D7_0302500	cytoadherence linked asexual protein 3.1		conserved Plasmodium protein, unknown function
Pf3D7_03_v3-136827|PF3D7_1147600	Pf3D7_03_v3-136827	PF3D7_1147600	distant trans	syn	PF3D7_0302500	cytoadherence linked asexual protein 3.1		conserved Plasmodium protein, unknown function
Pf3D7_03_v3-136844|PF3D7_1459800	Pf3D7_03_v3-136844	PF3D7_1459800	distant trans	nsy	PF3D7_0302500	cytoadherence linked asexual protein 3.1		bax inhibitor 1, putative
Pf3D7_03_v3-136866|PF3D7_1147600	Pf3D7_03_v3-136866	PF3D7_1147600	distant trans	syn	PF3D7_0302500	cytoadherence linked asexual protein 3.1		conserved Plasmodium protein, unknown function
Pf3D7_03_v3-137023|PF3D7_0605600	Pf3D7_03_v3-137023	PF3D7_0605600	distant trans	intron	PF3D7_0302500	cytoadherence linked asexual protein 3.1		nucleoside diphosphate kinase, putative
Pf3D7_03_v3-137036|PF3D7_0605600	Pf3D7_03_v3-137036	PF3D7_0605600	distant trans	intron	PF3D7_0302500	cytoadherence linked asexual protein 3.1		nucleoside diphosphate kinase, putative
Pf3D7_03_v3-138024|PF3D7_1309000	Pf3D7_03_v3-138024	PF3D7_1309000	distant trans	syn	PF3D7_0302500	cytoadherence linked asexual protein 3.1		conserved Plasmodium protein, unknown function
Pf3D7_03_v3-138473|PF3D7_0530600	Pf3D7_03_v3-138473	PF3D7_0530600	distant trans	nsy	PF3D7_0302500	cytoadherence linked asexual protein 3.1		XAP-5 DNA binding protein, putative
Pf3D7_03_v3-143850|PF3D7_0111900	Pf3D7_03_v3-143850	PF3D7_0111900	distant trans	syn	PF3D7_0302600	ABC transporter B family member 4, putative		conserved protein, unknown function
Pf3D7_03_v3-143850|PF3D7_0632400	Pf3D7_03_v3-143850	PF3D7_0632400	distant trans	syn	PF3D7_0302600	ABC transporter B family member 4, putative		rifin
Pf3D7_03_v3-143850|PF3D7_0909000	Pf3D7_03_v3-143850	PF3D7_0909000	distant trans	syn	PF3D7_0302600	ABC transporter B family member 4, putative		conserved Plasmodium protein, unknown function
Pf3D7_03_v3-149911|PF3D7_0913000	Pf3D7_03_v3-149911	PF3D7_0913000	distant trans	inter	PF3D7_0302800|-|PF3D7_0302900|-	conserved Plasmodium protein, unknown function	exportin-1, putative	conserved protein, unknown function
Pf3D7_03_v3-189678|PF3D7_1235800	Pf3D7_03_v3-189678	PF3D7_1235800	distant trans	inter	PF3D7_0303500|+|PF3D7_0303600|+	spindle pole body protein, putative	plasmoredoxin	conserved Plasmodium protein, unknown function
Pf3D7_03_v3-208965|PF3D7_1141400	Pf3D7_03_v3-208965	PF3D7_1141400	distant trans	inter	PF3D7_0304200|-|PF3D7_0304300|+	EH domain-containing protein	conserved Plasmodium protein, unknown function	phosphatidylinositol N-acetylglucosaminyltransferase subunit H, putative
Pf3D7_03_v3-214545|PF3D7_1413000	Pf3D7_03_v3-214545	PF3D7_1413000	distant trans	nsy	PF3D7_0304300	conserved Plasmodium protein, unknown function		conserved Plasmodium protein, unknown function
Pf3D7_03_v3-221548|PF3D7_0709400	Pf3D7_03_v3-221548	PF3D7_0709400	distant trans	nsy	PF3D7_0304600	circumsporozoite (CS) protein		Cg7 protein
Pf3D7_03_v3-221548|PF3D7_0818200	Pf3D7_03_v3-221548	PF3D7_0818200	distant trans	nsy	PF3D7_0304600	circumsporozoite (CS) protein		14-3-3 protein
Pf3D7_03_v3-221548|PF3D7_1025400	Pf3D7_03_v3-221548	PF3D7_1025400	distant trans	nsy	PF3D7_0304600	circumsporozoite (CS) protein		conserved Plasmodium membrane protein, unknown function
Pf3D7_03_v3-221548|PF3D7_1037500	Pf3D7_03_v3-221548	PF3D7_1037500	distant trans	nsy	PF3D7_0304600	circumsporozoite (CS) protein		dynamin-like protein
Pf3D7_03_v3-221548|PF3D7_1315300	Pf3D7_03_v3-221548	PF3D7_1315300	distant trans	nsy	PF3D7_0304600	circumsporozoite (CS) protein		conserved Plasmodium protein, unknown function
Pf3D7_03_v3-221548|PF3D7_1459300	Pf3D7_03_v3-221548	PF3D7_1459300	distant trans	nsy	PF3D7_0304600	circumsporozoite (CS) protein		OPA3-like protein, putative
Pf3D7_03_v3-221554|PF3D7_0816200	Pf3D7_03_v3-221554	PF3D7_0816200	distant trans	nsy	PF3D7_0304600	circumsporozoite (CS) protein		vacuolar protein sorting-associated protein 2, putative
Pf3D7_03_v3-226102|PF3D7_0108400	Pf3D7_03_v3-226102	PF3D7_0108400	distant trans	inter	PF3D7_0304700|-|PF3D7_0304800|+	conserved Plasmodium protein, unknown function	conserved Plasmodium membrane protein, unknown function	mitochondrial carrier protein, putative
Pf3D7_03_v3-227848|PF3D7_1240300	Pf3D7_03_v3-227848	PF3D7_1240300	distant trans	syn	PF3D7_0304800	conserved Plasmodium membrane protein, unknown function		erythrocyte membrane protein 1, PfEMP1
Pf3D7_03_v3-253375|PF3D7_0812300	Pf3D7_03_v3-253375	PF3D7_0812300	distant trans	nsy	PF3D7_0305200	conserved Plasmodium protein, unknown function		sporozoite surface protein 3, putative
Pf3D7_03_v3-282476|PF3D7_1232300	Pf3D7_03_v3-282476	PF3D7_1232300	distant trans	syn	PF3D7_0305800	P-loop containing nucleoside triphosphate hydrolase, putative		cytochrome b5, putative
Pf3D7_03_v3-304392|PF3D7_1432600	Pf3D7_03_v3-304392	PF3D7_1432600	distant trans	nsy	PF3D7_0306700	membrane magnesium transporter, putative		conserved Plasmodium protein, unknown function
Pf3D7_03_v3-342801|PF3D7_0937300	Pf3D7_03_v3-342801	PF3D7_0937300	distant trans	nsy	PF3D7_0307900	conserved Plasmodium protein, unknown function		rifin
Pf3D7_03_v3-358276|PF3D7_1454000	Pf3D7_03_v3-358276	PF3D7_1454000	distant trans	nsy	PF3D7_0308100	conserved Plasmodium protein, unknown function		RNA-binding protein, putative
Pf3D7_03_v3-375099|PF3D7_0723500	Pf3D7_03_v3-375099	PF3D7_0723500	distant trans	inter	PF3D7_0308600|+|PF3D7_0308700|+	pre-mRNA-processing factor 19, putative	conserved Plasmodium protein, unknown function	dynactin subunit 5, putative
Pf3D7_03_v3-409300|PF3D7_1011400	Pf3D7_03_v3-409300	PF3D7_1011400	distant trans	nsy	PF3D7_0309700	SECIS-binding protein 2, putative		proteasome subunit beta type-5
Pf3D7_03_v3-414983|PF3D7_1307700	Pf3D7_03_v3-414983	PF3D7_1307700	distant trans	nsy	PF3D7_0309900	conserved Plasmodium protein, unknown function		conserved Plasmodium protein, unknown function
Pf3D7_03_v3-421181|PF3D7_1124000	Pf3D7_03_v3-421181	PF3D7_1124000	distant trans	nsy	PF3D7_0310000	50S ribosomal protein L9, apicoplast, putative		endoplasmic reticulum oxidoreductin, putative
Pf3D7_03_v3-421837|PF3D7_0608300	Pf3D7_03_v3-421837	PF3D7_0608300	distant trans	inter	PF3D7_0310000|+|PF3D7_0310100|+	50S ribosomal protein L9, apicoplast, putative	calcium-dependent protein kinase 3	conserved Plasmodium protein, unknown function
Pf3D7_03_v3-442007|PF3D7_1425700	Pf3D7_03_v3-442007	PF3D7_1425700	distant trans	inter	PF3D7_0310200|+|PF3D7_0310300|+	phd finger protein, putative	phosphoglycerate mutase, putative	conserved Plasmodium protein, unknown function
Pf3D7_03_v3-469962|PF3D7_0724900	Pf3D7_03_v3-469962	PF3D7_0724900	distant trans	syn	PF3D7_0311000	conserved Plasmodium protein, unknown function		kinesin-19, putative
Pf3D7_03_v3-472007|PF3D7_1367800	Pf3D7_03_v3-472007	PF3D7_1367800	distant trans	syn	PF3D7_0311100	pre-mRNA splicing factor, putative		secreted ookinete protein, putative
Pf3D7_03_v3-472007|PF3D7_1457800	Pf3D7_03_v3-472007	PF3D7_1457800	distant trans	syn	PF3D7_0311100	pre-mRNA splicing factor, putative		conserved Plasmodium protein, unknown function
Pf3D7_03_v3-491336|PF3D7_0201800	Pf3D7_03_v3-491336	PF3D7_0201800	distant trans	nsy	PF3D7_0311400	protein kinase, putative		knob associated heat shock protein 40
Pf3D7_03_v3-506484|PF3D7_1015500	Pf3D7_03_v3-506484	PF3D7_1015500	distant trans	inter	PF3D7_0311700|+|PF3D7_0311800|+	plasmepsin VI	conserved protein, unknown function	conserved Plasmodium protein, unknown function
Pf3D7_03_v3-507451|PF3D7_1255200	Pf3D7_03_v3-507451	PF3D7_1255200	distant trans	syn	PF3D7_0311800	conserved protein, unknown function		erythrocyte membrane protein 1, PfEMP1
Pf3D7_03_v3-510000|PF3D7_0510000	Pf3D7_03_v3-510000	PF3D7_0510000	distant trans	nsy	PF3D7_0311900	conserved Plasmodium protein, unknown function		conserved Plasmodium protein, unknown function
Pf3D7_03_v3-553643|PF3D7_0212900	Pf3D7_03_v3-553643	PF3D7_0212900	distant trans	syn	PF3D7_0313600	conserved Plasmodium protein, unknown function		leucyl/phenylalanyl-tRNA--protein transferase, putative
Pf3D7_03_v3-562561|PF3D7_1141400	Pf3D7_03_v3-562561	PF3D7_1141400	distant trans	nsy	PF3D7_0313900	conserved Plasmodium protein, unknown function		phosphatidylinositol N-acetylglucosaminyltransferase subunit H, putative
Pf3D7_03_v3-577029|PF3D7_1332300	Pf3D7_03_v3-577029	PF3D7_1332300	distant trans	syn	PF3D7_0314300	DER1-like protein		trafficking protein particle complex subunit 2, putative
Pf3D7_03_v3-597751|PF3D7_0503400	Pf3D7_03_v3-597751	PF3D7_0503400	distant trans	inter	PF3D7_0314700|-|PF3D7_0314800|+	zinc finger protein, putative	conserved Plasmodium protein, unknown function	actin-depolymerizing factor 1
Pf3D7_03_v3-606362|PF3D7_0802200	Pf3D7_03_v3-606362	PF3D7_0802200	distant trans	syn	PF3D7_0314800	conserved Plasmodium protein, unknown function		1-cys peroxiredoxin
Pf3D7_03_v3-606362|PF3D7_1232300	Pf3D7_03_v3-606362	PF3D7_1232300	distant trans	syn	PF3D7_0314800	conserved Plasmodium protein, unknown function		cytochrome b5, putative
Pf3D7_03_v3-606362|PF3D7_1405600	Pf3D7_03_v3-606362	PF3D7_1405600	distant trans	syn	PF3D7_0314800	conserved Plasmodium protein, unknown function		ribonucleoside-diphosphate reductase small chain, putative
Pf3D7_03_v3-656389|PF3D7_1434400	Pf3D7_03_v3-656389	PF3D7_1434400	distant trans	nsy	PF3D7_0316200	conserved Plasmodium protein, unknown function		conserved Plasmodium membrane protein, unknown function
Pf3D7_03_v3-664947|PF3D7_1453500	Pf3D7_03_v3-664947	PF3D7_1453500	distant trans	nsy	PF3D7_0316400	conserved Plasmodium protein, unknown function		pyridine nucleotide transhydrogenase, putative
Pf3D7_03_v3-669059|PF3D7_0407400	Pf3D7_03_v3-669059	PF3D7_0407400	distant trans	inter	PF3D7_0316500|+|PF3D7_0316600|-	kinetochore protein NUF2, putative	formate-nitrite transporter	conserved Plasmodium protein, unknown function
Pf3D7_03_v3-678227|PF3D7_1018300	Pf3D7_03_v3-678227	PF3D7_1018300	distant trans	intron	PF3D7_0316800	40S ribosomal protein S15A, putative		conserved Plasmodium protein, unknown function
Pf3D7_03_v3-71291|PF3D7_0301000	Pf3D7_03_v3-71291	PF3D7_0301000	local	syn	PF3D7_0301000	acyl-CoA synthetase		acyl-CoA synthetase
Pf3D7_03_v3-71899|PF3D7_0301000	Pf3D7_03_v3-71899	PF3D7_0301000	local	syn	PF3D7_0301000	acyl-CoA synthetase		acyl-CoA synthetase
Pf3D7_03_v3-73786|PF3D7_1125500	Pf3D7_03_v3-73786	PF3D7_1125500	distant trans	inter	PF3D7_0301000|-|PF3D7_0301100|+	acyl-CoA synthetase	Plasmodium exported protein (hyp13), unknown function	small nuclear ribonucleoprotein Sm D1, putative
Pf3D7_03_v3-740110|PF3D7_1136200	Pf3D7_03_v3-740110	PF3D7_1136200	distant trans	syn	PF3D7_0317900	conserved Plasmodium protein, unknown function		conserved Plasmodium protein, unknown function
Pf3D7_03_v3-74346|PF3D7_0301000	Pf3D7_03_v3-74346	PF3D7_0301000	local	inter	PF3D7_0301000|-|PF3D7_0301100|+	acyl-CoA synthetase	Plasmodium exported protein (hyp13), unknown function	acyl-CoA synthetase
Pf3D7_03_v3-751821|PF3D7_1205500	Pf3D7_03_v3-751821	PF3D7_1205500	distant trans	syn	PF3D7_0318200	DNA-directed RNA polymerase II subunit RPB1		zinc finger protein, putative
Pf3D7_03_v3-75369|PF3D7_0301000	Pf3D7_03_v3-75369	PF3D7_0301000	local	inter	PF3D7_0301000|-|PF3D7_0301100|+	acyl-CoA synthetase	Plasmodium exported protein (hyp13), unknown function	acyl-CoA synthetase
Pf3D7_03_v3-77039|PF3D7_0321300	Pf3D7_03_v3-77039	PF3D7_0321300	distant cis	nsy	PF3D7_0301100	Plasmodium exported protein (hyp13), unknown function		conserved Plasmodium protein, unknown function
Pf3D7_03_v3-77039|PF3D7_0409000	Pf3D7_03_v3-77039	PF3D7_0409000	distant trans	nsy	PF3D7_0301100	Plasmodium exported protein (hyp13), unknown function		conserved Plasmodium protein, unknown function
Pf3D7_03_v3-77039|PF3D7_1003400	Pf3D7_03_v3-77039	PF3D7_1003400	distant trans	nsy	PF3D7_0301100	Plasmodium exported protein (hyp13), unknown function		conserved Plasmodium protein, unknown function
Pf3D7_03_v3-774455|PF3D7_0813600	Pf3D7_03_v3-774455	PF3D7_0813600	distant trans	nsy	PF3D7_0318500	conserved Plasmodium protein, unknown function		translation initiation factor SUI1, putative
Pf3D7_03_v3-776451|PF3D7_0813600	Pf3D7_03_v3-776451	PF3D7_0813600	distant trans	syn	PF3D7_0318500	conserved Plasmodium protein, unknown function		translation initiation factor SUI1, putative
Pf3D7_03_v3-787494|PF3D7_1104500	Pf3D7_03_v3-787494	PF3D7_1104500	distant trans	inter	PF3D7_0318600|-|PF3D7_0318700|+	cleavage and polyadenylation specificity factor, putative	trophozoite stage antigen	WD repeat-containing protein, putative
Pf3D7_03_v3-820599|PF3D7_1010000	Pf3D7_03_v3-820599	PF3D7_1010000	distant trans	inter	PF3D7_0319600|+|PF3D7_0319700|+	elongation factor 1 (EF-1), putative	ABC transporter I family member 1, putative	ribosomal protein L43, mitochondrial, putative
Pf3D7_03_v3-820599|PF3D7_1466300	Pf3D7_03_v3-820599	PF3D7_1466300	distant trans	inter	PF3D7_0319600|+|PF3D7_0319700|+	elongation factor 1 (EF-1), putative	ABC transporter I family member 1, putative	26S proteasome regulatory subunit RPN2, putative
Pf3D7_03_v3-850492|PF3D7_0421900	Pf3D7_03_v3-850492	PF3D7_0421900	distant trans	nsy	PF3D7_0320400	oocyst capsule protein		conserved Plasmodium protein, unknown function
Pf3D7_03_v3-854231|PF3D7_1466300	Pf3D7_03_v3-854231	PF3D7_1466300	distant trans	nsy	PF3D7_0320400	oocyst capsule protein		26S proteasome regulatory subunit RPN2, putative
Pf3D7_03_v3-85867|PF3D7_0700200	Pf3D7_03_v3-85867	PF3D7_0700200	distant trans	nsy	PF3D7_0301400	Plasmodium exported protein, unknown function		rifin
Pf3D7_03_v3-85867|PF3D7_0816400	Pf3D7_03_v3-85867	PF3D7_0816400	distant trans	nsy	PF3D7_0301400	Plasmodium exported protein, unknown function		EF-hand calcium-binding domain-containing protein
Pf3D7_03_v3-882386|PF3D7_1008900	Pf3D7_03_v3-882386	PF3D7_1008900	distant trans	syn	PF3D7_0321100	conserved Plasmodium protein, unknown function		adenylate kinase
Pf3D7_03_v3-886847|PF3D7_1479000	Pf3D7_03_v3-886847	PF3D7_1479000	distant trans	inter	PF3D7_0321100|-|PF3D7_0321200|-	conserved Plasmodium protein, unknown function	UDP-N-acetylglucosamine--dolichyl-phosphate N-acetylglucosaminephosphotransferase, putative	acyl-CoA synthetase
Pf3D7_03_v3-888429|PF3D7_0901300	Pf3D7_03_v3-888429	PF3D7_0901300	distant trans	syn	PF3D7_0321200	UDP-N-acetylglucosamine--dolichyl-phosphate N-acetylglucosaminephosphotransferase, putative		rifin
Pf3D7_03_v3-891679|PF3D7_0528900	Pf3D7_03_v3-891679	PF3D7_0528900	distant trans	syn	PF3D7_0321300	conserved Plasmodium protein, unknown function		conserved Plasmodium protein, unknown function
Pf3D7_03_v3-894478|PF3D7_0617700	Pf3D7_03_v3-894478	PF3D7_0617700	distant trans	inter	PF3D7_0321300|-|PF3D7_0321400|+	conserved Plasmodium protein, unknown function	protein kinase, putative	rifin
Pf3D7_03_v3-894497|PF3D7_1300400	Pf3D7_03_v3-894497	PF3D7_1300400	distant trans	inter	PF3D7_0321300|-|PF3D7_0321400|+	conserved Plasmodium protein, unknown function	protein kinase, putative	rifin
Pf3D7_03_v3-907766|PF3D7_0307800	Pf3D7_03_v3-907766	PF3D7_0307800	distant cis	nsy	PF3D7_0321700	microtubule and actin binding protein, putative		conserved Plasmodium protein, unknown function
Pf3D7_03_v3-907766|PF3D7_0608600	Pf3D7_03_v3-907766	PF3D7_0608600	distant trans	nsy	PF3D7_0321700	microtubule and actin binding protein, putative		conserved Plasmodium protein, unknown function
Pf3D7_03_v3-907766|PF3D7_0706700	Pf3D7_03_v3-907766	PF3D7_0706700	distant trans	nsy	PF3D7_0321700	microtubule and actin binding protein, putative		DNA mismatch repair protein MSH2, putative
Pf3D7_03_v3-907766|PF3D7_0822700	Pf3D7_03_v3-907766	PF3D7_0822700	distant trans	nsy	PF3D7_0321700	microtubule and actin binding protein, putative		conserved Plasmodium protein, unknown function
Pf3D7_03_v3-914079|PF3D7_0606300	Pf3D7_03_v3-914079	PF3D7_0606300	distant trans	syn	PF3D7_0321800	WD repeat-containing protein, putative		conserved Plasmodium protein, unknown function
Pf3D7_03_v3-914520|PF3D7_0600100	Pf3D7_03_v3-914520	PF3D7_0600100	distant trans	syn	PF3D7_0321800	WD repeat-containing protein, putative		erythrocyte membrane protein 1 (PfEMP1), pseudogene
Pf3D7_03_v3-914816|PF3D7_0707300	Pf3D7_03_v3-914816	PF3D7_0707300	distant trans	nsy	PF3D7_0321800	WD repeat-containing protein, putative		rhoptry-associated membrane antigen
Pf3D7_03_v3-916641|PF3D7_0614800	Pf3D7_03_v3-916641	PF3D7_0614800	distant trans	syn	PF3D7_0321800	WD repeat-containing protein, putative		endonuclease III homologue, putative
Pf3D7_03_v3-919447|PF3D7_0404200	Pf3D7_03_v3-919447	PF3D7_0404200	distant trans	nsy	PF3D7_0321800	WD repeat-containing protein, putative		conserved Plasmodium protein, unknown function
Pf3D7_03_v3-919447|PF3D7_0707300	Pf3D7_03_v3-919447	PF3D7_0707300	distant trans	nsy	PF3D7_0321800	WD repeat-containing protein, putative		rhoptry-associated membrane antigen
Pf3D7_03_v3-919447|PF3D7_1134400	Pf3D7_03_v3-919447	PF3D7_1134400	distant trans	nsy	PF3D7_0321800	WD repeat-containing protein, putative		conserved Plasmodium protein, unknown function
Pf3D7_03_v3-91976|PF3D7_0323000	Pf3D7_03_v3-91976	PF3D7_0323000	distant cis	syn	PF3D7_0301600	Plasmodium exported protein (hyp1), unknown function		translation machinery-associated protein 7, putative
Pf3D7_03_v3-924807|PF3D7_0529800	Pf3D7_03_v3-924807	PF3D7_0529800	distant trans	nsy	PF3D7_0321900	cyclic amine resistance locus protein		conserved Plasmodium protein, unknown function
Pf3D7_03_v3-935515|PF3D7_0526700	Pf3D7_03_v3-935515	PF3D7_0526700	distant trans	intron	PF3D7_0322200	conserved Plasmodium protein, unknown function		conserved protein, unknown function
Pf3D7_03_v3-935515|PF3D7_1007800	Pf3D7_03_v3-935515	PF3D7_1007800	distant trans	intron	PF3D7_0322200	conserved Plasmodium protein, unknown function		conserved Plasmodium protein, unknown function
Pf3D7_03_v3-935515|PF3D7_1122700	Pf3D7_03_v3-935515	PF3D7_1122700	distant trans	intron	PF3D7_0322200	conserved Plasmodium protein, unknown function		conserved Plasmodium protein, unknown function
Pf3D7_03_v3-943741|PF3D7_0527500	Pf3D7_03_v3-943741	PF3D7_0527500	distant trans	syn	PF3D7_0322400	regulator of initiation factor 2 (eIF2)		Hsc70-interacting protein
Pf3D7_03_v3-956526|PF3D7_1112800	Pf3D7_03_v3-956526	PF3D7_1112800	distant trans	nsy	PF3D7_0322700	conserved Plasmodium protein, unknown function		conserved protein, unknown function
Pf3D7_03_v3-956526|PF3D7_1465000	Pf3D7_03_v3-956526	PF3D7_1465000	distant trans	nsy	PF3D7_0322700	conserved Plasmodium protein, unknown function		conserved Plasmodium protein, unknown function
Pf3D7_03_v3-963525|PF3D7_1224500	Pf3D7_03_v3-963525	PF3D7_1224500	distant trans	inter	PF3D7_0322700|-|PF3D7_0322800|+	conserved Plasmodium protein, unknown function	conserved Plasmodium protein, unknown function	histone chaperone ASF1, putative
Pf3D7_03_v3-966171|PF3D7_0402000	Pf3D7_03_v3-966171	PF3D7_0402000	distant trans	syn	PF3D7_0322900	40S ribosomal protein S3A, putative		Plasmodium exported protein (PHISTa), unknown function
Pf3D7_03_v3-968015|PF3D7_0402000	Pf3D7_03_v3-968015	PF3D7_0402000	distant trans	inter	PF3D7_0322900|-|PF3D7_0323000|-	40S ribosomal protein S3A, putative	translation machinery-associated protein 7, putative	Plasmodium exported protein (PHISTa), unknown function
Pf3D7_03_v3-968015|PF3D7_1414300	Pf3D7_03_v3-968015	PF3D7_1414300	distant trans	inter	PF3D7_0322900|-|PF3D7_0323000|-	40S ribosomal protein S3A, putative	translation machinery-associated protein 7, putative	60S ribosomal protein L10, putative
Pf3D7_03_v3-977088|PF3D7_0913000	Pf3D7_03_v3-977088	PF3D7_0913000	distant trans	syn	PF3D7_0323200	conserved Plasmodium protein, unknown function		conserved protein, unknown function
Pf3D7_03_v3-979327|PF3D7_1323500	Pf3D7_03_v3-979327	PF3D7_1323500	distant trans	syn	PF3D7_0323300	conserved protein, unknown function		plasmepsin V
Pf3D7_04_v3-1004746|PF3D7_1238400	Pf3D7_04_v3-1004746	PF3D7_1238400	distant trans	nsy	PF3D7_0422200	erythrocyte membrane-associated antigen		conserved Plasmodium protein, unknown function
Pf3D7_04_v3-1004930|PF3D7_1232300	Pf3D7_04_v3-1004930	PF3D7_1232300	distant trans	nsy	PF3D7_0422200	erythrocyte membrane-associated antigen		cytochrome b5, putative
Pf3D7_04_v3-1006336|PF3D7_0311000	Pf3D7_04_v3-1006336	PF3D7_0311000	distant trans	nsy	PF3D7_0422200	erythrocyte membrane-associated antigen		conserved Plasmodium protein, unknown function
Pf3D7_04_v3-1031731|PF3D7_1347800	Pf3D7_04_v3-1031731	PF3D7_1347800	distant trans	syn	PF3D7_0422500	pre-mRNA-splicing helicase BRR2, putative		leucine-rich repeat protein
Pf3D7_04_v3-1031731|PF3D7_1406400	Pf3D7_04_v3-1031731	PF3D7_1406400	distant trans	syn	PF3D7_0422500	pre-mRNA-splicing helicase BRR2, putative		pentatricopeptide repeat domain-containing protein, putative
Pf3D7_04_v3-1035496|PF3D7_1012300	Pf3D7_04_v3-1035496	PF3D7_1012300	distant trans	syn	PF3D7_0422500	pre-mRNA-splicing helicase BRR2, putative		cytochrome b-c1 complex subunit 7, putative
Pf3D7_04_v3-1035496|PF3D7_1417100	Pf3D7_04_v3-1035496	PF3D7_1417100	distant trans	syn	PF3D7_0422500	pre-mRNA-splicing helicase BRR2, putative		conserved Plasmodium protein, unknown function
Pf3D7_04_v3-1048709|PF3D7_1000200	Pf3D7_04_v3-1048709	PF3D7_1000200	distant trans	inter	PF3D7_0423000|+|PF3D7_0423100|-	conserved Plasmodium protein, unknown function	AP-4 complex subunit sigma, putative	rifin
Pf3D7_04_v3-1051722|PF3D7_1000200	Pf3D7_04_v3-1051722	PF3D7_1000200	distant trans	nsy	PF3D7_0423300	conserved Plasmodium protein, unknown function		rifin
Pf3D7_04_v3-1063872|PF3D7_0211900	Pf3D7_04_v3-1063872	PF3D7_0211900	distant trans	syn	PF3D7_0423600	conserved Plasmodium protein, unknown function		conserved Plasmodium protein, unknown function
Pf3D7_04_v3-1063872|PF3D7_0919600	Pf3D7_04_v3-1063872	PF3D7_0919600	distant trans	syn	PF3D7_0423600	conserved Plasmodium protein, unknown function		dolichyl-diphosphooligosaccharide--protein glycosyltransferase, putative
Pf3D7_04_v3-1063872|PF3D7_1012300	Pf3D7_04_v3-1063872	PF3D7_1012300	distant trans	syn	PF3D7_0423600	conserved Plasmodium protein, unknown function		cytochrome b-c1 complex subunit 7, putative
Pf3D7_04_v3-1063872|PF3D7_1215100	Pf3D7_04_v3-1063872	PF3D7_1215100	distant trans	syn	PF3D7_0423600	conserved Plasmodium protein, unknown function		conserved Plasmodium protein, unknown function
Pf3D7_04_v3-1063872|PF3D7_1250200	Pf3D7_04_v3-1063872	PF3D7_1250200	distant trans	syn	PF3D7_0423600	conserved Plasmodium protein, unknown function		conserved Plasmodium membrane protein, unknown function
Pf3D7_04_v3-1063872|PF3D7_1304500	Pf3D7_04_v3-1063872	PF3D7_1304500	distant trans	syn	PF3D7_0423600	conserved Plasmodium protein, unknown function		small heat shock protein, putative
Pf3D7_04_v3-1063872|PF3D7_1452000	Pf3D7_04_v3-1063872	PF3D7_1452000	distant trans	syn	PF3D7_0423600	conserved Plasmodium protein, unknown function		rhoptry neck protein 2
Pf3D7_04_v3-1100038|PF3D7_0115000	Pf3D7_04_v3-1100038	PF3D7_0115000	distant trans	nsy	PF3D7_0424400	surface-associated interspersed protein 4.2 (SURFIN 4.2)		surface-associated interspersed protein 1.3 (SURFIN 1.3)
Pf3D7_04_v3-1100049|PF3D7_1449100	Pf3D7_04_v3-1100049	PF3D7_1449100	distant trans	nsy	PF3D7_0424400	surface-associated interspersed protein 4.2 (SURFIN 4.2)		conserved Plasmodium protein, unknown function
Pf3D7_04_v3-1100318|PF3D7_1373500	Pf3D7_04_v3-1100318	PF3D7_1373500	distant trans	nsy	PF3D7_0424400	surface-associated interspersed protein 4.2 (SURFIN 4.2)		erythrocyte membrane protein 1, PfEMP1
Pf3D7_04_v3-1100399|PF3D7_1204900	Pf3D7_04_v3-1100399	PF3D7_1204900	distant trans	nsy	PF3D7_0424400	surface-associated interspersed protein 4.2 (SURFIN 4.2)		probable protein, unknown function
Pf3D7_04_v3-1100499|PF3D7_1024600	Pf3D7_04_v3-1100499	PF3D7_1024600	distant trans	nsy	PF3D7_0424400	surface-associated interspersed protein 4.2 (SURFIN 4.2)		RAP protein, putative
Pf3D7_04_v3-1100955|PF3D7_1352600	Pf3D7_04_v3-1100955	PF3D7_1352600	distant trans	nsy	PF3D7_0424400	surface-associated interspersed protein 4.2 (SURFIN 4.2)		protein kinase, putative
Pf3D7_04_v3-1101476|PF3D7_1224100	Pf3D7_04_v3-1101476	PF3D7_1224100	distant trans	nsy	PF3D7_0424400	surface-associated interspersed protein 4.2 (SURFIN 4.2)		conserved Plasmodium protein, unknown function
Pf3D7_04_v3-110694|PF3D7_0504900	Pf3D7_04_v3-110694	PF3D7_0504900	distant trans	nsy	PF3D7_0401900	acyl-CoA synthetase		conserved protein, unknown function
Pf3D7_04_v3-1118076|PF3D7_0321300	Pf3D7_04_v3-1118076	PF3D7_0321300	distant trans	inter	PF3D7_0424600|-|PF3D7_0424700|+	Plasmodium exported protein (PHISTb), unknown function	serine/threonine protein kinase, FIKK family	conserved Plasmodium protein, unknown function
Pf3D7_04_v3-1121457|PF3D7_0402600	Pf3D7_04_v3-1121457	PF3D7_0402600	distant cis	nsy	PF3D7_0424700	serine/threonine protein kinase, FIKK family		stevor
Pf3D7_04_v3-1121457|PF3D7_0511900	Pf3D7_04_v3-1121457	PF3D7_0511900	distant trans	nsy	PF3D7_0424700	serine/threonine protein kinase, FIKK family		conserved Plasmodium protein, unknown function
Pf3D7_04_v3-1121457|PF3D7_1001300	Pf3D7_04_v3-1121457	PF3D7_1001300	distant trans	nsy	PF3D7_0424700	serine/threonine protein kinase, FIKK family		Plasmodium exported protein (PHISTa), unknown function
Pf3D7_04_v3-1121457|PF3D7_1134400	Pf3D7_04_v3-1121457	PF3D7_1134400	distant trans	nsy	PF3D7_0424700	serine/threonine protein kinase, FIKK family		conserved Plasmodium protein, unknown function
Pf3D7_04_v3-1121591|PF3D7_0111000	Pf3D7_04_v3-1121591	PF3D7_0111000	distant trans	syn	PF3D7_0424700	serine/threonine protein kinase, FIKK family		kinesin-8, putative
Pf3D7_04_v3-1124506|PF3D7_0901300	Pf3D7_04_v3-1124506	PF3D7_0901300	distant trans	syn	PF3D7_0424800	Plasmodium exported protein (PHISTb), unknown function		rifin
Pf3D7_04_v3-1126811|PF3D7_0611300	Pf3D7_04_v3-1126811	PF3D7_0611300	distant trans	inter	PF3D7_0424800|+|PF3D7_0424900|+	Plasmodium exported protein (PHISTb), unknown function	Plasmodium exported protein (PHISTa), unknown function	conserved Apicomplexan protein, unknown function
Pf3D7_04_v3-1126825|PF3D7_0611300	Pf3D7_04_v3-1126825	PF3D7_0611300	distant trans	inter	PF3D7_0424800|+|PF3D7_0424900|+	Plasmodium exported protein (PHISTb), unknown function	Plasmodium exported protein (PHISTa), unknown function	conserved Apicomplexan protein, unknown function
Pf3D7_04_v3-1128499|PF3D7_0424900	Pf3D7_04_v3-1128499	PF3D7_0424900	local	syn	PF3D7_0424900	Plasmodium exported protein (PHISTa), unknown function		Plasmodium exported protein (PHISTa), unknown function
Pf3D7_04_v3-1128546|PF3D7_1371900	Pf3D7_04_v3-1128546	PF3D7_1371900	distant trans	nsy	PF3D7_0424900	Plasmodium exported protein (PHISTa), unknown function		Plasmodium exported protein, unknown function
Pf3D7_04_v3-1128547|PF3D7_1371900	Pf3D7_04_v3-1128547	PF3D7_1371900	distant trans	nsy	PF3D7_0424900	Plasmodium exported protein (PHISTa), unknown function		Plasmodium exported protein, unknown function
Pf3D7_04_v3-1128971|PF3D7_0936200	Pf3D7_04_v3-1128971	PF3D7_0936200	distant trans	inter	PF3D7_0424900|+|PF3D7_0425000|-	Plasmodium exported protein (PHISTa), unknown function	Plasmodium exported protein, unknown function, pseudogene	Plasmodium exported protein (hyp11), unknown function
Pf3D7_04_v3-1129229|PF3D7_0424900	Pf3D7_04_v3-1129229	PF3D7_0424900	local	inter	PF3D7_0424900|+|PF3D7_0425000|-	Plasmodium exported protein (PHISTa), unknown function	Plasmodium exported protein, unknown function, pseudogene	Plasmodium exported protein (PHISTa), unknown function
Pf3D7_04_v3-1129571|PF3D7_0424900	Pf3D7_04_v3-1129571	PF3D7_0424900	local	inter	PF3D7_0424900|+|PF3D7_0425000|-	Plasmodium exported protein (PHISTa), unknown function	Plasmodium exported protein, unknown function, pseudogene	Plasmodium exported protein (PHISTa), unknown function
Pf3D7_04_v3-1129641|PF3D7_0702500	Pf3D7_04_v3-1129641	PF3D7_0702500	distant trans	inter	PF3D7_0424900|+|PF3D7_0425000|-	Plasmodium exported protein (PHISTa), unknown function	Plasmodium exported protein, unknown function, pseudogene	Plasmodium exported protein, unknown function
Pf3D7_04_v3-1131441|PF3D7_0424900	Pf3D7_04_v3-1131441	PF3D7_0424900	local	inter	PF3D7_0425000|-|PF3D7_0425100|-	Plasmodium exported protein, unknown function, pseudogene	Plasmodium exported protein (hyp6), unknown function	Plasmodium exported protein (PHISTa), unknown function
Pf3D7_04_v3-1131449|PF3D7_0424900	Pf3D7_04_v3-1131449	PF3D7_0424900	local	inter	PF3D7_0425000|-|PF3D7_0425100|-	Plasmodium exported protein, unknown function, pseudogene	Plasmodium exported protein (hyp6), unknown function	Plasmodium exported protein (PHISTa), unknown function
Pf3D7_04_v3-1131461|PF3D7_0424900	Pf3D7_04_v3-1131461	PF3D7_0424900	local	inter	PF3D7_0425000|-|PF3D7_0425100|-	Plasmodium exported protein, unknown function, pseudogene	Plasmodium exported protein (hyp6), unknown function	Plasmodium exported protein (PHISTa), unknown function
Pf3D7_04_v3-1135091|PF3D7_1479000	Pf3D7_04_v3-1135091	PF3D7_1479000	distant trans	intron	PF3D7_0425100	Plasmodium exported protein (hyp6), unknown function		acyl-CoA synthetase
Pf3D7_04_v3-1135119|PF3D7_1479000	Pf3D7_04_v3-1135119	PF3D7_1479000	distant trans	syn	PF3D7_0425100	Plasmodium exported protein (hyp6), unknown function		acyl-CoA synthetase
Pf3D7_04_v3-1135140|PF3D7_1479000	Pf3D7_04_v3-1135140	PF3D7_1479000	distant trans	nsy	PF3D7_0425100	Plasmodium exported protein (hyp6), unknown function		acyl-CoA synthetase
Pf3D7_04_v3-1136009|PF3D7_1303700	Pf3D7_04_v3-1136009	PF3D7_1303700	distant trans	inter	PF3D7_0425100|-|PF3D7_0425200|+	Plasmodium exported protein (hyp6), unknown function	Plasmodium exported protein (hyp15), unknown function	conserved Plasmodium protein, unknown function
Pf3D7_04_v3-1139263|PF3D7_0319800	Pf3D7_04_v3-1139263	PF3D7_0319800	distant trans	inter	PF3D7_0425200|+|PF3D7_0425300|+	Plasmodium exported protein (hyp15), unknown function	Plasmodium exported protein (PHISTa), unknown function, pseudogene	conserved Plasmodium protein, unknown function
Pf3D7_04_v3-1139263|PF3D7_0823200	Pf3D7_04_v3-1139263	PF3D7_0823200	distant trans	inter	PF3D7_0425200|+|PF3D7_0425300|+	Plasmodium exported protein (hyp15), unknown function	Plasmodium exported protein (PHISTa), unknown function, pseudogene	RNA-binding protein, putative
Pf3D7_04_v3-1139834|PF3D7_0823200	Pf3D7_04_v3-1139834	PF3D7_0823200	distant trans	inter	PF3D7_0425200|+|PF3D7_0425300|+	Plasmodium exported protein (hyp15), unknown function	Plasmodium exported protein (PHISTa), unknown function, pseudogene	RNA-binding protein, putative
Pf3D7_04_v3-1140798|PF3D7_1314600	Pf3D7_04_v3-1140798	PF3D7_1314600	distant trans	inter	PF3D7_0425200|+|PF3D7_0425300|+	Plasmodium exported protein (hyp15), unknown function	Plasmodium exported protein (PHISTa), unknown function, pseudogene	lipoate-protein ligase 1
Pf3D7_04_v3-1140859|PF3D7_1314600	Pf3D7_04_v3-1140859	PF3D7_1314600	distant trans	inter	PF3D7_0425200|+|PF3D7_0425300|+	Plasmodium exported protein (hyp15), unknown function	Plasmodium exported protein (PHISTa), unknown function, pseudogene	lipoate-protein ligase 1
Pf3D7_04_v3-1140864|PF3D7_1314600	Pf3D7_04_v3-1140864	PF3D7_1314600	distant trans	inter	PF3D7_0425200|+|PF3D7_0425300|+	Plasmodium exported protein (hyp15), unknown function	Plasmodium exported protein (PHISTa), unknown function, pseudogene	lipoate-protein ligase 1
Pf3D7_04_v3-1140870|PF3D7_1314600	Pf3D7_04_v3-1140870	PF3D7_1314600	distant trans	inter	PF3D7_0425200|+|PF3D7_0425300|+	Plasmodium exported protein (hyp15), unknown function	Plasmodium exported protein (PHISTa), unknown function, pseudogene	lipoate-protein ligase 1
Pf3D7_04_v3-1141018|PF3D7_0510100	Pf3D7_04_v3-1141018	PF3D7_0510100	distant trans	inter	PF3D7_0425200|+|PF3D7_0425300|+	Plasmodium exported protein (hyp15), unknown function	Plasmodium exported protein (PHISTa), unknown function, pseudogene	conserved Plasmodium protein, unknown function
Pf3D7_04_v3-1141154|PF3D7_0510100	Pf3D7_04_v3-1141154	PF3D7_0510100	distant trans	inter	PF3D7_0425200|+|PF3D7_0425300|+	Plasmodium exported protein (hyp15), unknown function	Plasmodium exported protein (PHISTa), unknown function, pseudogene	conserved Plasmodium protein, unknown function
Pf3D7_04_v3-1141160|PF3D7_0510100	Pf3D7_04_v3-1141160	PF3D7_0510100	distant trans	inter	PF3D7_0425200|+|PF3D7_0425300|+	Plasmodium exported protein (hyp15), unknown function	Plasmodium exported protein (PHISTa), unknown function, pseudogene	conserved Plasmodium protein, unknown function
Pf3D7_04_v3-120977|PF3D7_0816400	Pf3D7_04_v3-120977	PF3D7_0816400	distant trans	inter	PF3D7_0402000|-|PF3D7_0402100|-	Plasmodium exported protein (PHISTa), unknown function	Plasmodium exported protein (PHISTb), unknown function	EF-hand calcium-binding domain-containing protein
Pf3D7_04_v3-132478|PF3D7_0402200	Pf3D7_04_v3-132478	PF3D7_0402200	local	nsy	PF3D7_0402200	surface-associated interspersed protein 4.1 (SURFIN 4.1), pseudogene		surface-associated interspersed protein 4.1 (SURFIN 4.1), pseudogene
Pf3D7_04_v3-132487|PF3D7_0402200	Pf3D7_04_v3-132487	PF3D7_0402200	local	nsy	PF3D7_0402200	surface-associated interspersed protein 4.1 (SURFIN 4.1), pseudogene		surface-associated interspersed protein 4.1 (SURFIN 4.1), pseudogene
Pf3D7_04_v3-132488|PF3D7_0402200	Pf3D7_04_v3-132488	PF3D7_0402200	local	nsy	PF3D7_0402200	surface-associated interspersed protein 4.1 (SURFIN 4.1), pseudogene		surface-associated interspersed protein 4.1 (SURFIN 4.1), pseudogene
Pf3D7_04_v3-132501|PF3D7_0402200	Pf3D7_04_v3-132501	PF3D7_0402200	local	syn	PF3D7_0402200	surface-associated interspersed protein 4.1 (SURFIN 4.1), pseudogene		surface-associated interspersed protein 4.1 (SURFIN 4.1), pseudogene
Pf3D7_04_v3-132503|PF3D7_0402200	Pf3D7_04_v3-132503	PF3D7_0402200	local	nsy	PF3D7_0402200	surface-associated interspersed protein 4.1 (SURFIN 4.1), pseudogene		surface-associated interspersed protein 4.1 (SURFIN 4.1), pseudogene
Pf3D7_04_v3-132509|PF3D7_0402200	Pf3D7_04_v3-132509	PF3D7_0402200	local	nsy	PF3D7_0402200	surface-associated interspersed protein 4.1 (SURFIN 4.1), pseudogene		surface-associated interspersed protein 4.1 (SURFIN 4.1), pseudogene
Pf3D7_04_v3-133162|PF3D7_0402200	Pf3D7_04_v3-133162	PF3D7_0402200	local	nsy	PF3D7_0402200	surface-associated interspersed protein 4.1 (SURFIN 4.1), pseudogene		surface-associated interspersed protein 4.1 (SURFIN 4.1), pseudogene
Pf3D7_04_v3-133165|PF3D7_0402200	Pf3D7_04_v3-133165	PF3D7_0402200	local	nsy	PF3D7_0402200	surface-associated interspersed protein 4.1 (SURFIN 4.1), pseudogene		surface-associated interspersed protein 4.1 (SURFIN 4.1), pseudogene
Pf3D7_04_v3-133167|PF3D7_0402200	Pf3D7_04_v3-133167	PF3D7_0402200	local	nsy	PF3D7_0402200	surface-associated interspersed protein 4.1 (SURFIN 4.1), pseudogene		surface-associated interspersed protein 4.1 (SURFIN 4.1), pseudogene
Pf3D7_04_v3-133175|PF3D7_0402200	Pf3D7_04_v3-133175	PF3D7_0402200	local	nsy	PF3D7_0402200	surface-associated interspersed protein 4.1 (SURFIN 4.1), pseudogene		surface-associated interspersed protein 4.1 (SURFIN 4.1), pseudogene
Pf3D7_04_v3-133176|PF3D7_0402200	Pf3D7_04_v3-133176	PF3D7_0402200	local	syn	PF3D7_0402200	surface-associated interspersed protein 4.1 (SURFIN 4.1), pseudogene		surface-associated interspersed protein 4.1 (SURFIN 4.1), pseudogene
Pf3D7_04_v3-133179|PF3D7_0402200	Pf3D7_04_v3-133179	PF3D7_0402200	local	syn	PF3D7_0402200	surface-associated interspersed protein 4.1 (SURFIN 4.1), pseudogene		surface-associated interspersed protein 4.1 (SURFIN 4.1), pseudogene
Pf3D7_04_v3-133203|PF3D7_1223700	Pf3D7_04_v3-133203	PF3D7_1223700	distant trans	syn	PF3D7_0402200	surface-associated interspersed protein 4.1 (SURFIN 4.1), pseudogene		vacuolar iron transporter
Pf3D7_04_v3-133203|PF3D7_1333100	Pf3D7_04_v3-133203	PF3D7_1333100	distant trans	syn	PF3D7_0402200	surface-associated interspersed protein 4.1 (SURFIN 4.1), pseudogene		conserved Plasmodium protein, unknown function
Pf3D7_04_v3-133283|PF3D7_1223700	Pf3D7_04_v3-133283	PF3D7_1223700	distant trans	nsy	PF3D7_0402200	surface-associated interspersed protein 4.1 (SURFIN 4.1), pseudogene		vacuolar iron transporter
Pf3D7_04_v3-133624|PF3D7_0713400	Pf3D7_04_v3-133624	PF3D7_0713400	distant trans	nsy	PF3D7_0402200	surface-associated interspersed protein 4.1 (SURFIN 4.1), pseudogene		serpentine receptor, putative
Pf3D7_04_v3-133624|PF3D7_1471500	Pf3D7_04_v3-133624	PF3D7_1471500	distant trans	nsy	PF3D7_0402200	surface-associated interspersed protein 4.1 (SURFIN 4.1), pseudogene		conserved protein, unknown function
Pf3D7_04_v3-134269|PF3D7_1200200	Pf3D7_04_v3-134269	PF3D7_1200200	distant trans	nsy	PF3D7_0402200	surface-associated interspersed protein 4.1 (SURFIN 4.1), pseudogene		rifin
Pf3D7_04_v3-156545|PF3D7_0628200	Pf3D7_04_v3-156545	PF3D7_0628200	distant trans	syn	PF3D7_0402500	rifin, pseudogene		eukaryotic translation initiation factor 2-alpha kinase
Pf3D7_04_v3-156545|PF3D7_1475300	Pf3D7_04_v3-156545	PF3D7_1475300	distant trans	syn	PF3D7_0402500	rifin, pseudogene		cytochrome c oxidase assembly protein COX11, putative
Pf3D7_04_v3-156546|PF3D7_0628200	Pf3D7_04_v3-156546	PF3D7_0628200	distant trans	nsy	PF3D7_0402500	rifin, pseudogene		eukaryotic translation initiation factor 2-alpha kinase
Pf3D7_04_v3-156546|PF3D7_1475300	Pf3D7_04_v3-156546	PF3D7_1475300	distant trans	nsy	PF3D7_0402500	rifin, pseudogene		cytochrome c oxidase assembly protein COX11, putative
Pf3D7_04_v3-164934|PF3D7_1305700	Pf3D7_04_v3-164934	PF3D7_1305700	distant trans	inter	PF3D7_0402700|-|PF3D7_0402800|+	rifin, pseudogene	erythrocyte membrane protein 1 (PfEMP1), pseudogene	conserved Plasmodium protein, unknown function
Pf3D7_04_v3-164934|PF3D7_1471200	Pf3D7_04_v3-164934	PF3D7_1471200	distant trans	inter	PF3D7_0402700|-|PF3D7_0402800|+	rifin, pseudogene	erythrocyte membrane protein 1 (PfEMP1), pseudogene	inorganic anion exchanger, inorganic anion antiporter
Pf3D7_04_v3-268155|PF3D7_0404900	Pf3D7_04_v3-268155	PF3D7_0404900	local	nsy	PF3D7_0404900	6-cysteine protein		6-cysteine protein
Pf3D7_04_v3-282524|PF3D7_1455200	Pf3D7_04_v3-282524	PF3D7_1455200	distant trans	nsy	PF3D7_0405300	liver specific protein 2, putative		methyltransferase, putative, unspecified product
Pf3D7_04_v3-315502|PF3D7_0315700	Pf3D7_04_v3-315502	PF3D7_0315700	distant trans	inter	PF3D7_0405700|-|PF3D7_0405800|+	lysine decarboxylase, putative	conserved Plasmodium protein, unknown function	conserved Plasmodium membrane protein, unknown function
Pf3D7_04_v3-390431|PF3D7_0825100	Pf3D7_04_v3-390431	PF3D7_0825100	distant trans	syn	PF3D7_0407800	conserved Plasmodium protein, unknown function		ankyrin-repeat protein, putative
Pf3D7_04_v3-437631|PF3D7_1247700	Pf3D7_04_v3-437631	PF3D7_1247700	distant trans	nsy	PF3D7_0409100	U4/U6 small nuclear ribonucleoprotein PRP31, putative		conserved Plasmodium protein, unknown function
Pf3D7_04_v3-459056|PF3D7_1031200	Pf3D7_04_v3-459056	PF3D7_1031200	distant trans	inter	PF3D7_0409700|+|PF3D7_0409800|+	peptide chain release factor 2	zinc finger protein, putative	MORN repeat-containing protein 1
Pf3D7_04_v3-486213|PF3D7_0304200	Pf3D7_04_v3-486213	PF3D7_0304200	distant trans	nsy	PF3D7_0410800	conserved Plasmodium protein, unknown function		EH domain-containing protein
Pf3D7_04_v3-489710|PF3D7_1110600	Pf3D7_04_v3-489710	PF3D7_1110600	distant trans	syn	PF3D7_0410800	conserved Plasmodium protein, unknown function		mitochondrial ribosomal protein L11 precursor, putative
Pf3D7_04_v3-491057|PF3D7_0404200	Pf3D7_04_v3-491057	PF3D7_0404200	distant cis	syn	PF3D7_0410900	conserved Plasmodium protein, unknown function		conserved Plasmodium protein, unknown function
Pf3D7_04_v3-491057|PF3D7_0707300	Pf3D7_04_v3-491057	PF3D7_0707300	distant trans	syn	PF3D7_0410900	conserved Plasmodium protein, unknown function		rhoptry-associated membrane antigen
Pf3D7_04_v3-539849|PF3D7_0901300	Pf3D7_04_v3-539849	PF3D7_0901300	distant trans	inter	PF3D7_0412000|+|PF3D7_0412100|-	conserved Plasmodium protein, unknown function	mitochondrial ribosomal protein S12 precursor, putative	rifin
Pf3D7_04_v3-540350|PF3D7_0105900	Pf3D7_04_v3-540350	PF3D7_0105900	distant trans	syn	PF3D7_0412100	mitochondrial ribosomal protein S12 precursor, putative		DNA binding protein, putative
Pf3D7_04_v3-544062|PF3D7_1340900	Pf3D7_04_v3-544062	PF3D7_1340900	distant trans	syn	PF3D7_0412300	phosphopantothenoylcysteine synthetase, putative		sodium-dependent phosphate transporter
Pf3D7_04_v3-545591|PF3D7_1469200	Pf3D7_04_v3-545591	PF3D7_1469200	distant trans	inter	PF3D7_0412300|+|PF3D7_0412400|-	phosphopantothenoylcysteine synthetase, putative	erythrocyte membrane protein 1, PfEMP1	shewanella-like protein phosphatase 1, putative
Pf3D7_04_v3-621475|PF3D7_0216300	Pf3D7_04_v3-621475	PF3D7_0216300	distant trans	inter	PF3D7_0413700|-|PF3D7_0413800|+	lysine decarboxylase-like protein, putative	50S ribosomal protein L10, putative	conserved Plasmodium protein, unknown function
Pf3D7_04_v3-630130|PF3D7_0709600	Pf3D7_04_v3-630130	PF3D7_0709600	distant trans	syn	PF3D7_0414000	structural maintenance of chromosomes protein 3, putative		ribonucleases P/MRP protein subunit POP1, putative
Pf3D7_04_v3-634171|PF3D7_0213700	Pf3D7_04_v3-634171	PF3D7_0213700	distant trans	nsy	PF3D7_0414100	conserved Plasmodium membrane protein, unknown function		conserved protein, unknown function
Pf3D7_04_v3-634487|PF3D7_0213700	Pf3D7_04_v3-634487	PF3D7_0213700	distant trans	nsy	PF3D7_0414100	conserved Plasmodium membrane protein, unknown function		conserved protein, unknown function
Pf3D7_04_v3-634487|PF3D7_0813100	Pf3D7_04_v3-634487	PF3D7_0813100	distant trans	nsy	PF3D7_0414100	conserved Plasmodium membrane protein, unknown function		conserved Plasmodium protein, unknown function
Pf3D7_04_v3-634833|PF3D7_1307800	Pf3D7_04_v3-634833	PF3D7_1307800	distant trans	intron	PF3D7_0414100	conserved Plasmodium membrane protein, unknown function		fork head domain protein, putative
Pf3D7_04_v3-644562|PF3D7_1041000	Pf3D7_04_v3-644562	PF3D7_1041000	distant trans	inter	PF3D7_0414100|-|PF3D7_0414200|-	conserved Plasmodium membrane protein, unknown function	calmodulin-like protein	rifin
Pf3D7_04_v3-644627|PF3D7_1041000	Pf3D7_04_v3-644627	PF3D7_1041000	distant trans	inter	PF3D7_0414100|-|PF3D7_0414200|-	conserved Plasmodium membrane protein, unknown function	calmodulin-like protein	rifin
Pf3D7_04_v3-648101|PF3D7_0421300	Pf3D7_04_v3-648101	PF3D7_0421300	distant cis	syn	PF3D7_0414200.2			erythrocyte membrane protein 1, PfEMP1
Pf3D7_04_v3-651319|PF3D7_1235800	Pf3D7_04_v3-651319	PF3D7_1235800	distant trans	inter	PF3D7_0414300|-|PF3D7_0414400|+	Rab5-interacting protein, putative	conserved Plasmodium protein, unknown function	conserved Plasmodium protein, unknown function
Pf3D7_04_v3-666256|PF3D7_0904000	Pf3D7_04_v3-666256	PF3D7_0904000	distant trans	intron	PF3D7_0414900	armadillo-domain containing rhoptry protein		GTPase-activating protein, putative
Pf3D7_04_v3-667395|PF3D7_1413500	Pf3D7_04_v3-667395	PF3D7_1413500	distant trans	intron	PF3D7_0414900	armadillo-domain containing rhoptry protein		FeS assembly ATPase SufC
Pf3D7_04_v3-673790|PF3D7_1462700	Pf3D7_04_v3-673790	PF3D7_1462700	distant trans	syn	PF3D7_0415200	conserved Plasmodium protein, unknown function		cytochrome c1 precursor, putative
Pf3D7_04_v3-682171|PF3D7_1239200	Pf3D7_04_v3-682171	PF3D7_1239200	distant trans	nsy	PF3D7_0415300	cdc2-related protein kinase 3		transcription factor with AP2 domain(s)
Pf3D7_04_v3-765437|PF3D7_1033100	Pf3D7_04_v3-765437	PF3D7_1033100	distant trans	syn	PF3D7_0417400	conserved Plasmodium protein, unknown function		S-adenosylmethionine decarboxylase/ornithine decarboxylase
Pf3D7_04_v3-792257|PF3D7_0816400	Pf3D7_04_v3-792257	PF3D7_0816400	distant trans	nsy	PF3D7_0417900	conserved Plasmodium protein, unknown function		EF-hand calcium-binding domain-containing protein
Pf3D7_04_v3-797761|PF3D7_0107400	Pf3D7_04_v3-797761	PF3D7_0107400	distant trans	nsy	PF3D7_0418000	conserved Plasmodium protein, unknown function		conserved Apicomplexan protein, unknown function
Pf3D7_04_v3-797792|PF3D7_0404200	Pf3D7_04_v3-797792	PF3D7_0404200	distant cis	nsy	PF3D7_0418000	conserved Plasmodium protein, unknown function		conserved Plasmodium protein, unknown function
Pf3D7_04_v3-820039|PF3D7_1415000	Pf3D7_04_v3-820039	PF3D7_1415000	distant trans	nsy	PF3D7_0418300	conserved Plasmodium protein, unknown function		uracil-DNA glycosylase
Pf3D7_04_v3-821054|PF3D7_1415000	Pf3D7_04_v3-821054	PF3D7_1415000	distant trans	syn	PF3D7_0418300	conserved Plasmodium protein, unknown function		uracil-DNA glycosylase
Pf3D7_04_v3-831954|PF3D7_1039700	Pf3D7_04_v3-831954	PF3D7_1039700	distant trans	syn	PF3D7_0418500	trafficking protein particle complex subunit 3, putative		Pfmc-2TM Maurer's cleft two transmembrane protein
Pf3D7_04_v3-840538|PF3D7_1404800	Pf3D7_04_v3-840538	PF3D7_1404800	distant trans	inter	PF3D7_0418600|+|PF3D7_0418700|+	regulator of chromosome condensation, putative	RNA-binding protein NOB1, putative	conserved Plasmodium protein, unknown function
Pf3D7_04_v3-848597|PF3D7_1200200	Pf3D7_04_v3-848597	PF3D7_1200200	distant trans	syn	PF3D7_0418900	conserved Plasmodium protein, unknown function		rifin
Pf3D7_04_v3-856227|PF3D7_1139500	Pf3D7_04_v3-856227	PF3D7_1139500	distant trans	nsy	PF3D7_0419300	conserved Plasmodium protein, unknown function		AAA family ATPase, putative, unspecified product
Pf3D7_04_v3-856227|PF3D7_1200200	Pf3D7_04_v3-856227	PF3D7_1200200	distant trans	nsy	PF3D7_0419300	conserved Plasmodium protein, unknown function		rifin
Pf3D7_04_v3-858832|PF3D7_0923200	Pf3D7_04_v3-858832	PF3D7_0923200	distant trans	nsy	PF3D7_0419400	conserved Plasmodium protein, unknown function		nitric oxide synthase, putative
Pf3D7_04_v3-868108|PF3D7_1365400	Pf3D7_04_v3-868108	PF3D7_1365400	distant trans	nsy	PF3D7_0419500	conserved Plasmodium membrane protein, unknown function		ubiquitin-activating enzyme
Pf3D7_04_v3-887796|PF3D7_1119600	Pf3D7_04_v3-887796	PF3D7_1119600	distant trans	syn	PF3D7_0419900	phosphatidylinositol 4-kinase, putative		ATP-dependent zinc metalloprotease FTSH, putative
Pf3D7_04_v3-887796|PF3D7_1211000	Pf3D7_04_v3-887796	PF3D7_1211000	distant trans	syn	PF3D7_0419900	phosphatidylinositol 4-kinase, putative		kinesin-7, putative
Pf3D7_04_v3-890347|PF3D7_1012300	Pf3D7_04_v3-890347	PF3D7_1012300	distant trans	nsy	PF3D7_0419900	phosphatidylinositol 4-kinase, putative		cytochrome b-c1 complex subunit 7, putative
Pf3D7_04_v3-893719|PF3D7_0410600	Pf3D7_04_v3-893719	PF3D7_0410600	distant cis	intron	PF3D7_0419900	phosphatidylinositol 4-kinase, putative		conserved Plasmodium protein, unknown function
Pf3D7_04_v3-899915|PF3D7_1006800	Pf3D7_04_v3-899915	PF3D7_1006800	distant trans	nsy	PF3D7_0420000	zinc finger protein, putative		single-strand telomeric DNA-binding protein GBP2, putative
Pf3D7_04_v3-901197|PF3D7_1438400	Pf3D7_04_v3-901197	PF3D7_1438400	distant trans	syn	PF3D7_0420000	zinc finger protein, putative		metacaspase-like protein
Pf3D7_04_v3-903891|PF3D7_0805700	Pf3D7_04_v3-903891	PF3D7_0805700	distant trans	nsy	PF3D7_0420000	zinc finger protein, putative		serine/threonine protein kinase, FIKK family
Pf3D7_04_v3-903891|PF3D7_1025400	Pf3D7_04_v3-903891	PF3D7_1025400	distant trans	nsy	PF3D7_0420000	zinc finger protein, putative		conserved Plasmodium membrane protein, unknown function
Pf3D7_04_v3-903891|PF3D7_1315300	Pf3D7_04_v3-903891	PF3D7_1315300	distant trans	nsy	PF3D7_0420000	zinc finger protein, putative		conserved Plasmodium protein, unknown function
Pf3D7_04_v3-903891|PF3D7_1442700	Pf3D7_04_v3-903891	PF3D7_1442700	distant trans	nsy	PF3D7_0420000	zinc finger protein, putative		conserved Plasmodium protein, unknown function
Pf3D7_04_v3-903891|PF3D7_1459300	Pf3D7_04_v3-903891	PF3D7_1459300	distant trans	nsy	PF3D7_0420000	zinc finger protein, putative		OPA3-like protein, putative
Pf3D7_04_v3-903950|PF3D7_1025400	Pf3D7_04_v3-903950	PF3D7_1025400	distant trans	nsy	PF3D7_0420000	zinc finger protein, putative		conserved Plasmodium membrane protein, unknown function
Pf3D7_04_v3-903950|PF3D7_1315300	Pf3D7_04_v3-903950	PF3D7_1315300	distant trans	nsy	PF3D7_0420000	zinc finger protein, putative		conserved Plasmodium protein, unknown function
Pf3D7_04_v3-903950|PF3D7_1442700	Pf3D7_04_v3-903950	PF3D7_1442700	distant trans	nsy	PF3D7_0420000	zinc finger protein, putative		conserved Plasmodium protein, unknown function
Pf3D7_04_v3-903950|PF3D7_1459300	Pf3D7_04_v3-903950	PF3D7_1459300	distant trans	nsy	PF3D7_0420000	zinc finger protein, putative		OPA3-like protein, putative
Pf3D7_04_v3-909361|PF3D7_0805700	Pf3D7_04_v3-909361	PF3D7_0805700	distant trans	inter	PF3D7_0420100|+|PF3D7_0420200|+	serine/threonine protein kinase RIO2	holo-[acyl-carrier-protein] synthase, putative	serine/threonine protein kinase, FIKK family
Pf3D7_04_v3-909361|PF3D7_1025400	Pf3D7_04_v3-909361	PF3D7_1025400	distant trans	inter	PF3D7_0420100|+|PF3D7_0420200|+	serine/threonine protein kinase RIO2	holo-[acyl-carrier-protein] synthase, putative	conserved Plasmodium membrane protein, unknown function
Pf3D7_04_v3-909361|PF3D7_1315300	Pf3D7_04_v3-909361	PF3D7_1315300	distant trans	inter	PF3D7_0420100|+|PF3D7_0420200|+	serine/threonine protein kinase RIO2	holo-[acyl-carrier-protein] synthase, putative	conserved Plasmodium protein, unknown function
Pf3D7_04_v3-909361|PF3D7_1321500	Pf3D7_04_v3-909361	PF3D7_1321500	distant trans	inter	PF3D7_0420100|+|PF3D7_0420200|+	serine/threonine protein kinase RIO2	holo-[acyl-carrier-protein] synthase, putative	3', 5'-cyclic nucleotide phosphodiesterase, putative
Pf3D7_04_v3-909361|PF3D7_1442700	Pf3D7_04_v3-909361	PF3D7_1442700	distant trans	inter	PF3D7_0420100|+|PF3D7_0420200|+	serine/threonine protein kinase RIO2	holo-[acyl-carrier-protein] synthase, putative	conserved Plasmodium protein, unknown function
Pf3D7_04_v3-909361|PF3D7_1459300	Pf3D7_04_v3-909361	PF3D7_1459300	distant trans	inter	PF3D7_0420100|+|PF3D7_0420200|+	serine/threonine protein kinase RIO2	holo-[acyl-carrier-protein] synthase, putative	OPA3-like protein, putative
Pf3D7_04_v3-910460|PF3D7_1023200	Pf3D7_04_v3-910460	PF3D7_1023200	distant trans	nsy	PF3D7_0420200	holo-[acyl-carrier-protein] synthase, putative		orotidine 5'-phosphate decarboxylase
Pf3D7_04_v3-915165|PF3D7_0211900	Pf3D7_04_v3-915165	PF3D7_0211900	distant trans	inter	PF3D7_0420200|+|PF3D7_0420300|+	holo-[acyl-carrier-protein] synthase, putative	transcription factor with AP2 domain(s)	conserved Plasmodium protein, unknown function
Pf3D7_04_v3-915165|PF3D7_0628800	Pf3D7_04_v3-915165	PF3D7_0628800	distant trans	inter	PF3D7_0420200|+|PF3D7_0420300|+	holo-[acyl-carrier-protein] synthase, putative	transcription factor with AP2 domain(s)	glutamyl-tRNA(Gln) amidotransferase subunit B
Pf3D7_04_v3-915165|PF3D7_0824100	Pf3D7_04_v3-915165	PF3D7_0824100	distant trans	inter	PF3D7_0420200|+|PF3D7_0420300|+	holo-[acyl-carrier-protein] synthase, putative	transcription factor with AP2 domain(s)	exonuclease, putative
Pf3D7_04_v3-915165|PF3D7_1030200	Pf3D7_04_v3-915165	PF3D7_1030200	distant trans	inter	PF3D7_0420200|+|PF3D7_0420300|+	holo-[acyl-carrier-protein] synthase, putative	transcription factor with AP2 domain(s)	claudin-like apicomplexan microneme protein, putative
Pf3D7_04_v3-915165|PF3D7_1459300	Pf3D7_04_v3-915165	PF3D7_1459300	distant trans	inter	PF3D7_0420200|+|PF3D7_0420300|+	holo-[acyl-carrier-protein] synthase, putative	transcription factor with AP2 domain(s)	OPA3-like protein, putative
Pf3D7_04_v3-915706|PF3D7_0211900	Pf3D7_04_v3-915706	PF3D7_0211900	distant trans	inter	PF3D7_0420200|+|PF3D7_0420300|+	holo-[acyl-carrier-protein] synthase, putative	transcription factor with AP2 domain(s)	conserved Plasmodium protein, unknown function
Pf3D7_04_v3-915706|PF3D7_0824100	Pf3D7_04_v3-915706	PF3D7_0824100	distant trans	inter	PF3D7_0420200|+|PF3D7_0420300|+	holo-[acyl-carrier-protein] synthase, putative	transcription factor with AP2 domain(s)	exonuclease, putative
Pf3D7_04_v3-922801|PF3D7_1403300	Pf3D7_04_v3-922801	PF3D7_1403300	distant trans	syn	PF3D7_0420300	transcription factor with AP2 domain(s)		conserved Plasmodium protein, unknown function
Pf3D7_04_v3-927479|PF3D7_0211900	Pf3D7_04_v3-927479	PF3D7_0211900	distant trans	nsy	PF3D7_0420300	transcription factor with AP2 domain(s)		conserved Plasmodium protein, unknown function
Pf3D7_04_v3-93218|PF3D7_1300200	Pf3D7_04_v3-93218	PF3D7_1300200	distant trans	syn	PF3D7_0401600.1			rifin
Pf3D7_04_v3-93227|PF3D7_0617700	Pf3D7_04_v3-93227	PF3D7_0617700	distant trans	syn	PF3D7_0401600.1			rifin
Pf3D7_04_v3-96354|PF3D7_1427600	Pf3D7_04_v3-96354	PF3D7_1427600	distant trans	inter	PF3D7_0401600|-|PF3D7_0401700|+	rifin	Plasmodium exported protein, unknown function, pseudogene	CorA-like Mg2+ transporter protein, putative
Pf3D7_04_v3-98350|PF3D7_1033700	Pf3D7_04_v3-98350	PF3D7_1033700	distant trans	inter	PF3D7_0401600|-|PF3D7_0401700|+	rifin	Plasmodium exported protein, unknown function, pseudogene	bromodomain protein 1
Pf3D7_04_v3-993752|PF3D7_1215600	Pf3D7_04_v3-993752	PF3D7_1215600	distant trans	syn	PF3D7_0421700	conserved Plasmodium protein, unknown function		conserved Plasmodium protein, unknown function
Pf3D7_04_v3-994082|PF3D7_0824100	Pf3D7_04_v3-994082	PF3D7_0824100	distant trans	syn	PF3D7_0421700	conserved Plasmodium protein, unknown function		exonuclease, putative
Pf3D7_04_v3-994082|PF3D7_1307800	Pf3D7_04_v3-994082	PF3D7_1307800	distant trans	syn	PF3D7_0421700	conserved Plasmodium protein, unknown function		fork head domain protein, putative
Pf3D7_04_v3-995970|PF3D7_1205500	Pf3D7_04_v3-995970	PF3D7_1205500	distant trans	inter	PF3D7_0421700|-|PF3D7_0421800|+	conserved Plasmodium protein, unknown function	conserved Plasmodium protein, unknown function	zinc finger protein, putative
Pf3D7_05_v3-1043303|PF3D7_1232300	Pf3D7_05_v3-1043303	PF3D7_1232300	distant trans	nsy	PF3D7_0525100	acyl-CoA synthetase		cytochrome b5, putative
Pf3D7_05_v3-1054943|PF3D7_0724800	Pf3D7_05_v3-1054943	PF3D7_0724800	distant trans	inter	PF3D7_0525300|-|PF3D7_0525400|+	conserved Plasmodium protein, unknown function	G-protein coupled receptor, putative	kelch domain-containing protein, putative
Pf3D7_05_v3-1060108|PF3D7_1467500	Pf3D7_05_v3-1060108	PF3D7_1467500	distant trans	nsy	PF3D7_0525500	WD repeat-containing protein, putative		DNA/RNA-binding protein KIN17, putative
Pf3D7_05_v3-1068472|PF3D7_1423500	Pf3D7_05_v3-1068472	PF3D7_1423500	distant trans	inter	PF3D7_0525600|-|PF3D7_0525700|+	RNA methyltransferase, putative	conserved Plasmodium protein, unknown function	conserved Plasmodium protein, unknown function
Pf3D7_05_v3-1073496|PF3D7_1305100	Pf3D7_05_v3-1073496	PF3D7_1305100	distant trans	inter	PF3D7_0525800|+|PF3D7_0525900|+	inner membrane complex protein 1g, putative	NIMA related kinase 2	conserved Plasmodium protein, unknown function
Pf3D7_05_v3-1108422|PF3D7_1019400	Pf3D7_05_v3-1108422	PF3D7_1019400	distant trans	nsy	PF3D7_0526600	conserved Plasmodium protein, unknown function		60S ribosomal protein L30e, putative
Pf3D7_05_v3-1109432|PF3D7_0726600	Pf3D7_05_v3-1109432	PF3D7_0726600	distant trans	nsy	PF3D7_0526600	conserved Plasmodium protein, unknown function		conserved Plasmodium protein, unknown function
Pf3D7_05_v3-1138712|PF3D7_0606300	Pf3D7_05_v3-1138712	PF3D7_0606300	distant trans	inter	PF3D7_0527300|-|PF3D7_0527400|+	methionine aminopeptidase 1a, putative	conserved Plasmodium protein, unknown function	conserved Plasmodium protein, unknown function
Pf3D7_05_v3-1138712|PF3D7_1429100	Pf3D7_05_v3-1138712	PF3D7_1429100	distant trans	inter	PF3D7_0527300|-|PF3D7_0527400|+	methionine aminopeptidase 1a, putative	conserved Plasmodium protein, unknown function	apicoplast ribosomal protein L15 precursor, putative
Pf3D7_05_v3-1148003|PF3D7_1436100	Pf3D7_05_v3-1148003	PF3D7_1436100	distant trans	intron	PF3D7_0527600	conserved Plasmodium protein, unknown function		conserved Plasmodium membrane protein, unknown function
Pf3D7_05_v3-1157602|PF3D7_1101100	Pf3D7_05_v3-1157602	PF3D7_1101100	distant trans	inter	PF3D7_0528000|-|PF3D7_0528100|-	proteasome maturation factor UMP1, putative	AP-1 complex subunit beta, putative	rifin
Pf3D7_05_v3-1159708|PF3D7_1101100	Pf3D7_05_v3-1159708	PF3D7_1101100	distant trans	nsy	PF3D7_0528100	AP-1 complex subunit beta, putative		rifin
Pf3D7_05_v3-1164353|PF3D7_0732900	Pf3D7_05_v3-1164353	PF3D7_0732900	distant trans	syn	PF3D7_0528200	eukaryotic translation initiation factor 3 subunit E, putative		rifin
Pf3D7_05_v3-1187168|PF3D7_0522900	Pf3D7_05_v3-1187168	PF3D7_0522900	distant cis	syn	PF3D7_0529000	conserved Plasmodium protein, unknown function		zinc finger protein, putative
Pf3D7_05_v3-1191766|PF3D7_1000600	Pf3D7_05_v3-1191766	PF3D7_1000600	distant trans	inter	PF3D7_0529100|-|PF3D7_0529200|+	thioredoxin-like protein, putative	sugar transporter, putative	rifin
Pf3D7_05_v3-1195894|PF3D7_0522900	Pf3D7_05_v3-1195894	PF3D7_0522900	distant cis	inter	PF3D7_0529200|+|PF3D7_0529300|+	sugar transporter, putative	apicoplast TIC22 protein	zinc finger protein, putative
Pf3D7_05_v3-1199990|PF3D7_0901500	Pf3D7_05_v3-1199990	PF3D7_0901500	distant trans	nsy	PF3D7_0529400.1			rifin
Pf3D7_05_v3-1204933|PF3D7_0522900	Pf3D7_05_v3-1204933	PF3D7_0522900	distant cis	nsy	PF3D7_0529400.1			zinc finger protein, putative
Pf3D7_05_v3-1226033|PF3D7_0528900	Pf3D7_05_v3-1226033	PF3D7_0528900	distant cis	inter	PF3D7_0530000|-|PF3D7_0530100|+	conserved Plasmodium protein, unknown function	SNARE protein, putative	conserved Plasmodium protein, unknown function
Pf3D7_05_v3-1231085|PF3D7_1224100	Pf3D7_05_v3-1231085	PF3D7_1224100	distant trans	inter	PF3D7_0530200|-|PF3D7_0530300|+	phosphoenolpyruvate/phosphate translocator	conserved Plasmodium membrane protein, unknown function	conserved Plasmodium protein, unknown function
Pf3D7_05_v3-1252716|PF3D7_0716000	Pf3D7_05_v3-1252716	PF3D7_0716000	distant trans	nsy	PF3D7_0530700	conserved Plasmodium protein, unknown function		RNA-binding protein, putative
Pf3D7_05_v3-128299|PF3D7_0606100	Pf3D7_05_v3-128299	PF3D7_0606100	distant trans	nsy	PF3D7_0503100	4-diphosphocytidyl-2-C-methyl-D-erythritol kinase, putative		RNA-binding protein, putative
Pf3D7_05_v3-129885|PF3D7_0935400	Pf3D7_05_v3-129885	PF3D7_0935400	distant trans	inter	PF3D7_0503100|-|PF3D7_0503200|+	4-diphosphocytidyl-2-C-methyl-D-erythritol kinase, putative	conserved Plasmodium protein, unknown function	gametocyte development protein 1
Pf3D7_05_v3-129979|PF3D7_0812220	Pf3D7_05_v3-129979	PF3D7_0812220	distant trans	inter	PF3D7_0503100|-|PF3D7_0503200|+	4-diphosphocytidyl-2-C-methyl-D-erythritol kinase, putative	conserved Plasmodium protein, unknown function	GTPase, putative
Pf3D7_05_v3-1303499|PF3D7_0204000	Pf3D7_05_v3-1303499	PF3D7_0204000	distant trans	inter	PF3D7_0532100|+|PF3D7_0532200|-	early transcribed membrane protein 5	Plasmodium exported protein (PHISTc), unknown function	condensin-2 complex subunit H2, putative
Pf3D7_05_v3-130406|PF3D7_0408200	Pf3D7_05_v3-130406	PF3D7_0408200	distant trans	inter	PF3D7_0503100|-|PF3D7_0503200|+	4-diphosphocytidyl-2-C-methyl-D-erythritol kinase, putative	conserved Plasmodium protein, unknown function	conserved Plasmodium protein, unknown function
Pf3D7_05_v3-1306055|PF3D7_0532200	Pf3D7_05_v3-1306055	PF3D7_0532200	local	inter	PF3D7_0532200|-|PF3D7_0532300|+	Plasmodium exported protein (PHISTc), unknown function	Plasmodium exported protein (PHISTb), unknown function	Plasmodium exported protein (PHISTc), unknown function
Pf3D7_05_v3-1306952|PF3D7_0816400	Pf3D7_05_v3-1306952	PF3D7_0816400	distant trans	inter	PF3D7_0532200|-|PF3D7_0532300|+	Plasmodium exported protein (PHISTc), unknown function	Plasmodium exported protein (PHISTb), unknown function	EF-hand calcium-binding domain-containing protein
Pf3D7_05_v3-1313335|PF3D7_1028800	Pf3D7_05_v3-1313335	PF3D7_1028800	distant trans	syn	PF3D7_0532400	lysine-rich membrane-associated PHISTb protein		conserved Plasmodium protein, unknown function
Pf3D7_05_v3-132132|PF3D7_0204200	Pf3D7_05_v3-132132	PF3D7_0204200	distant trans	syn	PF3D7_0503200	conserved Plasmodium protein, unknown function		conserved Plasmodium protein, unknown function
Pf3D7_05_v3-132135|PF3D7_0204200	Pf3D7_05_v3-132135	PF3D7_0204200	distant trans	nsy	PF3D7_0503200	conserved Plasmodium protein, unknown function		conserved Plasmodium protein, unknown function
Pf3D7_05_v3-132135|PF3D7_0403300	Pf3D7_05_v3-132135	PF3D7_0403300	distant trans	nsy	PF3D7_0503200	conserved Plasmodium protein, unknown function		conserved Plasmodium protein, unknown function
Pf3D7_05_v3-138142|PF3D7_0514300	Pf3D7_05_v3-138142	PF3D7_0514300	distant cis	inter	PF3D7_0503300|-|PF3D7_0503400|+	serine/arginine-rich splicing factor 12	actin-depolymerizing factor 1	aspartate--tRNA ligase, putative
Pf3D7_05_v3-138147|PF3D7_0514300	Pf3D7_05_v3-138147	PF3D7_0514300	distant cis	inter	PF3D7_0503300|-|PF3D7_0503400|+	serine/arginine-rich splicing factor 12	actin-depolymerizing factor 1	aspartate--tRNA ligase, putative
Pf3D7_05_v3-138238|PF3D7_0514300	Pf3D7_05_v3-138238	PF3D7_0514300	distant cis	inter	PF3D7_0503300|-|PF3D7_0503400|+	serine/arginine-rich splicing factor 12	actin-depolymerizing factor 1	aspartate--tRNA ligase, putative
Pf3D7_05_v3-147017|PF3D7_0111600	Pf3D7_05_v3-147017	PF3D7_0111600	distant trans	intron	PF3D7_0503600	myosin B		conserved Plasmodium protein, unknown function
Pf3D7_05_v3-150460|PF3D7_0522000	Pf3D7_05_v3-150460	PF3D7_0522000	distant cis	inter	PF3D7_0503600|-|PF3D7_0503800|-	myosin B	60S ribosomal protein L31	conserved Plasmodium protein, unknown function
Pf3D7_05_v3-153469|PF3D7_0809200	Pf3D7_05_v3-153469	PF3D7_0809200	distant trans	inter	PF3D7_0503800|-|PF3D7_0503900|-	60S ribosomal protein L31	conserved Plasmodium protein, unknown function	asparagine-rich antigen Pfa55-14
Pf3D7_05_v3-153469|PF3D7_1367600	Pf3D7_05_v3-153469	PF3D7_1367600	distant trans	inter	PF3D7_0503800|-|PF3D7_0503900|-	60S ribosomal protein L31	conserved Plasmodium protein, unknown function	ribosome biogenesis protein MRT4, putative
Pf3D7_05_v3-154378|PF3D7_0403900	Pf3D7_05_v3-154378	PF3D7_0403900	distant trans	syn	PF3D7_0503900	conserved Plasmodium protein, unknown function		SET domain protein, putative
Pf3D7_05_v3-154378|PF3D7_1426600	Pf3D7_05_v3-154378	PF3D7_1426600	distant trans	syn	PF3D7_0503900	conserved Plasmodium protein, unknown function		conserved Plasmodium protein, unknown function
Pf3D7_05_v3-158720|PF3D7_1401900	Pf3D7_05_v3-158720	PF3D7_1401900	distant trans	nsy	PF3D7_0504000	cation transporting P-ATPase		conserved Plasmodium protein, unknown function
Pf3D7_05_v3-161846|PF3D7_1227900	Pf3D7_05_v3-161846	PF3D7_1227900	distant trans	nsy	PF3D7_0504000	cation transporting P-ATPase		RNA pseudouridylate synthase, putative
Pf3D7_05_v3-174639|PF3D7_0315700	Pf3D7_05_v3-174639	PF3D7_0315700	distant trans	inter	PF3D7_0504400|+|PF3D7_0504500|+	ATP-dependent helicase, putative	conserved Plasmodium protein, unknown function	conserved Plasmodium membrane protein, unknown function
Pf3D7_05_v3-178741|PF3D7_1232600	Pf3D7_05_v3-178741	PF3D7_1232600	distant trans	inter	PF3D7_0504600|+|PF3D7_0504700|+	2-oxoisovalerate dehydrogenase subunit beta, mitochondrial, putative	centrosomal protein CEP120, putative	conserved Plasmodium protein, unknown function
Pf3D7_05_v3-178741|PF3D7_1364800	Pf3D7_05_v3-178741	PF3D7_1364800	distant trans	inter	PF3D7_0504600|+|PF3D7_0504700|+	2-oxoisovalerate dehydrogenase subunit beta, mitochondrial, putative	centrosomal protein CEP120, putative	DNA-directed RNA polymerases I, II, and III subunit RPABC1, putative
Pf3D7_05_v3-192296|PF3D7_0414900	Pf3D7_05_v3-192296	PF3D7_0414900	distant trans	nsy	PF3D7_0504800	conserved Plasmodium protein, unknown function		armadillo-domain containing rhoptry protein
Pf3D7_05_v3-200214|PF3D7_1320800	Pf3D7_05_v3-200214	PF3D7_1320800	distant trans	nsy	PF3D7_0504800	conserved Plasmodium protein, unknown function		dihydrolipoyllysine-residue succinyltransferase component of 2-oxoglutarate dehydrogenase complex
Pf3D7_05_v3-213654|PF3D7_0425200	Pf3D7_05_v3-213654	PF3D7_0425200	distant trans	nsy	PF3D7_0505000	conserved Plasmodium membrane protein, unknown function		Plasmodium exported protein (hyp15), unknown function
Pf3D7_05_v3-213654|PF3D7_1467500	Pf3D7_05_v3-213654	PF3D7_1467500	distant trans	nsy	PF3D7_0505000	conserved Plasmodium membrane protein, unknown function		DNA/RNA-binding protein KIN17, putative
Pf3D7_05_v3-221774|PF3D7_1231900	Pf3D7_05_v3-221774	PF3D7_1231900	distant trans	syn	PF3D7_0505100	trafficking protein particle complex subunit 8, putative		conserved Plasmodium protein, unknown function
Pf3D7_05_v3-235462|PF3D7_1321800	Pf3D7_05_v3-235462	PF3D7_1321800	distant trans	nsy	PF3D7_0505300	UDP-N-acetylglucosamine transporter, putative		protein transport protein SFT2, putative
Pf3D7_05_v3-254995|PF3D7_0403900	Pf3D7_05_v3-254995	PF3D7_0403900	distant trans	intron	PF3D7_0505900	conserved Plasmodium protein, unknown function		SET domain protein, putative
Pf3D7_05_v3-267133|PF3D7_1320400	Pf3D7_05_v3-267133	PF3D7_1320400	distant trans	syn	PF3D7_0506500	conserved Plasmodium protein, unknown function		type I signal peptidase
Pf3D7_05_v3-311381|PF3D7_0213000	Pf3D7_05_v3-311381	PF3D7_0213000	distant trans	inter	PF3D7_0507500|-|PF3D7_0507600|+	subtilisin-like protease 1	cell differentiation protein, putative	conserved Plasmodium protein, unknown function
Pf3D7_05_v3-312895|PF3D7_0507600	Pf3D7_05_v3-312895	PF3D7_0507600	local	inter	PF3D7_0507500|-|PF3D7_0507600|+	subtilisin-like protease 1	cell differentiation protein, putative	cell differentiation protein, putative
Pf3D7_05_v3-316205|PF3D7_0628200	Pf3D7_05_v3-316205	PF3D7_0628200	distant trans	inter	PF3D7_0507600|+|PF3D7_0507700|-	cell differentiation protein, putative	nuclear protein localization protein 4, putative	eukaryotic translation initiation factor 2-alpha kinase
Pf3D7_05_v3-346753|PF3D7_1031700	Pf3D7_05_v3-346753	PF3D7_1031700	distant trans	inter	PF3D7_0508400|+|PF3D7_0508500|-	transcription factor IIb, putative	guanidine nucleotide exchange factor	protein phosphatase inhibitor 3
Pf3D7_05_v3-355763|PF3D7_1351900	Pf3D7_05_v3-355763	PF3D7_1351900	distant trans	inter	PF3D7_0508500|-|PF3D7_0508600|+	guanidine nucleotide exchange factor	conserved Plasmodium protein, unknown function	conserved Plasmodium protein, unknown function
Pf3D7_05_v3-378907|PF3D7_0913200	Pf3D7_05_v3-378907	PF3D7_0913200	distant trans	inter	PF3D7_0509000|-|PF3D7_0509100|+	SNAP protein (soluble N-ethylmaleimide-sensitive factor attachment protein), putative	structural maintenance of chromosomes protein 4, putative	elongation factor 1-beta
Pf3D7_05_v3-379960|PF3D7_0818200	Pf3D7_05_v3-379960	PF3D7_0818200	distant trans	inter	PF3D7_0509000|-|PF3D7_0509100|+	SNAP protein (soluble N-ethylmaleimide-sensitive factor attachment protein), putative	structural maintenance of chromosomes protein 4, putative	14-3-3 protein
Pf3D7_05_v3-379960|PF3D7_1441800	Pf3D7_05_v3-379960	PF3D7_1441800	distant trans	inter	PF3D7_0509000|-|PF3D7_0509100|+	SNAP protein (soluble N-ethylmaleimide-sensitive factor attachment protein), putative	structural maintenance of chromosomes protein 4, putative	vacuolar-sorting protein SNF7, putative
Pf3D7_05_v3-380287|PF3D7_1000600	Pf3D7_05_v3-380287	PF3D7_1000600	distant trans	inter	PF3D7_0509000|-|PF3D7_0509100|+	SNAP protein (soluble N-ethylmaleimide-sensitive factor attachment protein), putative	structural maintenance of chromosomes protein 4, putative	rifin
Pf3D7_05_v3-38601|PF3D7_0711000	Pf3D7_05_v3-38601	PF3D7_0711000	distant trans	inter	PF3D7_0500500|-|PF3D7_0500600|-	rifin	stevor, pseudogene	AAA family ATPase, CDC48 subfamily
Pf3D7_05_v3-38935|PF3D7_1367600	Pf3D7_05_v3-38935	PF3D7_1367600	distant trans	inter	PF3D7_0500500|-|PF3D7_0500600|-	rifin	stevor, pseudogene	ribosome biogenesis protein MRT4, putative
Pf3D7_05_v3-38936|PF3D7_1367600	Pf3D7_05_v3-38936	PF3D7_1367600	distant trans	inter	PF3D7_0500500|-|PF3D7_0500600|-	rifin	stevor, pseudogene	ribosome biogenesis protein MRT4, putative
Pf3D7_05_v3-38937|PF3D7_1367600	Pf3D7_05_v3-38937	PF3D7_1367600	distant trans	inter	PF3D7_0500500|-|PF3D7_0500600|-	rifin	stevor, pseudogene	ribosome biogenesis protein MRT4, putative
Pf3D7_05_v3-39047|PF3D7_0711000	Pf3D7_05_v3-39047	PF3D7_0711000	distant trans	inter	PF3D7_0500500|-|PF3D7_0500600|-	rifin	stevor, pseudogene	AAA family ATPase, CDC48 subfamily
Pf3D7_05_v3-39047|PF3D7_1367600	Pf3D7_05_v3-39047	PF3D7_1367600	distant trans	inter	PF3D7_0500500|-|PF3D7_0500600|-	rifin	stevor, pseudogene	ribosome biogenesis protein MRT4, putative
Pf3D7_05_v3-39248|PF3D7_0711000	Pf3D7_05_v3-39248	PF3D7_0711000	distant trans	inter	PF3D7_0500500|-|PF3D7_0500600|-	rifin	stevor, pseudogene	AAA family ATPase, CDC48 subfamily
Pf3D7_05_v3-39262|PF3D7_0711000	Pf3D7_05_v3-39262	PF3D7_0711000	distant trans	inter	PF3D7_0500500|-|PF3D7_0500600|-	rifin	stevor, pseudogene	AAA family ATPase, CDC48 subfamily
Pf3D7_05_v3-39414|PF3D7_0711000	Pf3D7_05_v3-39414	PF3D7_0711000	distant trans	inter	PF3D7_0500500|-|PF3D7_0500600|-	rifin	stevor, pseudogene	AAA family ATPase, CDC48 subfamily
Pf3D7_05_v3-39598|PF3D7_0711000	Pf3D7_05_v3-39598	PF3D7_0711000	distant trans	nsy	PF3D7_0500600	stevor, pseudogene		AAA family ATPase, CDC48 subfamily
Pf3D7_05_v3-39600|PF3D7_0711000	Pf3D7_05_v3-39600	PF3D7_0711000	distant trans	nsy	PF3D7_0500600	stevor, pseudogene		AAA family ATPase, CDC48 subfamily
Pf3D7_05_v3-39611|PF3D7_0711000	Pf3D7_05_v3-39611	PF3D7_0711000	distant trans	nsy	PF3D7_0500600	stevor, pseudogene		AAA family ATPase, CDC48 subfamily
Pf3D7_05_v3-39611|PF3D7_1367600	Pf3D7_05_v3-39611	PF3D7_1367600	distant trans	nsy	PF3D7_0500600	stevor, pseudogene		ribosome biogenesis protein MRT4, putative
Pf3D7_05_v3-39611|PF3D7_1450700	Pf3D7_05_v3-39611	PF3D7_1450700	distant trans	nsy	PF3D7_0500600	stevor, pseudogene		conserved Plasmodium protein, unknown function
Pf3D7_05_v3-39615|PF3D7_0711000	Pf3D7_05_v3-39615	PF3D7_0711000	distant trans	nsy	PF3D7_0500600	stevor, pseudogene		AAA family ATPase, CDC48 subfamily
Pf3D7_05_v3-39615|PF3D7_1367600	Pf3D7_05_v3-39615	PF3D7_1367600	distant trans	nsy	PF3D7_0500600	stevor, pseudogene		ribosome biogenesis protein MRT4, putative
Pf3D7_05_v3-39628|PF3D7_0711000	Pf3D7_05_v3-39628	PF3D7_0711000	distant trans	nsy	PF3D7_0500600	stevor, pseudogene		AAA family ATPase, CDC48 subfamily
Pf3D7_05_v3-39628|PF3D7_1367600	Pf3D7_05_v3-39628	PF3D7_1367600	distant trans	nsy	PF3D7_0500600	stevor, pseudogene		ribosome biogenesis protein MRT4, putative
Pf3D7_05_v3-39634|PF3D7_0711000	Pf3D7_05_v3-39634	PF3D7_0711000	distant trans	nsy	PF3D7_0500600	stevor, pseudogene		AAA family ATPase, CDC48 subfamily
Pf3D7_05_v3-39634|PF3D7_1367600	Pf3D7_05_v3-39634	PF3D7_1367600	distant trans	nsy	PF3D7_0500600	stevor, pseudogene		ribosome biogenesis protein MRT4, putative
Pf3D7_05_v3-39653|PF3D7_0711000	Pf3D7_05_v3-39653	PF3D7_0711000	distant trans	syn	PF3D7_0500600	stevor, pseudogene		AAA family ATPase, CDC48 subfamily
Pf3D7_05_v3-39653|PF3D7_1367600	Pf3D7_05_v3-39653	PF3D7_1367600	distant trans	syn	PF3D7_0500600	stevor, pseudogene		ribosome biogenesis protein MRT4, putative
Pf3D7_05_v3-39668|PF3D7_1367600	Pf3D7_05_v3-39668	PF3D7_1367600	distant trans	syn	PF3D7_0500600	stevor, pseudogene		ribosome biogenesis protein MRT4, putative
Pf3D7_05_v3-39689|PF3D7_1367600	Pf3D7_05_v3-39689	PF3D7_1367600	distant trans	nsy	PF3D7_0500600	stevor, pseudogene		ribosome biogenesis protein MRT4, putative
Pf3D7_05_v3-39692|PF3D7_1367600	Pf3D7_05_v3-39692	PF3D7_1367600	distant trans	syn	PF3D7_0500600	stevor, pseudogene		ribosome biogenesis protein MRT4, putative
Pf3D7_05_v3-39707|PF3D7_1367600	Pf3D7_05_v3-39707	PF3D7_1367600	distant trans	syn	PF3D7_0500600	stevor, pseudogene		ribosome biogenesis protein MRT4, putative
Pf3D7_05_v3-39713|PF3D7_1367600	Pf3D7_05_v3-39713	PF3D7_1367600	distant trans	syn	PF3D7_0500600	stevor, pseudogene		ribosome biogenesis protein MRT4, putative
Pf3D7_05_v3-39716|PF3D7_1367600	Pf3D7_05_v3-39716	PF3D7_1367600	distant trans	syn	PF3D7_0500600	stevor, pseudogene		ribosome biogenesis protein MRT4, putative
Pf3D7_05_v3-39727|PF3D7_0711000	Pf3D7_05_v3-39727	PF3D7_0711000	distant trans	nsy	PF3D7_0500600	stevor, pseudogene		AAA family ATPase, CDC48 subfamily
Pf3D7_05_v3-39736|PF3D7_0711000	Pf3D7_05_v3-39736	PF3D7_0711000	distant trans	nsy	PF3D7_0500600	stevor, pseudogene		AAA family ATPase, CDC48 subfamily
Pf3D7_05_v3-39755|PF3D7_0711000	Pf3D7_05_v3-39755	PF3D7_0711000	distant trans	syn	PF3D7_0500600	stevor, pseudogene		AAA family ATPase, CDC48 subfamily
Pf3D7_05_v3-39787|PF3D7_1367600	Pf3D7_05_v3-39787	PF3D7_1367600	distant trans	nsy	PF3D7_0500600	stevor, pseudogene		ribosome biogenesis protein MRT4, putative
Pf3D7_05_v3-398584|PF3D7_1121400	Pf3D7_05_v3-398584	PF3D7_1121400	distant trans	syn	PF3D7_0509400	RNA polymerase I		WD repeat-containing protein, putative
Pf3D7_05_v3-40037|PF3D7_1367600	Pf3D7_05_v3-40037	PF3D7_1367600	distant trans	syn	PF3D7_0500600	stevor, pseudogene		ribosome biogenesis protein MRT4, putative
Pf3D7_05_v3-40043|PF3D7_1367600	Pf3D7_05_v3-40043	PF3D7_1367600	distant trans	syn	PF3D7_0500600	stevor, pseudogene		ribosome biogenesis protein MRT4, putative
Pf3D7_05_v3-40050|PF3D7_1367600	Pf3D7_05_v3-40050	PF3D7_1367600	distant trans	nsy	PF3D7_0500600	stevor, pseudogene		ribosome biogenesis protein MRT4, putative
Pf3D7_05_v3-40055|PF3D7_1367600	Pf3D7_05_v3-40055	PF3D7_1367600	distant trans	nsy	PF3D7_0500600	stevor, pseudogene		ribosome biogenesis protein MRT4, putative
Pf3D7_05_v3-403071|PF3D7_1430900	Pf3D7_05_v3-403071	PF3D7_1430900	distant trans	inter	PF3D7_0509500|+|PF3D7_0509600|+	ERCC4 domain-containing protein, putative	asparagine--tRNA ligase	cytochrome c oxidase subunit 2, putative
Pf3D7_05_v3-404759|PF3D7_1015800	Pf3D7_05_v3-404759	PF3D7_1015800	distant trans	nsy	PF3D7_0509600	asparagine--tRNA ligase		ribonucleoside-diphosphate reductase small chain, putative
Pf3D7_05_v3-40494|PF3D7_1367600	Pf3D7_05_v3-40494	PF3D7_1367600	distant trans	inter	PF3D7_0500600|-|PF3D7_0500700|-	stevor, pseudogene	rifin, pseudogene	ribosome biogenesis protein MRT4, putative
Pf3D7_05_v3-48480|PF3D7_1201700	Pf3D7_05_v3-48480	PF3D7_1201700	distant trans	inter	PF3D7_0500800|-|PF3D7_0500900|-	mature parasite-infected erythrocyte surface antigen	serine/threonine protein kinase, FIKK family	conserved Plasmodium membrane protein, unknown function
Pf3D7_05_v3-48489|PF3D7_1201700	Pf3D7_05_v3-48489	PF3D7_1201700	distant trans	inter	PF3D7_0500800|-|PF3D7_0500900|-	mature parasite-infected erythrocyte surface antigen	serine/threonine protein kinase, FIKK family	conserved Plasmodium membrane protein, unknown function
Pf3D7_05_v3-493521|PF3D7_1020400	Pf3D7_05_v3-493521	PF3D7_1020400	distant trans	nsy	PF3D7_0511500	RNA pseudouridylate synthase, putative		rRNA (cytosine-C(5))-methyltransferase, putative
Pf3D7_05_v3-493521|PF3D7_1405000	Pf3D7_05_v3-493521	PF3D7_1405000	distant trans	nsy	PF3D7_0511500	RNA pseudouridylate synthase, putative		conserved Plasmodium protein, unknown function
Pf3D7_05_v3-505628|PF3D7_0511900	Pf3D7_05_v3-505628	PF3D7_0511900	distant cis	nsy	PF3D7_0511500	RNA pseudouridylate synthase, putative		conserved Plasmodium protein, unknown function
Pf3D7_05_v3-505628|PF3D7_0626500	Pf3D7_05_v3-505628	PF3D7_0626500	distant trans	nsy	PF3D7_0511500	RNA pseudouridylate synthase, putative		conserved Plasmodium protein, unknown function
Pf3D7_05_v3-505628|PF3D7_0829200	Pf3D7_05_v3-505628	PF3D7_0829200	distant trans	nsy	PF3D7_0511500	RNA pseudouridylate synthase, putative		prohibitin, putative
Pf3D7_05_v3-505628|PF3D7_1134400	Pf3D7_05_v3-505628	PF3D7_1134400	distant trans	nsy	PF3D7_0511500	RNA pseudouridylate synthase, putative		conserved Plasmodium protein, unknown function
Pf3D7_05_v3-53387|PF3D7_1201700	Pf3D7_05_v3-53387	PF3D7_1201700	distant trans	inter	PF3D7_0500900|-|PF3D7_0501000|+	serine/threonine protein kinase, FIKK family	Plasmodium exported protein, unknown function	conserved Plasmodium membrane protein, unknown function
Pf3D7_05_v3-538131|PF3D7_0926400	Pf3D7_05_v3-538131	PF3D7_0926400	distant trans	inter	PF3D7_0512400|+|PF3D7_0512500|-	conserved Plasmodium protein, unknown function	conserved Plasmodium protein, unknown function	monocarboxylate transporter, putative
Pf3D7_05_v3-55410|PF3D7_0404500	Pf3D7_05_v3-55410	PF3D7_0404500	distant trans	inter	PF3D7_0500900|-|PF3D7_0501000|+	serine/threonine protein kinase, FIKK family	Plasmodium exported protein, unknown function	6-cysteine protein
Pf3D7_05_v3-55410|PF3D7_0717400	Pf3D7_05_v3-55410	PF3D7_0717400	distant trans	inter	PF3D7_0500900|-|PF3D7_0501000|+	serine/threonine protein kinase, FIKK family	Plasmodium exported protein, unknown function	queuine tRNA-ribosyltransferase, putative
Pf3D7_05_v3-557033|PF3D7_1412600	Pf3D7_05_v3-557033	PF3D7_1412600	distant trans	inter	PF3D7_0513000|+|PF3D7_0513100|-	conserved Plasmodium protein, unknown function	conserved Plasmodium protein, unknown function	deoxyhypusine synthase
Pf3D7_05_v3-57912|PF3D7_0404500	Pf3D7_05_v3-57912	PF3D7_0404500	distant trans	inter	PF3D7_0501000|+|PF3D7_0501100|-	Plasmodium exported protein, unknown function	heat shock protein 40, type II	6-cysteine protein
Pf3D7_05_v3-58360|PF3D7_0525000	Pf3D7_05_v3-58360	PF3D7_0525000	distant cis	nsy	PF3D7_0501100.2			zinc finger protein, putative
Pf3D7_05_v3-58360|PF3D7_1108000	Pf3D7_05_v3-58360	PF3D7_1108000	distant trans	nsy	PF3D7_0501100.2			IWS1-like protein, putative
Pf3D7_05_v3-59688|PF3D7_0904700	Pf3D7_05_v3-59688	PF3D7_0904700	distant trans	nsy	PF3D7_0501100.2			bacterial histone-like protein
Pf3D7_05_v3-59688|PF3D7_1128600	Pf3D7_05_v3-59688	PF3D7_1128600	distant trans	nsy	PF3D7_0501100.2			CCR4-NOT transcription complex subunit 2, putative
Pf3D7_05_v3-59688|PF3D7_1423200	Pf3D7_05_v3-59688	PF3D7_1423200	distant trans	nsy	PF3D7_0501100.2			peptidyl-prolyl cis-trans isomerase
Pf3D7_05_v3-601876|PF3D7_1456000	Pf3D7_05_v3-601876	PF3D7_1456000	distant trans	syn	PF3D7_0514300	aspartate--tRNA ligase, putative		transcription factor with AP2 domain(s)
Pf3D7_05_v3-610745|PF3D7_0928000	Pf3D7_05_v3-610745	PF3D7_0928000	distant trans	syn	PF3D7_0514700	conserved Plasmodium protein, unknown function		cytochrome c oxidase subunit 6B, putative
Pf3D7_05_v3-63481|PF3D7_0419100	Pf3D7_05_v3-63481	PF3D7_0419100	distant trans	inter	PF3D7_0501100|-|PF3D7_0501200|+	heat shock protein 40, type II	parasite-infected erythrocyte surface protein	conserved Plasmodium protein, unknown function
Pf3D7_05_v3-63481|PF3D7_0915300	Pf3D7_05_v3-63481	PF3D7_0915300	distant trans	inter	PF3D7_0501100|-|PF3D7_0501200|+	heat shock protein 40, type II	parasite-infected erythrocyte surface protein	conserved Plasmodium protein, unknown function
Pf3D7_05_v3-647489|PF3D7_0203500	Pf3D7_05_v3-647489	PF3D7_0203500	distant trans	intron	PF3D7_0515600	conserved Plasmodium protein, unknown function		tRNA Glutamine
Pf3D7_05_v3-647489|PF3D7_0933800	Pf3D7_05_v3-647489	PF3D7_0933800	distant trans	intron	PF3D7_0515600	conserved Plasmodium protein, unknown function		delta tubulin, putative
Pf3D7_05_v3-657039|PF3D7_1307700	Pf3D7_05_v3-657039	PF3D7_1307700	distant trans	inter	PF3D7_0515700|-|PF3D7_0515800|-	glideosome-associated protein 40, putative	BolA-like protein, putative	conserved Plasmodium protein, unknown function
Pf3D7_05_v3-671428|PF3D7_1232300	Pf3D7_05_v3-671428	PF3D7_1232300	distant trans	syn	PF3D7_0516100	cation-transporting ATPase 1		cytochrome b5, putative
Pf3D7_05_v3-673188|PF3D7_1025400	Pf3D7_05_v3-673188	PF3D7_1025400	distant trans	syn	PF3D7_0516100	cation-transporting ATPase 1		conserved Plasmodium membrane protein, unknown function
Pf3D7_05_v3-673188|PF3D7_1035600	Pf3D7_05_v3-673188	PF3D7_1035600	distant trans	syn	PF3D7_0516100	cation-transporting ATPase 1		merozoite surface protein
Pf3D7_05_v3-673188|PF3D7_1037500	Pf3D7_05_v3-673188	PF3D7_1037500	distant trans	syn	PF3D7_0516100	cation-transporting ATPase 1		dynamin-like protein
Pf3D7_05_v3-673188|PF3D7_1321500	Pf3D7_05_v3-673188	PF3D7_1321500	distant trans	syn	PF3D7_0516100	cation-transporting ATPase 1		3', 5'-cyclic nucleotide phosphodiesterase, putative
Pf3D7_05_v3-673188|PF3D7_1442700	Pf3D7_05_v3-673188	PF3D7_1442700	distant trans	syn	PF3D7_0516100	cation-transporting ATPase 1		conserved Plasmodium protein, unknown function
Pf3D7_05_v3-70232|PF3D7_0723200	Pf3D7_05_v3-70232	PF3D7_0723200	distant trans	inter	PF3D7_0501300|+|PF3D7_0501400|+	skeleton-binding protein 1	interspersed repeat antigen	conserved Plasmodium protein, unknown function
Pf3D7_05_v3-705718|PF3D7_0522900	Pf3D7_05_v3-705718	PF3D7_0522900	distant cis	syn	PF3D7_0516800	transcription factor with AP2 domain(s)		zinc finger protein, putative
Pf3D7_05_v3-708064|PF3D7_1364800	Pf3D7_05_v3-708064	PF3D7_1364800	distant trans	inter	PF3D7_0516800|-|PF3D7_0516900|-	transcription factor with AP2 domain(s)	60S ribosomal protein L2	DNA-directed RNA polymerases I, II, and III subunit RPABC1, putative
Pf3D7_05_v3-727405|PF3D7_0414900	Pf3D7_05_v3-727405	PF3D7_0414900	distant trans	inter	PF3D7_0517300|-|PF3D7_0517400|+	serine/arginine-rich splicing factor 1	FACT complex subunit SPT16, putative	armadillo-domain containing rhoptry protein
Pf3D7_05_v3-737767|PF3D7_1326000	Pf3D7_05_v3-737767	PF3D7_1326000	distant trans	nsy	PF3D7_0517500	UTP--glucose-1-phosphate uridylyltransferase, putative		conserved Plasmodium protein, unknown function
Pf3D7_05_v3-737767|PF3D7_1423100	Pf3D7_05_v3-737767	PF3D7_1423100	distant trans	nsy	PF3D7_0517500	UTP--glucose-1-phosphate uridylyltransferase, putative		ankyrin, putative
Pf3D7_05_v3-744102|PF3D7_0413400	Pf3D7_05_v3-744102	PF3D7_0413400	distant trans	syn	PF3D7_0517700	eukaryotic translation initiation factor 3 subunit B, putative		erythrocyte membrane protein 1 (PfEMP1), exon 1, pseudogene
Pf3D7_05_v3-763565|PF3D7_1128400	Pf3D7_05_v3-763565	PF3D7_1128400	distant trans	syn	PF3D7_0518500	ATP-dependent RNA helicase DDX23, putative		geranylgeranyl pyrophosphate synthase, putative
Pf3D7_05_v3-76400|PF3D7_0723200	Pf3D7_05_v3-76400	PF3D7_0723200	distant trans	nsy	PF3D7_0501400	interspersed repeat antigen		conserved Plasmodium protein, unknown function
Pf3D7_05_v3-76400|PF3D7_1402200	Pf3D7_05_v3-76400	PF3D7_1402200	distant trans	nsy	PF3D7_0501400	interspersed repeat antigen		conserved Plasmodium protein, unknown function
Pf3D7_05_v3-76895|PF3D7_0723200	Pf3D7_05_v3-76895	PF3D7_0723200	distant trans	nsy	PF3D7_0501400	interspersed repeat antigen		conserved Plasmodium protein, unknown function
Pf3D7_05_v3-76895|PF3D7_1402200	Pf3D7_05_v3-76895	PF3D7_1402200	distant trans	nsy	PF3D7_0501400	interspersed repeat antigen		conserved Plasmodium protein, unknown function
Pf3D7_05_v3-77338|PF3D7_0723200	Pf3D7_05_v3-77338	PF3D7_0723200	distant trans	nsy	PF3D7_0501400	interspersed repeat antigen		conserved Plasmodium protein, unknown function
Pf3D7_05_v3-77338|PF3D7_1402200	Pf3D7_05_v3-77338	PF3D7_1402200	distant trans	nsy	PF3D7_0501400	interspersed repeat antigen		conserved Plasmodium protein, unknown function
Pf3D7_05_v3-78409|PF3D7_0723200	Pf3D7_05_v3-78409	PF3D7_0723200	distant trans	nsy	PF3D7_0501400	interspersed repeat antigen		conserved Plasmodium protein, unknown function
Pf3D7_05_v3-805119|PF3D7_0809100	Pf3D7_05_v3-805119	PF3D7_0809100	distant trans	nsy	PF3D7_0519500	carbon catabolite repressor protein 4, putative		erythrocyte membrane protein 1, PfEMP1
Pf3D7_05_v3-805119|PF3D7_1250200	Pf3D7_05_v3-805119	PF3D7_1250200	distant trans	nsy	PF3D7_0519500	carbon catabolite repressor protein 4, putative		conserved Plasmodium membrane protein, unknown function
Pf3D7_05_v3-805119|PF3D7_1251200	Pf3D7_05_v3-805119	PF3D7_1251200	distant trans	nsy	PF3D7_0519500	carbon catabolite repressor protein 4, putative		coronin
Pf3D7_05_v3-805119|PF3D7_1338600	Pf3D7_05_v3-805119	PF3D7_1338600	distant trans	nsy	PF3D7_0519500	carbon catabolite repressor protein 4, putative		conserved Plasmodium protein, unknown function
Pf3D7_05_v3-805119|PF3D7_1421000	Pf3D7_05_v3-805119	PF3D7_1421000	distant trans	nsy	PF3D7_0519500	carbon catabolite repressor protein 4, putative		conserved Plasmodium protein, unknown function
Pf3D7_05_v3-805119|PF3D7_1423000	Pf3D7_05_v3-805119	PF3D7_1423000	distant trans	nsy	PF3D7_0519500	carbon catabolite repressor protein 4, putative		nucleolar GTP-binding protein 2, putative
Pf3D7_05_v3-826855|PF3D7_0410800	Pf3D7_05_v3-826855	PF3D7_0410800	distant trans	syn	PF3D7_0519900	conserved Plasmodium protein, unknown function		conserved Plasmodium protein, unknown function
Pf3D7_05_v3-84988|PF3D7_0624300	Pf3D7_05_v3-84988	PF3D7_0624300	distant trans	nsy	PF3D7_0501600	rhoptry-associated protein 2		CPW-WPC family protein
Pf3D7_05_v3-855019|PF3D7_0813300	Pf3D7_05_v3-855019	PF3D7_0813300	distant trans	syn	PF3D7_0520800	conserved Plasmodium protein, unknown function		conserved Plasmodium protein, unknown function
Pf3D7_05_v3-881201|PF3D7_0610400	Pf3D7_05_v3-881201	PF3D7_0610400	distant trans	inter	PF3D7_0521600|-|PF3D7_0521700|+	conserved Plasmodium protein, unknown function	ATP-dependent RNA helicase DDX1, putative	histone H3
Pf3D7_05_v3-881201|PF3D7_1105800	Pf3D7_05_v3-881201	PF3D7_1105800	distant trans	inter	PF3D7_0521600|-|PF3D7_0521700|+	conserved Plasmodium protein, unknown function	ATP-dependent RNA helicase DDX1, putative	conserved Apicomplexan protein, unknown function
Pf3D7_05_v3-897174|PF3D7_0919700	Pf3D7_05_v3-897174	PF3D7_0919700	distant trans	inter	PF3D7_0522000|+|PF3D7_0522100|-	conserved Plasmodium protein, unknown function	conserved Plasmodium protein, unknown function	pyridoxal 5'-phosphate dependent enzyme class III, putative
Pf3D7_05_v3-897174|PF3D7_1304500	Pf3D7_05_v3-897174	PF3D7_1304500	distant trans	inter	PF3D7_0522000|+|PF3D7_0522100|-	conserved Plasmodium protein, unknown function	conserved Plasmodium protein, unknown function	small heat shock protein, putative
Pf3D7_05_v3-897174|PF3D7_1458100	Pf3D7_05_v3-897174	PF3D7_1458100	distant trans	inter	PF3D7_0522000|+|PF3D7_0522100|-	conserved Plasmodium protein, unknown function	conserved Plasmodium protein, unknown function	protein PET117, putative
Pf3D7_05_v3-89916|PF3D7_1206500	Pf3D7_05_v3-89916	PF3D7_1206500	distant trans	inter	PF3D7_0501700|-|PF3D7_0501800|+	anaphase promoting complex subunit, putative	chromosome assembly factor 1	Tat binding protein 1(TBP-1)-interacting protein, putative
Pf3D7_05_v3-920489|PF3D7_1304500	Pf3D7_05_v3-920489	PF3D7_1304500	distant trans	nsy	PF3D7_0522400	conserved Plasmodium protein, unknown function		small heat shock protein, putative
Pf3D7_05_v3-921360|PF3D7_0520600	Pf3D7_05_v3-921360	PF3D7_0520600	distant cis	nsy	PF3D7_0522400	conserved Plasmodium protein, unknown function		bis(5'-nucleosyl)-tetraphosphatase [asymmetrical]
Pf3D7_05_v3-921360|PF3D7_1105900	Pf3D7_05_v3-921360	PF3D7_1105900	distant trans	nsy	PF3D7_0522400	conserved Plasmodium protein, unknown function		conserved Plasmodium membrane protein, unknown function
Pf3D7_05_v3-921893|PF3D7_0210500	Pf3D7_05_v3-921893	PF3D7_0210500	distant trans	nsy	PF3D7_0522400	conserved Plasmodium protein, unknown function		conserved Plasmodium protein, unknown function
Pf3D7_05_v3-922122|PF3D7_1304500	Pf3D7_05_v3-922122	PF3D7_1304500	distant trans	nsy	PF3D7_0522400	conserved Plasmodium protein, unknown function		small heat shock protein, putative
Pf3D7_05_v3-922187|PF3D7_0520600	Pf3D7_05_v3-922187	PF3D7_0520600	distant cis	nsy	PF3D7_0522400	conserved Plasmodium protein, unknown function		bis(5'-nucleosyl)-tetraphosphatase [asymmetrical]
Pf3D7_05_v3-958145|PF3D7_1036800	Pf3D7_05_v3-958145	PF3D7_1036800	distant trans	nsy	PF3D7_0523000	multidrug resistance protein 1		acetyl-CoA transporter, putative
Pf3D7_05_v3-976560|PF3D7_0523200	Pf3D7_05_v3-976560	PF3D7_0523200	local	inter	PF3D7_0523400|+|PF3D7_0523500|-	DnaJ protein, putative	dynein light chain Tctex-type, putative	conserved Plasmodium protein, unknown function
Pf3D7_05_v3-98128|PF3D7_1136200	Pf3D7_05_v3-98128	PF3D7_1136200	distant trans	intron	PF3D7_0502000	vacuolar protein sorting-associated protein 11, putative		conserved Plasmodium protein, unknown function
Pf3D7_06_v3-105068|PF3D7_0532600	Pf3D7_06_v3-105068	PF3D7_0532600	distant trans	inter	PF3D7_0602400|-|PF3D7_0602500|+	elongation factor G	geranylgeranyltransferase, putative	Plasmodium exported protein, unknown function
Pf3D7_06_v3-1079212|PF3D7_1335500	Pf3D7_06_v3-1079212	PF3D7_1335500	distant trans	intron	PF3D7_0626800	pyruvate kinase		DNA replication complex GINS protein, putative
Pf3D7_06_v3-109561|PF3D7_1122600	Pf3D7_06_v3-109561	PF3D7_1122600	distant trans	nsy	PF3D7_0602600	conserved Plasmodium protein, unknown function		conserved Plasmodium protein, unknown function
Pf3D7_06_v3-110032|PF3D7_0406900	Pf3D7_06_v3-110032	PF3D7_0406900	distant trans	nsy	PF3D7_0602600	conserved Plasmodium protein, unknown function		conserved Plasmodium protein, unknown function
Pf3D7_06_v3-1116012|PF3D7_1246500	Pf3D7_06_v3-1116012	PF3D7_1246500	distant trans	nsy	PF3D7_0627800	acetyl-CoA synthetase, putative		conserved Plasmodium protein, unknown function
Pf3D7_06_v3-112774|PF3D7_0922800	Pf3D7_06_v3-112774	PF3D7_0922800	distant trans	inter	PF3D7_0602600|-|PF3D7_0602700|-	conserved Plasmodium protein, unknown function	conserved Plasmodium protein, unknown function	conserved Plasmodium protein, unknown function
Pf3D7_06_v3-1130064|PF3D7_0107400	Pf3D7_06_v3-1130064	PF3D7_0107400	distant trans	syn	PF3D7_0628100	HECT-domain (ubiquitin-transferase), putative		conserved Apicomplexan protein, unknown function
Pf3D7_06_v3-1202861|PF3D7_0926000	Pf3D7_06_v3-1202861	PF3D7_0926000	distant trans	inter	PF3D7_0629200|-|PF3D7_0629300|+	DnaJ protein, putative	phospholipase, putative	protein kinase, putative
Pf3D7_06_v3-1202991|PF3D7_1011400	Pf3D7_06_v3-1202991	PF3D7_1011400	distant trans	inter	PF3D7_0629200|-|PF3D7_0629300|+	DnaJ protein, putative	phospholipase, putative	proteasome subunit beta type-5
Pf3D7_06_v3-1214350|PF3D7_0629400	Pf3D7_06_v3-1214350	PF3D7_0629400	local	syn	PF3D7_0629500	amino acid transporter, putative		RNA-binding protein, putative
Pf3D7_06_v3-1215068|PF3D7_0629400	Pf3D7_06_v3-1215068	PF3D7_0629400	local	nsy	PF3D7_0629500	amino acid transporter, putative		RNA-binding protein, putative
Pf3D7_06_v3-1251945|PF3D7_0323700	Pf3D7_06_v3-1251945	PF3D7_0323700	distant trans	inter	PF3D7_0629900|+|PF3D7_0630000|-	sec14-like cytosolic factor or phosphatidylinositol/phosphatidylcholine transfer protein, putative	CPW-WPC family protein	U4/U6.U5 tri-snRNP-associated protein 1, putative
Pf3D7_06_v3-1251945|PF3D7_0724800	Pf3D7_06_v3-1251945	PF3D7_0724800	distant trans	inter	PF3D7_0629900|+|PF3D7_0630000|-	sec14-like cytosolic factor or phosphatidylinositol/phosphatidylcholine transfer protein, putative	CPW-WPC family protein	kelch domain-containing protein, putative
Pf3D7_06_v3-1251945|PF3D7_0912800	Pf3D7_06_v3-1251945	PF3D7_0912800	distant trans	inter	PF3D7_0629900|+|PF3D7_0630000|-	sec14-like cytosolic factor or phosphatidylinositol/phosphatidylcholine transfer protein, putative	CPW-WPC family protein	tRNA (adenine(58)-N(1))-methyltransferase non-catalytic subunit TRM6, putative
Pf3D7_06_v3-1253215|PF3D7_0924000	Pf3D7_06_v3-1253215	PF3D7_0924000	distant trans	intron	PF3D7_0630000	CPW-WPC family protein		patatin-like phospholipase, putative
Pf3D7_06_v3-1268187|PF3D7_0630500	Pf3D7_06_v3-1268187	PF3D7_0630500	local	syn	PF3D7_0630300	DNA polymerase epsilon catalytic subunit A, putative		ribosome biogenesis protein YTM1, putative
Pf3D7_06_v3-1269854|PF3D7_0500700	Pf3D7_06_v3-1269854	PF3D7_0500700	distant trans	inter	PF3D7_0630300|-|PF3D7_0630400|-	DNA polymerase epsilon catalytic subunit A, putative	conserved Plasmodium protein, unknown function	rifin, pseudogene
Pf3D7_06_v3-1271652|PF3D7_0630500	Pf3D7_06_v3-1271652	PF3D7_0630500	local	inter	PF3D7_0630300|-|PF3D7_0630400|-	DNA polymerase epsilon catalytic subunit A, putative	conserved Plasmodium protein, unknown function	ribosome biogenesis protein YTM1, putative
Pf3D7_06_v3-1272582|PF3D7_1480000	Pf3D7_06_v3-1272582	PF3D7_1480000	distant trans	syn	PF3D7_0630400	conserved Plasmodium protein, unknown function		rifin
Pf3D7_06_v3-1285808|PF3D7_0411100	Pf3D7_06_v3-1285808	PF3D7_0411100	distant trans	nsy	PF3D7_0630700	bifunctional methylenetetrahydrofolate dehydrogenase/cyclohydrolase, putative		conserved Plasmodium protein, unknown function
Pf3D7_06_v3-1286911|PF3D7_0630500	Pf3D7_06_v3-1286911	PF3D7_0630500	local	syn	PF3D7_0630700	bifunctional methylenetetrahydrofolate dehydrogenase/cyclohydrolase, putative		ribosome biogenesis protein YTM1, putative
Pf3D7_06_v3-1290706|PF3D7_0411100	Pf3D7_06_v3-1290706	PF3D7_0411100	distant trans	syn	PF3D7_0630800	conserved Plasmodium protein, unknown function		conserved Plasmodium protein, unknown function
Pf3D7_06_v3-145483|PF3D7_1304500	Pf3D7_06_v3-145483	PF3D7_1304500	distant trans	syn	PF3D7_0603600	conserved Plasmodium protein, unknown function		small heat shock protein, putative
Pf3D7_06_v3-146658|PF3D7_1303700	Pf3D7_06_v3-146658	PF3D7_1303700	distant trans	nsy	PF3D7_0603600	conserved Plasmodium protein, unknown function		conserved Plasmodium protein, unknown function
Pf3D7_06_v3-147709|PF3D7_0418800	Pf3D7_06_v3-147709	PF3D7_0418800	distant trans	nsy	PF3D7_0603600	conserved Plasmodium protein, unknown function		conserved Plasmodium protein, unknown function
Pf3D7_06_v3-147709|PF3D7_0727400	Pf3D7_06_v3-147709	PF3D7_0727400	distant trans	nsy	PF3D7_0603600	conserved Plasmodium protein, unknown function		proteasome subunit alpha type-5, putative
Pf3D7_06_v3-147709|PF3D7_0802200	Pf3D7_06_v3-147709	PF3D7_0802200	distant trans	nsy	PF3D7_0603600	conserved Plasmodium protein, unknown function		1-cys peroxiredoxin
Pf3D7_06_v3-147709|PF3D7_1017000	Pf3D7_06_v3-147709	PF3D7_1017000	distant trans	nsy	PF3D7_0603600	conserved Plasmodium protein, unknown function		DNA polymerase delta catalytic subunit
Pf3D7_06_v3-152084|PF3D7_0824000	Pf3D7_06_v3-152084	PF3D7_0824000	distant trans	nsy	PF3D7_0603700	phenylalanine--tRNA ligase		conserved Plasmodium protein, unknown function
Pf3D7_06_v3-152084|PF3D7_1343100	Pf3D7_06_v3-152084	PF3D7_1343100	distant trans	nsy	PF3D7_0603700	phenylalanine--tRNA ligase		conserved Plasmodium protein, unknown function
Pf3D7_06_v3-152084|PF3D7_1404300	Pf3D7_06_v3-152084	PF3D7_1404300	distant trans	nsy	PF3D7_0603700	phenylalanine--tRNA ligase		secreted ookinete adhesive protein, putative
Pf3D7_06_v3-179761|PF3D7_1465700	Pf3D7_06_v3-179761	PF3D7_1465700	distant trans	inter	PF3D7_0604100|-|PF3D7_0604200|+	transcription factor with AP2 domain(s)	mitochondrial ribosomal protein L41, putative	plasmepsin VIII
Pf3D7_06_v3-220365|PF3D7_1430900	Pf3D7_06_v3-220365	PF3D7_1430900	distant trans	inter	PF3D7_0605100|+|PF3D7_0605200|-	RNA-binding protein, putative	conserved Plasmodium protein, unknown function	cytochrome c oxidase subunit 2, putative
Pf3D7_06_v3-348662|PF3D7_1327500	Pf3D7_06_v3-348662	PF3D7_1327500	distant trans	nsy	PF3D7_0608310	sorting assembly machinery 50 kDa subunit, putative		conserved Plasmodium protein, unknown function
Pf3D7_06_v3-361237|PF3D7_0111000	Pf3D7_06_v3-361237	PF3D7_0111000	distant trans	inter	PF3D7_0608700|+|PF3D7_0608800|+	T-complex protein 1 subunit zeta	ornithine aminotransferase	kinesin-8, putative
Pf3D7_06_v3-366493|PF3D7_1418100	Pf3D7_06_v3-366493	PF3D7_1418100	distant trans	nsy	PF3D7_0608900	conserved Plasmodium protein, unknown function		liver specific protein 1, putative
Pf3D7_06_v3-404679|PF3D7_1017700	Pf3D7_06_v3-404679	PF3D7_1017700	distant trans	nsy	PF3D7_0609500	conserved Plasmodium protein, unknown function		conserved Plasmodium protein, unknown function
Pf3D7_06_v3-404679|PF3D7_1359700	Pf3D7_06_v3-404679	PF3D7_1359700	distant trans	nsy	PF3D7_0609500	conserved Plasmodium protein, unknown function		conserved Plasmodium protein, unknown function
Pf3D7_06_v3-413470|PF3D7_1011400	Pf3D7_06_v3-413470	PF3D7_1011400	distant trans	inter	PF3D7_0609600|+|PF3D7_0609700|+	conserved Plasmodium protein, unknown function	conserved Plasmodium protein, unknown function	proteasome subunit beta type-5
Pf3D7_06_v3-430478|PF3D7_1434000	Pf3D7_06_v3-430478	PF3D7_1434000	distant trans	syn	PF3D7_0609900	conserved Plasmodium protein, unknown function		CCR4-associated factor 16, putative
Pf3D7_06_v3-502866|PF3D7_1430100	Pf3D7_06_v3-502866	PF3D7_1430100	distant trans	inter	PF3D7_0611800|-|PF3D7_0611900|+	conserved Plasmodium protein, unknown function	lsm12, putative	serine/threonine protein phosphatase 2A activator
Pf3D7_06_v3-516126|PF3D7_1411600	Pf3D7_06_v3-516126	PF3D7_1411600	distant trans	syn	PF3D7_0612200	leucine-rich repeat protein		GTP-binding protein, putative
Pf3D7_06_v3-520986|PF3D7_1321900	Pf3D7_06_v3-520986	PF3D7_1321900	distant trans	syn	PF3D7_0612300	conserved protein, unknown function		conserved Plasmodium protein, unknown function
Pf3D7_06_v3-531935|PF3D7_0821400	Pf3D7_06_v3-531935	PF3D7_0821400	distant trans	syn	PF3D7_0612900	nucleolar GTP-binding protein 1, putative		conserved Plasmodium protein, unknown function
Pf3D7_06_v3-575829|PF3D7_1329800	Pf3D7_06_v3-575829	PF3D7_1329800	distant trans	nsy	PF3D7_0613800	transcription factor with AP2 domain(s)		conserved Plasmodium protein, unknown function
Pf3D7_06_v3-684388|PF3D7_1350500	Pf3D7_06_v3-684388	PF3D7_1350500	distant trans	inter	PF3D7_0616400|+|PF3D7_0616500|+	conserved Plasmodium protein, unknown function	TRAP-like protein	conserved Plasmodium protein, unknown function
Pf3D7_06_v3-685240|PF3D7_1221000	Pf3D7_06_v3-685240	PF3D7_1221000	distant trans	nsy	PF3D7_0616500	TRAP-like protein		histone-lysine N-methyltransferase, H3 lysine-4 specific
Pf3D7_06_v3-690286|PF3D7_1035600	Pf3D7_06_v3-690286	PF3D7_1035600	distant trans	syn	PF3D7_0616600	conserved protein, unknown function		merozoite surface protein
Pf3D7_06_v3-693079|PF3D7_0928300	Pf3D7_06_v3-693079	PF3D7_0928300	distant trans	nsy	PF3D7_0616700	ras GTPAse, putative		conserved Plasmodium protein, unknown function
Pf3D7_06_v3-708357|PF3D7_0617100	Pf3D7_06_v3-708357	PF3D7_0617100	local	inter	PF3D7_0617000|-|PF3D7_0617100|+	mitochondrial import receptor subunit TOM40, putative	AP-2 complex subunit alpha, putative	AP-2 complex subunit alpha, putative
Pf3D7_06_v3-763871|PF3D7_0618700	Pf3D7_06_v3-763871	PF3D7_0618700	distant cis	nsy	PF3D7_0618100	conserved Plasmodium protein, unknown function		trafficking protein particle complex subunit 6A, putative
Pf3D7_06_v3-765398|PF3D7_0403300	Pf3D7_06_v3-765398	PF3D7_0403300	distant trans	intron	PF3D7_0618200	conserved Plasmodium protein, unknown function		conserved Plasmodium protein, unknown function
Pf3D7_06_v3-767400|PF3D7_1115600	Pf3D7_06_v3-767400	PF3D7_1115600	distant trans	inter	PF3D7_0618200|-|PF3D7_0618300|+	conserved Plasmodium protein, unknown function	60S ribosomal protein L27a, putative	peptidyl-prolyl cis-trans isomerase
Pf3D7_06_v3-780026|PF3D7_1013700	Pf3D7_06_v3-780026	PF3D7_1013700	distant trans	syn	PF3D7_0618800	conserved Plasmodium protein, unknown function		conserved Plasmodium protein, unknown function
Pf3D7_06_v3-796891|PF3D7_1335100	Pf3D7_06_v3-796891	PF3D7_1335100	distant trans	inter	PF3D7_0619000|-|PF3D7_0619100|+	conserved Plasmodium protein, unknown function	conserved Plasmodium protein, unknown function	merozoite surface protein 7
Pf3D7_06_v3-803831|PF3D7_0422400	Pf3D7_06_v3-803831	PF3D7_0422400	distant trans	nsy	PF3D7_0619300	conserved Plasmodium protein, unknown function		40S ribosomal protein S19
Pf3D7_06_v3-806412|PF3D7_0404200	Pf3D7_06_v3-806412	PF3D7_0404200	distant trans	nsy	PF3D7_0619300	conserved Plasmodium protein, unknown function		conserved Plasmodium protein, unknown function
Pf3D7_06_v3-82499|PF3D7_1020900	Pf3D7_06_v3-82499	PF3D7_1020900	distant trans	inter	PF3D7_0601900|+|PF3D7_0602000|-	conserved Plasmodium protein, unknown function	conserved Plasmodium protein, unknown function	ADP-ribosylation factor
Pf3D7_06_v3-826090|PF3D7_1210000	Pf3D7_06_v3-826090	PF3D7_1210000	distant trans	nsy	PF3D7_0619600	conserved Plasmodium protein, unknown function		50S ribosomal protein L1, apicoplast, putative
Pf3D7_06_v3-834400|PF3D7_0928300	Pf3D7_06_v3-834400	PF3D7_0928300	distant trans	syn	PF3D7_0619800	conserved Plasmodium membrane protein, unknown function		conserved Plasmodium protein, unknown function
Pf3D7_06_v3-834448|PF3D7_0928300	Pf3D7_06_v3-834448	PF3D7_0928300	distant trans	nsy	PF3D7_0619800	conserved Plasmodium membrane protein, unknown function		conserved Plasmodium protein, unknown function
Pf3D7_06_v3-834464|PF3D7_0928300	Pf3D7_06_v3-834464	PF3D7_0928300	distant trans	nsy	PF3D7_0619800	conserved Plasmodium membrane protein, unknown function		conserved Plasmodium protein, unknown function
Pf3D7_06_v3-851832|PF3D7_1354200	Pf3D7_06_v3-851832	PF3D7_1354200	distant trans	nsy	PF3D7_0620400	merozoite surface protein 10		inositol-polyphosphate 5-phosphatase, putative
Pf3D7_06_v3-851979|PF3D7_1345900	Pf3D7_06_v3-851979	PF3D7_1345900	distant trans	nsy	PF3D7_0620400	merozoite surface protein 10		kinetochore protein SPC25, putative
Pf3D7_06_v3-852016|PF3D7_1354200	Pf3D7_06_v3-852016	PF3D7_1354200	distant trans	nsy	PF3D7_0620400	merozoite surface protein 10		inositol-polyphosphate 5-phosphatase, putative
Pf3D7_06_v3-869396|PF3D7_1233200	Pf3D7_06_v3-869396	PF3D7_1233200	distant trans	nsy	PF3D7_0621100	conserved Plasmodium protein, unknown function		conserved Plasmodium protein, unknown function
Pf3D7_06_v3-878937|PF3D7_1011400	Pf3D7_06_v3-878937	PF3D7_1011400	distant trans	nsy	PF3D7_0621400	Pf77 protein		proteasome subunit beta type-5
Pf3D7_06_v3-879936|PF3D7_1019900	Pf3D7_06_v3-879936	PF3D7_1019900	distant trans	nsy	PF3D7_0621400	Pf77 protein		autophagy-related protein 8
Pf3D7_06_v3-96690|PF3D7_0218100	Pf3D7_06_v3-96690	PF3D7_0218100	distant trans	inter	PF3D7_0602100|+|PF3D7_0602200|+	ATP-dependent RNA helicase, putative	MYND finger protein, putative	conserved Plasmodium membrane protein, unknown function
Pf3D7_06_v3-96690|PF3D7_0304100	Pf3D7_06_v3-96690	PF3D7_0304100	distant trans	inter	PF3D7_0602100|+|PF3D7_0602200|+	ATP-dependent RNA helicase, putative	MYND finger protein, putative	inner membrane complex protein 1e, putative
Pf3D7_06_v3-96690|PF3D7_1348400	Pf3D7_06_v3-96690	PF3D7_1348400	distant trans	inter	PF3D7_0602100|+|PF3D7_0602200|+	ATP-dependent RNA helicase, putative	MYND finger protein, putative	conserved Plasmodium membrane protein, unknown function
Pf3D7_06_v3-96690|PF3D7_1469900	Pf3D7_06_v3-96690	PF3D7_1469900	distant trans	inter	PF3D7_0602100|+|PF3D7_0602200|+	ATP-dependent RNA helicase, putative	MYND finger protein, putative	conserved Plasmodium protein, unknown function
Pf3D7_06_v3-974497|PF3D7_0417700	Pf3D7_06_v3-974497	PF3D7_0417700	distant trans	inter	PF3D7_0623800|-|PF3D7_0623900|+	tyrosine kinase-like protein, putative	ribonuclease H2 subunit A, putative	conserved Plasmodium protein, unknown function
Pf3D7_07_v3-1009731|PF3D7_1355400	Pf3D7_07_v3-1009731	PF3D7_1355400	distant trans	nsy	PF3D7_0724000	Rab GTPase activator and protein kinase, putative		tRNA Threonine
Pf3D7_07_v3-1059929|PF3D7_1227200	Pf3D7_07_v3-1059929	PF3D7_1227200	distant trans	nsy	PF3D7_0725000	exonuclease I, putative		potassium channel
Pf3D7_07_v3-1066254|PF3D7_1235800	Pf3D7_07_v3-1066254	PF3D7_1235800	distant trans	nsy	PF3D7_0725100	conserved Plasmodium membrane protein, unknown function		conserved Plasmodium protein, unknown function
Pf3D7_07_v3-1071755|PF3D7_0725200	Pf3D7_07_v3-1071755	PF3D7_0725200	local	inter	PF3D7_0725200|+|PF3D7_0725300|-	mago nashi protein homologue, putative	conserved Plasmodium protein, unknown function	mago nashi protein homologue, putative
Pf3D7_07_v3-1073723|PF3D7_0407400	Pf3D7_07_v3-1073723	PF3D7_0407400	distant trans	syn	PF3D7_0725300	conserved Plasmodium protein, unknown function		conserved Plasmodium protein, unknown function
Pf3D7_07_v3-1103957|PF3D7_0725200	Pf3D7_07_v3-1103957	PF3D7_0725200	distant cis	inter	PF3D7_0726200|+|PF3D7_0726300|+	serine/threonine protein kinase, FIKK family	DNA mismatch repair protein PMS1, putative	mago nashi protein homologue, putative
Pf3D7_07_v3-1115080|PF3D7_1326000	Pf3D7_07_v3-1115080	PF3D7_1326000	distant trans	nsy	PF3D7_0726400	conserved Plasmodium membrane protein, unknown function		conserved Plasmodium protein, unknown function
Pf3D7_07_v3-1116853|PF3D7_0828300	Pf3D7_07_v3-1116853	PF3D7_0828300	distant trans	syn	PF3D7_0726400	conserved Plasmodium membrane protein, unknown function		conserved Plasmodium protein, unknown function
Pf3D7_07_v3-1134445|PF3D7_0719100	Pf3D7_07_v3-1134445	PF3D7_0719100	distant cis	nsy	PF3D7_0726500	ubiquitin carboxyl-terminal hydrolase, putative		conserved Plasmodium protein, unknown function
Pf3D7_07_v3-117196|PF3D7_0626500	Pf3D7_07_v3-117196	PF3D7_0626500	distant trans	nsy	PF3D7_0703000	conserved Plasmodium protein, unknown function		conserved Plasmodium protein, unknown function
Pf3D7_07_v3-117196|PF3D7_1328000	Pf3D7_07_v3-117196	PF3D7_1328000	distant trans	nsy	PF3D7_0703000	conserved Plasmodium protein, unknown function		conserved Plasmodium protein, unknown function
Pf3D7_07_v3-1185472|PF3D7_1235400	Pf3D7_07_v3-1185472	PF3D7_1235400	distant trans	nsy	PF3D7_0727900	conserved Plasmodium protein, unknown function		tetQ family GTPase, putative
Pf3D7_07_v3-1185882|PF3D7_0414900	Pf3D7_07_v3-1185882	PF3D7_0414900	distant trans	syn	PF3D7_0727900	conserved Plasmodium protein, unknown function		armadillo-domain containing rhoptry protein
Pf3D7_07_v3-1215848|PF3D7_0728900	Pf3D7_07_v3-1215848	PF3D7_0728900	distant cis	inter	PF3D7_0728400|+|PF3D7_0728500|-	conserved Plasmodium protein, unknown function	conserved Plasmodium protein, unknown function	RNA-binding protein, putative
Pf3D7_07_v3-1221243|PF3D7_1128600	Pf3D7_07_v3-1221243	PF3D7_1128600	distant trans	nsy	PF3D7_0728600	zinc finger, C3HC4 type, putative		CCR4-NOT transcription complex subunit 2, putative
Pf3D7_07_v3-122751|PF3D7_0728400	Pf3D7_07_v3-122751	PF3D7_0728400	distant cis	nsy	PF3D7_0703200	conserved Plasmodium protein, unknown function		conserved Plasmodium protein, unknown function
Pf3D7_07_v3-1232904|PF3D7_0728900	Pf3D7_07_v3-1232904	PF3D7_0728900	local	intron	PF3D7_0728900	RNA-binding protein, putative		RNA-binding protein, putative
Pf3D7_07_v3-1235264|PF3D7_0728900	Pf3D7_07_v3-1235264	PF3D7_0728900	local	inter	PF3D7_0728900|-|PF3D7_0729000|+	RNA-binding protein, putative	signal recognition particle subunit SRP9	RNA-binding protein, putative
Pf3D7_07_v3-1236726|PF3D7_0401400	Pf3D7_07_v3-1236726	PF3D7_0401400	distant trans	inter	PF3D7_0729000|+|PF3D7_0729100|+	signal recognition particle subunit SRP9	conserved Plasmodium protein, unknown function	rifin
Pf3D7_07_v3-1245829|PF3D7_1103200	Pf3D7_07_v3-1245829	PF3D7_1103200	distant trans	nsy	PF3D7_0729100	conserved Plasmodium protein, unknown function		tRNA Glycine
Pf3D7_07_v3-124594|PF3D7_1004000	Pf3D7_07_v3-124594	PF3D7_1004000	distant trans	nsy	PF3D7_0703200	conserved Plasmodium protein, unknown function		60S ribosomal protein L13, putative
Pf3D7_07_v3-1262395|PF3D7_0423500	Pf3D7_07_v3-1262395	PF3D7_0423500	distant trans	nsy	PF3D7_0729700	conserved Plasmodium protein, unknown function		glideosome associated protein with multiple membrane spans 2
Pf3D7_07_v3-1266629|PF3D7_0613000	Pf3D7_07_v3-1266629	PF3D7_0613000	distant trans	syn	PF3D7_0729900	dynein heavy chain, putative		conserved Plasmodium protein, unknown function
Pf3D7_07_v3-1266629|PF3D7_1405600	Pf3D7_07_v3-1266629	PF3D7_1405600	distant trans	syn	PF3D7_0729900	dynein heavy chain, putative		ribonucleoside-diphosphate reductase small chain, putative
Pf3D7_07_v3-1291229|PF3D7_1406100	Pf3D7_07_v3-1291229	PF3D7_1406100	distant trans	inter	PF3D7_0730200|-|PF3D7_0730300|+	AP-4 complex subunit beta, putative	transcription factor with AP2 domain(s)	conserved Plasmodium protein, unknown function
Pf3D7_07_v3-1296394|PF3D7_1127500	Pf3D7_07_v3-1296394	PF3D7_1127500	distant trans	inter	PF3D7_0730200|-|PF3D7_0730300|+	AP-4 complex subunit beta, putative	transcription factor with AP2 domain(s)	protein disulfide-isomerase, putative
Pf3D7_07_v3-1305387|PF3D7_1443500	Pf3D7_07_v3-1305387	PF3D7_1443500	distant trans	inter	PF3D7_0730400|+|PF3D7_0730500|-	conserved Plasmodium protein, unknown function	conserved Plasmodium protein, unknown function	poly(A)-specific ribonuclease PARN, putative
Pf3D7_07_v3-1309887|PF3D7_1149600	Pf3D7_07_v3-1309887	PF3D7_1149600	distant trans	syn	PF3D7_0730500	conserved Plasmodium protein, unknown function		DnaJ protein, putative
Pf3D7_07_v3-1332597|PF3D7_1234500	Pf3D7_07_v3-1332597	PF3D7_1234500	distant trans	inter	PF3D7_0730900|+|PF3D7_0731100|+	EMP1-trafficking protein	EMP1-trafficking protein	conserved Plasmodium protein, unknown function
Pf3D7_07_v3-1333950|PF3D7_1013700	Pf3D7_07_v3-1333950	PF3D7_1013700	distant trans	nsy	PF3D7_0731000	unspecified product		conserved Plasmodium protein, unknown function
Pf3D7_07_v3-1363836|PF3D7_0404600	Pf3D7_07_v3-1363836	PF3D7_0404600	distant trans	inter	PF3D7_0731500|+|PF3D7_0731600|+	erythrocyte binding antigen-175	acyl-CoA synthetase	conserved Plasmodium membrane protein, unknown function
Pf3D7_07_v3-1364453|PF3D7_1466000	Pf3D7_07_v3-1364453	PF3D7_1466000	distant trans	inter	PF3D7_0731500|+|PF3D7_0731600|+	erythrocyte binding antigen-175	acyl-CoA synthetase	conserved Plasmodium protein, unknown function
Pf3D7_07_v3-1375329|PF3D7_0522900	Pf3D7_07_v3-1375329	PF3D7_0522900	distant trans	inter	PF3D7_0731700|+|PF3D7_0731800|+	Plasmodium exported protein (hyp9), unknown function	alpha/beta hydrolase, putative	zinc finger protein, putative
Pf3D7_07_v3-137700|PF3D7_0933300	Pf3D7_07_v3-137700	PF3D7_0933300	distant trans	nsy	PF3D7_0703500	erythrocyte membrane-associated antigen		conserved Plasmodium protein, unknown function
Pf3D7_07_v3-140993|PF3D7_1408500	Pf3D7_07_v3-140993	PF3D7_1408500	distant trans	syn	PF3D7_0703500	erythrocyte membrane-associated antigen		conserved Plasmodium protein, unknown function
Pf3D7_07_v3-144027|PF3D7_1436400	Pf3D7_07_v3-144027	PF3D7_1436400	distant trans	intron	PF3D7_0703600	conserved Plasmodium protein, unknown function		conserved Plasmodium protein, unknown function
Pf3D7_07_v3-151739|PF3D7_0604200	Pf3D7_07_v3-151739	PF3D7_0604200	distant trans	nsy	PF3D7_0703800	conserved Plasmodium protein, unknown function		mitochondrial ribosomal protein L41, putative
Pf3D7_07_v3-151739|PF3D7_0812300	Pf3D7_07_v3-151739	PF3D7_0812300	distant trans	nsy	PF3D7_0703800	conserved Plasmodium protein, unknown function		sporozoite surface protein 3, putative
Pf3D7_07_v3-151739|PF3D7_1002300	Pf3D7_07_v3-151739	PF3D7_1002300	distant trans	nsy	PF3D7_0703800	conserved Plasmodium protein, unknown function		conserved Plasmodium protein, unknown function
Pf3D7_07_v3-151739|PF3D7_1210200	Pf3D7_07_v3-151739	PF3D7_1210200	distant trans	nsy	PF3D7_0703800	conserved Plasmodium protein, unknown function		zinc finger protein, putative
Pf3D7_07_v3-157601|PF3D7_1253100	Pf3D7_07_v3-157601	PF3D7_1253100	distant trans	syn	PF3D7_0703900	conserved Plasmodium membrane protein, unknown function		Plasmodium exported protein (PHISTa), unknown function
Pf3D7_07_v3-157969|PF3D7_0817900	Pf3D7_07_v3-157969	PF3D7_0817900	distant trans	nsy	PF3D7_0703900	conserved Plasmodium membrane protein, unknown function		high mobility group protein B2
Pf3D7_07_v3-159074|PF3D7_0530400	Pf3D7_07_v3-159074	PF3D7_0530400	distant trans	syn	PF3D7_0703900	conserved Plasmodium membrane protein, unknown function		conserved Plasmodium protein, unknown function
Pf3D7_07_v3-159875|PF3D7_1368800	Pf3D7_07_v3-159875	PF3D7_1368800	distant trans	nsy	PF3D7_0703900	conserved Plasmodium membrane protein, unknown function		DNA repair endonuclease, putative
Pf3D7_07_v3-162477|PF3D7_1432600	Pf3D7_07_v3-162477	PF3D7_1432600	distant trans	nsy	PF3D7_0703900	conserved Plasmodium membrane protein, unknown function		conserved Plasmodium protein, unknown function
Pf3D7_07_v3-167917|PF3D7_1303300	Pf3D7_07_v3-167917	PF3D7_1303300	distant trans	nsy	PF3D7_0704000	conserved Plasmodium membrane protein, unknown function		conserved Plasmodium protein, unknown function
Pf3D7_07_v3-180489|PF3D7_1240400	Pf3D7_07_v3-180489	PF3D7_1240400	distant trans	nsy	PF3D7_0704100	conserved Plasmodium membrane protein, unknown function		erythrocyte membrane protein 1, PfEMP1
Pf3D7_07_v3-224729|PF3D7_1000600	Pf3D7_07_v3-224729	PF3D7_1000600	distant trans	nsy	PF3D7_0704600	E3 ubiquitin-protein ligase		rifin
Pf3D7_07_v3-224729|PF3D7_1401400	Pf3D7_07_v3-224729	PF3D7_1401400	distant trans	nsy	PF3D7_0704600	E3 ubiquitin-protein ligase		early transcribed membrane protein 14.1
Pf3D7_07_v3-224765|PF3D7_1000600	Pf3D7_07_v3-224765	PF3D7_1000600	distant trans	nsy	PF3D7_0704600	E3 ubiquitin-protein ligase		rifin
Pf3D7_07_v3-224765|PF3D7_1401400	Pf3D7_07_v3-224765	PF3D7_1401400	distant trans	nsy	PF3D7_0704600	E3 ubiquitin-protein ligase		early transcribed membrane protein 14.1
Pf3D7_07_v3-231689|PF3D7_0706600	Pf3D7_07_v3-231689	PF3D7_0706600	distant cis	inter	PF3D7_0704600|-|PF3D7_0704700|+	E3 ubiquitin-protein ligase	phosphopantetheine adenylyltransferase, putative	conserved Plasmodium protein, unknown function
Pf3D7_07_v3-243402|PF3D7_1301300	Pf3D7_07_v3-243402	PF3D7_1301300	distant trans	inter	PF3D7_0704800|-|PF3D7_0704900|-	conserved Plasmodium protein, unknown function	peptide chain release factor 2	Plasmodium exported protein (PHISTa-like), unknown function, pseudogene
Pf3D7_07_v3-249374|PF3D7_0308500	Pf3D7_07_v3-249374	PF3D7_0308500	distant trans	nsy	PF3D7_0705000	mRNA cap guanine-N7 methyltransferase, putative		activator of Hsp90 ATPase, putative
Pf3D7_07_v3-260133|PF3D7_0707300	Pf3D7_07_v3-260133	PF3D7_0707300	distant cis	nsy	PF3D7_0705200	conserved Plasmodium protein, unknown function		rhoptry-associated membrane antigen
Pf3D7_07_v3-267901|PF3D7_0323000	Pf3D7_07_v3-267901	PF3D7_0323000	distant trans	inter	PF3D7_0705400|-|PF3D7_0705500|-	DNA replication licensing factor MCM7	inositol-phosphate phosphatase, putative	translation machinery-associated protein 7, putative
Pf3D7_07_v3-287657|PF3D7_1327200	Pf3D7_07_v3-287657	PF3D7_1327200	distant trans	syn	PF3D7_0705800	cysteine-rich secretory protein, putative		ribonuclease P protein subunit RPR2, putative
Pf3D7_07_v3-315163|PF3D7_1126900	Pf3D7_07_v3-315163	PF3D7_1126900	distant trans	inter	PF3D7_0706500|-|PF3D7_0706600|+	conserved Plasmodium protein, unknown function	conserved Plasmodium protein, unknown function	small nuclear ribonucleoprotein F, putative
Pf3D7_07_v3-333431|PF3D7_0701800	Pf3D7_07_v3-333431	PF3D7_0701800	distant cis	syn	PF3D7_0707200	conserved Plasmodium protein, unknown function		rifin
Pf3D7_07_v3-333431|PF3D7_0811000	Pf3D7_07_v3-333431	PF3D7_0811000	distant trans	syn	PF3D7_0707200	conserved Plasmodium protein, unknown function		cullin-1, putative
Pf3D7_07_v3-333431|PF3D7_1249500	Pf3D7_07_v3-333431	PF3D7_1249500	distant trans	syn	PF3D7_0707200	conserved Plasmodium protein, unknown function		cutA, putative
Pf3D7_07_v3-333431|PF3D7_1403300	Pf3D7_07_v3-333431	PF3D7_1403300	distant trans	syn	PF3D7_0707200	conserved Plasmodium protein, unknown function		conserved Plasmodium protein, unknown function
Pf3D7_07_v3-344469|PF3D7_1232300	Pf3D7_07_v3-344469	PF3D7_1232300	distant trans	syn	PF3D7_0707400	AAA family ATPase, putative		cytochrome b5, putative
Pf3D7_07_v3-366967|PF3D7_1001200	Pf3D7_07_v3-366967	PF3D7_1001200	distant trans	syn	PF3D7_0707900	ribosomal protein S8e, putative		acyl-CoA binding protein, isoform 2, ACBP2
Pf3D7_07_v3-370792|PF3D7_1450700	Pf3D7_07_v3-370792	PF3D7_1450700	distant trans	nsy	PF3D7_0708000	cytoskeleton associated protein, putative		conserved Plasmodium protein, unknown function
Pf3D7_07_v3-378669|PF3D7_0212900	Pf3D7_07_v3-378669	PF3D7_0212900	distant trans	syn	PF3D7_0708300	EKC/KEOPS complex subunit BUD32		leucyl/phenylalanyl-tRNA--protein transferase, putative
Pf3D7_07_v3-431302|PF3D7_1332700	Pf3D7_07_v3-431302	PF3D7_1332700	distant trans	syn	PF3D7_0709600	ribonucleases P/MRP protein subunit POP1, putative		ATP-dependent RNA helicase DBP8, putative
Pf3D7_07_v3-435497|PF3D7_0933500	Pf3D7_07_v3-435497	PF3D7_0933500	distant trans	syn	PF3D7_0709700	lysophospholipase, putative		gamma-tubulin complex component, putative
Pf3D7_07_v3-436918|PF3D7_0801800	Pf3D7_07_v3-436918	PF3D7_0801800	distant trans	inter	PF3D7_0709700|-|PF3D7_0709800|+	lysophospholipase, putative	conserved protein, unknown function	mannose-6-phosphate isomerase, putative
Pf3D7_07_v3-438767|PF3D7_1335100	Pf3D7_07_v3-438767	PF3D7_1335100	distant trans	syn	PF3D7_0709900	conserved Plasmodium membrane protein, unknown function		merozoite surface protein 7
Pf3D7_07_v3-452331|PF3D7_1350500	Pf3D7_07_v3-452331	PF3D7_1350500	distant trans	nsy	PF3D7_0710000	conserved Plasmodium protein, unknown function		conserved Plasmodium protein, unknown function
Pf3D7_07_v3-452339|PF3D7_1350500	Pf3D7_07_v3-452339	PF3D7_1350500	distant trans	syn	PF3D7_0710000	conserved Plasmodium protein, unknown function		conserved Plasmodium protein, unknown function
Pf3D7_07_v3-452346|PF3D7_1350500	Pf3D7_07_v3-452346	PF3D7_1350500	distant trans	nsy	PF3D7_0710000	conserved Plasmodium protein, unknown function		conserved Plasmodium protein, unknown function
Pf3D7_07_v3-452348|PF3D7_1350500	Pf3D7_07_v3-452348	PF3D7_1350500	distant trans	syn	PF3D7_0710000	conserved Plasmodium protein, unknown function		conserved Plasmodium protein, unknown function
Pf3D7_07_v3-453043|PF3D7_0513800	Pf3D7_07_v3-453043	PF3D7_0513800	distant trans	nsy	PF3D7_0710000	conserved Plasmodium protein, unknown function		ras-related protein Rab-1A
Pf3D7_07_v3-453043|PF3D7_1120800	Pf3D7_07_v3-453043	PF3D7_1120800	distant trans	nsy	PF3D7_0710000	conserved Plasmodium protein, unknown function		conserved Plasmodium protein, unknown function
Pf3D7_07_v3-457219|PF3D7_1303900	Pf3D7_07_v3-457219	PF3D7_1303900	distant trans	syn	PF3D7_0710000	conserved Plasmodium protein, unknown function		conserved Plasmodium protein, unknown function
Pf3D7_07_v3-458696|PF3D7_1327200	Pf3D7_07_v3-458696	PF3D7_1327200	distant trans	inter	PF3D7_0710000|-|PF3D7_0710100|+	conserved Plasmodium protein, unknown function	conserved Plasmodium protein, unknown function	ribonuclease P protein subunit RPR2, putative
Pf3D7_07_v3-459306|PF3D7_1147000	Pf3D7_07_v3-459306	PF3D7_1147000	distant trans	inter	PF3D7_0710000|-|PF3D7_0710100|+	conserved Plasmodium protein, unknown function	conserved Plasmodium protein, unknown function	sporozoite and liver stage asparagine-rich protein
Pf3D7_07_v3-459729|PF3D7_1254700	Pf3D7_07_v3-459729	PF3D7_1254700	distant trans	inter	PF3D7_0710000|-|PF3D7_0710100|+	conserved Plasmodium protein, unknown function	conserved Plasmodium protein, unknown function	rifin
Pf3D7_07_v3-462805|PF3D7_1239100	Pf3D7_07_v3-462805	PF3D7_1239100	distant trans	inter	PF3D7_0710100|+|PF3D7_0710200|+	conserved Plasmodium protein, unknown function	conserved Plasmodium protein, unknown function	mitochondrial ribosomal protein L23 precursor, putative
Pf3D7_07_v3-469006|PF3D7_0305400	Pf3D7_07_v3-469006	PF3D7_0305400	distant trans	nsy	PF3D7_0710200	conserved Plasmodium protein, unknown function		conserved Plasmodium protein, unknown function
Pf3D7_07_v3-470642|PF3D7_0707300	Pf3D7_07_v3-470642	PF3D7_0707300	distant cis	nsy	PF3D7_0710200	conserved Plasmodium protein, unknown function		rhoptry-associated membrane antigen
Pf3D7_07_v3-476269|PF3D7_0420200	Pf3D7_07_v3-476269	PF3D7_0420200	distant trans	intron	PF3D7_0710500	conserved Plasmodium protein, unknown function		holo-[acyl-carrier-protein] synthase, putative
Pf3D7_07_v3-480507|PF3D7_0710500	Pf3D7_07_v3-480507	PF3D7_0710500	local	inter	PF3D7_0710600|-|PF3D7_0710700|-	60S ribosomal protein L34	conserved Plasmodium protein, unknown function	conserved Plasmodium protein, unknown function
Pf3D7_07_v3-496481|PF3D7_0409500	Pf3D7_07_v3-496481	PF3D7_0409500	distant trans	nsy	PF3D7_0711200	conserved Plasmodium protein, unknown function		conserved Plasmodium protein, unknown function
Pf3D7_07_v3-496481|PF3D7_1245000	Pf3D7_07_v3-496481	PF3D7_1245000	distant trans	nsy	PF3D7_0711200	conserved Plasmodium protein, unknown function		conserved Plasmodium protein, unknown function
Pf3D7_07_v3-500008|PF3D7_0323500	Pf3D7_07_v3-500008	PF3D7_0323500	distant trans	inter	PF3D7_0711300|+|PF3D7_0711400|-	conserved Plasmodium protein, unknown function	histone deacetylase complex subunit SAP18, putative	survival motor neuron-like protein
Pf3D7_07_v3-502126|PF3D7_0200100	Pf3D7_07_v3-502126	PF3D7_0200100	distant trans	nsy	PF3D7_0711400	histone deacetylase complex subunit SAP18, putative		erythrocyte membrane protein 1, PfEMP1
Pf3D7_07_v3-504573|PF3D7_0418300	Pf3D7_07_v3-504573	PF3D7_0418300	distant trans	inter	PF3D7_0711400|-|PF3D7_0711500|+	histone deacetylase complex subunit SAP18, putative	regulator of chromosome condensation, putative	conserved Plasmodium protein, unknown function
Pf3D7_07_v3-505718|PF3D7_0711500	Pf3D7_07_v3-505718	PF3D7_0711500	local	syn	PF3D7_0711500	regulator of chromosome condensation, putative		regulator of chromosome condensation, putative
Pf3D7_07_v3-505753|PF3D7_0711500	Pf3D7_07_v3-505753	PF3D7_0711500	local	nsy	PF3D7_0711500	regulator of chromosome condensation, putative		regulator of chromosome condensation, putative
Pf3D7_07_v3-505769|PF3D7_0711500	Pf3D7_07_v3-505769	PF3D7_0711500	local	syn	PF3D7_0711500	regulator of chromosome condensation, putative		regulator of chromosome condensation, putative
Pf3D7_07_v3-507389|PF3D7_0110200	Pf3D7_07_v3-507389	PF3D7_0110200	distant trans	inter	PF3D7_0711500|+|PF3D7_0711700|-	regulator of chromosome condensation, putative	erythrocyte membrane protein 1, PfEMP1	FAD-linked sulfhydryl oxidase ERV1, putative
Pf3D7_07_v3-605728|PF3D7_1347800	Pf3D7_07_v3-605728	PF3D7_1347800	distant trans	intron	PF3D7_0713100	Pfmc-2TM Maurer's cleft two transmembrane protein		leucine-rich repeat protein
Pf3D7_07_v3-609198|PF3D7_0818000	Pf3D7_07_v3-609198	PF3D7_0818000	distant trans	inter	PF3D7_0713200|-|PF3D7_0713300|+	RESA-like protein	erythrocyte membrane protein 1 (PfEMP1), pseudogene	conserved protein, unknown function
Pf3D7_07_v3-609198|PF3D7_1347800	Pf3D7_07_v3-609198	PF3D7_1347800	distant trans	inter	PF3D7_0713200|-|PF3D7_0713300|+	RESA-like protein	erythrocyte membrane protein 1 (PfEMP1), pseudogene	leucine-rich repeat protein
Pf3D7_07_v3-610330|PF3D7_0102800	Pf3D7_07_v3-610330	PF3D7_0102800	distant trans	nsy	PF3D7_0713300	erythrocyte membrane protein 1 (PfEMP1), pseudogene		conserved Plasmodium protein, unknown function
Pf3D7_07_v3-610330|PF3D7_0321300	Pf3D7_07_v3-610330	PF3D7_0321300	distant trans	nsy	PF3D7_0713300	erythrocyte membrane protein 1 (PfEMP1), pseudogene		conserved Plasmodium protein, unknown function
Pf3D7_07_v3-610330|PF3D7_1312100	Pf3D7_07_v3-610330	PF3D7_1312100	distant trans	nsy	PF3D7_0713300	erythrocyte membrane protein 1 (PfEMP1), pseudogene		conserved Plasmodium protein, unknown function
Pf3D7_07_v3-610330|PF3D7_1477600	Pf3D7_07_v3-610330	PF3D7_1477600	distant trans	nsy	PF3D7_0713300	erythrocyte membrane protein 1 (PfEMP1), pseudogene		surface-associated interspersed protein 14.1 (SURFIN 14.1)
Pf3D7_07_v3-610496|PF3D7_0711300	Pf3D7_07_v3-610496	PF3D7_0711300	distant cis	nsy	PF3D7_0713300	erythrocyte membrane protein 1 (PfEMP1), pseudogene		conserved Plasmodium protein, unknown function
Pf3D7_07_v3-612906|PF3D7_0825800	Pf3D7_07_v3-612906	PF3D7_0825800	distant trans	syn	PF3D7_0713400	serpentine receptor, putative		conserved Plasmodium protein, unknown function
Pf3D7_07_v3-612906|PF3D7_0904200	Pf3D7_07_v3-612906	PF3D7_0904200	distant trans	syn	PF3D7_0713400	serpentine receptor, putative		PH domain-containing protein, putative
Pf3D7_07_v3-614296|PF3D7_0324600	Pf3D7_07_v3-614296	PF3D7_0324600	distant trans	inter	PF3D7_0713400|+|PF3D7_0713500|+	serpentine receptor, putative	conserved Plasmodium protein, unknown function	stevor
Pf3D7_07_v3-614531|PF3D7_0707300	Pf3D7_07_v3-614531	PF3D7_0707300	distant cis	syn	PF3D7_0713500	conserved Plasmodium protein, unknown function		rhoptry-associated membrane antigen
Pf3D7_07_v3-614531|PF3D7_0730700	Pf3D7_07_v3-614531	PF3D7_0730700	distant cis	syn	PF3D7_0713500	conserved Plasmodium protein, unknown function		tRNA Threonine
Pf3D7_07_v3-614531|PF3D7_1134400	Pf3D7_07_v3-614531	PF3D7_1134400	distant trans	syn	PF3D7_0713500	conserved Plasmodium protein, unknown function		conserved Plasmodium protein, unknown function
Pf3D7_07_v3-614531|PF3D7_1456100	Pf3D7_07_v3-614531	PF3D7_1456100	distant trans	syn	PF3D7_0713500	conserved Plasmodium protein, unknown function		serine hydroxymethyltransferase, putative
Pf3D7_07_v3-622939|PF3D7_0511800	Pf3D7_07_v3-622939	PF3D7_0511800	distant trans	intron	PF3D7_0713700	conserved Plasmodium protein, unknown function		inositol-3-phosphate synthase
Pf3D7_07_v3-622939|PF3D7_1134400	Pf3D7_07_v3-622939	PF3D7_1134400	distant trans	intron	PF3D7_0713700	conserved Plasmodium protein, unknown function		conserved Plasmodium protein, unknown function
Pf3D7_07_v3-623970|PF3D7_1140300	Pf3D7_07_v3-623970	PF3D7_1140300	distant trans	inter	PF3D7_0713700|-|PF3D7_0713800|-	conserved Plasmodium protein, unknown function	negative elongation factor A, putative	P-loop containing nucleoside triphosphate hydrolase, putative
Pf3D7_07_v3-627005|PF3D7_0322800	Pf3D7_07_v3-627005	PF3D7_0322800	distant trans	inter	PF3D7_0713800|-|PF3D7_0713900|-	negative elongation factor A, putative	conserved Plasmodium protein, unknown function	conserved Plasmodium protein, unknown function
Pf3D7_07_v3-627005|PF3D7_1334100	Pf3D7_07_v3-627005	PF3D7_1334100	distant trans	inter	PF3D7_0713800|-|PF3D7_0713900|-	negative elongation factor A, putative	conserved Plasmodium protein, unknown function	conserved Plasmodium protein, unknown function
Pf3D7_07_v3-649602|PF3D7_0214900	Pf3D7_07_v3-649602	PF3D7_0214900	distant trans	inter	PF3D7_0714100|-|PF3D7_0714200|+	conserved Plasmodium protein, unknown function	conserved Plasmodium protein, unknown function	rhoptry neck protein 6
Pf3D7_07_v3-651804|PF3D7_0419800	Pf3D7_07_v3-651804	PF3D7_0419800	distant trans	nsy	PF3D7_0714200	conserved Plasmodium protein, unknown function		60S ribosomal protein L7ae/L30e, putative
Pf3D7_07_v3-652228|PF3D7_1435300	Pf3D7_07_v3-652228	PF3D7_1435300	distant trans	nsy	PF3D7_0714200	conserved Plasmodium protein, unknown function		NAD(P)H-dependent glutamate synthase, putative
Pf3D7_07_v3-668402|PF3D7_1435300	Pf3D7_07_v3-668402	PF3D7_1435300	distant trans	nsy	PF3D7_0714600	conserved Plasmodium protein, unknown function		NAD(P)H-dependent glutamate synthase, putative
Pf3D7_07_v3-676132|PF3D7_1254800	Pf3D7_07_v3-676132	PF3D7_1254800	distant trans	nsy	PF3D7_0715200	conserved Plasmodium protein, unknown function		rifin
Pf3D7_07_v3-676576|PF3D7_1254800	Pf3D7_07_v3-676576	PF3D7_1254800	distant trans	nsy	PF3D7_0715200	conserved Plasmodium protein, unknown function		rifin
Pf3D7_07_v3-719124|PF3D7_0716400	Pf3D7_07_v3-719124	PF3D7_0716400	local	inter	PF3D7_0716300|+|PF3D7_0716400|+	conserved Plasmodium protein, unknown function	transcription initiation factor IIA subunit 1, putative	transcription initiation factor IIA subunit 1, putative
Pf3D7_07_v3-727895|PF3D7_1422900	Pf3D7_07_v3-727895	PF3D7_1422900	distant trans	inter	PF3D7_0716600|+|PF3D7_0716700|+	cysteine desulfurase	conserved Plasmodium protein, unknown function	14-3-3 protein, putative
Pf3D7_07_v3-728781|PF3D7_1221000	Pf3D7_07_v3-728781	PF3D7_1221000	distant trans	nsy	PF3D7_0716700	conserved Plasmodium protein, unknown function		histone-lysine N-methyltransferase, H3 lysine-4 specific
Pf3D7_07_v3-728782|PF3D7_1221000	Pf3D7_07_v3-728782	PF3D7_1221000	distant trans	nsy	PF3D7_0716700	conserved Plasmodium protein, unknown function		histone-lysine N-methyltransferase, H3 lysine-4 specific
Pf3D7_07_v3-742622|PF3D7_0710800	Pf3D7_07_v3-742622	PF3D7_0710800	distant cis	nsy	PF3D7_0717100	conserved Plasmodium protein, unknown function		conserved Plasmodium protein, unknown function
Pf3D7_07_v3-746798|PF3D7_0710800	Pf3D7_07_v3-746798	PF3D7_0710800	distant cis	inter	PF3D7_0717200|-|PF3D7_0717300|+	conserved Plasmodium protein, unknown function	transcription initiation factor IIE subunit alpha, putative	conserved Plasmodium protein, unknown function
Pf3D7_07_v3-748644|PF3D7_0717300	Pf3D7_07_v3-748644	PF3D7_0717300	local	inter	PF3D7_0717200|-|PF3D7_0717300|+	conserved Plasmodium protein, unknown function	transcription initiation factor IIE subunit alpha, putative	transcription initiation factor IIE subunit alpha, putative
Pf3D7_07_v3-749859|PF3D7_0717200	Pf3D7_07_v3-749859	PF3D7_0717200	local	syn	PF3D7_0717300	transcription initiation factor IIE subunit alpha, putative		conserved Plasmodium protein, unknown function
Pf3D7_07_v3-749859|PF3D7_0717300	Pf3D7_07_v3-749859	PF3D7_0717300	local	syn	PF3D7_0717300	transcription initiation factor IIE subunit alpha, putative		transcription initiation factor IIE subunit alpha, putative
Pf3D7_07_v3-751070|PF3D7_0717300	Pf3D7_07_v3-751070	PF3D7_0717300	local	inter	PF3D7_0717300|+|PF3D7_0717400|+	transcription initiation factor IIE subunit alpha, putative	queuine tRNA-ribosyltransferase, putative	transcription initiation factor IIE subunit alpha, putative
Pf3D7_07_v3-752436|PF3D7_0810100	Pf3D7_07_v3-752436	PF3D7_0810100	distant trans	nsy	PF3D7_0717400	queuine tRNA-ribosyltransferase, putative		apicoplast ribosomal protein L33 precursor, putative
Pf3D7_07_v3-77107|PF3D7_0632400	Pf3D7_07_v3-77107	PF3D7_0632400	distant trans	inter	PF3D7_0701800|-|PF3D7_0701900|-	rifin	Plasmodium exported protein, unknown function	rifin
Pf3D7_07_v3-772669|PF3D7_1149500	Pf3D7_07_v3-772669	PF3D7_1149500	distant trans	inter	PF3D7_0717800|-|PF3D7_0717900|-	conserved Plasmodium protein, unknown function	thioredoxin-like protein	ring-infected erythrocyte surface antigen 2, pseudogene
Pf3D7_07_v3-77814|PF3D7_0503100	Pf3D7_07_v3-77814	PF3D7_0503100	distant trans	inter	PF3D7_0701800|-|PF3D7_0701900|-	rifin	Plasmodium exported protein, unknown function	4-diphosphocytidyl-2-C-methyl-D-erythritol kinase, putative
Pf3D7_07_v3-779631|PF3D7_0418100	Pf3D7_07_v3-779631	PF3D7_0418100	distant trans	nsy	PF3D7_0718000	dynein heavy chain, putative		conserved Plasmodium protein, unknown function
Pf3D7_07_v3-79386|PF3D7_0316000	Pf3D7_07_v3-79386	PF3D7_0316000	distant trans	inter	PF3D7_0701800|-|PF3D7_0701900|-	rifin	Plasmodium exported protein, unknown function	microneme associated antigen
Pf3D7_07_v3-79386|PF3D7_1356800	Pf3D7_07_v3-79386	PF3D7_1356800	distant trans	inter	PF3D7_0701800|-|PF3D7_0701900|-	rifin	Plasmodium exported protein, unknown function	serine/threonine protein kinase, putative
Pf3D7_07_v3-80371|PF3D7_0323500	Pf3D7_07_v3-80371	PF3D7_0323500	distant trans	nsy	PF3D7_0701900	Plasmodium exported protein, unknown function		survival motor neuron-like protein
Pf3D7_07_v3-80371|PF3D7_0604200	Pf3D7_07_v3-80371	PF3D7_0604200	distant trans	nsy	PF3D7_0701900	Plasmodium exported protein, unknown function		mitochondrial ribosomal protein L41, putative
Pf3D7_07_v3-80371|PF3D7_1322400	Pf3D7_07_v3-80371	PF3D7_1322400	distant trans	nsy	PF3D7_0701900	Plasmodium exported protein, unknown function		conserved Plasmodium protein, unknown function
Pf3D7_07_v3-80386|PF3D7_0523000	Pf3D7_07_v3-80386	PF3D7_0523000	distant trans	nsy	PF3D7_0701900	Plasmodium exported protein, unknown function		multidrug resistance protein 1
Pf3D7_07_v3-80439|PF3D7_0323500	Pf3D7_07_v3-80439	PF3D7_0323500	distant trans	syn	PF3D7_0701900	Plasmodium exported protein, unknown function		survival motor neuron-like protein
Pf3D7_07_v3-80439|PF3D7_0604200	Pf3D7_07_v3-80439	PF3D7_0604200	distant trans	syn	PF3D7_0701900	Plasmodium exported protein, unknown function		mitochondrial ribosomal protein L41, putative
Pf3D7_07_v3-80439|PF3D7_1322400	Pf3D7_07_v3-80439	PF3D7_1322400	distant trans	syn	PF3D7_0701900	Plasmodium exported protein, unknown function		conserved Plasmodium protein, unknown function
Pf3D7_07_v3-80446|PF3D7_0323500	Pf3D7_07_v3-80446	PF3D7_0323500	distant trans	nsy	PF3D7_0701900	Plasmodium exported protein, unknown function		survival motor neuron-like protein
Pf3D7_07_v3-80446|PF3D7_0604200	Pf3D7_07_v3-80446	PF3D7_0604200	distant trans	nsy	PF3D7_0701900	Plasmodium exported protein, unknown function		mitochondrial ribosomal protein L41, putative
Pf3D7_07_v3-80446|PF3D7_1322400	Pf3D7_07_v3-80446	PF3D7_1322400	distant trans	nsy	PF3D7_0701900	Plasmodium exported protein, unknown function		conserved Plasmodium protein, unknown function
Pf3D7_07_v3-80457|PF3D7_0323500	Pf3D7_07_v3-80457	PF3D7_0323500	distant trans	syn	PF3D7_0701900	Plasmodium exported protein, unknown function		survival motor neuron-like protein
Pf3D7_07_v3-80457|PF3D7_0604200	Pf3D7_07_v3-80457	PF3D7_0604200	distant trans	syn	PF3D7_0701900	Plasmodium exported protein, unknown function		mitochondrial ribosomal protein L41, putative
Pf3D7_07_v3-80457|PF3D7_1322400	Pf3D7_07_v3-80457	PF3D7_1322400	distant trans	syn	PF3D7_0701900	Plasmodium exported protein, unknown function		conserved Plasmodium protein, unknown function
Pf3D7_07_v3-80492|PF3D7_0323500	Pf3D7_07_v3-80492	PF3D7_0323500	distant trans	nsy	PF3D7_0701900	Plasmodium exported protein, unknown function		survival motor neuron-like protein
Pf3D7_07_v3-80492|PF3D7_0604200	Pf3D7_07_v3-80492	PF3D7_0604200	distant trans	nsy	PF3D7_0701900	Plasmodium exported protein, unknown function		mitochondrial ribosomal protein L41, putative
Pf3D7_07_v3-80492|PF3D7_1322400	Pf3D7_07_v3-80492	PF3D7_1322400	distant trans	nsy	PF3D7_0701900	Plasmodium exported protein, unknown function		conserved Plasmodium protein, unknown function
Pf3D7_07_v3-80493|PF3D7_0323500	Pf3D7_07_v3-80493	PF3D7_0323500	distant trans	syn	PF3D7_0701900	Plasmodium exported protein, unknown function		survival motor neuron-like protein
Pf3D7_07_v3-80493|PF3D7_0604200	Pf3D7_07_v3-80493	PF3D7_0604200	distant trans	syn	PF3D7_0701900	Plasmodium exported protein, unknown function		mitochondrial ribosomal protein L41, putative
Pf3D7_07_v3-80493|PF3D7_1322400	Pf3D7_07_v3-80493	PF3D7_1322400	distant trans	syn	PF3D7_0701900	Plasmodium exported protein, unknown function		conserved Plasmodium protein, unknown function
Pf3D7_07_v3-81315|PF3D7_0400900	Pf3D7_07_v3-81315	PF3D7_0400900	distant trans	syn	PF3D7_0701900	Plasmodium exported protein, unknown function		rifin
Pf3D7_07_v3-823320|PF3D7_0718500	Pf3D7_07_v3-823320	PF3D7_0718500	local	inter	PF3D7_0718400|+|PF3D7_0718500|+	mitochondrial ribosomal protein S8 precursor, putative	prefoldin subunit 3, putative	prefoldin subunit 3, putative
Pf3D7_07_v3-82738|PF3D7_1469100	Pf3D7_07_v3-82738	PF3D7_1469100	distant trans	intron	PF3D7_0701900	Plasmodium exported protein, unknown function		conserved Plasmodium protein, unknown function
Pf3D7_07_v3-836706|PF3D7_1302700	Pf3D7_07_v3-836706	PF3D7_1302700	distant trans	nsy	PF3D7_0718900	conserved Plasmodium protein, unknown function		ATP-dependent RNA helicase DHR1, putative
Pf3D7_07_v3-84953|PF3D7_1134200	Pf3D7_07_v3-84953	PF3D7_1134200	distant trans	intron	PF3D7_0702000	Plasmodium exported protein (hyp12), unknown function		conserved Plasmodium protein, unknown function
Pf3D7_07_v3-84987|PF3D7_1134200	Pf3D7_07_v3-84987	PF3D7_1134200	distant trans	intron	PF3D7_0702000	Plasmodium exported protein (hyp12), unknown function		conserved Plasmodium protein, unknown function
Pf3D7_07_v3-85189|PF3D7_1134200	Pf3D7_07_v3-85189	PF3D7_1134200	distant trans	nsy	PF3D7_0702000	Plasmodium exported protein (hyp12), unknown function		conserved Plasmodium protein, unknown function
Pf3D7_07_v3-85547|PF3D7_0632400	Pf3D7_07_v3-85547	PF3D7_0632400	distant trans	nsy	PF3D7_0702000	Plasmodium exported protein (hyp12), unknown function		rifin
Pf3D7_07_v3-860044|PF3D7_1322500	Pf3D7_07_v3-860044	PF3D7_1322500	distant trans	inter	PF3D7_0719600|-|PF3D7_0719700|+	60S ribosomal protein L11a, putative	40S ribosomal protein S10, putative	palmitoyltransferase DHHC5
Pf3D7_07_v3-868997|PF3D7_1334300	Pf3D7_07_v3-868997	PF3D7_1334300	distant trans	nsy	PF3D7_0719900	conserved Plasmodium membrane protein, unknown function		MSP7-like protein
Pf3D7_07_v3-87555|PF3D7_1232700	Pf3D7_07_v3-87555	PF3D7_1232700	distant trans	inter	PF3D7_0702000|+|PF3D7_0702100|+	Plasmodium exported protein (hyp12), unknown function	Plasmodium exported protein (PHISTb), unknown function, pseudogene	conserved Plasmodium protein, unknown function
Pf3D7_07_v3-880789|PF3D7_1107500	Pf3D7_07_v3-880789	PF3D7_1107500	distant trans	syn	PF3D7_0720300	conserved Plasmodium protein, unknown function		prefoldin, putative
Pf3D7_07_v3-881037|PF3D7_1020000	Pf3D7_07_v3-881037	PF3D7_1020000	distant trans	inter	PF3D7_0720300|-|PF3D7_0720400|+	conserved Plasmodium protein, unknown function	ferrodoxin reductase-like protein	RNA-binding protein 34, putative
Pf3D7_07_v3-881037|PF3D7_1367400	Pf3D7_07_v3-881037	PF3D7_1367400	distant trans	inter	PF3D7_0720300|-|PF3D7_0720400|+	conserved Plasmodium protein, unknown function	ferrodoxin reductase-like protein	conserved Plasmodium protein, unknown function
Pf3D7_07_v3-881056|PF3D7_1020000	Pf3D7_07_v3-881056	PF3D7_1020000	distant trans	inter	PF3D7_0720300|-|PF3D7_0720400|+	conserved Plasmodium protein, unknown function	ferrodoxin reductase-like protein	RNA-binding protein 34, putative
Pf3D7_07_v3-881056|PF3D7_1034400	Pf3D7_07_v3-881056	PF3D7_1034400	distant trans	inter	PF3D7_0720300|-|PF3D7_0720400|+	conserved Plasmodium protein, unknown function	ferrodoxin reductase-like protein	flavoprotein subunit of succinate dehydrogenase
Pf3D7_07_v3-881056|PF3D7_1150400	Pf3D7_07_v3-881056	PF3D7_1150400	distant trans	inter	PF3D7_0720300|-|PF3D7_0720400|+	conserved Plasmodium protein, unknown function	ferrodoxin reductase-like protein	erythrocyte membrane protein 1, PfEMP1
Pf3D7_07_v3-881909|PF3D7_1003600	Pf3D7_07_v3-881909	PF3D7_1003600	distant trans	inter	PF3D7_0720300|-|PF3D7_0720400|+	conserved Plasmodium protein, unknown function	ferrodoxin reductase-like protein	inner membrane complex protein 1c, putative
Pf3D7_07_v3-881950|PF3D7_1003600	Pf3D7_07_v3-881950	PF3D7_1003600	distant trans	inter	PF3D7_0720300|-|PF3D7_0720400|+	conserved Plasmodium protein, unknown function	ferrodoxin reductase-like protein	inner membrane complex protein 1c, putative
Pf3D7_07_v3-882474|PF3D7_0730700	Pf3D7_07_v3-882474	PF3D7_0730700	distant cis	inter	PF3D7_0720300|-|PF3D7_0720400|+	conserved Plasmodium protein, unknown function	ferrodoxin reductase-like protein	tRNA Threonine
Pf3D7_07_v3-916132|PF3D7_1305700	Pf3D7_07_v3-916132	PF3D7_1305700	distant trans	inter	PF3D7_0721000|+|PF3D7_0721100|+	conserved Plasmodium membrane protein, unknown function	conserved Plasmodium protein, unknown function	conserved Plasmodium protein, unknown function
Pf3D7_07_v3-930991|PF3D7_0217000	Pf3D7_07_v3-930991	PF3D7_0217000	distant trans	inter	PF3D7_0721500|+|PF3D7_0721600|-	conserved Plasmodium membrane protein, unknown function	40S ribosomal protein S5, putative	conserved Plasmodium membrane protein, unknown function
Pf3D7_07_v3-937119|PF3D7_0808600	Pf3D7_07_v3-937119	PF3D7_0808600	distant trans	inter	PF3D7_0721700|+|PF3D7_0721800|+	secreted ookinete protein, putative	conserved Plasmodium protein, unknown function	erythrocyte membrane protein 1, PfEMP1
Pf3D7_07_v3-94603|PF3D7_0632400	Pf3D7_07_v3-94603	PF3D7_0632400	distant trans	inter	PF3D7_0702200|-|PF3D7_0702300|+	lysophospholipase, putative	sporozoite threonine and asparagine-rich protein	rifin
Pf3D7_07_v3-951366|PF3D7_0722300	Pf3D7_07_v3-951366	PF3D7_0722300	local	syn	PF3D7_0722300	ubiquitin carboxyl-terminal hydrolase, putative		ubiquitin carboxyl-terminal hydrolase, putative
Pf3D7_07_v3-989974|PF3D7_0104000	Pf3D7_07_v3-989974	PF3D7_0104000	distant trans	syn	PF3D7_0723700	metallo-hydrolase/oxidoreductase, putative		thrombospondin-related sporozoite protein
Pf3D7_08_v3-1037537|PF3D7_0819500	Pf3D7_08_v3-1037537	PF3D7_0819500	distant cis	nsy	PF3D7_0823500	inner membrane complex protein 1i, putative		conserved protein, unknown function
Pf3D7_08_v3-104543|PF3D7_0316500	Pf3D7_08_v3-104543	PF3D7_0316500	distant trans	syn	PF3D7_0801400	probable protein, unknown function		kinetochore protein NUF2, putative
Pf3D7_08_v3-104543|PF3D7_1204200	Pf3D7_08_v3-104543	PF3D7_1204200	distant trans	syn	PF3D7_0801400	probable protein, unknown function		conserved Plasmodium protein, unknown function
Pf3D7_08_v3-104543|PF3D7_1341700	Pf3D7_08_v3-104543	PF3D7_1341700	distant trans	syn	PF3D7_0801400	probable protein, unknown function		conserved Plasmodium protein, unknown function
Pf3D7_08_v3-104543|PF3D7_1421300	Pf3D7_08_v3-104543	PF3D7_1421300	distant trans	syn	PF3D7_0801400	probable protein, unknown function		conserved Plasmodium protein, unknown function
Pf3D7_08_v3-106036|PF3D7_0303300	Pf3D7_08_v3-106036	PF3D7_0303300	distant trans	inter	PF3D7_0801400|-|PF3D7_0801500|-	probable protein, unknown function	nucleolar protein 10, putative	DNA-directed RNA polymerases I, II, and III subunit RPABC2, putative
Pf3D7_08_v3-106036|PF3D7_1018300	Pf3D7_08_v3-106036	PF3D7_1018300	distant trans	inter	PF3D7_0801400|-|PF3D7_0801500|-	probable protein, unknown function	nucleolar protein 10, putative	conserved Plasmodium protein, unknown function
Pf3D7_08_v3-1061919|PF3D7_0107400	Pf3D7_08_v3-1061919	PF3D7_0107400	distant trans	inter	PF3D7_0824300|-|PF3D7_0824400|-	GTP-binding protein, putative	nucleoside transporter 2	conserved Apicomplexan protein, unknown function
Pf3D7_08_v3-1067336|PF3D7_0824600	Pf3D7_08_v3-1067336	PF3D7_0824600	local	nsy	PF3D7_0824500	conserved Plasmodium protein, unknown function		Fe-S cluster assembly protein DRE2, putative
Pf3D7_08_v3-1067911|PF3D7_0317200	Pf3D7_08_v3-1067911	PF3D7_0317200	distant trans	inter	PF3D7_0824500|+|PF3D7_0824600|+	conserved Plasmodium protein, unknown function	Fe-S cluster assembly protein DRE2, putative	cdc2-related protein kinase 4
Pf3D7_08_v3-1081721|PF3D7_0831600	Pf3D7_08_v3-1081721	PF3D7_0831600	distant cis	nsy	PF3D7_0824900	conserved Plasmodium protein, unknown function		cytoadherence linked asexual protein 8
Pf3D7_08_v3-1081721|PF3D7_1236900	Pf3D7_08_v3-1081721	PF3D7_1236900	distant trans	nsy	PF3D7_0824900	conserved Plasmodium protein, unknown function		conserved Plasmodium protein, unknown function
Pf3D7_08_v3-108340|PF3D7_1007900	Pf3D7_08_v3-108340	PF3D7_1007900	distant trans	inter	PF3D7_0801500|-|PF3D7_0801600|-	nucleolar protein 10, putative	conserved Plasmodium protein, unknown function	eukaryotic translation initiation factor 3 subunit D, putative
Pf3D7_08_v3-108340|PF3D7_1227100	Pf3D7_08_v3-108340	PF3D7_1227100	distant trans	inter	PF3D7_0801500|-|PF3D7_0801600|-	nucleolar protein 10, putative	conserved Plasmodium protein, unknown function	DNA helicase 60
Pf3D7_08_v3-1084512|PF3D7_0824600	Pf3D7_08_v3-1084512	PF3D7_0824600	distant cis	inter	PF3D7_0824900|-|PF3D7_0825000|+	conserved Plasmodium protein, unknown function	conserved Plasmodium protein, unknown function	Fe-S cluster assembly protein DRE2, putative
Pf3D7_08_v3-1140102|PF3D7_1477800	Pf3D7_08_v3-1140102	PF3D7_1477800	distant trans	inter	PF3D7_0826100|-|PF3D7_0826200|-	E3 ubiquitin-protein ligase, putative	alpha/beta hydrolase, putative	acyl-CoA binding protein
Pf3D7_08_v3-1144251|PF3D7_0324800	Pf3D7_08_v3-1144251	PF3D7_0324800	distant trans	syn	PF3D7_0826200	alpha/beta hydrolase, putative		rifin
Pf3D7_08_v3-1148694|PF3D7_1113500	Pf3D7_08_v3-1148694	PF3D7_1113500	distant trans	nsy	PF3D7_0826400	dehydrodolichyl diphosphate synthetase, putative		GTP-binding protein, putative
Pf3D7_08_v3-1148694|PF3D7_1213400	Pf3D7_08_v3-1148694	PF3D7_1213400	distant trans	nsy	PF3D7_0826400	dehydrodolichyl diphosphate synthetase, putative		conserved Plasmodium protein, unknown function
Pf3D7_08_v3-119204|PF3D7_0800200	Pf3D7_08_v3-119204	PF3D7_0800200	distant cis	nsy	PF3D7_0801800	mannose-6-phosphate isomerase, putative		erythrocyte membrane protein 1, PfEMP1
Pf3D7_08_v3-1192928|PF3D7_0604400	Pf3D7_08_v3-1192928	PF3D7_0604400	distant trans	inter	PF3D7_0827600|-|PF3D7_0827700|-	conserved Plasmodium protein, unknown function	magnesium transporter, putative	conserved Plasmodium protein, unknown function
Pf3D7_08_v3-1192928|PF3D7_1122700	Pf3D7_08_v3-1192928	PF3D7_1122700	distant trans	inter	PF3D7_0827600|-|PF3D7_0827700|-	conserved Plasmodium protein, unknown function	magnesium transporter, putative	conserved Plasmodium protein, unknown function
Pf3D7_08_v3-1192928|PF3D7_1201600	Pf3D7_08_v3-1192928	PF3D7_1201600	distant trans	inter	PF3D7_0827600|-|PF3D7_0827700|-	conserved Plasmodium protein, unknown function	magnesium transporter, putative	NIMA related kinase 3
Pf3D7_08_v3-1199063|PF3D7_1232300	Pf3D7_08_v3-1199063	PF3D7_1232300	distant trans	nsy	PF3D7_0827800	SET domain protein, putative		cytochrome b5, putative
Pf3D7_08_v3-1201455|PF3D7_0417900	Pf3D7_08_v3-1201455	PF3D7_0417900	distant trans	syn	PF3D7_0827800	SET domain protein, putative		conserved Plasmodium protein, unknown function
Pf3D7_08_v3-120595|PF3D7_1130700	Pf3D7_08_v3-120595	PF3D7_1130700	distant trans	syn	PF3D7_0801800	mannose-6-phosphate isomerase, putative		structural maintenance of chromosomes protein 1, putative
Pf3D7_08_v3-1209741|PF3D7_1365300	Pf3D7_08_v3-1209741	PF3D7_1365300	distant trans	inter	PF3D7_0827900|-|PF3D7_0828000|+	protein disulfide isomerase	rhomboid protease ROM3	conserved Plasmodium protein, unknown function
Pf3D7_08_v3-1213959|PF3D7_0425800	Pf3D7_08_v3-1213959	PF3D7_0425800	distant trans	nsy	PF3D7_0828100	conserved Plasmodium protein, unknown function		erythrocyte membrane protein 1, PfEMP1
Pf3D7_08_v3-1214394|PF3D7_0628200	Pf3D7_08_v3-1214394	PF3D7_0628200	distant trans	nsy	PF3D7_0828100	conserved Plasmodium protein, unknown function		eukaryotic translation initiation factor 2-alpha kinase
Pf3D7_08_v3-1226954|PF3D7_0211900	Pf3D7_08_v3-1226954	PF3D7_0211900	distant trans	syn	PF3D7_0828500	translation initiation factor eIF-2B subunit alpha, putative		conserved Plasmodium protein, unknown function
Pf3D7_08_v3-1227394|PF3D7_0214100	Pf3D7_08_v3-1227394	PF3D7_0214100	distant trans	nsy	PF3D7_0828500	translation initiation factor eIF-2B subunit alpha, putative		protein transport protein SEC31
Pf3D7_08_v3-1231687|PF3D7_0817400	Pf3D7_08_v3-1231687	PF3D7_0817400	distant cis	intron	PF3D7_0828600	folate transporter 1		phosphatase, putative
Pf3D7_08_v3-1247050|PF3D7_1040500	Pf3D7_08_v3-1247050	PF3D7_1040500	distant trans	nsy	PF3D7_0829000	conserved Plasmodium membrane protein, unknown function		rifin
Pf3D7_08_v3-1261639|PF3D7_1441800	Pf3D7_08_v3-1261639	PF3D7_1441800	distant trans	nsy	PF3D7_0829500	conserved Plasmodium protein, unknown function		vacuolar-sorting protein SNF7, putative
Pf3D7_08_v3-1269496|PF3D7_0714600	Pf3D7_08_v3-1269496	PF3D7_0714600	distant trans	nsy	PF3D7_0829600	early transcribed membrane protein 8		conserved Plasmodium protein, unknown function
Pf3D7_08_v3-1271451|PF3D7_1428800	Pf3D7_08_v3-1271451	PF3D7_1428800	distant trans	syn	PF3D7_0829700	unspecified product		transcription initiation TFIID-like, putative
Pf3D7_08_v3-1271982|PF3D7_0831600	Pf3D7_08_v3-1271982	PF3D7_0831600	distant cis	nsy	PF3D7_0829700	unspecified product		cytoadherence linked asexual protein 8
Pf3D7_08_v3-1271982|PF3D7_1206500	Pf3D7_08_v3-1271982	PF3D7_1206500	distant trans	nsy	PF3D7_0829700	unspecified product		Tat binding protein 1(TBP-1)-interacting protein, putative
Pf3D7_08_v3-1275711|PF3D7_0816400	Pf3D7_08_v3-1275711	PF3D7_0816400	distant cis	nsy	PF3D7_0829900	unspecified product		EF-hand calcium-binding domain-containing protein
Pf3D7_08_v3-1284562|PF3D7_0300700	Pf3D7_08_v3-1284562	PF3D7_0300700	distant trans	inter	PF3D7_0829600|+|PF3D7_0830300|-	early transcribed membrane protein 8	sporozoite invasion-associated protein 2	rifin
Pf3D7_08_v3-1290560|PF3D7_0510000	Pf3D7_08_v3-1290560	PF3D7_0510000	distant trans	nsy	PF3D7_0830300	sporozoite invasion-associated protein 2		conserved Plasmodium protein, unknown function
Pf3D7_08_v3-1291112|PF3D7_0931400	Pf3D7_08_v3-1291112	PF3D7_0931400	distant trans	nsy	PF3D7_0830300	sporozoite invasion-associated protein 2		conserved Plasmodium protein, unknown function
Pf3D7_08_v3-1291112|PF3D7_1011400	Pf3D7_08_v3-1291112	PF3D7_1011400	distant trans	nsy	PF3D7_0830300	sporozoite invasion-associated protein 2		proteasome subunit beta type-5
Pf3D7_08_v3-1297594|PF3D7_1000200	Pf3D7_08_v3-1297594	PF3D7_1000200	distant trans	syn	PF3D7_0830500	sporozoite and liver stage tryptophan-rich protein, putative		rifin
Pf3D7_08_v3-1310970|PF3D7_0823900	Pf3D7_08_v3-1310970	PF3D7_0823900	distant cis	nsy	PF3D7_0830800	surface-associated interspersed protein 8.2 (SURFIN 8.2)		dicarboxylate/tricarboxylate carrier
Pf3D7_08_v3-1312121|PF3D7_1335100	Pf3D7_08_v3-1312121	PF3D7_1335100	distant trans	syn	PF3D7_0830800	surface-associated interspersed protein 8.2 (SURFIN 8.2)		merozoite surface protein 7
Pf3D7_08_v3-1312123|PF3D7_1335100	Pf3D7_08_v3-1312123	PF3D7_1335100	distant trans	nsy	PF3D7_0830800	surface-associated interspersed protein 8.2 (SURFIN 8.2)		merozoite surface protein 7
Pf3D7_08_v3-1314033|PF3D7_0931400	Pf3D7_08_v3-1314033	PF3D7_0931400	distant trans	syn	PF3D7_0830800	surface-associated interspersed protein 8.2 (SURFIN 8.2)		conserved Plasmodium protein, unknown function
Pf3D7_08_v3-1337506|PF3D7_1401400	Pf3D7_08_v3-1337506	PF3D7_1401400	distant trans	inter	PF3D7_0831200|+|PF3D7_0831300|+	DnaJ protein, putative	Plasmodium exported protein, unknown function	early transcribed membrane protein 14.1
Pf3D7_08_v3-164674|PF3D7_1233200	Pf3D7_08_v3-164674	PF3D7_1233200	distant trans	inter	PF3D7_0802100|-|PF3D7_0802200|+	transcription factor with AP2 domain(s)	1-cys peroxiredoxin	conserved Plasmodium protein, unknown function
Pf3D7_08_v3-170360|PF3D7_0802500	Pf3D7_08_v3-170360	PF3D7_0802500	local	syn	PF3D7_0802300	periodic tryptophan protein 2, putative		inositol 5-phosphatase, putative
Pf3D7_08_v3-176505|PF3D7_1015200	Pf3D7_08_v3-176505	PF3D7_1015200	distant trans	nsy	PF3D7_0802500	inositol 5-phosphatase, putative		cysteine--tRNA ligase, putative
Pf3D7_08_v3-193542|PF3D7_1307700	Pf3D7_08_v3-193542	PF3D7_1307700	distant trans	syn	PF3D7_0802800	serine/threonine protein phosphatase 2B catalytic subunit A		conserved Plasmodium protein, unknown function
Pf3D7_08_v3-197052|PF3D7_1321900	Pf3D7_08_v3-197052	PF3D7_1321900	distant trans	nsy	PF3D7_0803000	peptidyl-prolyl cis-trans isomerase		conserved Plasmodium protein, unknown function
Pf3D7_08_v3-201617|PF3D7_1140400	Pf3D7_08_v3-201617	PF3D7_1140400	distant trans	nsy	PF3D7_0803100	U3 small nucleolar RNA-associated protein 14, putative		conserved Plasmodium protein, unknown function
Pf3D7_08_v3-240350|PF3D7_1034600	Pf3D7_08_v3-240350	PF3D7_1034600	distant trans	nsy	PF3D7_0804000	cactin homolog, putative		translation initiation factor IF-3, putative
Pf3D7_08_v3-250047|PF3D7_0808000	Pf3D7_08_v3-250047	PF3D7_0808000	distant cis	inter	PF3D7_0804400|+|PF3D7_0804500|+	methionine aminopeptidase 1c, putative	conserved Plasmodium membrane protein, unknown function	conserved Plasmodium protein, unknown function
Pf3D7_08_v3-275743|PF3D7_0930100	Pf3D7_08_v3-275743	PF3D7_0930100	distant trans	nsy	PF3D7_0804700	conserved Plasmodium protein, unknown function		conserved Plasmodium protein, unknown function
Pf3D7_08_v3-275743|PF3D7_1017900	Pf3D7_08_v3-275743	PF3D7_1017900	distant trans	nsy	PF3D7_0804700	conserved Plasmodium protein, unknown function		26S proteasome regulatory subunit p55, putative
Pf3D7_08_v3-280180|PF3D7_1324800	Pf3D7_08_v3-280180	PF3D7_1324800	distant trans	nsy	PF3D7_0804900	GTPase-activating protein, putative		dihydrofolate synthase/folylpolyglutamate synthase
Pf3D7_08_v3-284718|PF3D7_0709600	Pf3D7_08_v3-284718	PF3D7_0709600	distant trans	inter	PF3D7_0805000|-|PF3D7_0805100|+	alpha/beta hydrolase, putative	conserved Plasmodium protein, unknown function	ribonucleases P/MRP protein subunit POP1, putative
Pf3D7_08_v3-329975|PF3D7_1003600	Pf3D7_08_v3-329975	PF3D7_1003600	distant trans	syn	PF3D7_0806000	AAA family ATPase, putative		inner membrane complex protein 1c, putative
Pf3D7_08_v3-329975|PF3D7_1307700	Pf3D7_08_v3-329975	PF3D7_1307700	distant trans	syn	PF3D7_0806000	AAA family ATPase, putative		conserved Plasmodium protein, unknown function
Pf3D7_08_v3-336551|PF3D7_0422900	Pf3D7_08_v3-336551	PF3D7_0422900	distant trans	syn	PF3D7_0806200	C-mannosyltransferase, putative		conserved Plasmodium protein, unknown function
Pf3D7_08_v3-339637|PF3D7_1441000	Pf3D7_08_v3-339637	PF3D7_1441000	distant trans	syn	PF3D7_0806300	ferlin, putative		cytoplasmic tRNA 2-thiolation protein 2, putative
Pf3D7_08_v3-348842|PF3D7_0717900	Pf3D7_08_v3-348842	PF3D7_0717900	distant trans	inter	PF3D7_0806500|-|PF3D7_0806600|-	DnaJ protein, putative	kinesin-like protein, putative	thioredoxin-like protein
Pf3D7_08_v3-357185|PF3D7_0425400	Pf3D7_08_v3-357185	PF3D7_0425400	distant trans	nsy	PF3D7_0806700	conserved Plasmodium membrane protein, unknown function		Plasmodium exported protein (PHISTa), unknown function
Pf3D7_08_v3-369734|PF3D7_1360000	Pf3D7_08_v3-369734	PF3D7_1360000	distant trans	syn	PF3D7_0806900	conserved Plasmodium protein, unknown function		conserved Plasmodium protein, unknown function
Pf3D7_08_v3-377467|PF3D7_0208200	Pf3D7_08_v3-377467	PF3D7_0208200	distant trans	inter	PF3D7_0807100|-|PF3D7_0807200|+	ATP-dependent RNA helicase DHH1, putative	conserved Plasmodium membrane protein, unknown function	KRR1 small subunit processome component, putative
Pf3D7_08_v3-377467|PF3D7_0904400	Pf3D7_08_v3-377467	PF3D7_0904400	distant trans	inter	PF3D7_0807100|-|PF3D7_0807200|+	ATP-dependent RNA helicase DHH1, putative	conserved Plasmodium membrane protein, unknown function	signal peptidase complex subunit 3, putative
Pf3D7_08_v3-380575|PF3D7_0807300	Pf3D7_08_v3-380575	PF3D7_0807300	local	inter	PF3D7_0807200|+|PF3D7_0807300|+	conserved Plasmodium membrane protein, unknown function	ras-related protein Rab-18	ras-related protein Rab-18
Pf3D7_08_v3-396558|PF3D7_1005800	Pf3D7_08_v3-396558	PF3D7_1005800	distant trans	syn	PF3D7_0807700	serine protease DegP		conserved Plasmodium membrane protein, unknown function
Pf3D7_08_v3-396558|PF3D7_1322500	Pf3D7_08_v3-396558	PF3D7_1322500	distant trans	syn	PF3D7_0807700	serine protease DegP		palmitoyltransferase DHHC5
Pf3D7_08_v3-415386|PF3D7_0912600	Pf3D7_08_v3-415386	PF3D7_0912600	distant trans	inter	PF3D7_0808100|+|PF3D7_0808200|-	AP-3 complex subunit delta, putative	plasmepsin X	conserved Plasmodium protein, unknown function
Pf3D7_08_v3-415386|PF3D7_1123800	Pf3D7_08_v3-415386	PF3D7_1123800	distant trans	inter	PF3D7_0808100|+|PF3D7_0808200|-	AP-3 complex subunit delta, putative	plasmepsin X	structural maintenance of chromosomes protein 5, putative
Pf3D7_08_v3-420856|PF3D7_0524200	Pf3D7_08_v3-420856	PF3D7_0524200	distant trans	inter	PF3D7_0808200|-|PF3D7_0808300|+	plasmepsin X	ubiquitin regulatory protein, putative	conserved Plasmodium membrane protein, unknown function
Pf3D7_08_v3-424167|PF3D7_1027900	Pf3D7_08_v3-424167	PF3D7_1027900	distant trans	syn	PF3D7_0808400	coatomer subunit epsilon, putative		palmitoyltransferase DHHC10, putative
Pf3D7_08_v3-424712|PF3D7_1027900	Pf3D7_08_v3-424712	PF3D7_1027900	distant trans	inter	PF3D7_0808400|+|PF3D7_0808600|+	coatomer subunit epsilon, putative	erythrocyte membrane protein 1, PfEMP1	palmitoyltransferase DHHC10, putative
Pf3D7_08_v3-426891|PF3D7_0912600	Pf3D7_08_v3-426891	PF3D7_0912600	distant trans	inter	PF3D7_0808400|+|PF3D7_0808600|+	coatomer subunit epsilon, putative	erythrocyte membrane protein 1, PfEMP1	conserved Plasmodium protein, unknown function
Pf3D7_08_v3-426891|PF3D7_1022500	Pf3D7_08_v3-426891	PF3D7_1022500	distant trans	inter	PF3D7_0808400|+|PF3D7_0808600|+	coatomer subunit epsilon, putative	erythrocyte membrane protein 1, PfEMP1	citrate synthase, mitochondrial, putative
Pf3D7_08_v3-426891|PF3D7_1027900	Pf3D7_08_v3-426891	PF3D7_1027900	distant trans	inter	PF3D7_0808400|+|PF3D7_0808600|+	coatomer subunit epsilon, putative	erythrocyte membrane protein 1, PfEMP1	palmitoyltransferase DHHC10, putative
Pf3D7_08_v3-471366|PF3D7_1429500	Pf3D7_08_v3-471366	PF3D7_1429500	distant trans	syn	PF3D7_0809200	asparagine-rich antigen Pfa55-14		diphthamide biosynthesis protein 2, putative
Pf3D7_08_v3-474935|PF3D7_0932200	Pf3D7_08_v3-474935	PF3D7_0932200	distant trans	syn	PF3D7_0809300	unspecified product		profilin, putative
Pf3D7_08_v3-551179|PF3D7_0810700	Pf3D7_08_v3-551179	PF3D7_0810700	local	inter	PF3D7_0810800|+|PF3D7_0810900|-	hydroxymethyldihydropterin pyrophosphokinase-dihydropteroate synthase	conserved Plasmodium protein, unknown function	conserved Plasmodium protein, unknown function
Pf3D7_08_v3-557570|PF3D7_1334300	Pf3D7_08_v3-557570	PF3D7_1334300	distant trans	inter	PF3D7_0811000|+|PF3D7_0811100|-	cullin-1, putative	mitochondrial carrier protein, putative	MSP7-like protein
Pf3D7_08_v3-572299|PF3D7_0914800	Pf3D7_08_v3-572299	PF3D7_0914800	distant trans	syn	PF3D7_0811300	CCR4-associated factor 1		GINS complex subunit Psf3, putative
Pf3D7_08_v3-670121|PF3D7_1471500	Pf3D7_08_v3-670121	PF3D7_1471500	distant trans	nsy	PF3D7_0813600	translation initiation factor SUI1, putative		conserved protein, unknown function
Pf3D7_08_v3-679016|PF3D7_1316100	Pf3D7_08_v3-679016	PF3D7_1316100	distant trans	inter	PF3D7_0813900|-|PF3D7_0814000|+	40S ribosomal protein S16, putative	60S ribosomal protein L13-2, putative	inositol polyphosphate kinase, putative
Pf3D7_08_v3-684985|PF3D7_1429100	Pf3D7_08_v3-684985	PF3D7_1429100	distant trans	inter	PF3D7_0814100|-|PF3D7_0814200|+	conserved Plasmodium protein, unknown function	DNA/RNA-binding protein Alba 1	apicoplast ribosomal protein L15 precursor, putative
Pf3D7_08_v3-703326|PF3D7_1304700	Pf3D7_08_v3-703326	PF3D7_1304700	distant trans	inter	PF3D7_0814500|+|PF3D7_0814600|-	conserved Plasmodium protein, unknown function	conserved Plasmodium protein, unknown function	cyclin
Pf3D7_08_v3-731827|PF3D7_0815600	Pf3D7_08_v3-731827	PF3D7_0815600	local	intron	PF3D7_0815600	eukaryotic translation initiation factor 3 subunit G, putative		eukaryotic translation initiation factor 3 subunit G, putative
Pf3D7_08_v3-744575|PF3D7_1008800	Pf3D7_08_v3-744575	PF3D7_1008800	distant trans	syn	PF3D7_0815900	dihydrolipoyl dehydrogenase, apicoplast		nucleolar protein 5, putative
Pf3D7_08_v3-777710|PF3D7_1471000	Pf3D7_08_v3-777710	PF3D7_1471000	distant trans	syn	PF3D7_0817200	conserved Plasmodium protein, unknown function		RNA 3'-terminal phosphate cyclase-like protein, putative
Pf3D7_08_v3-792415|PF3D7_0831400	Pf3D7_08_v3-792415	PF3D7_0831400	distant cis	inter	PF3D7_0817300|-|PF3D7_0817400|-	asparagine-rich antigen	phosphatase, putative	Plasmodium exported protein, unknown function
Pf3D7_08_v3-808308|PF3D7_0931400	Pf3D7_08_v3-808308	PF3D7_0931400	distant trans	nsy	PF3D7_0817700	rhoptry neck protein 5		conserved Plasmodium protein, unknown function
Pf3D7_08_v3-808308|PF3D7_1134400	Pf3D7_08_v3-808308	PF3D7_1134400	distant trans	nsy	PF3D7_0817700	rhoptry neck protein 5		conserved Plasmodium protein, unknown function
Pf3D7_08_v3-808308|PF3D7_1226500	Pf3D7_08_v3-808308	PF3D7_1226500	distant trans	nsy	PF3D7_0817700	rhoptry neck protein 5		RAP protein, putative
Pf3D7_08_v3-808308|PF3D7_1307700	Pf3D7_08_v3-808308	PF3D7_1307700	distant trans	nsy	PF3D7_0817700	rhoptry neck protein 5		conserved Plasmodium protein, unknown function
Pf3D7_08_v3-846225|PF3D7_0303200	Pf3D7_08_v3-846225	PF3D7_0303200	distant trans	nsy	PF3D7_0818600	BEM46-like protein, putative		HAD superfamily protein, putative
Pf3D7_08_v3-850668|PF3D7_0409600	Pf3D7_08_v3-850668	PF3D7_0409600	distant trans	syn	PF3D7_0818700	DNA helicase, putative		replication protein A1, large subunit
Pf3D7_08_v3-850668|PF3D7_0611900	Pf3D7_08_v3-850668	PF3D7_0611900	distant trans	syn	PF3D7_0818700	DNA helicase, putative		lsm12, putative
Pf3D7_08_v3-891065|PF3D7_1334100	Pf3D7_08_v3-891065	PF3D7_1334100	distant trans	inter	PF3D7_0819700|-|PF3D7_0819800|-	conserved Plasmodium protein, unknown function	conserved Plasmodium protein, unknown function	conserved Plasmodium protein, unknown function
Pf3D7_08_v3-893158|PF3D7_1236800	Pf3D7_08_v3-893158	PF3D7_1236800	distant trans	nsy	PF3D7_0819800	conserved Plasmodium protein, unknown function		protein-S-isoprenylcysteine O-methyltransferase, putative
Pf3D7_08_v3-911449|PF3D7_0213700	Pf3D7_08_v3-911449	PF3D7_0213700	distant trans	inter	PF3D7_0820100|-|PF3D7_0820200|-	conserved Plasmodium protein, unknown function	phosphatidylglycerophosphate synthase	conserved protein, unknown function
Pf3D7_08_v3-915777|PF3D7_0728400	Pf3D7_08_v3-915777	PF3D7_0728400	distant trans	inter	PF3D7_0820200|-|PF3D7_0820300|+	phosphatidylglycerophosphate synthase	conserved Plasmodium protein, unknown function	conserved Plasmodium protein, unknown function
Pf3D7_08_v3-915777|PF3D7_1114800	Pf3D7_08_v3-915777	PF3D7_1114800	distant trans	inter	PF3D7_0820200|-|PF3D7_0820300|+	phosphatidylglycerophosphate synthase	conserved Plasmodium protein, unknown function	glycerol-3-phosphate dehydrogenase, putative
Pf3D7_08_v3-915777|PF3D7_1134400	Pf3D7_08_v3-915777	PF3D7_1134400	distant trans	inter	PF3D7_0820200|-|PF3D7_0820300|+	phosphatidylglycerophosphate synthase	conserved Plasmodium protein, unknown function	conserved Plasmodium protein, unknown function
Pf3D7_08_v3-915777|PF3D7_1226500	Pf3D7_08_v3-915777	PF3D7_1226500	distant trans	inter	PF3D7_0820200|-|PF3D7_0820300|+	phosphatidylglycerophosphate synthase	conserved Plasmodium protein, unknown function	RAP protein, putative
Pf3D7_08_v3-915777|PF3D7_1228700	Pf3D7_08_v3-915777	PF3D7_1228700	distant trans	inter	PF3D7_0820200|-|PF3D7_0820300|+	phosphatidylglycerophosphate synthase	conserved Plasmodium protein, unknown function	conserved Plasmodium protein, unknown function
Pf3D7_08_v3-916910|PF3D7_0219100	Pf3D7_08_v3-916910	PF3D7_0219100	distant trans	inter	PF3D7_0820200|-|PF3D7_0820300|+	phosphatidylglycerophosphate synthase	conserved Plasmodium protein, unknown function	conserved protein, unknown function
Pf3D7_08_v3-917027|PF3D7_1006100	Pf3D7_08_v3-917027	PF3D7_1006100	distant trans	inter	PF3D7_0820200|-|PF3D7_0820300|+	phosphatidylglycerophosphate synthase	conserved Plasmodium protein, unknown function	CCR4-NOT transcription complex subunit 5, putative
Pf3D7_08_v3-919594|PF3D7_1223900	Pf3D7_08_v3-919594	PF3D7_1223900	distant trans	syn	PF3D7_0820300	conserved Plasmodium protein, unknown function		50S ribosomal protein L24, putative
Pf3D7_08_v3-936384|PF3D7_1406100	Pf3D7_08_v3-936384	PF3D7_1406100	distant trans	inter	PF3D7_0820700|+|PF3D7_0820800|-	2-oxoglutarate dehydrogenase E1 component	conserved Plasmodium protein, unknown function	conserved Plasmodium protein, unknown function
Pf3D7_08_v3-959304|PF3D7_1324300	Pf3D7_08_v3-959304	PF3D7_1324300	distant trans	syn	PF3D7_0821300	ATP-dependent RNA helicase DHX36, putative		conserved Plasmodium membrane protein, unknown function
Pf3D7_08_v3-972189|PF3D7_0109200	Pf3D7_08_v3-972189	PF3D7_0109200	distant trans	inter	PF3D7_0821600|+|PF3D7_0821700|+	clp1-related protein, putative	60S ribosomal protein L22, putative	cleavage and polyadenylation specificity factor subunit 5, putative
Pf3D7_08_v3-972189|PF3D7_0505300	Pf3D7_08_v3-972189	PF3D7_0505300	distant trans	inter	PF3D7_0821600|+|PF3D7_0821700|+	clp1-related protein, putative	60S ribosomal protein L22, putative	UDP-N-acetylglucosamine transporter, putative
Pf3D7_08_v3-994562|PF3D7_0207900	Pf3D7_08_v3-994562	PF3D7_0207900	distant trans	inter	PF3D7_0822500|-|PF3D7_0822600|+	dynein light chain 1	protein transport protein SEC23	serine repeat antigen 2
Pf3D7_09_v3-1007007|PF3D7_0602200	Pf3D7_09_v3-1007007	PF3D7_0602200	distant trans	nsy	PF3D7_0924700	splicing factor 3A subunit 3, putative		MYND finger protein, putative
Pf3D7_09_v3-1046879|PF3D7_1131400	Pf3D7_09_v3-1046879	PF3D7_1131400	distant trans	nsy	PF3D7_0926000	protein kinase, putative		conserved Plasmodium protein, unknown function
Pf3D7_09_v3-1082168|PF3D7_0935500	Pf3D7_09_v3-1082168	PF3D7_0935500	distant cis	inter	PF3D7_0926500|-|PF3D7_0926600|+	conserved Plasmodium protein, unknown function	conserved Plasmodium membrane protein, unknown function	Plasmodium exported protein, unknown function
Pf3D7_09_v3-109742|PF3D7_0902000	Pf3D7_09_v3-109742	PF3D7_0902000	distant cis	nsy	PF3D7_0902500	serine/threonine protein kinase, FIKK family		serine/threonine protein kinase, FIKK family
Pf3D7_09_v3-110345|PF3D7_0632100	Pf3D7_09_v3-110345	PF3D7_0632100	distant trans	nsy	PF3D7_0902500	serine/threonine protein kinase, FIKK family		rifin
Pf3D7_09_v3-110509|PF3D7_0902500	Pf3D7_09_v3-110509	PF3D7_0902500	local	nsy	PF3D7_0902500	serine/threonine protein kinase, FIKK family		serine/threonine protein kinase, FIKK family
Pf3D7_09_v3-110518|PF3D7_0902500	Pf3D7_09_v3-110518	PF3D7_0902500	local	nsy	PF3D7_0902500	serine/threonine protein kinase, FIKK family		serine/threonine protein kinase, FIKK family
Pf3D7_09_v3-110521|PF3D7_0902500	Pf3D7_09_v3-110521	PF3D7_0902500	local	nsy	PF3D7_0902500	serine/threonine protein kinase, FIKK family		serine/threonine protein kinase, FIKK family
Pf3D7_09_v3-110525|PF3D7_0902500	Pf3D7_09_v3-110525	PF3D7_0902500	local	nsy	PF3D7_0902500	serine/threonine protein kinase, FIKK family		serine/threonine protein kinase, FIKK family
Pf3D7_09_v3-1108716|PF3D7_1451600	Pf3D7_09_v3-1108716	PF3D7_1451600	distant trans	nsy	PF3D7_0927200	zinc finger protein, putative		LCCL domain-containing protein
Pf3D7_09_v3-1134684|PF3D7_0211400	Pf3D7_09_v3-1134684	PF3D7_0211400	distant trans	inter	PF3D7_0927900|-|PF3D7_0928000|+	phosphatidylserine decarboxylase	cytochrome c oxidase subunit 6B, putative	beta-ketoacyl-ACP synthase III
Pf3D7_09_v3-114323|PF3D7_1129800	Pf3D7_09_v3-114323	PF3D7_1129800	distant trans	nsy	PF3D7_0902600	serine/threonine protein kinase, FIKK family		conserved Plasmodium protein, unknown function
Pf3D7_09_v3-1163935|PF3D7_1012500	Pf3D7_09_v3-1163935	PF3D7_1012500	distant trans	syn	PF3D7_0929100	conserved Plasmodium protein, unknown function		phosphoglucomutase, putative
Pf3D7_09_v3-1164694|PF3D7_0321300	Pf3D7_09_v3-1164694	PF3D7_0321300	distant trans	syn	PF3D7_0929100	conserved Plasmodium protein, unknown function		conserved Plasmodium protein, unknown function
Pf3D7_09_v3-1164694|PF3D7_0407400	Pf3D7_09_v3-1164694	PF3D7_0407400	distant trans	syn	PF3D7_0929100	conserved Plasmodium protein, unknown function		conserved Plasmodium protein, unknown function
Pf3D7_09_v3-1203987|PF3D7_0317200	Pf3D7_09_v3-1203987	PF3D7_0317200	distant trans	nsy	PF3D7_0930300	merozoite surface protein 1		cdc2-related protein kinase 4
Pf3D7_09_v3-1207292|PF3D7_0628800	Pf3D7_09_v3-1207292	PF3D7_0628800	distant trans	inter	PF3D7_0930300|+|PF3D7_0930400|+	merozoite surface protein 1	zinc finger protein, putative	glutamyl-tRNA(Gln) amidotransferase subunit B
Pf3D7_09_v3-121062|PF3D7_0902000	Pf3D7_09_v3-121062	PF3D7_0902000	distant cis	inter	PF3D7_0902700|-|PF3D7_0902800|-	Plasmodium exported protein (PHISTb), unknown function, pseudogene	serine repeat antigen 9	serine/threonine protein kinase, FIKK family
Pf3D7_09_v3-1227967|PF3D7_1227900	Pf3D7_09_v3-1227967	PF3D7_1227900	distant trans	nsy	PF3D7_0930800	conserved Plasmodium membrane protein, unknown function		RNA pseudouridylate synthase, putative
Pf3D7_09_v3-1230162|PF3D7_0523200	Pf3D7_09_v3-1230162	PF3D7_0523200	distant trans	nsy	PF3D7_0930800	conserved Plasmodium membrane protein, unknown function		conserved Plasmodium protein, unknown function
Pf3D7_09_v3-1233070|PF3D7_0833200	Pf3D7_09_v3-1233070	PF3D7_0833200	distant trans	nsy	PF3D7_0930800	conserved Plasmodium membrane protein, unknown function		rifin
Pf3D7_09_v3-127687|PF3D7_0111900	Pf3D7_09_v3-127687	PF3D7_0111900	distant trans	nsy	PF3D7_0902900	conserved Plasmodium protein, unknown function		conserved protein, unknown function
Pf3D7_09_v3-127687|PF3D7_1149500	Pf3D7_09_v3-127687	PF3D7_1149500	distant trans	nsy	PF3D7_0902900	conserved Plasmodium protein, unknown function		ring-infected erythrocyte surface antigen 2, pseudogene
Pf3D7_09_v3-1279359|PF3D7_1243700	Pf3D7_09_v3-1279359	PF3D7_1243700	distant trans	intron	PF3D7_0932100	protein MAM3, putative		ubiquitin-conjugating enzyme E2, putative
Pf3D7_09_v3-1319655|PF3D7_0510100	Pf3D7_09_v3-1319655	PF3D7_0510100	distant trans	inter	PF3D7_0933200|-|PF3D7_0933300|+	calcyclin binding protein, putative	conserved Plasmodium protein, unknown function	conserved Plasmodium protein, unknown function
Pf3D7_09_v3-1381328|PF3D7_1367700	Pf3D7_09_v3-1381328	PF3D7_1367700	distant trans	inter	PF3D7_0935400|+|PF3D7_0935500|+	gametocyte development protein 1	Plasmodium exported protein, unknown function	alanine--tRNA ligase
Pf3D7_09_v3-139811|PF3D7_1010000	Pf3D7_09_v3-139811	PF3D7_1010000	distant trans	inter	PF3D7_0903200|-|PF3D7_0903300|+	ras-related protein RAB7	conserved Plasmodium membrane protein, unknown function	ribosomal protein L43, mitochondrial, putative
Pf3D7_09_v3-1418417|PF3D7_0935400	Pf3D7_09_v3-1418417	PF3D7_0935400	distant cis	intron	PF3D7_0935800	cytoadherence linked asexual protein 9		gametocyte development protein 1
Pf3D7_09_v3-143324|PF3D7_0632400	Pf3D7_09_v3-143324	PF3D7_0632400	distant trans	nsy	PF3D7_0903300	conserved Plasmodium membrane protein, unknown function		rifin
Pf3D7_09_v3-1443574|PF3D7_0315700	Pf3D7_09_v3-1443574	PF3D7_0315700	distant trans	inter	PF3D7_0936400|+|PF3D7_0936500|-	ring-exported protein 4	virulence-associated protein 1	conserved Plasmodium membrane protein, unknown function
Pf3D7_09_v3-145143|PF3D7_0632400	Pf3D7_09_v3-145143	PF3D7_0632400	distant trans	nsy	PF3D7_0903300	conserved Plasmodium membrane protein, unknown function		rifin
Pf3D7_09_v3-145539|PF3D7_0632400	Pf3D7_09_v3-145539	PF3D7_0632400	distant trans	syn	PF3D7_0903300	conserved Plasmodium membrane protein, unknown function		rifin
Pf3D7_09_v3-1460947|PF3D7_0920400	Pf3D7_09_v3-1460947	PF3D7_0920400	distant cis	inter	PF3D7_0936800|+|PF3D7_0936900|+	Plasmodium exported protein (PHISTc), unknown function	Plasmodium exported protein (PHISTb), unknown function, pseudogene	conserved Plasmodium protein, unknown function
Pf3D7_09_v3-1471917|PF3D7_0215100	Pf3D7_09_v3-1471917	PF3D7_0215100	distant trans	nsy	PF3D7_0937200	lysophospholipase, putative		RING zinc finger protein, putative
Pf3D7_09_v3-151452|PF3D7_0630200	Pf3D7_09_v3-151452	PF3D7_0630200	distant trans	inter	PF3D7_0903300|+|PF3D7_0903400|-	conserved Plasmodium membrane protein, unknown function	ATP-dependent RNA helicase DDX60, putative	secreted ookinete protein, putative
Pf3D7_09_v3-151452|PF3D7_0724400	Pf3D7_09_v3-151452	PF3D7_0724400	distant trans	inter	PF3D7_0903300|+|PF3D7_0903400|-	conserved Plasmodium membrane protein, unknown function	ATP-dependent RNA helicase DDX60, putative	mitochondrial import inner membrane translocase subunit TIM14, putative
Pf3D7_09_v3-151452|PF3D7_1230100	Pf3D7_09_v3-151452	PF3D7_1230100	distant trans	inter	PF3D7_0903300|+|PF3D7_0903400|-	conserved Plasmodium membrane protein, unknown function	ATP-dependent RNA helicase DDX60, putative	thioredoxin-like associated protein 1, putative
Pf3D7_09_v3-151452|PF3D7_1239400	Pf3D7_09_v3-151452	PF3D7_1239400	distant trans	inter	PF3D7_0903300|+|PF3D7_0903400|-	conserved Plasmodium membrane protein, unknown function	ATP-dependent RNA helicase DDX60, putative	conserved Plasmodium protein, unknown function
Pf3D7_09_v3-151452|PF3D7_1362600	Pf3D7_09_v3-151452	PF3D7_1362600	distant trans	inter	PF3D7_0903300|+|PF3D7_0903400|-	conserved Plasmodium membrane protein, unknown function	ATP-dependent RNA helicase DDX60, putative	conserved Plasmodium protein, unknown function
Pf3D7_09_v3-151452|PF3D7_1421800	Pf3D7_09_v3-151452	PF3D7_1421800	distant trans	inter	PF3D7_0903300|+|PF3D7_0903400|-	conserved Plasmodium membrane protein, unknown function	ATP-dependent RNA helicase DDX60, putative	conserved Plasmodium protein, unknown function
Pf3D7_09_v3-157769|PF3D7_1210300	Pf3D7_09_v3-157769	PF3D7_1210300	distant trans	syn	PF3D7_0903400	ATP-dependent RNA helicase DDX60, putative		conserved Plasmodium protein, unknown function
Pf3D7_09_v3-159936|PF3D7_0831000	Pf3D7_09_v3-159936	PF3D7_0831000	distant trans	inter	PF3D7_0903400|-|PF3D7_0903500|+	ATP-dependent RNA helicase DDX60, putative	conserved Plasmodium protein, unknown function	Plasmodium exported protein (PHISTb), unknown function
Pf3D7_09_v3-161412|PF3D7_0632400	Pf3D7_09_v3-161412	PF3D7_0632400	distant trans	inter	PF3D7_0903400|-|PF3D7_0903500|+	ATP-dependent RNA helicase DDX60, putative	conserved Plasmodium protein, unknown function	rifin
Pf3D7_09_v3-161750|PF3D7_1407300	Pf3D7_09_v3-161750	PF3D7_1407300	distant trans	inter	PF3D7_0903400|-|PF3D7_0903500|+	ATP-dependent RNA helicase DDX60, putative	conserved Plasmodium protein, unknown function	pre-mRNA-splicing factor 38B, putative
Pf3D7_09_v3-164574|PF3D7_1411200	Pf3D7_09_v3-164574	PF3D7_1411200	distant trans	syn	PF3D7_0903500	conserved Plasmodium protein, unknown function		rhomboid protease ROM8
Pf3D7_09_v3-169814|PF3D7_1452500	Pf3D7_09_v3-169814	PF3D7_1452500	distant trans	syn	PF3D7_0903600.1			SNARE protein, putative
Pf3D7_09_v3-192562|PF3D7_1425700	Pf3D7_09_v3-192562	PF3D7_1425700	distant trans	nsy	PF3D7_0904100	AP-4 complex subunit epsilon, putative		conserved Plasmodium protein, unknown function
Pf3D7_09_v3-193086|PF3D7_1232300	Pf3D7_09_v3-193086	PF3D7_1232300	distant trans	syn	PF3D7_0904100	AP-4 complex subunit epsilon, putative		cytochrome b5, putative
Pf3D7_09_v3-200560|PF3D7_0525700	Pf3D7_09_v3-200560	PF3D7_0525700	distant trans	syn	PF3D7_0904300	conserved protein, unknown function		conserved Plasmodium protein, unknown function
Pf3D7_09_v3-200560|PF3D7_0600400	Pf3D7_09_v3-200560	PF3D7_0600400	distant trans	syn	PF3D7_0904300	conserved protein, unknown function		erythrocyte membrane protein 1, PfEMP1
Pf3D7_09_v3-201944|PF3D7_0600400	Pf3D7_09_v3-201944	PF3D7_0600400	distant trans	nsy	PF3D7_0904300	conserved protein, unknown function		erythrocyte membrane protein 1, PfEMP1
Pf3D7_09_v3-206244|PF3D7_1349500	Pf3D7_09_v3-206244	PF3D7_1349500	distant trans	syn	PF3D7_0904300	conserved protein, unknown function		conserved Plasmodium protein, unknown function
Pf3D7_09_v3-209346|PF3D7_0101000	Pf3D7_09_v3-209346	PF3D7_0101000	distant trans	inter	PF3D7_0904400|-|PF3D7_0904500|+	signal peptidase complex subunit 3, putative	prefoldin subunit 4, putative	rifin
Pf3D7_09_v3-209346|PF3D7_0210300	Pf3D7_09_v3-209346	PF3D7_0210300	distant trans	inter	PF3D7_0904400|-|PF3D7_0904500|+	signal peptidase complex subunit 3, putative	prefoldin subunit 4, putative	monocarboxylate transporter, putative
Pf3D7_09_v3-209346|PF3D7_0526000	Pf3D7_09_v3-209346	PF3D7_0526000	distant trans	inter	PF3D7_0904400|-|PF3D7_0904500|+	signal peptidase complex subunit 3, putative	prefoldin subunit 4, putative	RAP protein, putative
Pf3D7_09_v3-209346|PF3D7_0931400	Pf3D7_09_v3-209346	PF3D7_0931400	distant cis	inter	PF3D7_0904400|-|PF3D7_0904500|+	signal peptidase complex subunit 3, putative	prefoldin subunit 4, putative	conserved Plasmodium protein, unknown function
Pf3D7_09_v3-209346|PF3D7_1011000	Pf3D7_09_v3-209346	PF3D7_1011000	distant trans	inter	PF3D7_0904400|-|PF3D7_0904500|+	signal peptidase complex subunit 3, putative	prefoldin subunit 4, putative	inner membrane complex sub-compartment protein 1
Pf3D7_09_v3-209346|PF3D7_1108800	Pf3D7_09_v3-209346	PF3D7_1108800	distant trans	inter	PF3D7_0904400|-|PF3D7_0904500|+	signal peptidase complex subunit 3, putative	prefoldin subunit 4, putative	conserved Plasmodium protein, unknown function
Pf3D7_09_v3-209346|PF3D7_1115600	Pf3D7_09_v3-209346	PF3D7_1115600	distant trans	inter	PF3D7_0904400|-|PF3D7_0904500|+	signal peptidase complex subunit 3, putative	prefoldin subunit 4, putative	peptidyl-prolyl cis-trans isomerase
Pf3D7_09_v3-209346|PF3D7_1313900	Pf3D7_09_v3-209346	PF3D7_1313900	distant trans	inter	PF3D7_0904400|-|PF3D7_0904500|+	signal peptidase complex subunit 3, putative	prefoldin subunit 4, putative	conserved Plasmodium protein, unknown function
Pf3D7_09_v3-209346|PF3D7_1469900	Pf3D7_09_v3-209346	PF3D7_1469900	distant trans	inter	PF3D7_0904400|-|PF3D7_0904500|+	signal peptidase complex subunit 3, putative	prefoldin subunit 4, putative	conserved Plasmodium protein, unknown function
Pf3D7_09_v3-214423|PF3D7_0525700	Pf3D7_09_v3-214423	PF3D7_0525700	distant trans	nsy	PF3D7_0904600	ubiquitin specific protease, putative		conserved Plasmodium protein, unknown function
Pf3D7_09_v3-214423|PF3D7_0600400	Pf3D7_09_v3-214423	PF3D7_0600400	distant trans	nsy	PF3D7_0904600	ubiquitin specific protease, putative		erythrocyte membrane protein 1, PfEMP1
Pf3D7_09_v3-224634|PF3D7_0709000	Pf3D7_09_v3-224634	PF3D7_0709000	distant trans	inter	PF3D7_0904800|+|PF3D7_0904900|-	replication protein A1, small fragment	copper-transporting ATPase	chloroquine resistance transporter
Pf3D7_09_v3-235026|PF3D7_1213400	Pf3D7_09_v3-235026	PF3D7_1213400	distant trans	syn	PF3D7_0905000	conserved Plasmodium protein, unknown function		conserved Plasmodium protein, unknown function
Pf3D7_09_v3-243507|PF3D7_0728400	Pf3D7_09_v3-243507	PF3D7_0728400	distant trans	inter	PF3D7_0905100|-|PF3D7_0905200|-	nucleoporin NUP100/NSP100, putative	mitochondrial carrier protein, putative	conserved Plasmodium protein, unknown function
Pf3D7_09_v3-258921|PF3D7_0718600	Pf3D7_09_v3-258921	PF3D7_0718600	distant trans	syn	PF3D7_0905300	dynein heavy chain, putative		conserved Plasmodium protein, unknown function
Pf3D7_09_v3-258921|PF3D7_0927200	Pf3D7_09_v3-258921	PF3D7_0927200	distant cis	syn	PF3D7_0905300	dynein heavy chain, putative		zinc finger protein, putative
Pf3D7_09_v3-279991|PF3D7_1468700	Pf3D7_09_v3-279991	PF3D7_1468700	distant trans	inter	PF3D7_0905500|+|PF3D7_0905600|+	conserved Plasmodium protein, unknown function	WD repeat-containing protein 66, putative	eukaryotic initiation factor 4A
Pf3D7_09_v3-286095|PF3D7_1112800	Pf3D7_09_v3-286095	PF3D7_1112800	distant trans	nsy	PF3D7_0905700.2			conserved protein, unknown function
Pf3D7_09_v3-290553|PF3D7_0222100	Pf3D7_09_v3-290553	PF3D7_0222100	distant trans	nsy	PF3D7_0905800	conserved Plasmodium protein, unknown function		Pfmc-2TM Maurer's cleft two transmembrane protein
Pf3D7_09_v3-297486|PF3D7_0720100	Pf3D7_09_v3-297486	PF3D7_0720100	distant trans	inter	PF3D7_0905900|-|PF3D7_0906000|-	coatomer subunit beta, putative	exoribonuclease II	small subunit rRNA processing protein, putative
Pf3D7_09_v3-327099|PF3D7_0906910	Pf3D7_09_v3-327099	PF3D7_0906910	local	inter	PF3D7_0906600|-|PF3D7_0906700|-	zinc finger protein, putative	leucine-rich repeat protein	tubulin-specific chaperone, putative
Pf3D7_09_v3-337704|PF3D7_0906910	Pf3D7_09_v3-337704	PF3D7_0906910	local	intron	PF3D7_0907000	conserved Plasmodium protein, unknown function		tubulin-specific chaperone, putative
Pf3D7_09_v3-341591|PF3D7_1244200	Pf3D7_09_v3-341591	PF3D7_1244200	distant trans	syn	PF3D7_0907100	conserved Plasmodium protein, unknown function		RNA polymerase II transcription factor B subunit 2, putative
Pf3D7_09_v3-342045|PF3D7_1234900	Pf3D7_09_v3-342045	PF3D7_1234900	distant trans	nsy	PF3D7_0907100	conserved Plasmodium protein, unknown function		conserved Plasmodium protein, unknown function
Pf3D7_09_v3-346334|PF3D7_1341500	Pf3D7_09_v3-346334	PF3D7_1341500	distant trans	nsy	PF3D7_0907200	GTPase-activating protein, putative		inner membrane complex suture component, putative
Pf3D7_09_v3-354714|PF3D7_0407400	Pf3D7_09_v3-354714	PF3D7_0407400	distant trans	nsy	PF3D7_0907400	ATP-dependent protease ATPase subunit ClpY		conserved Plasmodium protein, unknown function
Pf3D7_09_v3-354714|PF3D7_0801500	Pf3D7_09_v3-354714	PF3D7_0801500	distant trans	nsy	PF3D7_0907400	ATP-dependent protease ATPase subunit ClpY		nucleolar protein 10, putative
Pf3D7_09_v3-354714|PF3D7_1319600	Pf3D7_09_v3-354714	PF3D7_1319600	distant trans	nsy	PF3D7_0907400	ATP-dependent protease ATPase subunit ClpY		conserved Plasmodium protein, unknown function
Pf3D7_09_v3-377341|PF3D7_0619600	Pf3D7_09_v3-377341	PF3D7_0619600	distant trans	inter	PF3D7_0908100|-|PF3D7_0908200|+	conserved Plasmodium membrane protein, unknown function	conserved Plasmodium protein, unknown function	conserved Plasmodium protein, unknown function
Pf3D7_09_v3-387393|PF3D7_0223100	Pf3D7_09_v3-387393	PF3D7_0223100	distant trans	inter	PF3D7_0908300|-|PF3D7_0908400|+	conserved protein, unknown function	conserved Plasmodium protein, unknown function	rifin
Pf3D7_09_v3-393791|PF3D7_1243900	Pf3D7_09_v3-393791	PF3D7_1243900	distant trans	nsy	PF3D7_0908500	conserved Plasmodium protein, unknown function		double C2-like domain-containing protein
Pf3D7_09_v3-421137|PF3D7_0718600	Pf3D7_09_v3-421137	PF3D7_0718600	distant trans	nsy	PF3D7_0909300	apoptosis-related protein		conserved Plasmodium protein, unknown function
Pf3D7_09_v3-421137|PF3D7_1108800	Pf3D7_09_v3-421137	PF3D7_1108800	distant trans	nsy	PF3D7_0909300	apoptosis-related protein		conserved Plasmodium protein, unknown function
Pf3D7_09_v3-424431|PF3D7_0203300	Pf3D7_09_v3-424431	PF3D7_0203300	distant trans	syn	PF3D7_0909400	exoribonuclease, putative		ERCC1 nucleotide excision repair protein, putative
Pf3D7_09_v3-424431|PF3D7_1411400	Pf3D7_09_v3-424431	PF3D7_1411400	distant trans	syn	PF3D7_0909400	exoribonuclease, putative		plastid replication-repair enzyme
Pf3D7_09_v3-453594|PF3D7_1329900	Pf3D7_09_v3-453594	PF3D7_1329900	distant trans	nsy	PF3D7_0910000	SET domain protein, putative		conserved Plasmodium protein, unknown function
Pf3D7_09_v3-476348|PF3D7_1124600	Pf3D7_09_v3-476348	PF3D7_1124600	distant trans	syn	PF3D7_0910300	conserved Plasmodium protein, unknown function		ethanolamine kinase
Pf3D7_09_v3-478759|PF3D7_0804500	Pf3D7_09_v3-478759	PF3D7_0804500	distant trans	nsy	PF3D7_0910400	selenide water dikinase, putative		conserved Plasmodium membrane protein, unknown function
Pf3D7_09_v3-495359|PF3D7_1012300	Pf3D7_09_v3-495359	PF3D7_1012300	distant trans	nsy	PF3D7_0910800	cytosolic Fe-S cluster assembly factor NBP35, putative		cytochrome b-c1 complex subunit 7, putative
Pf3D7_09_v3-517032|PF3D7_1367100	Pf3D7_09_v3-517032	PF3D7_1367100	distant trans	nsy	PF3D7_0911300	cysteine repeat modular protein 1		U1 small nuclear ribonucleoprotein, putative
Pf3D7_09_v3-521270|PF3D7_1143100	Pf3D7_09_v3-521270	PF3D7_1143100	distant trans	nsy	PF3D7_0911300	cysteine repeat modular protein 1		transcription factor with AP2 domain(s)
Pf3D7_09_v3-532617|PF3D7_1347400	Pf3D7_09_v3-532617	PF3D7_1347400	distant trans	nsy	PF3D7_0911700	GTP-binding protein, putative		conserved Plasmodium protein, unknown function
Pf3D7_09_v3-542901|PF3D7_0511500	Pf3D7_09_v3-542901	PF3D7_0511500	distant trans	nsy	PF3D7_0912000	conserved Plasmodium protein, unknown function		RNA pseudouridylate synthase, putative
Pf3D7_09_v3-542901|PF3D7_0629700	Pf3D7_09_v3-542901	PF3D7_0629700	distant trans	nsy	PF3D7_0912000	conserved Plasmodium protein, unknown function		SET domain protein, putative
Pf3D7_09_v3-544057|PF3D7_0311200	Pf3D7_09_v3-544057	PF3D7_0311200	distant trans	syn	PF3D7_0912000	conserved Plasmodium protein, unknown function		valine--tRNA ligase, putative
Pf3D7_09_v3-552550|PF3D7_1111900	Pf3D7_09_v3-552550	PF3D7_1111900	distant trans	syn	PF3D7_0912400	alkaline phosphatase, putative		conserved Plasmodium protein, unknown function
Pf3D7_09_v3-569038|PF3D7_1025600	Pf3D7_09_v3-569038	PF3D7_1025600	distant trans	inter	PF3D7_0912900|+|PF3D7_0913000|-	26S proteasome regulatory subunit RPN8, putative	conserved protein, unknown function	cytochrome c oxidase copper chaperone, putative
Pf3D7_09_v3-572319|PF3D7_0527500	Pf3D7_09_v3-572319	PF3D7_0527500	distant trans	syn	PF3D7_0913100	conserved Plasmodium protein, unknown function		Hsc70-interacting protein
Pf3D7_09_v3-579819|PF3D7_0913500	Pf3D7_09_v3-579819	PF3D7_0913500	local	inter	PF3D7_0913300|-|PF3D7_0913400|-	conserved Plasmodium protein, unknown function	conserved Plasmodium protein, unknown function	protease, putative
Pf3D7_09_v3-583720|PF3D7_0628200	Pf3D7_09_v3-583720	PF3D7_0628200	distant trans	nsy	PF3D7_0913500	protease, putative		eukaryotic translation initiation factor 2-alpha kinase
Pf3D7_09_v3-604135|PF3D7_1118200	Pf3D7_09_v3-604135	PF3D7_1118200	distant trans	nsy	PF3D7_0914100	conserved Plasmodium protein, unknown function		heat shock protein 90, putative
Pf3D7_09_v3-608958|PF3D7_1124000	Pf3D7_09_v3-608958	PF3D7_1124000	distant trans	syn	PF3D7_0914200	phospholipid or glycerol acyltransferase, putative		endoplasmic reticulum oxidoreductin, putative
Pf3D7_09_v3-611986|PF3D7_1122700	Pf3D7_09_v3-611986	PF3D7_1122700	distant trans	inter	PF3D7_0914200|-|PF3D7_0914300|-	phospholipid or glycerol acyltransferase, putative	met-10+ like protein, putative	conserved Plasmodium protein, unknown function
Pf3D7_09_v3-612784|PF3D7_1342900	Pf3D7_09_v3-612784	PF3D7_1342900	distant trans	inter	PF3D7_0914200|-|PF3D7_0914300|-	phospholipid or glycerol acyltransferase, putative	met-10+ like protein, putative	transcription factor with AP2 domain(s)
Pf3D7_09_v3-631776|PF3D7_1418900	Pf3D7_09_v3-631776	PF3D7_1418900	distant trans	syn	PF3D7_0914700	major facilitator superfamily-related transporter, putative		ATP-dependent RNA helicase DBP4, putative
Pf3D7_09_v3-687830|PF3D7_0732900	Pf3D7_09_v3-687830	PF3D7_0732900	distant trans	syn	PF3D7_0916400	conserved Plasmodium protein, unknown function		rifin
Pf3D7_09_v3-687830|PF3D7_0906000	Pf3D7_09_v3-687830	PF3D7_0906000	distant cis	syn	PF3D7_0916400	conserved Plasmodium protein, unknown function		exoribonuclease II
Pf3D7_09_v3-693057|PF3D7_1111900	Pf3D7_09_v3-693057	PF3D7_1111900	distant trans	intron	PF3D7_0916500	ubiquitin fusion degradation protein 1		conserved Plasmodium protein, unknown function
Pf3D7_09_v3-714990|PF3D7_1023300	Pf3D7_09_v3-714990	PF3D7_1023300	distant trans	nsy	PF3D7_0917100	N-glycosylase/DNA lyase, putative		conserved Plasmodium protein, unknown function
Pf3D7_09_v3-737595|PF3D7_0917900	Pf3D7_09_v3-737595	PF3D7_0917900	local	inter	PF3D7_0917800|+|PF3D7_0917900|+	conserved Plasmodium protein, unknown function	heat shock protein 70	heat shock protein 70
Pf3D7_09_v3-745284|PF3D7_0918100	Pf3D7_09_v3-745284	PF3D7_0918100	local	inter	PF3D7_0918000|-|PF3D7_0918100|+	glideosome-associated protein 50	cytochrome b5-like heme/steroid binding protein, putative	cytochrome b5-like heme/steroid binding protein, putative
Pf3D7_09_v3-802703|PF3D7_0701800	Pf3D7_09_v3-802703	PF3D7_0701800	distant trans	inter	PF3D7_0919600|+|PF3D7_0919700|+	dolichyl-diphosphooligosaccharide--protein glycosyltransferase, putative	pyridoxal 5'-phosphate dependent enzyme class III, putative	rifin
Pf3D7_09_v3-802703|PF3D7_0907900	Pf3D7_09_v3-802703	PF3D7_0907900	distant cis	inter	PF3D7_0919600|+|PF3D7_0919700|+	dolichyl-diphosphooligosaccharide--protein glycosyltransferase, putative	pyridoxal 5'-phosphate dependent enzyme class III, putative	peptide deformylase
Pf3D7_09_v3-80852|PF3D7_0202500	Pf3D7_09_v3-80852	PF3D7_0202500	distant trans	inter	PF3D7_0901600|+|PF3D7_0901700|-	stevor	Plasmodium exported protein (hyp5), unknown function	early transcribed membrane protein 2
Pf3D7_09_v3-80860|PF3D7_0202500	Pf3D7_09_v3-80860	PF3D7_0202500	distant trans	inter	PF3D7_0901600|+|PF3D7_0901700|-	stevor	Plasmodium exported protein (hyp5), unknown function	early transcribed membrane protein 2
Pf3D7_09_v3-819912|PF3D7_0804500	Pf3D7_09_v3-819912	PF3D7_0804500	distant trans	inter	PF3D7_0919900|-|PF3D7_0920000|+	regulator of chromosome condensation, putative	long chain fatty acid elongation enzyme, putative	conserved Plasmodium membrane protein, unknown function
Pf3D7_09_v3-819912|PF3D7_0920000	Pf3D7_09_v3-819912	PF3D7_0920000	local	inter	PF3D7_0919900|-|PF3D7_0920000|+	regulator of chromosome condensation, putative	long chain fatty acid elongation enzyme, putative	long chain fatty acid elongation enzyme, putative
Pf3D7_09_v3-82160|PF3D7_1223700	Pf3D7_09_v3-82160	PF3D7_1223700	distant trans	nsy	PF3D7_0901700	Plasmodium exported protein (hyp5), unknown function		vacuolar iron transporter
Pf3D7_09_v3-828981|PF3D7_0522900	Pf3D7_09_v3-828981	PF3D7_0522900	distant trans	syn	PF3D7_0920200	CS domain protein, putative		zinc finger protein, putative
Pf3D7_09_v3-846531|PF3D7_0425900	Pf3D7_09_v3-846531	PF3D7_0425900	distant trans	syn	PF3D7_0920600	conserved Plasmodium protein, unknown function		rifin
Pf3D7_09_v3-866183|PF3D7_1025300	Pf3D7_09_v3-866183	PF3D7_1025300	distant trans	nsy	PF3D7_0921200	conserved Plasmodium membrane protein, unknown function		conserved Plasmodium protein, unknown function
Pf3D7_09_v3-880592|PF3D7_0901600	Pf3D7_09_v3-880592	PF3D7_0901600	distant cis	syn	PF3D7_0921600	tetratricopeptide repeat protein, putative		stevor
Pf3D7_09_v3-91524|PF3D7_0902000	Pf3D7_09_v3-91524	PF3D7_0902000	local	inter	PF3D7_0902000|-|PF3D7_0902100|-	serine/threonine protein kinase, FIKK family	serine/threonine protein kinase, FIKK family	serine/threonine protein kinase, FIKK family
Pf3D7_09_v3-92161|PF3D7_0902000	Pf3D7_09_v3-92161	PF3D7_0902000	local	inter	PF3D7_0902000|-|PF3D7_0902100|-	serine/threonine protein kinase, FIKK family	serine/threonine protein kinase, FIKK family	serine/threonine protein kinase, FIKK family
Pf3D7_09_v3-931245|PF3D7_0615200	Pf3D7_09_v3-931245	PF3D7_0615200	distant trans	nsy	PF3D7_0922800	conserved Plasmodium protein, unknown function		conserved Plasmodium protein, unknown function
Pf3D7_09_v3-931254|PF3D7_0828700	Pf3D7_09_v3-931254	PF3D7_0828700	distant trans	nsy	PF3D7_0922800	conserved Plasmodium protein, unknown function		conserved Plasmodium protein, unknown function
Pf3D7_09_v3-933005|PF3D7_0607100	Pf3D7_09_v3-933005	PF3D7_0607100	distant trans	nsy	PF3D7_0922800	conserved Plasmodium protein, unknown function		MYND finger protein, putative
Pf3D7_09_v3-934544|PF3D7_0709400	Pf3D7_09_v3-934544	PF3D7_0709400	distant trans	syn	PF3D7_0922800	conserved Plasmodium protein, unknown function		Cg7 protein
Pf3D7_09_v3-982311|PF3D7_0831300	Pf3D7_09_v3-982311	PF3D7_0831300	distant trans	nsy	PF3D7_0924200	conserved Plasmodium protein, unknown function		Plasmodium exported protein, unknown function
Pf3D7_09_v3-987095|PF3D7_0929700	Pf3D7_09_v3-987095	PF3D7_0929700	distant cis	inter	PF3D7_0924300|-|PF3D7_0924400|+	thiamine pyrophosphokinase	conserved Plasmodium protein, unknown function	conserved Plasmodium protein, unknown function
Pf3D7_10_v3-102092|PF3D7_0632400	Pf3D7_10_v3-102092	PF3D7_0632400	distant trans	inter	PF3D7_1001900|-|PF3D7_1002000|-	Plasmodium exported protein (hyp16), unknown function	Plasmodium exported protein (hyp2), unknown function	rifin
Pf3D7_10_v3-1021570|PF3D7_1005800	Pf3D7_10_v3-1021570	PF3D7_1005800	distant cis	nsy	PF3D7_1024200	RNA-binding protein, putative		conserved Plasmodium membrane protein, unknown function
Pf3D7_10_v3-1067196|PF3D7_0315700	Pf3D7_10_v3-1067196	PF3D7_0315700	distant trans	inter	PF3D7_1025400|-|PF3D7_1025500|-	conserved Plasmodium membrane protein, unknown function	conserved Plasmodium protein, unknown function	conserved Plasmodium membrane protein, unknown function
Pf3D7_10_v3-1067196|PF3D7_1341600	Pf3D7_10_v3-1067196	PF3D7_1341600	distant trans	inter	PF3D7_1025400|-|PF3D7_1025500|-	conserved Plasmodium membrane protein, unknown function	conserved Plasmodium protein, unknown function	GPI mannosyltransferase 3
Pf3D7_10_v3-1068091|PF3D7_1349900	Pf3D7_10_v3-1068091	PF3D7_1349900	distant trans	nsy	PF3D7_1025500	conserved Plasmodium protein, unknown function		conserved Plasmodium protein, unknown function
Pf3D7_10_v3-1068099|PF3D7_0323000	Pf3D7_10_v3-1068099	PF3D7_0323000	distant trans	nsy	PF3D7_1025500	conserved Plasmodium protein, unknown function		translation machinery-associated protein 7, putative
Pf3D7_10_v3-1068099|PF3D7_0514300	Pf3D7_10_v3-1068099	PF3D7_0514300	distant trans	nsy	PF3D7_1025500	conserved Plasmodium protein, unknown function		aspartate--tRNA ligase, putative
Pf3D7_10_v3-1068099|PF3D7_1219100	Pf3D7_10_v3-1068099	PF3D7_1219100	distant trans	nsy	PF3D7_1025500	conserved Plasmodium protein, unknown function		clathrin heavy chain, putative
Pf3D7_10_v3-1068099|PF3D7_1415900	Pf3D7_10_v3-1068099	PF3D7_1415900	distant trans	nsy	PF3D7_1025500	conserved Plasmodium protein, unknown function		zinc finger protein, putative
Pf3D7_10_v3-1071595|PF3D7_0713300	Pf3D7_10_v3-1071595	PF3D7_0713300	distant trans	nsy	PF3D7_1025500	conserved Plasmodium protein, unknown function		erythrocyte membrane protein 1 (PfEMP1), pseudogene
Pf3D7_10_v3-1071595|PF3D7_1341600	Pf3D7_10_v3-1071595	PF3D7_1341600	distant trans	nsy	PF3D7_1025500	conserved Plasmodium protein, unknown function		GPI mannosyltransferase 3
Pf3D7_10_v3-109092|PF3D7_0518900	Pf3D7_10_v3-109092	PF3D7_0518900	distant trans	inter	PF3D7_1002100|-|PF3D7_1002200|+	EMP1-trafficking protein	tryptophan-rich antigen 3	conserved Plasmodium protein, unknown function
Pf3D7_10_v3-109092|PF3D7_1014800	Pf3D7_10_v3-109092	PF3D7_1014800	distant cis	inter	PF3D7_1002100|-|PF3D7_1002200|+	EMP1-trafficking protein	tryptophan-rich antigen 3	conserved Plasmodium protein, unknown function
Pf3D7_10_v3-109092|PF3D7_1427500	Pf3D7_10_v3-109092	PF3D7_1427500	distant trans	inter	PF3D7_1002100|-|PF3D7_1002200|+	EMP1-trafficking protein	tryptophan-rich antigen 3	DNA mismatch repair protein MSH2, putative
Pf3D7_10_v3-1092833|PF3D7_0102800	Pf3D7_10_v3-1092833	PF3D7_0102800	distant trans	syn	PF3D7_1025900	conserved Plasmodium protein, unknown function		conserved Plasmodium protein, unknown function
Pf3D7_10_v3-111257|PF3D7_0932900	Pf3D7_10_v3-111257	PF3D7_0932900	distant trans	inter	PF3D7_1002100|-|PF3D7_1002200|+	EMP1-trafficking protein	tryptophan-rich antigen 3	conserved Plasmodium protein, unknown function
Pf3D7_10_v3-1119704|PF3D7_0723400	Pf3D7_10_v3-1119704	PF3D7_0723400	distant trans	inter	PF3D7_1026600|-|PF3D7_1026800|+	conserved Plasmodium protein, unknown function	40S ribosomal protein S2	conserved Plasmodium protein, unknown function
Pf3D7_10_v3-1121133|PF3D7_0510200	Pf3D7_10_v3-1121133	PF3D7_0510200	distant trans	inter	PF3D7_1026600|-|PF3D7_1026800|+	conserved Plasmodium protein, unknown function	40S ribosomal protein S2	peptidyl-prolyl cis-trans isomerase
Pf3D7_10_v3-112271|PF3D7_1475300	Pf3D7_10_v3-112271	PF3D7_1475300	distant trans	inter	PF3D7_1002100|-|PF3D7_1002200|+	EMP1-trafficking protein	tryptophan-rich antigen 3	cytochrome c oxidase assembly protein COX11, putative
Pf3D7_10_v3-113618|PF3D7_1141400	Pf3D7_10_v3-113618	PF3D7_1141400	distant trans	syn	PF3D7_1002200	tryptophan-rich antigen 3		phosphatidylinositol N-acetylglucosaminyltransferase subunit H, putative
Pf3D7_10_v3-1150185|PF3D7_0711500	Pf3D7_10_v3-1150185	PF3D7_0711500	distant trans	inter	PF3D7_1027600|-|PF3D7_1027700|-	topoisomerase, putative	centrin-3	regulator of chromosome condensation, putative
Pf3D7_10_v3-1152876|PF3D7_0214200	Pf3D7_10_v3-1152876	PF3D7_0214200	distant trans	inter	PF3D7_1027700|-|PF3D7_1027800|-	centrin-3	60S ribosomal protein L3	mitochondrial ribosomal protein L13 precursor, putative
Pf3D7_10_v3-1152876|PF3D7_0322300	Pf3D7_10_v3-1152876	PF3D7_0322300	distant trans	inter	PF3D7_1027700|-|PF3D7_1027800|-	centrin-3	60S ribosomal protein L3	diacylglycerol O-acyltransferase
Pf3D7_10_v3-1152876|PF3D7_0603200	Pf3D7_10_v3-1152876	PF3D7_0603200	distant trans	inter	PF3D7_1027700|-|PF3D7_1027800|-	centrin-3	60S ribosomal protein L3	mitochondrial chaperone BCS1, putative
Pf3D7_10_v3-1152876|PF3D7_0604400	Pf3D7_10_v3-1152876	PF3D7_0604400	distant trans	inter	PF3D7_1027700|-|PF3D7_1027800|-	centrin-3	60S ribosomal protein L3	conserved Plasmodium protein, unknown function
Pf3D7_10_v3-1152876|PF3D7_0803400	Pf3D7_10_v3-1152876	PF3D7_0803400	distant trans	inter	PF3D7_1027700|-|PF3D7_1027800|-	centrin-3	60S ribosomal protein L3	DNA repair and recombination protein RAD54, putative
Pf3D7_10_v3-1152876|PF3D7_0825100	Pf3D7_10_v3-1152876	PF3D7_0825100	distant trans	inter	PF3D7_1027700|-|PF3D7_1027800|-	centrin-3	60S ribosomal protein L3	ankyrin-repeat protein, putative
Pf3D7_10_v3-1152876|PF3D7_0916500	Pf3D7_10_v3-1152876	PF3D7_0916500	distant trans	inter	PF3D7_1027700|-|PF3D7_1027800|-	centrin-3	60S ribosomal protein L3	ubiquitin fusion degradation protein 1
Pf3D7_10_v3-1152876|PF3D7_0924100	Pf3D7_10_v3-1152876	PF3D7_0924100	distant trans	inter	PF3D7_1027700|-|PF3D7_1027800|-	centrin-3	60S ribosomal protein L3	conserved Plasmodium protein, unknown function
Pf3D7_10_v3-1152876|PF3D7_1007200	Pf3D7_10_v3-1152876	PF3D7_1007200	distant cis	inter	PF3D7_1027700|-|PF3D7_1027800|-	centrin-3	60S ribosomal protein L3	rhoGAP GTPase, putative
Pf3D7_10_v3-1152876|PF3D7_1019600	Pf3D7_10_v3-1152876	PF3D7_1019600	distant cis	inter	PF3D7_1027700|-|PF3D7_1027800|-	centrin-3	60S ribosomal protein L3	conserved Plasmodium protein, unknown function
Pf3D7_10_v3-1152876|PF3D7_1022800	Pf3D7_10_v3-1152876	PF3D7_1022800	distant cis	inter	PF3D7_1027700|-|PF3D7_1027800|-	centrin-3	60S ribosomal protein L3	4-hydroxy-3-methylbut-2-en-1-yl diphosphate synthase
Pf3D7_10_v3-1152876|PF3D7_1128700	Pf3D7_10_v3-1152876	PF3D7_1128700	distant trans	inter	PF3D7_1027700|-|PF3D7_1027800|-	centrin-3	60S ribosomal protein L3	GPI-anchor transamidase, putative
Pf3D7_10_v3-1152876|PF3D7_1139100	Pf3D7_10_v3-1152876	PF3D7_1139100	distant trans	inter	PF3D7_1027700|-|PF3D7_1027800|-	centrin-3	60S ribosomal protein L3	RNA-binding protein, putative
Pf3D7_10_v3-1152876|PF3D7_1207700	Pf3D7_10_v3-1152876	PF3D7_1207700	distant trans	inter	PF3D7_1027700|-|PF3D7_1027800|-	centrin-3	60S ribosomal protein L3	blood stage antigen 41-3 precursor
Pf3D7_10_v3-1152876|PF3D7_1235400	Pf3D7_10_v3-1152876	PF3D7_1235400	distant trans	inter	PF3D7_1027700|-|PF3D7_1027800|-	centrin-3	60S ribosomal protein L3	tetQ family GTPase, putative
Pf3D7_10_v3-1152876|PF3D7_1236300	Pf3D7_10_v3-1152876	PF3D7_1236300	distant trans	inter	PF3D7_1027700|-|PF3D7_1027800|-	centrin-3	60S ribosomal protein L3	conserved Plasmodium protein, unknown function
Pf3D7_10_v3-1152876|PF3D7_1317100	Pf3D7_10_v3-1152876	PF3D7_1317100	distant trans	inter	PF3D7_1027700|-|PF3D7_1027800|-	centrin-3	60S ribosomal protein L3	DNA replication licensing factor MCM4
Pf3D7_10_v3-1152876|PF3D7_1322400	Pf3D7_10_v3-1152876	PF3D7_1322400	distant trans	inter	PF3D7_1027700|-|PF3D7_1027800|-	centrin-3	60S ribosomal protein L3	conserved Plasmodium protein, unknown function
Pf3D7_10_v3-1152876|PF3D7_1333900	Pf3D7_10_v3-1152876	PF3D7_1333900	distant trans	inter	PF3D7_1027700|-|PF3D7_1027800|-	centrin-3	60S ribosomal protein L3	conserved Plasmodium protein, unknown function
Pf3D7_10_v3-1152876|PF3D7_1341600	Pf3D7_10_v3-1152876	PF3D7_1341600	distant trans	inter	PF3D7_1027700|-|PF3D7_1027800|-	centrin-3	60S ribosomal protein L3	GPI mannosyltransferase 3
Pf3D7_10_v3-1152876|PF3D7_1349900	Pf3D7_10_v3-1152876	PF3D7_1349900	distant trans	inter	PF3D7_1027700|-|PF3D7_1027800|-	centrin-3	60S ribosomal protein L3	conserved Plasmodium protein, unknown function
Pf3D7_10_v3-1152876|PF3D7_1443500	Pf3D7_10_v3-1152876	PF3D7_1443500	distant trans	inter	PF3D7_1027700|-|PF3D7_1027800|-	centrin-3	60S ribosomal protein L3	poly(A)-specific ribonuclease PARN, putative
Pf3D7_10_v3-1153838|PF3D7_0700500	Pf3D7_10_v3-1153838	PF3D7_0700500	distant trans	syn	PF3D7_1027800	60S ribosomal protein L3		rifin
Pf3D7_10_v3-1165445|PF3D7_0413300	Pf3D7_10_v3-1165445	PF3D7_0413300	distant trans	nsy	PF3D7_1028100	protoporphyrinogen oxidase		rifin
Pf3D7_10_v3-1174442|PF3D7_1000100	Pf3D7_10_v3-1174442	PF3D7_1000100	distant cis	syn	PF3D7_1028500	conserved Plasmodium protein, unknown function		erythrocyte membrane protein 1, PfEMP1
Pf3D7_10_v3-1176225|PF3D7_1000100	Pf3D7_10_v3-1176225	PF3D7_1000100	distant cis	inter	PF3D7_1028500|-|PF3D7_1028600|-	conserved Plasmodium protein, unknown function	conserved Plasmodium protein, unknown function	erythrocyte membrane protein 1, PfEMP1
Pf3D7_10_v3-119323|PF3D7_0826900	Pf3D7_10_v3-119323	PF3D7_0826900	distant trans	inter	PF3D7_1002300|+|PF3D7_1002400|+	conserved Plasmodium protein, unknown function	RNA-binding protein, putative	conserved Plasmodium protein, unknown function
Pf3D7_10_v3-1206356|PF3D7_1443500	Pf3D7_10_v3-1206356	PF3D7_1443500	distant trans	nsy	PF3D7_1029600	adenosine deaminase		poly(A)-specific ribonuclease PARN, putative
Pf3D7_10_v3-1217611|PF3D7_0818100	Pf3D7_10_v3-1217611	PF3D7_0818100	distant trans	syn	PF3D7_1029900	conserved Plasmodium protein, unknown function		zinc finger protein, putative
Pf3D7_10_v3-1253643|PF3D7_1348500	Pf3D7_10_v3-1253643	PF3D7_1348500	distant trans	nsy	PF3D7_1031000	25 kDa ookinete surface antigen precursor		TBC domain protein, putative
Pf3D7_10_v3-126188|PF3D7_0902400	Pf3D7_10_v3-126188	PF3D7_0902400	distant trans	nsy	PF3D7_1002600	conserved Plasmodium protein, unknown function		serine/threonine protein kinase, FIKK family
Pf3D7_10_v3-1262265|PF3D7_1012600	Pf3D7_10_v3-1262265	PF3D7_1012600	distant cis	nsy	PF3D7_1031300	conserved Plasmodium protein, unknown function		GMP synthase [glutamine-hydrolyzing]
Pf3D7_10_v3-1280705|PF3D7_1235800	Pf3D7_10_v3-1280705	PF3D7_1235800	distant trans	inter	PF3D7_1031600|+|PF3D7_1031700|+	conserved Plasmodium protein, unknown function	protein phosphatase inhibitor 3	conserved Plasmodium protein, unknown function
Pf3D7_10_v3-1295838|PF3D7_0727700	Pf3D7_10_v3-1295838	PF3D7_0727700	distant trans	syn	PF3D7_1032100	mRNA-decapping enzyme subunit 1, putative		conserved Plasmodium protein, unknown function
Pf3D7_10_v3-1304641|PF3D7_0509700	Pf3D7_10_v3-1304641	PF3D7_0509700	distant trans	intron	PF3D7_1032400	phosphatidylinositol N-acetylglucosaminyltransferase subunit A, putative		conserved Plasmodium protein, unknown function
Pf3D7_10_v3-1304641|PF3D7_1339500	Pf3D7_10_v3-1304641	PF3D7_1339500	distant trans	intron	PF3D7_1032400	phosphatidylinositol N-acetylglucosaminyltransferase subunit A, putative		mitochondrial ribosomal protein L49 precursor, putative
Pf3D7_10_v3-131615|PF3D7_0611000	Pf3D7_10_v3-131615	PF3D7_0611000	distant trans	syn	PF3D7_1002700	conserved Plasmodium protein, unknown function		SNARE associated Golgi protein, putative
Pf3D7_10_v3-131615|PF3D7_1120800	Pf3D7_10_v3-131615	PF3D7_1120800	distant trans	syn	PF3D7_1002700	conserved Plasmodium protein, unknown function		conserved Plasmodium protein, unknown function
Pf3D7_10_v3-1320086|PF3D7_1226500	Pf3D7_10_v3-1320086	PF3D7_1226500	distant trans	syn	PF3D7_1032900	RNA polymerase II-associated protein 1, putative		RAP protein, putative
Pf3D7_10_v3-134603|PF3D7_0632400	Pf3D7_10_v3-134603	PF3D7_0632400	distant trans	nsy	PF3D7_1002800	DnaJ protein, putative		rifin
Pf3D7_10_v3-1360448|PF3D7_0935500	Pf3D7_10_v3-1360448	PF3D7_0935500	distant trans	nsy	PF3D7_1034000	Sec1 family protein, putative		Plasmodium exported protein, unknown function
Pf3D7_10_v3-1369137|PF3D7_1360100	Pf3D7_10_v3-1369137	PF3D7_1360100	distant trans	nsy	PF3D7_1034400	flavoprotein subunit of succinate dehydrogenase		RNA-binding protein, putative
Pf3D7_10_v3-1385847|PF3D7_1040500	Pf3D7_10_v3-1385847	PF3D7_1040500	distant cis	nsy	PF3D7_1034900	methionine--tRNA ligase		rifin
Pf3D7_10_v3-1386913|PF3D7_1241400	Pf3D7_10_v3-1386913	PF3D7_1241400	distant trans	syn	PF3D7_1035000	U2 snRNA/tRNA pseudouridine synthase, putative		RNA-binding protein, putative
Pf3D7_10_v3-1390413|PF3D7_1309900	Pf3D7_10_v3-1390413	PF3D7_1309900	distant trans	inter	PF3D7_1035000|-|PF3D7_1035100|+	U2 snRNA/tRNA pseudouridine synthase, putative	probable protein, unknown function	conserved Plasmodium protein, unknown function
Pf3D7_10_v3-1390521|PF3D7_0615300	Pf3D7_10_v3-1390521	PF3D7_0615300	distant trans	inter	PF3D7_1035000|-|PF3D7_1035100|+	U2 snRNA/tRNA pseudouridine synthase, putative	probable protein, unknown function	GPI-anchored wall transfer protein 1, putative
Pf3D7_10_v3-1390606|PF3D7_1248900	Pf3D7_10_v3-1390606	PF3D7_1248900	distant trans	inter	PF3D7_1035000|-|PF3D7_1035100|+	U2 snRNA/tRNA pseudouridine synthase, putative	probable protein, unknown function	26S protease regulatory subunit 8, putative
Pf3D7_10_v3-1390657|PF3D7_1321900	Pf3D7_10_v3-1390657	PF3D7_1321900	distant trans	inter	PF3D7_1035000|-|PF3D7_1035100|+	U2 snRNA/tRNA pseudouridine synthase, putative	probable protein, unknown function	conserved Plasmodium protein, unknown function
Pf3D7_10_v3-1391602|PF3D7_0617900	Pf3D7_10_v3-1391602	PF3D7_0617900	distant trans	nsy	PF3D7_1035100	probable protein, unknown function		histone H3 variant
Pf3D7_10_v3-1392014|PF3D7_0901300	Pf3D7_10_v3-1392014	PF3D7_0901300	distant trans	nsy	PF3D7_1035100	probable protein, unknown function		rifin
Pf3D7_10_v3-1392117|PF3D7_0901300	Pf3D7_10_v3-1392117	PF3D7_0901300	distant trans	nsy	PF3D7_1035100	probable protein, unknown function		rifin
Pf3D7_10_v3-1392146|PF3D7_0901300	Pf3D7_10_v3-1392146	PF3D7_0901300	distant trans	nsy	PF3D7_1035100	probable protein, unknown function		rifin
Pf3D7_10_v3-1392659|PF3D7_1328400	Pf3D7_10_v3-1392659	PF3D7_1328400	distant trans	syn	PF3D7_1035100	probable protein, unknown function		conserved protein, unknown function
Pf3D7_10_v3-1392698|PF3D7_1454000	Pf3D7_10_v3-1392698	PF3D7_1454000	distant trans	syn	PF3D7_1035100	probable protein, unknown function		RNA-binding protein, putative
Pf3D7_10_v3-1397120|PF3D7_1030600	Pf3D7_10_v3-1397120	PF3D7_1030600	distant cis	inter	PF3D7_1035200|+|PF3D7_1035300|+	S-antigen	glutamate-rich protein	tRNA N6-adenosine threonylcarbamoyltransferase
Pf3D7_10_v3-1397183|PF3D7_0110000	Pf3D7_10_v3-1397183	PF3D7_0110000	distant trans	inter	PF3D7_1035200|+|PF3D7_1035300|+	S-antigen	glutamate-rich protein	conserved Plasmodium protein, unknown function
Pf3D7_10_v3-1397183|PF3D7_1235300	Pf3D7_10_v3-1397183	PF3D7_1235300	distant trans	inter	PF3D7_1035200|+|PF3D7_1035300|+	S-antigen	glutamate-rich protein	CCR4-NOT transcription complex subunit 4, putative
Pf3D7_10_v3-1397190|PF3D7_0612000	Pf3D7_10_v3-1397190	PF3D7_0612000	distant trans	inter	PF3D7_1035200|+|PF3D7_1035300|+	S-antigen	glutamate-rich protein	conserved Plasmodium protein, unknown function
Pf3D7_10_v3-1397323|PF3D7_0400800	Pf3D7_10_v3-1397323	PF3D7_0400800	distant trans	inter	PF3D7_1035200|+|PF3D7_1035300|+	S-antigen	glutamate-rich protein	stevor
Pf3D7_10_v3-1397323|PF3D7_0803300	Pf3D7_10_v3-1397323	PF3D7_0803300	distant trans	inter	PF3D7_1035200|+|PF3D7_1035300|+	S-antigen	glutamate-rich protein	mitogen-activated protein kinase organizer 1, putative
Pf3D7_10_v3-1397547|PF3D7_1108200	Pf3D7_10_v3-1397547	PF3D7_1108200	distant trans	inter	PF3D7_1035200|+|PF3D7_1035300|+	S-antigen	glutamate-rich protein	D-tyrosyl-tRNA(Tyr) deacylase
Pf3D7_10_v3-1397581|PF3D7_0523700	Pf3D7_10_v3-1397581	PF3D7_0523700	distant trans	inter	PF3D7_1035200|+|PF3D7_1035300|+	S-antigen	glutamate-rich protein	conserved Plasmodium membrane protein, unknown function
Pf3D7_10_v3-1397612|PF3D7_1202300	Pf3D7_10_v3-1397612	PF3D7_1202300	distant trans	inter	PF3D7_1035200|+|PF3D7_1035300|+	S-antigen	glutamate-rich protein	dynein heavy chain, putative
Pf3D7_10_v3-1399940|PF3D7_1345900	Pf3D7_10_v3-1399940	PF3D7_1345900	distant trans	nsy	PF3D7_1035300	glutamate-rich protein		kinetochore protein SPC25, putative
Pf3D7_10_v3-1402975|PF3D7_1479000	Pf3D7_10_v3-1402975	PF3D7_1479000	distant trans	inter	PF3D7_1035300|+|PF3D7_1035400|+	glutamate-rich protein	merozoite surface protein 3	acyl-CoA synthetase
Pf3D7_10_v3-1404315|PF3D7_0712600	Pf3D7_10_v3-1404315	PF3D7_0712600	distant trans	syn	PF3D7_1035400	merozoite surface protein 3		erythrocyte membrane protein 1, PfEMP1
Pf3D7_10_v3-1404370|PF3D7_0701900	Pf3D7_10_v3-1404370	PF3D7_0701900	distant trans	nsy	PF3D7_1035400	merozoite surface protein 3		Plasmodium exported protein, unknown function
Pf3D7_10_v3-1408292|PF3D7_0910700	Pf3D7_10_v3-1408292	PF3D7_0910700	distant trans	nsy	PF3D7_1035500	merozoite surface protein 6		actin-like protein, putative
Pf3D7_10_v3-1408292|PF3D7_0921400	Pf3D7_10_v3-1408292	PF3D7_0921400	distant trans	nsy	PF3D7_1035500	merozoite surface protein 6		NifU-like scaffold protein, putative
Pf3D7_10_v3-1408292|PF3D7_1221000	Pf3D7_10_v3-1408292	PF3D7_1221000	distant trans	nsy	PF3D7_1035500	merozoite surface protein 6		histone-lysine N-methyltransferase, H3 lysine-4 specific
Pf3D7_10_v3-1411851|PF3D7_0404200	Pf3D7_10_v3-1411851	PF3D7_0404200	distant trans	inter	PF3D7_1035600|+|PF3D7_1035700|+	merozoite surface protein	duffy binding-like merozoite surface protein	conserved Plasmodium protein, unknown function
Pf3D7_10_v3-1414133|PF3D7_0107200	Pf3D7_10_v3-1414133	PF3D7_0107200	distant trans	nsy	PF3D7_1035700	duffy binding-like merozoite surface protein		carbon catabolite repressor protein 4, putative
Pf3D7_10_v3-1414133|PF3D7_0523700	Pf3D7_10_v3-1414133	PF3D7_0523700	distant trans	nsy	PF3D7_1035700	duffy binding-like merozoite surface protein		conserved Plasmodium membrane protein, unknown function
Pf3D7_10_v3-1414133|PF3D7_0910700	Pf3D7_10_v3-1414133	PF3D7_0910700	distant trans	nsy	PF3D7_1035700	duffy binding-like merozoite surface protein		actin-like protein, putative
Pf3D7_10_v3-1414133|PF3D7_1228100	Pf3D7_10_v3-1414133	PF3D7_1228100	distant trans	nsy	PF3D7_1035700	duffy binding-like merozoite surface protein		leucine-rich repeat protein
Pf3D7_10_v3-1418365|PF3D7_0208200	Pf3D7_10_v3-1418365	PF3D7_0208200	distant trans	inter	PF3D7_1035700|+|PF3D7_1035800|+	duffy binding-like merozoite surface protein	probable protein, unknown function	KRR1 small subunit processome component, putative
Pf3D7_10_v3-1427960|PF3D7_1479000	Pf3D7_10_v3-1427960	PF3D7_1479000	distant trans	syn	PF3D7_1036000	merozoite surface protein		acyl-CoA synthetase
Pf3D7_10_v3-1430706|PF3D7_1471500	Pf3D7_10_v3-1430706	PF3D7_1471500	distant trans	inter	PF3D7_1036000|+|PF3D7_1036300|+	merozoite surface protein	duffy binding-like merozoite surface protein 2	conserved protein, unknown function
Pf3D7_10_v3-1435364|PF3D7_0618600	Pf3D7_10_v3-1435364	PF3D7_0618600	distant trans	inter	PF3D7_1036300|+|PF3D7_1036400|+	duffy binding-like merozoite surface protein 2	liver stage antigen 1	rhomboid protease ROM10
Pf3D7_10_v3-1439013|PF3D7_1150000	Pf3D7_10_v3-1439013	PF3D7_1150000	distant trans	nsy	PF3D7_1036400	liver stage antigen 1		rifin
Pf3D7_10_v3-1447773|PF3D7_0628800	Pf3D7_10_v3-1447773	PF3D7_0628800	distant trans	inter	PF3D7_1036700|-|PF3D7_1036800|-	phosducin-like protein, putative	acetyl-CoA transporter, putative	glutamyl-tRNA(Gln) amidotransferase subunit B
Pf3D7_10_v3-1447773|PF3D7_1477100	Pf3D7_10_v3-1447773	PF3D7_1477100	distant trans	inter	PF3D7_1036700|-|PF3D7_1036800|-	phosducin-like protein, putative	acetyl-CoA transporter, putative	Plasmodium exported protein (hyp6), unknown function
Pf3D7_10_v3-1457076|PF3D7_1021700	Pf3D7_10_v3-1457076	PF3D7_1021700	distant cis	nsy	PF3D7_1036900	conserved Plasmodium protein, unknown function		conserved Plasmodium membrane protein, unknown function
Pf3D7_10_v3-1458928|PF3D7_1477100	Pf3D7_10_v3-1458928	PF3D7_1477100	distant trans	inter	PF3D7_1036900|-|PF3D7_1037000|+	conserved Plasmodium protein, unknown function	DNA polymerase zeta catalytic subunit, putative	Plasmodium exported protein (hyp6), unknown function
Pf3D7_10_v3-1464102|PF3D7_1232300	Pf3D7_10_v3-1464102	PF3D7_1232300	distant trans	nsy	PF3D7_1037000	DNA polymerase zeta catalytic subunit, putative		cytochrome b5, putative
Pf3D7_10_v3-1471050|PF3D7_1114400	Pf3D7_10_v3-1471050	PF3D7_1114400	distant trans	nsy	PF3D7_1037100	pyruvate kinase 2		conserved Plasmodium protein, unknown function
Pf3D7_10_v3-1471050|PF3D7_1214700	Pf3D7_10_v3-1471050	PF3D7_1214700	distant trans	nsy	PF3D7_1037100	pyruvate kinase 2		conserved Plasmodium protein, unknown function
Pf3D7_10_v3-1471050|PF3D7_1247700	Pf3D7_10_v3-1471050	PF3D7_1247700	distant trans	nsy	PF3D7_1037100	pyruvate kinase 2		conserved Plasmodium protein, unknown function
Pf3D7_10_v3-1471050|PF3D7_1471500	Pf3D7_10_v3-1471050	PF3D7_1471500	distant trans	nsy	PF3D7_1037100	pyruvate kinase 2		conserved protein, unknown function
Pf3D7_10_v3-1476249|PF3D7_1007200	Pf3D7_10_v3-1476249	PF3D7_1007200	distant cis	syn	PF3D7_1037200	conserved Plasmodium protein, unknown function		rhoGAP GTPase, putative
Pf3D7_10_v3-1510730|PF3D7_0607300	Pf3D7_10_v3-1510730	PF3D7_0607300	distant trans	inter	PF3D7_1038100|-|PF3D7_1038200|+	GDP dissociation inhibitor, putative	conserved Plasmodium protein, unknown function	uroporphyrinogen III decarboxylase
Pf3D7_10_v3-1511622|PF3D7_1009100	Pf3D7_10_v3-1511622	PF3D7_1009100	distant cis	intron	PF3D7_1038200	conserved Plasmodium protein, unknown function		conserved Plasmodium membrane protein, unknown function
Pf3D7_10_v3-1571647|PF3D7_1467300	Pf3D7_10_v3-1571647	PF3D7_1467300	distant trans	intron	PF3D7_1039000	serine/threonine protein kinase, FIKK family		1-deoxy-D-xylulose 5-phosphate reductoisomerase
Pf3D7_10_v3-221429|PF3D7_0425800	Pf3D7_10_v3-221429	PF3D7_0425800	distant trans	inter	PF3D7_1004700|-|PF3D7_1004800|+	conserved Plasmodium protein, unknown function	ADP/ATP carrier protein, putative	erythrocyte membrane protein 1, PfEMP1
Pf3D7_10_v3-223849|PF3D7_0417200	Pf3D7_10_v3-223849	PF3D7_0417200	distant trans	inter	PF3D7_1004800|+|PF3D7_1004900|+	ADP/ATP carrier protein, putative	conserved Plasmodium protein, unknown function	bifunctional dihydrofolate reductase-thymidylate synthase
Pf3D7_10_v3-238086|PF3D7_1339000	Pf3D7_10_v3-238086	PF3D7_1339000	distant trans	nsy	PF3D7_1005500	regulator of nonsense transcripts 1, putative		probable protein, unknown function
Pf3D7_10_v3-238086|PF3D7_1347400	Pf3D7_10_v3-238086	PF3D7_1347400	distant trans	nsy	PF3D7_1005500	regulator of nonsense transcripts 1, putative		conserved Plasmodium protein, unknown function
Pf3D7_10_v3-242060|PF3D7_0902400	Pf3D7_10_v3-242060	PF3D7_0902400	distant trans	syn	PF3D7_1005500	regulator of nonsense transcripts 1, putative		serine/threonine protein kinase, FIKK family
Pf3D7_10_v3-284062|PF3D7_1118500	Pf3D7_10_v3-284062	PF3D7_1118500	distant trans	inter	PF3D7_1006900|+|PF3D7_1007000|+	PPPDE peptidase, putative	conserved membrane protein, unknown function	nucleolar protein 56, putative
Pf3D7_10_v3-302334|PF3D7_1014600	Pf3D7_10_v3-302334	PF3D7_1014600	distant cis	nsy	PF3D7_1007700	transcription factor with AP2 domain(s)		transcriptional coactivator ADA2
Pf3D7_10_v3-323640|PF3D7_0414900	Pf3D7_10_v3-323640	PF3D7_0414900	distant trans	nsy	PF3D7_1008000	histone deacetylase 2		armadillo-domain containing rhoptry protein
Pf3D7_10_v3-450485|PF3D7_0107700	Pf3D7_10_v3-450485	PF3D7_0107700	distant trans	inter	PF3D7_1011700|+|PF3D7_1011800|+	DNA repair protein RAD23, putative	PRE-binding protein	conserved Plasmodium membrane protein, unknown function
Pf3D7_10_v3-458574|PF3D7_0703600	Pf3D7_10_v3-458574	PF3D7_0703600	distant trans	nsy	PF3D7_1011800	PRE-binding protein		conserved Plasmodium protein, unknown function
Pf3D7_10_v3-481004|PF3D7_1012500	Pf3D7_10_v3-481004	PF3D7_1012500	local	inter	PF3D7_1012500|-|PF3D7_1012600|-	phosphoglucomutase, putative	GMP synthase [glutamine-hydrolyzing]	phosphoglucomutase, putative
Pf3D7_10_v3-482587|PF3D7_1136300	Pf3D7_10_v3-482587	PF3D7_1136300	distant trans	syn	PF3D7_1012600	GMP synthase [glutamine-hydrolyzing]		tudor staphylococcal nuclease
Pf3D7_10_v3-502210|PF3D7_0514300	Pf3D7_10_v3-502210	PF3D7_0514300	distant trans	nsy	PF3D7_1013000	zinc finger protein, putative		aspartate--tRNA ligase, putative
Pf3D7_10_v3-522712|PF3D7_0525400	Pf3D7_10_v3-522712	PF3D7_0525400	distant trans	inter	PF3D7_1013400|-|PF3D7_1013500|+	conserved Plasmodium protein, unknown function	phosphoinositide-specific phospholipase C	G-protein coupled receptor, putative
Pf3D7_10_v3-522712|PF3D7_1466000	Pf3D7_10_v3-522712	PF3D7_1466000	distant trans	inter	PF3D7_1013400|-|PF3D7_1013500|+	conserved Plasmodium protein, unknown function	phosphoinositide-specific phospholipase C	conserved Plasmodium protein, unknown function
Pf3D7_10_v3-598372|PF3D7_0223100	Pf3D7_10_v3-598372	PF3D7_0223100	distant trans	syn	PF3D7_1014800	conserved Plasmodium protein, unknown function		rifin
Pf3D7_10_v3-609146|PF3D7_1446400	Pf3D7_10_v3-609146	PF3D7_1446400	distant trans	inter	PF3D7_1014900|-|PF3D7_1015000|+	conserved Plasmodium protein, unknown function	FAD synthetase, putative	pyruvate dehydrogenase E1 component subunit beta
Pf3D7_10_v3-638636|PF3D7_0107400	Pf3D7_10_v3-638636	PF3D7_0107400	distant trans	syn	PF3D7_1015900	enolase		conserved Apicomplexan protein, unknown function
Pf3D7_10_v3-638636|PF3D7_0300900	Pf3D7_10_v3-638636	PF3D7_0300900	distant trans	syn	PF3D7_1015900	enolase		stevor-like
Pf3D7_10_v3-638636|PF3D7_0404200	Pf3D7_10_v3-638636	PF3D7_0404200	distant trans	syn	PF3D7_1015900	enolase		conserved Plasmodium protein, unknown function
Pf3D7_10_v3-638636|PF3D7_0728400	Pf3D7_10_v3-638636	PF3D7_0728400	distant trans	syn	PF3D7_1015900	enolase		conserved Plasmodium protein, unknown function
Pf3D7_10_v3-648752|PF3D7_1200200	Pf3D7_10_v3-648752	PF3D7_1200200	distant trans	inter	PF3D7_1016200|+|PF3D7_1016300|-	Rab3 GTPase-activating protein non-catalytic subunit, putative	glycophorin binding protein	rifin
Pf3D7_10_v3-658448|PF3D7_0300900	Pf3D7_10_v3-658448	PF3D7_0300900	distant trans	nsy	PF3D7_1016400	serine/threonine protein kinase, FIKK family		stevor-like
Pf3D7_10_v3-661961|PF3D7_0511900	Pf3D7_10_v3-661961	PF3D7_0511900	distant trans	syn	PF3D7_1016500	Plasmodium exported protein (PHISTc), unknown function		conserved Plasmodium protein, unknown function
Pf3D7_10_v3-661961|PF3D7_1227900	Pf3D7_10_v3-661961	PF3D7_1227900	distant trans	syn	PF3D7_1016500	Plasmodium exported protein (PHISTc), unknown function		RNA pseudouridylate synthase, putative
Pf3D7_10_v3-661961|PF3D7_1233100	Pf3D7_10_v3-661961	PF3D7_1233100	distant trans	syn	PF3D7_1016500	Plasmodium exported protein (PHISTc), unknown function		conserved protein, unknown function
Pf3D7_10_v3-668167|PF3D7_0300900	Pf3D7_10_v3-668167	PF3D7_0300900	distant trans	inter	PF3D7_1016600|-|PF3D7_1016700|-	Plasmodium exported protein (PHISTc), unknown function	Plasmodium exported protein (PHISTc), unknown function	stevor-like
Pf3D7_10_v3-668167|PF3D7_0728400	Pf3D7_10_v3-668167	PF3D7_0728400	distant trans	inter	PF3D7_1016600|-|PF3D7_1016700|-	Plasmodium exported protein (PHISTc), unknown function	Plasmodium exported protein (PHISTc), unknown function	conserved Plasmodium protein, unknown function
Pf3D7_10_v3-692608|PF3D7_1219300	Pf3D7_10_v3-692608	PF3D7_1219300	distant trans	syn	PF3D7_1017200	enoyl-CoA hydratase-related protein, putative		erythrocyte membrane protein 1, PfEMP1
Pf3D7_10_v3-705839|PF3D7_1300200	Pf3D7_10_v3-705839	PF3D7_1300200	distant trans	syn	PF3D7_1017600	conserved Plasmodium protein, unknown function		rifin
Pf3D7_10_v3-72459|PF3D7_1323500	Pf3D7_10_v3-72459	PF3D7_1323500	distant trans	inter	PF3D7_1001200|-|PF3D7_1001300|-	acyl-CoA binding protein, isoform 2, ACBP2	Plasmodium exported protein (PHISTa), unknown function	plasmepsin V
Pf3D7_10_v3-771509|PF3D7_1131900	Pf3D7_10_v3-771509	PF3D7_1131900	distant trans	nsy	PF3D7_1019100	conserved Plasmodium protein, unknown function		conserved Plasmodium protein, unknown function
Pf3D7_10_v3-824147|PF3D7_1242300	Pf3D7_10_v3-824147	PF3D7_1242300	distant trans	syn	PF3D7_1020400	rRNA (cytosine-C(5))-methyltransferase, putative		conserved Plasmodium membrane protein, unknown function
Pf3D7_10_v3-82997|PF3D7_0102500	Pf3D7_10_v3-82997	PF3D7_0102500	distant trans	inter	PF3D7_1001500|-|PF3D7_1001600|-	early transcribed membrane protein 10.1	alpha/beta hydrolase, putative	erythrocyte binding antigen-181
Pf3D7_10_v3-82997|PF3D7_0728400	Pf3D7_10_v3-82997	PF3D7_0728400	distant trans	inter	PF3D7_1001500|-|PF3D7_1001600|-	early transcribed membrane protein 10.1	alpha/beta hydrolase, putative	conserved Plasmodium protein, unknown function
Pf3D7_10_v3-848991|PF3D7_0204900	Pf3D7_10_v3-848991	PF3D7_0204900	distant trans	intron	PF3D7_1021000	conserved Plasmodium protein, unknown function		ubiE/COQ5 methyltransferase, putative
Pf3D7_10_v3-860935|PF3D7_0805800	Pf3D7_10_v3-860935	PF3D7_0805800	distant trans	inter	PF3D7_1021200|-|PF3D7_1021300|-	conserved Plasmodium protein, unknown function	conserved Plasmodium membrane protein, unknown function	conserved Plasmodium protein, unknown function
Pf3D7_10_v3-861861|PF3D7_1132800	Pf3D7_10_v3-861861	PF3D7_1132800	distant trans	nsy	PF3D7_1021300	conserved Plasmodium membrane protein, unknown function		aquaglyceroporin
Pf3D7_10_v3-868487|PF3D7_0630800	Pf3D7_10_v3-868487	PF3D7_0630800	distant trans	syn	PF3D7_1021500	ATP-dependent RNA helicase ROK1, putative		conserved Plasmodium protein, unknown function
Pf3D7_10_v3-891557|PF3D7_1107300	Pf3D7_10_v3-891557	PF3D7_1107300	distant trans	nsy	PF3D7_1021700	conserved Plasmodium membrane protein, unknown function		polyadenylate-binding protein-interacting protein 1, putative
Pf3D7_10_v3-891557|PF3D7_1224400	Pf3D7_10_v3-891557	PF3D7_1224400	distant trans	nsy	PF3D7_1021700	conserved Plasmodium membrane protein, unknown function		conserved Plasmodium protein, unknown function
Pf3D7_10_v3-927614|PF3D7_1200500	Pf3D7_10_v3-927614	PF3D7_1200500	distant trans	nsy	PF3D7_1022200	conserved Plasmodium membrane protein, unknown function		rifin
Pf3D7_10_v3-928646|PF3D7_1009000	Pf3D7_10_v3-928646	PF3D7_1009000	distant cis	nsy	PF3D7_1022200	conserved Plasmodium membrane protein, unknown function		diphthine methyl ester synthase, putative
Pf3D7_10_v3-92984|PF3D7_1321700	Pf3D7_10_v3-92984	PF3D7_1321700	distant trans	nsy	PF3D7_1001700	Plasmodium exported protein (PHISTc), unknown function		splicing factor 1
Pf3D7_10_v3-931485|PF3D7_0315700	Pf3D7_10_v3-931485	PF3D7_0315700	distant trans	inter	PF3D7_1022200|-|PF3D7_1022300|+	conserved Plasmodium membrane protein, unknown function	ZIP domain-containing protein, putative	conserved Plasmodium membrane protein, unknown function
Pf3D7_10_v3-931836|PF3D7_0413600	Pf3D7_10_v3-931836	PF3D7_0413600	distant trans	inter	PF3D7_1022200|-|PF3D7_1022300|+	conserved Plasmodium membrane protein, unknown function	ZIP domain-containing protein, putative	26S protease regulatory subunit 6B, putative
Pf3D7_10_v3-93439|PF3D7_0400900	Pf3D7_10_v3-93439	PF3D7_0400900	distant trans	intron	PF3D7_1001700	Plasmodium exported protein (PHISTc), unknown function		rifin
Pf3D7_10_v3-944746|PF3D7_0315700	Pf3D7_10_v3-944746	PF3D7_0315700	distant trans	syn	PF3D7_1022500	citrate synthase, mitochondrial, putative		conserved Plasmodium membrane protein, unknown function
Pf3D7_10_v3-94517|PF3D7_1323500	Pf3D7_10_v3-94517	PF3D7_1323500	distant trans	inter	PF3D7_1001700|-|PF3D7_1001800|-	Plasmodium exported protein (PHISTc), unknown function	Plasmodium exported protein (PHISTc), unknown function	plasmepsin V
Pf3D7_10_v3-970135|PF3D7_1142900	Pf3D7_10_v3-970135	PF3D7_1142900	distant trans	nsy	PF3D7_1023100	dynein heavy chain, putative		conserved Plasmodium protein, unknown function
Pf3D7_10_v3-993866|PF3D7_0410600	Pf3D7_10_v3-993866	PF3D7_0410600	distant trans	inter	PF3D7_1023700|+|PF3D7_1023800|+	conserved Plasmodium protein, unknown function	conserved Plasmodium protein, unknown function	conserved Plasmodium protein, unknown function
Pf3D7_10_v3-996034|PF3D7_1147600	Pf3D7_10_v3-996034	PF3D7_1147600	distant trans	nsy	PF3D7_1023800	conserved Plasmodium protein, unknown function		conserved Plasmodium protein, unknown function
Pf3D7_11_v3-1006434|PF3D7_1479000	Pf3D7_11_v3-1006434	PF3D7_1479000	distant trans	nsy	PF3D7_1125700	kelch domain-containing protein, putative		acyl-CoA synthetase
Pf3D7_11_v3-1015179|PF3D7_1365300	Pf3D7_11_v3-1015179	PF3D7_1365300	distant trans	nsy	PF3D7_1126000	threonine--tRNA ligase		conserved Plasmodium protein, unknown function
Pf3D7_11_v3-1021415|PF3D7_0607900	Pf3D7_11_v3-1021415	PF3D7_0607900	distant trans	nsy	PF3D7_1126100	autophagy-related protein 7, putative		conserved Plasmodium protein, unknown function
Pf3D7_11_v3-1038336|PF3D7_0833400	Pf3D7_11_v3-1038336	PF3D7_0833400	distant trans	syn	PF3D7_1126600	steryl ester hydrolase, putative		rifin
Pf3D7_11_v3-1057901|PF3D7_1230400	Pf3D7_11_v3-1057901	PF3D7_1230400	distant trans	intron	PF3D7_1127000	protein phosphatase, putative		ATP-dependent protease subunit ClpQ
Pf3D7_11_v3-1072769|PF3D7_0727300	Pf3D7_11_v3-1072769	PF3D7_0727300	distant trans	intron	PF3D7_1127600	CRAL/TRIO domain-containing protein, putative		DNA (cytosine-5)-methyltransferase
Pf3D7_11_v3-1072769|PF3D7_1451200	Pf3D7_11_v3-1072769	PF3D7_1451200	distant trans	intron	PF3D7_1127600	CRAL/TRIO domain-containing protein, putative		conserved Plasmodium protein, unknown function
Pf3D7_11_v3-1127697|PF3D7_1307000	Pf3D7_11_v3-1127697	PF3D7_1307000	distant trans	inter	PF3D7_1129100|+|PF3D7_1129200|+	parasitophorous vacuolar protein 1	26S proteasome regulatory subunit RPN7, putative	exosome complex component RRP40, putative
Pf3D7_11_v3-1137033|PF3D7_1300400	Pf3D7_11_v3-1137033	PF3D7_1300400	distant trans	inter	PF3D7_1129300|-|PF3D7_1129400|-	conserved Plasmodium protein, unknown function	rRNA (cytosine-C(5))-methyltransferase, putative	rifin
Pf3D7_11_v3-113937|PF3D7_1124000	Pf3D7_11_v3-113937	PF3D7_1124000	distant cis	inter	PF3D7_1102300|-|PF3D7_1102400|-	Plasmodium exported protein, unknown function	phosphopantothenate--cysteine ligase, putative	endoplasmic reticulum oxidoreductin, putative
Pf3D7_11_v3-113946|PF3D7_1124000	Pf3D7_11_v3-113946	PF3D7_1124000	distant cis	inter	PF3D7_1102300|-|PF3D7_1102400|-	Plasmodium exported protein, unknown function	phosphopantothenate--cysteine ligase, putative	endoplasmic reticulum oxidoreductin, putative
Pf3D7_11_v3-1154257|PF3D7_1129800	Pf3D7_11_v3-1154257	PF3D7_1129800	local	inter	PF3D7_1129800|+|PF3D7_1129900|+	conserved Plasmodium protein, unknown function	major facilitator superfamily-related transporter, putative	conserved Plasmodium protein, unknown function
Pf3D7_11_v3-118584|PF3D7_1310000	Pf3D7_11_v3-118584	PF3D7_1310000	distant trans	inter	PF3D7_1102400|-|PF3D7_1102500|-	phosphopantothenate--cysteine ligase, putative	Plasmodium exported protein (PHISTb), unknown function	mitochondrial ATP synthase delta subunit, putative
Pf3D7_11_v3-1211294|PF3D7_0906500	Pf3D7_11_v3-1211294	PF3D7_0906500	distant trans	nsy	PF3D7_1131500	conserved Plasmodium protein, unknown function		arginase
Pf3D7_11_v3-1262452|PF3D7_1441000	Pf3D7_11_v3-1262452	PF3D7_1441000	distant trans	nsy	PF3D7_1132500	amino acid transporter, putative		cytoplasmic tRNA 2-thiolation protein 2, putative
Pf3D7_11_v3-1265160|PF3D7_0404200	Pf3D7_11_v3-1265160	PF3D7_0404200	distant trans	syn	PF3D7_1132500	amino acid transporter, putative		conserved Plasmodium protein, unknown function
Pf3D7_11_v3-1274015|PF3D7_0729500	Pf3D7_11_v3-1274015	PF3D7_0729500	distant trans	inter	PF3D7_1132900|+|PF3D7_1133000|+	glycine cleavage system H protein	conserved Plasmodium protein, unknown function	mRNA (N6-adenosine)-methyltransferase, putative
Pf3D7_11_v3-1288131|PF3D7_1005000	Pf3D7_11_v3-1288131	PF3D7_1005000	distant trans	inter	PF3D7_1133200|-|PF3D7_1133300|+	conserved Plasmodium protein, unknown function	LEM3/CDC50 family protein, putative	methionine--tRNA ligase, putative
Pf3D7_11_v3-1295033|PF3D7_0721500	Pf3D7_11_v3-1295033	PF3D7_0721500	distant trans	nsy	PF3D7_1133400	apical membrane antigen 1		conserved Plasmodium membrane protein, unknown function
Pf3D7_11_v3-1301167|PF3D7_0936400	Pf3D7_11_v3-1301167	PF3D7_0936400	distant trans	inter	PF3D7_1133600|-|PF3D7_1133700|+	conserved Plasmodium protein, unknown function	FHA domain-containing protein, putative	ring-exported protein 4
Pf3D7_11_v3-1304541|PF3D7_0618600	Pf3D7_11_v3-1304541	PF3D7_0618600	distant trans	nsy	PF3D7_1133700	FHA domain-containing protein, putative		rhomboid protease ROM10
Pf3D7_11_v3-1304542|PF3D7_0618600	Pf3D7_11_v3-1304542	PF3D7_0618600	distant trans	nsy	PF3D7_1133700	FHA domain-containing protein, putative		rhomboid protease ROM10
Pf3D7_11_v3-1306669|PF3D7_0600400	Pf3D7_11_v3-1306669	PF3D7_0600400	distant trans	inter	PF3D7_1133700|+|PF3D7_1133800|+	FHA domain-containing protein, putative	RNA (uracil-5-)methyltransferase, putative	erythrocyte membrane protein 1, PfEMP1
Pf3D7_11_v3-1314234|PF3D7_1120900	Pf3D7_11_v3-1314234	PF3D7_1120900	distant cis	nsy	PF3D7_1133900	conserved Plasmodium protein, unknown function		heat shock factor-binding protein 1
Pf3D7_11_v3-1320908|PF3D7_1115000	Pf3D7_11_v3-1320908	PF3D7_1115000	distant cis	syn	PF3D7_1134000	heat shock protein 70		conserved Plasmodium protein, unknown function
Pf3D7_11_v3-1321936|PF3D7_1115000	Pf3D7_11_v3-1321936	PF3D7_1115000	distant cis	nsy	PF3D7_1134000	heat shock protein 70		conserved Plasmodium protein, unknown function
Pf3D7_11_v3-1324875|PF3D7_0630800	Pf3D7_11_v3-1324875	PF3D7_0630800	distant trans	inter	PF3D7_1134100|-|PF3D7_1134200|+	protein disulfide isomerase	conserved Plasmodium protein, unknown function	conserved Plasmodium protein, unknown function
Pf3D7_11_v3-138987|PF3D7_1456000	Pf3D7_11_v3-138987	PF3D7_1456000	distant trans	nsy	PF3D7_1103000	conserved Plasmodium protein, unknown function		transcription factor with AP2 domain(s)
Pf3D7_11_v3-138994|PF3D7_0518400	Pf3D7_11_v3-138994	PF3D7_0518400	distant trans	nsy	PF3D7_1103000	conserved Plasmodium protein, unknown function		cyclin, putative
Pf3D7_11_v3-1392844|PF3D7_0107800	Pf3D7_11_v3-1392844	PF3D7_0107800	distant trans	nsy	PF3D7_1135600	condensin-2 complex subunit D3, putative		double-strand break repair protein MRE11
Pf3D7_11_v3-1403999|PF3D7_0515800	Pf3D7_11_v3-1403999	PF3D7_0515800	distant trans	nsy	PF3D7_1136000	conserved Plasmodium protein, unknown function		BolA-like protein, putative
Pf3D7_11_v3-1427052|PF3D7_1372700	Pf3D7_11_v3-1427052	PF3D7_1372700	distant trans	nsy	PF3D7_1136400	signal recognition particle subunit SRP72, putative		rifin
Pf3D7_11_v3-1447174|PF3D7_0707300	Pf3D7_11_v3-1447174	PF3D7_0707300	distant trans	intron	PF3D7_1136700.2			rhoptry-associated membrane antigen
Pf3D7_11_v3-1447174|PF3D7_1003600	Pf3D7_11_v3-1447174	PF3D7_1003600	distant trans	intron	PF3D7_1136700.2			inner membrane complex protein 1c, putative
Pf3D7_11_v3-1455330|PF3D7_1345400	Pf3D7_11_v3-1455330	PF3D7_1345400	distant trans	inter	PF3D7_1136800|-|PF3D7_1136900|+	DnaJ protein, putative	subtilisin-like protease 2	conserved Plasmodium protein, unknown function
Pf3D7_11_v3-1463997|PF3D7_0400900	Pf3D7_11_v3-1463997	PF3D7_0400900	distant trans	syn	PF3D7_1137200	apical exonemal protein		rifin
Pf3D7_11_v3-1480662|PF3D7_1210600	Pf3D7_11_v3-1480662	PF3D7_1210600	distant trans	inter	PF3D7_1137700|+|PF3D7_1137800|-	calcium-binding protein, putative	conserved Plasmodium protein, unknown function	conserved Plasmodium protein, unknown function
Pf3D7_11_v3-1495843|PF3D7_0509500	Pf3D7_11_v3-1495843	PF3D7_0509500	distant trans	syn	PF3D7_1138000	conserved Plasmodium protein, unknown function		ERCC4 domain-containing protein, putative
Pf3D7_11_v3-1499335|PF3D7_0507300	Pf3D7_11_v3-1499335	PF3D7_0507300	distant trans	syn	PF3D7_1138300	conserved Plasmodium membrane protein, unknown function		conserved Plasmodium protein, unknown function
Pf3D7_11_v3-1548341|PF3D7_0303300	Pf3D7_11_v3-1548341	PF3D7_0303300	distant trans	syn	PF3D7_1139100	RNA-binding protein, putative		DNA-directed RNA polymerases I, II, and III subunit RPABC2, putative
Pf3D7_11_v3-1576879|PF3D7_1417100	Pf3D7_11_v3-1576879	PF3D7_1417100	distant trans	intron	PF3D7_1139500.1			conserved Plasmodium protein, unknown function
Pf3D7_11_v3-1580436|PF3D7_0600200	Pf3D7_11_v3-1580436	PF3D7_0600200	distant trans	inter	PF3D7_1139500|-|PF3D7_1139600|+	AAA family ATPase, putative, unspecified product	conserved Plasmodium protein, unknown function	erythrocyte membrane protein 1, PfEMP1
Pf3D7_11_v3-1586320|PF3D7_1425600	Pf3D7_11_v3-1586320	PF3D7_1425600	distant trans	nsy	PF3D7_1139800	conserved Plasmodium protein, unknown function		zinc finger protein, putative
Pf3D7_11_v3-1594147|PF3D7_0510100	Pf3D7_11_v3-1594147	PF3D7_0510100	distant trans	nsy	PF3D7_1139900	conserved protein, unknown function		conserved Plasmodium protein, unknown function
Pf3D7_11_v3-1594147|PF3D7_0608600	Pf3D7_11_v3-1594147	PF3D7_0608600	distant trans	nsy	PF3D7_1139900	conserved protein, unknown function		conserved Plasmodium protein, unknown function
Pf3D7_11_v3-1594147|PF3D7_0717000	Pf3D7_11_v3-1594147	PF3D7_0717000	distant trans	nsy	PF3D7_1139900	conserved protein, unknown function		conserved Plasmodium membrane protein, unknown function
Pf3D7_11_v3-1594147|PF3D7_0818600	Pf3D7_11_v3-1594147	PF3D7_0818600	distant trans	nsy	PF3D7_1139900	conserved protein, unknown function		BEM46-like protein, putative
Pf3D7_11_v3-1606879|PF3D7_1021000	Pf3D7_11_v3-1606879	PF3D7_1021000	distant trans	inter	PF3D7_1140300|+|PF3D7_1140400|+	P-loop containing nucleoside triphosphate hydrolase, putative	conserved Plasmodium protein, unknown function	conserved Plasmodium protein, unknown function
Pf3D7_11_v3-1621966|PF3D7_0522900	Pf3D7_11_v3-1621966	PF3D7_0522900	distant trans	inter	PF3D7_1140600|-|PF3D7_1140700|-	conserved Plasmodium protein, unknown function	conserved Plasmodium protein, unknown function	zinc finger protein, putative
Pf3D7_11_v3-1623970|PF3D7_1324500	Pf3D7_11_v3-1623970	PF3D7_1324500	distant trans	nsy	PF3D7_1140700	conserved Plasmodium protein, unknown function		DEAD box helicase, putative
Pf3D7_11_v3-1623970|PF3D7_1345000	Pf3D7_11_v3-1623970	PF3D7_1345000	distant trans	nsy	PF3D7_1140700	conserved Plasmodium protein, unknown function		conserved Plasmodium protein, unknown function
Pf3D7_11_v3-1678721|PF3D7_1245900	Pf3D7_11_v3-1678721	PF3D7_1245900	distant trans	inter	PF3D7_1141900|-|PF3D7_1142000|+	inner membrane complex protein 1b, putative	conserved Plasmodium protein, unknown function	conserved Plasmodium protein, unknown function
Pf3D7_11_v3-1726704|PF3D7_0606800	Pf3D7_11_v3-1726704	PF3D7_0606800	distant trans	inter	PF3D7_1143100|-|PF3D7_1143200|+	transcription factor with AP2 domain(s)	DnaJ protein, putative	probable protein, unknown function
Pf3D7_11_v3-1729439|PF3D7_0723600	Pf3D7_11_v3-1729439	PF3D7_0723600	distant trans	inter	PF3D7_1143100|-|PF3D7_1143200|+	transcription factor with AP2 domain(s)	DnaJ protein, putative	proteasome assembly chaperone 4, putative
Pf3D7_11_v3-1737039|PF3D7_0930100	Pf3D7_11_v3-1737039	PF3D7_0930100	distant trans	inter	PF3D7_1143400|+|PF3D7_1143500|-	translation initiation factor eIF-1A, putative	conserved Plasmodium protein, unknown function	conserved Plasmodium protein, unknown function
Pf3D7_11_v3-1743972|PF3D7_1015500	Pf3D7_11_v3-1743972	PF3D7_1015500	distant trans	nsy	PF3D7_1143700	conserved Plasmodium protein, unknown function		conserved Plasmodium protein, unknown function
Pf3D7_11_v3-1745444|PF3D7_0709400	Pf3D7_11_v3-1745444	PF3D7_0709400	distant trans	nsy	PF3D7_1143700	conserved Plasmodium protein, unknown function		Cg7 protein
Pf3D7_11_v3-1745444|PF3D7_0803400	Pf3D7_11_v3-1745444	PF3D7_0803400	distant trans	nsy	PF3D7_1143700	conserved Plasmodium protein, unknown function		DNA repair and recombination protein RAD54, putative
Pf3D7_11_v3-1745444|PF3D7_0805700	Pf3D7_11_v3-1745444	PF3D7_0805700	distant trans	nsy	PF3D7_1143700	conserved Plasmodium protein, unknown function		serine/threonine protein kinase, FIKK family
Pf3D7_11_v3-1745444|PF3D7_0818200	Pf3D7_11_v3-1745444	PF3D7_0818200	distant trans	nsy	PF3D7_1143700	conserved Plasmodium protein, unknown function		14-3-3 protein
Pf3D7_11_v3-1745444|PF3D7_1035600	Pf3D7_11_v3-1745444	PF3D7_1035600	distant trans	nsy	PF3D7_1143700	conserved Plasmodium protein, unknown function		merozoite surface protein
Pf3D7_11_v3-1745444|PF3D7_1037500	Pf3D7_11_v3-1745444	PF3D7_1037500	distant trans	nsy	PF3D7_1143700	conserved Plasmodium protein, unknown function		dynamin-like protein
Pf3D7_11_v3-1745444|PF3D7_1315300	Pf3D7_11_v3-1745444	PF3D7_1315300	distant trans	nsy	PF3D7_1143700	conserved Plasmodium protein, unknown function		conserved Plasmodium protein, unknown function
Pf3D7_11_v3-1745444|PF3D7_1321500	Pf3D7_11_v3-1745444	PF3D7_1321500	distant trans	nsy	PF3D7_1143700	conserved Plasmodium protein, unknown function		3', 5'-cyclic nucleotide phosphodiesterase, putative
Pf3D7_11_v3-1745444|PF3D7_1410600	Pf3D7_11_v3-1745444	PF3D7_1410600	distant trans	nsy	PF3D7_1143700	conserved Plasmodium protein, unknown function		eukaryotic translation initiation factor 2 subunit gamma, putative
Pf3D7_11_v3-1745444|PF3D7_1435300	Pf3D7_11_v3-1745444	PF3D7_1435300	distant trans	nsy	PF3D7_1143700	conserved Plasmodium protein, unknown function		NAD(P)H-dependent glutamate synthase, putative
Pf3D7_11_v3-1745444|PF3D7_1442700	Pf3D7_11_v3-1745444	PF3D7_1442700	distant trans	nsy	PF3D7_1143700	conserved Plasmodium protein, unknown function		conserved Plasmodium protein, unknown function
Pf3D7_11_v3-1745444|PF3D7_1459300	Pf3D7_11_v3-1745444	PF3D7_1459300	distant trans	nsy	PF3D7_1143700	conserved Plasmodium protein, unknown function		OPA3-like protein, putative
Pf3D7_11_v3-1745444|PF3D7_1478400	Pf3D7_11_v3-1745444	PF3D7_1478400	distant trans	nsy	PF3D7_1143700	conserved Plasmodium protein, unknown function		Plasmodium exported protein, unknown function, pseudogene
Pf3D7_11_v3-1753720|PF3D7_1206000	Pf3D7_11_v3-1753720	PF3D7_1206000	distant trans	inter	PF3D7_1143900|-|PF3D7_1144000|+	ATP-dependent (S)-NAD(P)H-hydrate dehydratase, putative	40S ribosomal protein S21	shewanella-like protein phosphatase 2
Pf3D7_11_v3-1756547|PF3D7_0819300	Pf3D7_11_v3-1756547	PF3D7_0819300	distant trans	inter	PF3D7_1144000|+|PF3D7_1144100|-	40S ribosomal protein S21	mitochondrial large subunit ribosomal protein, putative	conserved Plasmodium protein, unknown function
Pf3D7_11_v3-1768803|PF3D7_0317800	Pf3D7_11_v3-1768803	PF3D7_0317800	distant trans	nsy	PF3D7_1144500	SUMO-activating enzyme subunit 1		26S proteasome non-ATPase regulatory subunit 9, putative
Pf3D7_11_v3-1768803|PF3D7_1150000	Pf3D7_11_v3-1768803	PF3D7_1150000	distant cis	nsy	PF3D7_1144500	SUMO-activating enzyme subunit 1		rifin
Pf3D7_11_v3-1787245|PF3D7_1249700	Pf3D7_11_v3-1787245	PF3D7_1249700	distant trans	inter	PF3D7_1145100|-|PF3D7_1145200|-	coatomer subunit gamma, putative	serine/threonine protein kinase, putative	conserved Plasmodium protein, unknown function
Pf3D7_11_v3-1789903|PF3D7_0514300	Pf3D7_11_v3-1789903	PF3D7_0514300	distant trans	nsy	PF3D7_1145200	serine/threonine protein kinase, putative		aspartate--tRNA ligase, putative
Pf3D7_11_v3-1792444|PF3D7_0608300	Pf3D7_11_v3-1792444	PF3D7_0608300	distant trans	nsy	PF3D7_1145200	serine/threonine protein kinase, putative		conserved Plasmodium protein, unknown function
Pf3D7_11_v3-1794889|PF3D7_1413500	Pf3D7_11_v3-1794889	PF3D7_1413500	distant trans	nsy	PF3D7_1145200	serine/threonine protein kinase, putative		FeS assembly ATPase SufC
Pf3D7_11_v3-1794889|PF3D7_1453500	Pf3D7_11_v3-1794889	PF3D7_1453500	distant trans	nsy	PF3D7_1145200	serine/threonine protein kinase, putative		pyridine nucleotide transhydrogenase, putative
Pf3D7_11_v3-1795293|PF3D7_1413500	Pf3D7_11_v3-1795293	PF3D7_1413500	distant trans	nsy	PF3D7_1145200	serine/threonine protein kinase, putative		FeS assembly ATPase SufC
Pf3D7_11_v3-1795293|PF3D7_1453500	Pf3D7_11_v3-1795293	PF3D7_1453500	distant trans	nsy	PF3D7_1145200	serine/threonine protein kinase, putative		pyridine nucleotide transhydrogenase, putative
Pf3D7_11_v3-1795299|PF3D7_1413500	Pf3D7_11_v3-1795299	PF3D7_1413500	distant trans	syn	PF3D7_1145200	serine/threonine protein kinase, putative		FeS assembly ATPase SufC
Pf3D7_11_v3-1795299|PF3D7_1453500	Pf3D7_11_v3-1795299	PF3D7_1453500	distant trans	syn	PF3D7_1145200	serine/threonine protein kinase, putative		pyridine nucleotide transhydrogenase, putative
Pf3D7_11_v3-1806114|PF3D7_0316500	Pf3D7_11_v3-1806114	PF3D7_0316500	distant trans	inter	PF3D7_1145400|-|PF3D7_1145500|+	dynamin-like protein	ABC transporter B family member 3, putative	kinetochore protein NUF2, putative
Pf3D7_11_v3-1806114|PF3D7_0920400	Pf3D7_11_v3-1806114	PF3D7_0920400	distant trans	inter	PF3D7_1145400|-|PF3D7_1145500|+	dynamin-like protein	ABC transporter B family member 3, putative	conserved Plasmodium protein, unknown function
Pf3D7_11_v3-1847837|PF3D7_0403900	Pf3D7_11_v3-1847837	PF3D7_0403900	distant trans	nsy	PF3D7_1146800	conserved Plasmodium protein, unknown function		SET domain protein, putative
Pf3D7_11_v3-1847837|PF3D7_1204900	Pf3D7_11_v3-1847837	PF3D7_1204900	distant trans	nsy	PF3D7_1146800	conserved Plasmodium protein, unknown function		probable protein, unknown function
Pf3D7_11_v3-1856952|PF3D7_0809200	Pf3D7_11_v3-1856952	PF3D7_0809200	distant trans	intron	PF3D7_1146900	protein YIPF6, putative		asparagine-rich antigen Pfa55-14
Pf3D7_11_v3-1875508|PF3D7_1413500	Pf3D7_11_v3-1875508	PF3D7_1413500	distant trans	nsy	PF3D7_1147200	tubulin--tyrosine ligase, putative		FeS assembly ATPase SufC
Pf3D7_11_v3-1886075|PF3D7_1000100	Pf3D7_11_v3-1886075	PF3D7_1000100	distant trans	syn	PF3D7_1147300	conserved Plasmodium protein, unknown function		erythrocyte membrane protein 1, PfEMP1
Pf3D7_11_v3-1888128|PF3D7_0832600	Pf3D7_11_v3-1888128	PF3D7_0832600	distant trans	inter	PF3D7_1147300|+|PF3D7_1147400|-	conserved Plasmodium protein, unknown function	conserved Plasmodium protein, unknown function	stevor
Pf3D7_11_v3-1888945|PF3D7_0832600	Pf3D7_11_v3-1888945	PF3D7_0832600	distant trans	intron	PF3D7_1147400	conserved Plasmodium protein, unknown function		stevor
Pf3D7_11_v3-1892356|PF3D7_0930900	Pf3D7_11_v3-1892356	PF3D7_0930900	distant trans	nsy	PF3D7_1147500	protein farnesyltransferase subunit beta		NifU-like protein, putative
Pf3D7_11_v3-1896685|PF3D7_0400500	Pf3D7_11_v3-1896685	PF3D7_0400500	distant trans	inter	PF3D7_1147600|-|PF3D7_1147700|+	conserved Plasmodium protein, unknown function	mitochondrial ATP synthase delta subunit, putative	rifin
Pf3D7_11_v3-1900522|PF3D7_0400500	Pf3D7_11_v3-1900522	PF3D7_0400500	distant trans	syn	PF3D7_1147800.2			rifin
Pf3D7_11_v3-1912576|PF3D7_0521200	Pf3D7_11_v3-1912576	PF3D7_0521200	distant trans	syn	PF3D7_1148000	serine/threonine protein kinase, putative		conserved Plasmodium protein, unknown function
Pf3D7_11_v3-1920519|PF3D7_1208500	Pf3D7_11_v3-1920519	PF3D7_1208500	distant trans	syn	PF3D7_1148200	unspecified product		conserved Plasmodium protein, unknown function
Pf3D7_11_v3-1925705|PF3D7_1429600	Pf3D7_11_v3-1925705	PF3D7_1429600	distant trans	inter	PF3D7_1148000|-|PF3D7_1148700|-	serine/threonine protein kinase, putative	Plasmodium exported protein (PHISTc), unknown function	conserved Plasmodium protein, unknown function
Pf3D7_11_v3-1932827|PF3D7_1137700	Pf3D7_11_v3-1932827	PF3D7_1137700	distant cis	nsy	PF3D7_1148600	18S ribosomal RNA		calcium-binding protein, putative
Pf3D7_11_v3-1954991|PF3D7_1010600	Pf3D7_11_v3-1954991	PF3D7_1010600	distant trans	nsy	PF3D7_1149000	antigen 332, DBL-like protein		eukaryotic translation initiation factor 2 subunit beta
Pf3D7_11_v3-1972022|PF3D7_1225200	Pf3D7_11_v3-1972022	PF3D7_1225200	distant trans	inter	PF3D7_1149000|+|PF3D7_1149100|+	antigen 332, DBL-like protein	Plasmodium exported protein, unknown function	conserved Plasmodium protein, unknown function
Pf3D7_11_v3-1972023|PF3D7_1130700	Pf3D7_11_v3-1972023	PF3D7_1130700	distant cis	inter	PF3D7_1149000|+|PF3D7_1149100|+	antigen 332, DBL-like protein	Plasmodium exported protein, unknown function	structural maintenance of chromosomes protein 1, putative
Pf3D7_11_v3-1972023|PF3D7_1417100	Pf3D7_11_v3-1972023	PF3D7_1417100	distant trans	inter	PF3D7_1149000|+|PF3D7_1149100|+	antigen 332, DBL-like protein	Plasmodium exported protein, unknown function	conserved Plasmodium protein, unknown function
Pf3D7_11_v3-1975763|PF3D7_1216500	Pf3D7_11_v3-1975763	PF3D7_1216500	distant trans	inter	PF3D7_1149100|+|PF3D7_1149200|+	Plasmodium exported protein, unknown function	ring-infected erythrocyte surface antigen	male development gene 1
Pf3D7_11_v3-1975763|PF3D7_1221900	Pf3D7_11_v3-1975763	PF3D7_1221900	distant trans	inter	PF3D7_1149100|+|PF3D7_1149200|+	Plasmodium exported protein, unknown function	ring-infected erythrocyte surface antigen	conserved Plasmodium membrane protein, unknown function
Pf3D7_11_v3-1976033|PF3D7_0627800	Pf3D7_11_v3-1976033	PF3D7_0627800	distant trans	inter	PF3D7_1149100|+|PF3D7_1149200|+	Plasmodium exported protein, unknown function	ring-infected erythrocyte surface antigen	acetyl-CoA synthetase, putative
Pf3D7_11_v3-1988838|PF3D7_0721500	Pf3D7_11_v3-1988838	PF3D7_0721500	distant trans	inter	PF3D7_1149400|-|PF3D7_1149500|-	Plasmodium exported protein, unknown function	ring-infected erythrocyte surface antigen 2, pseudogene	conserved Plasmodium membrane protein, unknown function
Pf3D7_11_v3-1990531|PF3D7_1130700	Pf3D7_11_v3-1990531	PF3D7_1130700	distant cis	inter	PF3D7_1149400|-|PF3D7_1149500|-	Plasmodium exported protein, unknown function	ring-infected erythrocyte surface antigen 2, pseudogene	structural maintenance of chromosomes protein 1, putative
Pf3D7_11_v3-1992201|PF3D7_1130700	Pf3D7_11_v3-1992201	PF3D7_1130700	distant cis	nsy	PF3D7_1149500	ring-infected erythrocyte surface antigen 2, pseudogene		structural maintenance of chromosomes protein 1, putative
Pf3D7_11_v3-1993165|PF3D7_1313700	Pf3D7_11_v3-1993165	PF3D7_1313700	distant trans	syn	PF3D7_1149500	ring-infected erythrocyte surface antigen 2, pseudogene		septum formation protein MAF homologue, putative
Pf3D7_11_v3-1993772|PF3D7_1011400	Pf3D7_11_v3-1993772	PF3D7_1011400	distant trans	intron	PF3D7_1149500	ring-infected erythrocyte surface antigen 2, pseudogene		proteasome subunit beta type-5
Pf3D7_11_v3-1993772|PF3D7_1442200	Pf3D7_11_v3-1993772	PF3D7_1442200	distant trans	intron	PF3D7_1149500	ring-infected erythrocyte surface antigen 2, pseudogene		GTP-binding protein, putative
Pf3D7_11_v3-1996834|PF3D7_0905500	Pf3D7_11_v3-1996834	PF3D7_0905500	distant trans	inter	PF3D7_1149500|-|PF3D7_1149600|+	ring-infected erythrocyte surface antigen 2, pseudogene	DnaJ protein, putative	conserved Plasmodium protein, unknown function
Pf3D7_11_v3-1996894|PF3D7_0905500	Pf3D7_11_v3-1996894	PF3D7_0905500	distant trans	inter	PF3D7_1149500|-|PF3D7_1149600|+	ring-infected erythrocyte surface antigen 2, pseudogene	DnaJ protein, putative	conserved Plasmodium protein, unknown function
Pf3D7_11_v3-1999462|PF3D7_1022100	Pf3D7_11_v3-1999462	PF3D7_1022100	distant trans	inter	PF3D7_1149500|-|PF3D7_1149600|+	ring-infected erythrocyte surface antigen 2, pseudogene	DnaJ protein, putative	conserved Plasmodium protein, unknown function
Pf3D7_11_v3-2002901|PF3D7_0410800	Pf3D7_11_v3-2002901	PF3D7_0410800	distant trans	syn	PF3D7_1149600	DnaJ protein, putative		conserved Plasmodium protein, unknown function
Pf3D7_11_v3-2002901|PF3D7_0500300	Pf3D7_11_v3-2002901	PF3D7_0500300	distant trans	syn	PF3D7_1149600	DnaJ protein, putative		rifin, pseudogene
Pf3D7_11_v3-241553|PF3D7_0317200	Pf3D7_11_v3-241553	PF3D7_0317200	distant trans	syn	PF3D7_1105600	translocon component PTEX88		cdc2-related protein kinase 4
Pf3D7_11_v3-256692|PF3D7_0407400	Pf3D7_11_v3-256692	PF3D7_0407400	distant trans	syn	PF3D7_1106000	RuvB-like helicase 2		conserved Plasmodium protein, unknown function
Pf3D7_11_v3-260443|PF3D7_1235800	Pf3D7_11_v3-260443	PF3D7_1235800	distant trans	inter	PF3D7_1106100|+|PF3D7_1106200|+	apicoplast ribosomal protein S15 precursor, putative	conserved Plasmodium protein, unknown function	conserved Plasmodium protein, unknown function
Pf3D7_11_v3-267716|PF3D7_0100600	Pf3D7_11_v3-267716	PF3D7_0100600	distant trans	nsy	PF3D7_1106400	conserved Plasmodium protein, unknown function		rifin
Pf3D7_11_v3-319194|PF3D7_0525700	Pf3D7_11_v3-319194	PF3D7_0525700	distant trans	inter	PF3D7_1107400|-|PF3D7_1107500|-	DNA repair protein RAD51	prefoldin, putative	conserved Plasmodium protein, unknown function
Pf3D7_11_v3-355640|PF3D7_1142300	Pf3D7_11_v3-355640	PF3D7_1142300	distant cis	inter	PF3D7_1108000|+|PF3D7_1108100|+	IWS1-like protein, putative	conserved Plasmodium protein, unknown function	conserved Plasmodium membrane protein, unknown function
Pf3D7_11_v3-387979|PF3D7_1206500	Pf3D7_11_v3-387979	PF3D7_1206500	distant trans	syn	PF3D7_1109200	conserved Plasmodium protein, unknown function		Tat binding protein 1(TBP-1)-interacting protein, putative
Pf3D7_11_v3-395933|PF3D7_1360100	Pf3D7_11_v3-395933	PF3D7_1360100	distant trans	inter	PF3D7_1109400|-|PF3D7_1109900|+	essential nuclear protein 1, putative	60S ribosomal protein L36	RNA-binding protein, putative
Pf3D7_11_v3-415260|PF3D7_0407400	Pf3D7_11_v3-415260	PF3D7_0407400	distant trans	intron	PF3D7_1110400	asparagine-rich antigen		conserved Plasmodium protein, unknown function
Pf3D7_11_v3-436340|PF3D7_0923800	Pf3D7_11_v3-436340	PF3D7_0923800	distant trans	syn	PF3D7_1111000	tRNA m5C-methyltransferase, putative		thioredoxin reductase
Pf3D7_11_v3-442039|PF3D7_0404200	Pf3D7_11_v3-442039	PF3D7_0404200	distant trans	inter	PF3D7_1111200|-|PF3D7_1111300|-	conserved Plasmodium protein, unknown function	SNARE protein, putative	conserved Plasmodium protein, unknown function
Pf3D7_11_v3-482877|PF3D7_0507000	Pf3D7_11_v3-482877	PF3D7_0507000	distant trans	syn	PF3D7_1112700	conserved Plasmodium protein, unknown function		conserved Plasmodium protein, unknown function
Pf3D7_11_v3-482877|PF3D7_1341600	Pf3D7_11_v3-482877	PF3D7_1341600	distant trans	syn	PF3D7_1112700	conserved Plasmodium protein, unknown function		GPI mannosyltransferase 3
Pf3D7_11_v3-482877|PF3D7_1442700	Pf3D7_11_v3-482877	PF3D7_1442700	distant trans	syn	PF3D7_1112700	conserved Plasmodium protein, unknown function		conserved Plasmodium protein, unknown function
Pf3D7_11_v3-515966|PF3D7_1228500	Pf3D7_11_v3-515966	PF3D7_1228500	distant trans	inter	PF3D7_1113100|-|PF3D7_1113200|+	protein tyrosine phosphatase	conserved Plasmodium protein, unknown function	RNA pseudouridylate synthase, putative
Pf3D7_11_v3-522028|PF3D7_1368300	Pf3D7_11_v3-522028	PF3D7_1368300	distant trans	intron	PF3D7_1113400	ubiquitin domain-containing protein DSK2, putative		conserved Plasmodium protein, unknown function
Pf3D7_11_v3-525229|PF3D7_1247700	Pf3D7_11_v3-525229	PF3D7_1247700	distant trans	nsy	PF3D7_1113500	GTP-binding protein, putative		conserved Plasmodium protein, unknown function
Pf3D7_11_v3-527648|PF3D7_1115300	Pf3D7_11_v3-527648	PF3D7_1115300	distant cis	nsy	PF3D7_1113600	conserved Plasmodium protein, unknown function		cysteine proteinase falcipain 2b
Pf3D7_11_v3-527981|PF3D7_0932200	Pf3D7_11_v3-527981	PF3D7_0932200	distant trans	nsy	PF3D7_1113600	conserved Plasmodium protein, unknown function		profilin, putative
Pf3D7_11_v3-528968|PF3D7_0316300	Pf3D7_11_v3-528968	PF3D7_0316300	distant trans	inter	PF3D7_1113600|+|PF3D7_1113700|+	conserved Plasmodium protein, unknown function	glyoxalase I	inorganic pyrophosphatase, putative
Pf3D7_11_v3-528968|PF3D7_0932200	Pf3D7_11_v3-528968	PF3D7_0932200	distant trans	inter	PF3D7_1113600|+|PF3D7_1113700|+	conserved Plasmodium protein, unknown function	glyoxalase I	profilin, putative
Pf3D7_11_v3-572583|PF3D7_1200500	Pf3D7_11_v3-572583	PF3D7_1200500	distant trans	intron	PF3D7_1115100	conserved Plasmodium protein, unknown function		rifin
Pf3D7_11_v3-577503|PF3D7_0322400	Pf3D7_11_v3-577503	PF3D7_0322400	distant trans	syn	PF3D7_1115200	histone-lysine N-methyltransferase SET7		regulator of initiation factor 2 (eIF2)
Pf3D7_11_v3-577969|PF3D7_1115300	Pf3D7_11_v3-577969	PF3D7_1115300	local	nsy	PF3D7_1115200	histone-lysine N-methyltransferase SET7		cysteine proteinase falcipain 2b
Pf3D7_11_v3-581436|PF3D7_1115300	Pf3D7_11_v3-581436	PF3D7_1115300	local	syn	PF3D7_1115300	cysteine proteinase falcipain 2b		cysteine proteinase falcipain 2b
Pf3D7_11_v3-581631|PF3D7_1035200	Pf3D7_11_v3-581631	PF3D7_1035200	distant trans	syn	PF3D7_1115300	cysteine proteinase falcipain 2b		S-antigen
Pf3D7_11_v3-581890|PF3D7_1115300	Pf3D7_11_v3-581890	PF3D7_1115300	local	nsy	PF3D7_1115300	cysteine proteinase falcipain 2b		cysteine proteinase falcipain 2b
Pf3D7_11_v3-582229|PF3D7_1141400	Pf3D7_11_v3-582229	PF3D7_1141400	distant cis	nsy	PF3D7_1115300	cysteine proteinase falcipain 2b		phosphatidylinositol N-acetylglucosaminyltransferase subunit H, putative
Pf3D7_11_v3-587343|PF3D7_0500700	Pf3D7_11_v3-587343	PF3D7_0500700	distant trans	inter	PF3D7_1115400|-|PF3D7_1115500|+	cysteine proteinase falcipain 3	transcription factor with AP2 domain(s), putative	rifin, pseudogene
Pf3D7_11_v3-589959|PF3D7_1115300	Pf3D7_11_v3-589959	PF3D7_1115300	local	syn	PF3D7_1115600	peptidyl-prolyl cis-trans isomerase		cysteine proteinase falcipain 2b
Pf3D7_11_v3-593540|PF3D7_1232300	Pf3D7_11_v3-593540	PF3D7_1232300	distant trans	nsy	PF3D7_1115700	cysteine proteinase falcipain 2a		cytochrome b5, putative
Pf3D7_11_v3-596993|PF3D7_1478200	Pf3D7_11_v3-596993	PF3D7_1478200	distant trans	nsy	PF3D7_1115800	conserved Plasmodium protein, unknown function		Plasmodium exported protein, unknown function, pseudogene
Pf3D7_11_v3-620622|PF3D7_1149300	Pf3D7_11_v3-620622	PF3D7_1149300	distant cis	syn	PF3D7_1116400	guanine nucleotide-exchange factor SEC12		serine/threonine protein kinase, FIKK family
Pf3D7_11_v3-637751|PF3D7_0505300	Pf3D7_11_v3-637751	PF3D7_0505300	distant trans	nsy	PF3D7_1116800	heat shock protein 101		UDP-N-acetylglucosamine transporter, putative
Pf3D7_11_v3-653802|PF3D7_1455700	Pf3D7_11_v3-653802	PF3D7_1455700	distant trans	syn	PF3D7_1117100	deubiquinating/deneddylating enzyme		conserved Plasmodium protein, unknown function
Pf3D7_11_v3-663977|PF3D7_0905600	Pf3D7_11_v3-663977	PF3D7_0905600	distant trans	inter	PF3D7_1117300|+|PF3D7_1117400|+	conserved Plasmodium protein, unknown function	conserved Plasmodium protein, unknown function	WD repeat-containing protein 66, putative
Pf3D7_11_v3-667285|PF3D7_0832600	Pf3D7_11_v3-667285	PF3D7_0832600	distant trans	syn	PF3D7_1117500	tyrosine--tRNA ligase		stevor
Pf3D7_11_v3-676743|PF3D7_1401200	Pf3D7_11_v3-676743	PF3D7_1401200	distant trans	nsy	PF3D7_1117800	DNA mismatch repair protein MLH		Plasmodium exported protein, unknown function
Pf3D7_11_v3-690986|PF3D7_1101100	Pf3D7_11_v3-690986	PF3D7_1101100	distant cis	nsy	PF3D7_1118200	heat shock protein 90, putative		rifin
Pf3D7_11_v3-725049|PF3D7_0316000	Pf3D7_11_v3-725049	PF3D7_0316000	distant trans	nsy	PF3D7_1119300	splicing factor U2AF small subunit, putative		microneme associated antigen
Pf3D7_11_v3-742783|PF3D7_0710000	Pf3D7_11_v3-742783	PF3D7_0710000	distant trans	inter	PF3D7_1119600|-|PF3D7_1119700|+	ATP-dependent zinc metalloprotease FTSH, putative	conserved Plasmodium protein, unknown function	conserved Plasmodium protein, unknown function
Pf3D7_11_v3-742830|PF3D7_1119700	Pf3D7_11_v3-742830	PF3D7_1119700	local	inter	PF3D7_1119600|-|PF3D7_1119700|+	ATP-dependent zinc metalloprotease FTSH, putative	conserved Plasmodium protein, unknown function	conserved Plasmodium protein, unknown function
Pf3D7_11_v3-753932|PF3D7_0710800	Pf3D7_11_v3-753932	PF3D7_0710800	distant trans	nsy	PF3D7_1119900	conserved Plasmodium protein, unknown function		conserved Plasmodium protein, unknown function
Pf3D7_11_v3-796591|PF3D7_0501400	Pf3D7_11_v3-796591	PF3D7_0501400	distant trans	nsy	PF3D7_1121100	conserved Plasmodium protein, unknown function		interspersed repeat antigen
Pf3D7_11_v3-853014|PF3D7_0823700	Pf3D7_11_v3-853014	PF3D7_0823700	distant trans	inter	PF3D7_1122400|+|PF3D7_1122500|+	conserved Plasmodium protein, unknown function	conserved Plasmodium protein, unknown function	mitochondrial import receptor subunit TOM7, putative
Pf3D7_11_v3-896391|PF3D7_1405600	Pf3D7_11_v3-896391	PF3D7_1405600	distant trans	nsy	PF3D7_1123000	conserved Plasmodium protein, unknown function		ribonucleoside-diphosphate reductase small chain, putative
Pf3D7_11_v3-901177|PF3D7_1006100	Pf3D7_11_v3-901177	PF3D7_1006100	distant trans	nsy	PF3D7_1123000	conserved Plasmodium protein, unknown function		CCR4-NOT transcription complex subunit 5, putative
Pf3D7_11_v3-959183|PF3D7_0609000	Pf3D7_11_v3-959183	PF3D7_0609000	distant trans	nsy	PF3D7_1124200	conserved Plasmodium protein, unknown function		conserved Plasmodium protein, unknown function
Pf3D7_11_v3-962953|PF3D7_0308500	Pf3D7_11_v3-962953	PF3D7_0308500	distant trans	syn	PF3D7_1124300	conserved Plasmodium protein, unknown function		activator of Hsp90 ATPase, putative
Pf3D7_12_v3-1008896|PF3D7_1031900	Pf3D7_12_v3-1008896	PF3D7_1031900	distant trans	inter	PF3D7_1224700|-|PF3D7_1224800|+	conserved Plasmodium protein, unknown function	conserved Plasmodium protein, unknown function	conserved Plasmodium protein, unknown function
Pf3D7_12_v3-105210|PF3D7_1139600	Pf3D7_12_v3-105210	PF3D7_1139600	distant trans	inter	PF3D7_1201700|-|PF3D7_1201800|-	conserved Plasmodium membrane protein, unknown function	cytochrome c oxidase assembly protein COX19, putative	conserved Plasmodium protein, unknown function
Pf3D7_12_v3-1053764|PF3D7_0707300	Pf3D7_12_v3-1053764	PF3D7_0707300	distant trans	intron	PF3D7_1226000	conserved Plasmodium protein, unknown function		rhoptry-associated membrane antigen
Pf3D7_12_v3-1054417|PF3D7_1373100	Pf3D7_12_v3-1054417	PF3D7_1373100	distant trans	nsy	PF3D7_1226000	conserved Plasmodium protein, unknown function		rifin
Pf3D7_12_v3-1058991|PF3D7_1478800	Pf3D7_12_v3-1058991	PF3D7_1478800	distant trans	nsy	PF3D7_1226100	haloacid dehalogenase-like hydrolase, putative		Plasmodium exported protein, unknown function
Pf3D7_12_v3-1068436|PF3D7_0525800	Pf3D7_12_v3-1068436	PF3D7_0525800	distant trans	nsy	PF3D7_1226400	conserved Plasmodium protein, unknown function		inner membrane complex protein 1g, putative
Pf3D7_12_v3-1074282|PF3D7_0528300	Pf3D7_12_v3-1074282	PF3D7_0528300	distant trans	nsy	PF3D7_1226500	RAP protein, putative		conserved Plasmodium protein, unknown function
Pf3D7_12_v3-1074282|PF3D7_0921400	Pf3D7_12_v3-1074282	PF3D7_0921400	distant trans	nsy	PF3D7_1226500	RAP protein, putative		NifU-like scaffold protein, putative
Pf3D7_12_v3-1074282|PF3D7_1031700	Pf3D7_12_v3-1074282	PF3D7_1031700	distant trans	nsy	PF3D7_1226500	RAP protein, putative		protein phosphatase inhibitor 3
Pf3D7_12_v3-1074282|PF3D7_1349900	Pf3D7_12_v3-1074282	PF3D7_1349900	distant trans	nsy	PF3D7_1226500	RAP protein, putative		conserved Plasmodium protein, unknown function
Pf3D7_12_v3-1145376|PF3D7_0617500	Pf3D7_12_v3-1145376	PF3D7_0617500	distant trans	nsy	PF3D7_1228200	conserved Plasmodium protein, unknown function		rifin, pseudogene
Pf3D7_12_v3-115112|PF3D7_1019200	Pf3D7_12_v3-115112	PF3D7_1019200	distant trans	intron	PF3D7_1202100.2			conserved Plasmodium protein, unknown function
Pf3D7_12_v3-1162026|PF3D7_1422300	Pf3D7_12_v3-1162026	PF3D7_1422300	distant trans	nsy	PF3D7_1228600	merozoite surface protein 9		DnaJ protein, putative
Pf3D7_12_v3-123645|PF3D7_1214700	Pf3D7_12_v3-123645	PF3D7_1214700	distant cis	syn	PF3D7_1202300	dynein heavy chain, putative		conserved Plasmodium protein, unknown function
Pf3D7_12_v3-1236670|PF3D7_0527500	Pf3D7_12_v3-1236670	PF3D7_0527500	distant trans	nsy	PF3D7_1230000	conserved Plasmodium protein, unknown function		Hsc70-interacting protein
Pf3D7_12_v3-1236670|PF3D7_1014100	Pf3D7_12_v3-1236670	PF3D7_1014100	distant trans	nsy	PF3D7_1230000	conserved Plasmodium protein, unknown function		conserved Plasmodium protein, unknown function
Pf3D7_12_v3-1236670|PF3D7_1105800	Pf3D7_12_v3-1236670	PF3D7_1105800	distant trans	nsy	PF3D7_1230000	conserved Plasmodium protein, unknown function		conserved Apicomplexan protein, unknown function
Pf3D7_12_v3-1236670|PF3D7_1125400	Pf3D7_12_v3-1236670	PF3D7_1125400	distant trans	nsy	PF3D7_1230000	conserved Plasmodium protein, unknown function		mitochondrial import inner membrane translocase subunit TIM44, putative
Pf3D7_12_v3-1236670|PF3D7_1304500	Pf3D7_12_v3-1236670	PF3D7_1304500	distant trans	nsy	PF3D7_1230000	conserved Plasmodium protein, unknown function		small heat shock protein, putative
Pf3D7_12_v3-1338543|PF3D7_1401900	Pf3D7_12_v3-1338543	PF3D7_1401900	distant trans	nsy	PF3D7_1232400	conserved protein, unknown function		conserved Plasmodium protein, unknown function
Pf3D7_12_v3-1368887|PF3D7_1356500	Pf3D7_12_v3-1368887	PF3D7_1356500	distant trans	nsy	PF3D7_1233200.1			conserved Plasmodium protein, unknown function
Pf3D7_12_v3-1378797|PF3D7_1224700	Pf3D7_12_v3-1378797	PF3D7_1224700	distant cis	nsy	PF3D7_1233300	pentatricopeptide repeat domain-containing protein, putative		conserved Plasmodium protein, unknown function
Pf3D7_12_v3-1380392|PF3D7_0828500	Pf3D7_12_v3-1380392	PF3D7_0828500	distant trans	intron	PF3D7_1233400	conserved Plasmodium membrane protein, unknown function		translation initiation factor eIF-2B subunit alpha, putative
Pf3D7_12_v3-1421691|PF3D7_1149600	Pf3D7_12_v3-1421691	PF3D7_1149600	distant trans	syn	PF3D7_1234100	bromodomain protein, putative		DnaJ protein, putative
Pf3D7_12_v3-1431584|PF3D7_1369000	Pf3D7_12_v3-1431584	PF3D7_1369000	distant trans	syn	PF3D7_1234200	conserved Plasmodium protein, unknown function, pseudogene		glycosylphosphatidylinositol anchor attachment 1 protein, putative
Pf3D7_12_v3-1431584|PF3D7_1415600	Pf3D7_12_v3-1431584	PF3D7_1415600	distant trans	syn	PF3D7_1234200	conserved Plasmodium protein, unknown function, pseudogene		conserved Plasmodium protein, unknown function
Pf3D7_12_v3-1434699|PF3D7_1369000	Pf3D7_12_v3-1434699	PF3D7_1369000	distant trans	nsy	PF3D7_1234300	DNA polymerase epsilon subunit B, putative		glycosylphosphatidylinositol anchor attachment 1 protein, putative
Pf3D7_12_v3-1440197|PF3D7_0220300	Pf3D7_12_v3-1440197	PF3D7_0220300	distant trans	nsy	PF3D7_1234500	conserved Plasmodium protein, unknown function		Plasmodium exported protein, unknown function
Pf3D7_12_v3-1440197|PF3D7_0915800	Pf3D7_12_v3-1440197	PF3D7_0915800	distant trans	nsy	PF3D7_1234500	conserved Plasmodium protein, unknown function		glycolipid transfer protein, putative
Pf3D7_12_v3-1470606|PF3D7_0724800	Pf3D7_12_v3-1470606	PF3D7_0724800	distant trans	inter	PF3D7_1235200|-|PF3D7_1235300|+	V-type K+-independent H+-translocating inorganic pyrophosphatase	CCR4-NOT transcription complex subunit 4, putative	kelch domain-containing protein, putative
Pf3D7_12_v3-1474434|PF3D7_1149600	Pf3D7_12_v3-1474434	PF3D7_1149600	distant trans	nsy	PF3D7_1235300	CCR4-NOT transcription complex subunit 4, putative		DnaJ protein, putative
Pf3D7_12_v3-1486167|PF3D7_0613900	Pf3D7_12_v3-1486167	PF3D7_0613900	distant trans	inter	PF3D7_1235600|+|PF3D7_1235700|+	serine hydroxymethyltransferase	ATP synthase subunit beta, mitochondrial	myosin E, putative
Pf3D7_12_v3-1486167|PF3D7_1208000	Pf3D7_12_v3-1486167	PF3D7_1208000	distant cis	inter	PF3D7_1235600|+|PF3D7_1235700|+	serine hydroxymethyltransferase	ATP synthase subunit beta, mitochondrial	apicoplast ribosomal protein L29 precursor, putative
Pf3D7_12_v3-1511903|PF3D7_0936400	Pf3D7_12_v3-1511903	PF3D7_0936400	distant trans	inter	PF3D7_1236100|-|PF3D7_1236200|-	clustered-asparagine-rich protein	conserved Plasmodium protein, unknown function	ring-exported protein 4
Pf3D7_12_v3-1537970|PF3D7_0314000	Pf3D7_12_v3-1537970	PF3D7_0314000	distant trans	inter	PF3D7_1236900|-|PF3D7_1237000|+	conserved Plasmodium protein, unknown function	SUMO-activating enzyme subunit 2	co-chaperone p23
Pf3D7_12_v3-1540886|PF3D7_0923100	Pf3D7_12_v3-1540886	PF3D7_0923100	distant trans	syn	PF3D7_1237100	conserved Plasmodium protein, unknown function		OTU domain-containing protein, putative
Pf3D7_12_v3-1540886|PF3D7_0932200	Pf3D7_12_v3-1540886	PF3D7_0932200	distant trans	syn	PF3D7_1237100	conserved Plasmodium protein, unknown function		profilin, putative
Pf3D7_12_v3-1542717|PF3D7_0511900	Pf3D7_12_v3-1542717	PF3D7_0511900	distant trans	nsy	PF3D7_1237100	conserved Plasmodium protein, unknown function		conserved Plasmodium protein, unknown function
Pf3D7_12_v3-1542717|PF3D7_1326000	Pf3D7_12_v3-1542717	PF3D7_1326000	distant trans	nsy	PF3D7_1237100	conserved Plasmodium protein, unknown function		conserved Plasmodium protein, unknown function
Pf3D7_12_v3-1547424|PF3D7_0212600	Pf3D7_12_v3-1547424	PF3D7_0212600	distant trans	nsy	PF3D7_1237100	conserved Plasmodium protein, unknown function		secreted protein with altered thrombospondin repeat domain
Pf3D7_12_v3-1552057|PF3D7_1135100	Pf3D7_12_v3-1552057	PF3D7_1135100	distant trans	syn	PF3D7_1237200	conserved Plasmodium protein, unknown function		protein phosphatase PPM8, putative
Pf3D7_12_v3-1555889|PF3D7_0527300	Pf3D7_12_v3-1555889	PF3D7_0527300	distant trans	nsy	PF3D7_1237200	conserved Plasmodium protein, unknown function		methionine aminopeptidase 1a, putative
Pf3D7_12_v3-1591361|PF3D7_0927000	Pf3D7_12_v3-1591361	PF3D7_0927000	distant trans	nsy	PF3D7_1238300	pre-mRNA-splicing factor CWC22, putative		CS domain protein, putative
Pf3D7_12_v3-160545|PF3D7_1459500	Pf3D7_12_v3-160545	PF3D7_1459500	distant trans	inter	PF3D7_1202700|+|PF3D7_1202800|+	conserved Plasmodium protein, unknown function	conserved Plasmodium protein, unknown function	conserved Plasmodium protein, unknown function
Pf3D7_12_v3-1632335|PF3D7_0720100	Pf3D7_12_v3-1632335	PF3D7_0720100	distant trans	inter	PF3D7_1239100|+|PF3D7_1239200|+	mitochondrial ribosomal protein L23 precursor, putative	transcription factor with AP2 domain(s)	small subunit rRNA processing protein, putative
Pf3D7_12_v3-1632335|PF3D7_1014200	Pf3D7_12_v3-1632335	PF3D7_1014200	distant trans	inter	PF3D7_1239100|+|PF3D7_1239200|+	mitochondrial ribosomal protein L23 precursor, putative	transcription factor with AP2 domain(s)	male gamete fusion factor HAP2, putative
Pf3D7_12_v3-1632335|PF3D7_1453200	Pf3D7_12_v3-1632335	PF3D7_1453200	distant trans	inter	PF3D7_1239100|+|PF3D7_1239200|+	mitochondrial ribosomal protein L23 precursor, putative	transcription factor with AP2 domain(s)	conserved Plasmodium protein, unknown function
Pf3D7_12_v3-1634538|PF3D7_0403900	Pf3D7_12_v3-1634538	PF3D7_0403900	distant trans	inter	PF3D7_1239100|+|PF3D7_1239200|+	mitochondrial ribosomal protein L23 precursor, putative	transcription factor with AP2 domain(s)	SET domain protein, putative
Pf3D7_12_v3-1634538|PF3D7_0604200	Pf3D7_12_v3-1634538	PF3D7_0604200	distant trans	inter	PF3D7_1239100|+|PF3D7_1239200|+	mitochondrial ribosomal protein L23 precursor, putative	transcription factor with AP2 domain(s)	mitochondrial ribosomal protein L41, putative
Pf3D7_12_v3-1634538|PF3D7_0916200	Pf3D7_12_v3-1634538	PF3D7_0916200	distant trans	inter	PF3D7_1239100|+|PF3D7_1239200|+	mitochondrial ribosomal protein L23 precursor, putative	transcription factor with AP2 domain(s)	conserved Plasmodium protein, unknown function
Pf3D7_12_v3-1640056|PF3D7_1311400	Pf3D7_12_v3-1640056	PF3D7_1311400	distant trans	nsy	PF3D7_1239200	transcription factor with AP2 domain(s)		AP-1 complex subunit mu-1
Pf3D7_12_v3-1640844|PF3D7_0313800	Pf3D7_12_v3-1640844	PF3D7_0313800	distant trans	syn	PF3D7_1239200	transcription factor with AP2 domain(s)		conserved Plasmodium protein, unknown function
Pf3D7_12_v3-1649384|PF3D7_1204700	Pf3D7_12_v3-1649384	PF3D7_1204700	distant cis	nsy	PF3D7_1239500	DNA gyrase subunit B		conserved Plasmodium protein, unknown function
Pf3D7_12_v3-1652599|PF3D7_0424300	Pf3D7_12_v3-1652599	PF3D7_0424300	distant trans	inter	PF3D7_1239500|+|PF3D7_1239600|-	DNA gyrase subunit B	hydroxyethylthiazole kinase	erythrocyte binding antigen-165, pseudogene
Pf3D7_12_v3-1652599|PF3D7_1471500	Pf3D7_12_v3-1652599	PF3D7_1471500	distant trans	inter	PF3D7_1239500|+|PF3D7_1239600|-	DNA gyrase subunit B	hydroxyethylthiazole kinase	conserved protein, unknown function
Pf3D7_12_v3-1662491|PF3D7_1200200	Pf3D7_12_v3-1662491	PF3D7_1200200	distant cis	nsy	PF3D7_1239800	conserved Plasmodium protein, unknown function		rifin
Pf3D7_12_v3-1662627|PF3D7_0321200	Pf3D7_12_v3-1662627	PF3D7_0321200	distant trans	nsy	PF3D7_1239800	conserved Plasmodium protein, unknown function		UDP-N-acetylglucosamine--dolichyl-phosphate N-acetylglucosaminephosphotransferase, putative
Pf3D7_12_v3-1665848|PF3D7_1128400	Pf3D7_12_v3-1665848	PF3D7_1128400	distant trans	nsy	PF3D7_1239800	conserved Plasmodium protein, unknown function		geranylgeranyl pyrophosphate synthase, putative
Pf3D7_12_v3-1669423|PF3D7_1015000	Pf3D7_12_v3-1669423	PF3D7_1015000	distant trans	nsy	PF3D7_1239800	conserved Plasmodium protein, unknown function		FAD synthetase, putative
Pf3D7_12_v3-1669423|PF3D7_1326000	Pf3D7_12_v3-1669423	PF3D7_1326000	distant trans	nsy	PF3D7_1239800	conserved Plasmodium protein, unknown function		conserved Plasmodium protein, unknown function
Pf3D7_12_v3-1670910|PF3D7_0321600	Pf3D7_12_v3-1670910	PF3D7_0321600	distant trans	nsy	PF3D7_1239800	conserved Plasmodium protein, unknown function		ATP-dependent RNA helicase DDX42, putative
Pf3D7_12_v3-1688360|PF3D7_0104500	Pf3D7_12_v3-1688360	PF3D7_0104500	distant trans	inter	PF3D7_1240100|-|PF3D7_1240200|-	early transcribed membrane protein 12	erythrocyte membrane protein 1 (PfEMP1), pseudogene	conserved protein, unknown function
Pf3D7_12_v3-1688360|PF3D7_1309600	Pf3D7_12_v3-1688360	PF3D7_1309600	distant trans	inter	PF3D7_1240100|-|PF3D7_1240200|-	early transcribed membrane protein 12	erythrocyte membrane protein 1 (PfEMP1), pseudogene	ribosomal RNA methyltransferase, putative
Pf3D7_12_v3-1688384|PF3D7_0104500	Pf3D7_12_v3-1688384	PF3D7_0104500	distant trans	inter	PF3D7_1240100|-|PF3D7_1240200|-	early transcribed membrane protein 12	erythrocyte membrane protein 1 (PfEMP1), pseudogene	conserved protein, unknown function
Pf3D7_12_v3-1688384|PF3D7_1309600	Pf3D7_12_v3-1688384	PF3D7_1309600	distant trans	inter	PF3D7_1240100|-|PF3D7_1240200|-	early transcribed membrane protein 12	erythrocyte membrane protein 1 (PfEMP1), pseudogene	ribosomal RNA methyltransferase, putative
Pf3D7_12_v3-1688390|PF3D7_0104500	Pf3D7_12_v3-1688390	PF3D7_0104500	distant trans	inter	PF3D7_1240100|-|PF3D7_1240200|-	early transcribed membrane protein 12	erythrocyte membrane protein 1 (PfEMP1), pseudogene	conserved protein, unknown function
Pf3D7_12_v3-1688390|PF3D7_1309600	Pf3D7_12_v3-1688390	PF3D7_1309600	distant trans	inter	PF3D7_1240100|-|PF3D7_1240200|-	early transcribed membrane protein 12	erythrocyte membrane protein 1 (PfEMP1), pseudogene	ribosomal RNA methyltransferase, putative
Pf3D7_12_v3-1688538|PF3D7_0104500	Pf3D7_12_v3-1688538	PF3D7_0104500	distant trans	inter	PF3D7_1240100|-|PF3D7_1240200|-	early transcribed membrane protein 12	erythrocyte membrane protein 1 (PfEMP1), pseudogene	conserved protein, unknown function
Pf3D7_12_v3-1688538|PF3D7_1309600	Pf3D7_12_v3-1688538	PF3D7_1309600	distant trans	inter	PF3D7_1240100|-|PF3D7_1240200|-	early transcribed membrane protein 12	erythrocyte membrane protein 1 (PfEMP1), pseudogene	ribosomal RNA methyltransferase, putative
Pf3D7_12_v3-1688551|PF3D7_0104500	Pf3D7_12_v3-1688551	PF3D7_0104500	distant trans	inter	PF3D7_1240100|-|PF3D7_1240200|-	early transcribed membrane protein 12	erythrocyte membrane protein 1 (PfEMP1), pseudogene	conserved protein, unknown function
Pf3D7_12_v3-1688551|PF3D7_1309600	Pf3D7_12_v3-1688551	PF3D7_1309600	distant trans	inter	PF3D7_1240100|-|PF3D7_1240200|-	early transcribed membrane protein 12	erythrocyte membrane protein 1 (PfEMP1), pseudogene	ribosomal RNA methyltransferase, putative
Pf3D7_12_v3-1688571|PF3D7_0104500	Pf3D7_12_v3-1688571	PF3D7_0104500	distant trans	inter	PF3D7_1240100|-|PF3D7_1240200|-	early transcribed membrane protein 12	erythrocyte membrane protein 1 (PfEMP1), pseudogene	conserved protein, unknown function
Pf3D7_12_v3-1688571|PF3D7_1309600	Pf3D7_12_v3-1688571	PF3D7_1309600	distant trans	inter	PF3D7_1240100|-|PF3D7_1240200|-	early transcribed membrane protein 12	erythrocyte membrane protein 1 (PfEMP1), pseudogene	ribosomal RNA methyltransferase, putative
Pf3D7_12_v3-1748861|PF3D7_0707300	Pf3D7_12_v3-1748861	PF3D7_0707300	distant trans	inter	PF3D7_1241100|-|PF3D7_1241200|-	polyadenylation factor subunit 2, putative	conserved Plasmodium protein, unknown function	rhoptry-associated membrane antigen
Pf3D7_12_v3-1748861|PF3D7_0725100	Pf3D7_12_v3-1748861	PF3D7_0725100	distant trans	inter	PF3D7_1241100|-|PF3D7_1241200|-	polyadenylation factor subunit 2, putative	conserved Plasmodium protein, unknown function	conserved Plasmodium membrane protein, unknown function
Pf3D7_12_v3-1748879|PF3D7_0707300	Pf3D7_12_v3-1748879	PF3D7_0707300	distant trans	syn	PF3D7_1241200	conserved Plasmodium protein, unknown function		rhoptry-associated membrane antigen
Pf3D7_12_v3-1756911|PF3D7_0628200	Pf3D7_12_v3-1756911	PF3D7_0628200	distant trans	inter	PF3D7_1241200|-|PF3D7_1241300|-	conserved Plasmodium protein, unknown function	conserved Plasmodium protein, unknown function	eukaryotic translation initiation factor 2-alpha kinase
Pf3D7_12_v3-1756911|PF3D7_0925500	Pf3D7_12_v3-1756911	PF3D7_0925500	distant trans	inter	PF3D7_1241200|-|PF3D7_1241300|-	conserved Plasmodium protein, unknown function	conserved Plasmodium protein, unknown function	thioredoxin-like protein 2
Pf3D7_12_v3-1760724|PF3D7_0732900	Pf3D7_12_v3-1760724	PF3D7_0732900	distant trans	nsy	PF3D7_1241400	RNA-binding protein, putative		rifin
Pf3D7_12_v3-1761576|PF3D7_1425300	Pf3D7_12_v3-1761576	PF3D7_1425300	distant trans	nsy	PF3D7_1241400	RNA-binding protein, putative		conserved Plasmodium protein, unknown function
Pf3D7_12_v3-1762722|PF3D7_1321900	Pf3D7_12_v3-1762722	PF3D7_1321900	distant trans	nsy	PF3D7_1241400	RNA-binding protein, putative		conserved Plasmodium protein, unknown function
Pf3D7_12_v3-1765135|PF3D7_1254700	Pf3D7_12_v3-1765135	PF3D7_1254700	distant cis	nsy	PF3D7_1241400	RNA-binding protein, putative		rifin
Pf3D7_12_v3-1767113|PF3D7_1028400	Pf3D7_12_v3-1767113	PF3D7_1028400	distant trans	inter	PF3D7_1241400|-|PF3D7_1241500|-	RNA-binding protein, putative	conserved Plasmodium protein, unknown function	nucleolar preribosomal assembly protein, putative
Pf3D7_12_v3-1772010|PF3D7_0321300	Pf3D7_12_v3-1772010	PF3D7_0321300	distant trans	nsy	PF3D7_1241500	conserved Plasmodium protein, unknown function		conserved Plasmodium protein, unknown function
Pf3D7_12_v3-1772010|PF3D7_1133200	Pf3D7_12_v3-1772010	PF3D7_1133200	distant trans	nsy	PF3D7_1241500	conserved Plasmodium protein, unknown function		conserved Plasmodium protein, unknown function
Pf3D7_12_v3-1773427|PF3D7_1454300	Pf3D7_12_v3-1773427	PF3D7_1454300	distant trans	inter	PF3D7_1241500|-|PF3D7_1241600|+	conserved Plasmodium protein, unknown function	mitochondrial carrier protein, putative	serine/threonine protein kinase KIN
Pf3D7_12_v3-1790210|PF3D7_1242000	Pf3D7_12_v3-1790210	PF3D7_1242000	local	inter	PF3D7_1242000|-|PF3D7_1242100|+	conserved Plasmodium protein, unknown function	conserved Plasmodium protein, unknown function	conserved Plasmodium protein, unknown function
Pf3D7_12_v3-1817838|PF3D7_1123600	Pf3D7_12_v3-1817838	PF3D7_1123600	distant trans	inter	PF3D7_1243300|-|PF3D7_1243400|+	conserved Plasmodium protein, unknown function	conserved Plasmodium protein, unknown function	RAP protein, putative
Pf3D7_12_v3-1818939|PF3D7_1322400	Pf3D7_12_v3-1818939	PF3D7_1322400	distant trans	nsy	PF3D7_1243400	conserved Plasmodium protein, unknown function		conserved Plasmodium protein, unknown function
Pf3D7_12_v3-1826163|PF3D7_1126100	Pf3D7_12_v3-1826163	PF3D7_1126100	distant trans	intron	PF3D7_1243600	translation initiation factor SUI1, putative		autophagy-related protein 7, putative
Pf3D7_12_v3-1826163|PF3D7_1215000	Pf3D7_12_v3-1826163	PF3D7_1215000	distant cis	intron	PF3D7_1243600	translation initiation factor SUI1, putative		thioredoxin peroxidase 2
Pf3D7_12_v3-1865707|PF3D7_1238600	Pf3D7_12_v3-1865707	PF3D7_1238600	distant cis	nsy	PF3D7_1244500	conserved Plasmodium protein, unknown function		sphingomyelin phosphodiesterase
Pf3D7_12_v3-1870667|PF3D7_1132200	Pf3D7_12_v3-1870667	PF3D7_1132200	distant trans	inter	PF3D7_1244600|-|PF3D7_1244700|+	ADP-ribosylation factor GTPase-activating protein, putative	conserved Plasmodium protein, unknown function	T-complex protein 1 subunit alpha
Pf3D7_12_v3-1881781|PF3D7_0724400	Pf3D7_12_v3-1881781	PF3D7_0724400	distant trans	inter	PF3D7_1245000|-|PF3D7_1245100|+	conserved Plasmodium protein, unknown function	kinesin-13, putative	mitochondrial import inner membrane translocase subunit TIM14, putative
Pf3D7_12_v3-1881781|PF3D7_0931400	Pf3D7_12_v3-1881781	PF3D7_0931400	distant trans	inter	PF3D7_1245000|-|PF3D7_1245100|+	conserved Plasmodium protein, unknown function	kinesin-13, putative	conserved Plasmodium protein, unknown function
Pf3D7_12_v3-1884204|PF3D7_0210500	Pf3D7_12_v3-1884204	PF3D7_0210500	distant trans	syn	PF3D7_1245100	kinesin-13, putative		conserved Plasmodium protein, unknown function
Pf3D7_12_v3-1901713|PF3D7_1425300	Pf3D7_12_v3-1901713	PF3D7_1425300	distant trans	syn	PF3D7_1245600	kinesin, putative		conserved Plasmodium protein, unknown function
Pf3D7_12_v3-1906195|PF3D7_1200200	Pf3D7_12_v3-1906195	PF3D7_1200200	distant cis	inter	PF3D7_1245600|-|PF3D7_1245800|+	kinesin, putative	epsin, putative	rifin
Pf3D7_12_v3-1913509|PF3D7_0223400	Pf3D7_12_v3-1913509	PF3D7_0223400	distant trans	intron	PF3D7_1246000	conserved Plasmodium protein, unknown function		rifin
Pf3D7_12_v3-1922372|PF3D7_1242500	Pf3D7_12_v3-1922372	PF3D7_1242500	distant cis	inter	PF3D7_1246200|+|PF3D7_1246300|+	actin I	conserved Plasmodium protein, unknown function	conserved protein, unknown function
Pf3D7_12_v3-1932159|PF3D7_1011200	Pf3D7_12_v3-1932159	PF3D7_1011200	distant trans	nsy	PF3D7_1246400	myosin A tail domain interacting protein		conserved Plasmodium protein, unknown function
Pf3D7_12_v3-193642|PF3D7_0803600	Pf3D7_12_v3-193642	PF3D7_0803600	distant trans	inter	PF3D7_1203700|-|PF3D7_1203900|+	nucleosome assembly protein	ubiquitin-conjugating enzyme E2	conserved Plasmodium protein, unknown function
Pf3D7_12_v3-1937298|PF3D7_1136200	Pf3D7_12_v3-1937298	PF3D7_1136200	distant trans	syn	PF3D7_1246600	pre-mRNA-splicing factor CWC26, putative		conserved Plasmodium protein, unknown function
Pf3D7_12_v3-1964533|PF3D7_0921800	Pf3D7_12_v3-1964533	PF3D7_0921800	distant trans	inter	PF3D7_1247600|-|PF3D7_1247700|-	conserved Plasmodium protein, unknown function	conserved Plasmodium protein, unknown function	ribosome production factor 1, putative
Pf3D7_12_v3-1986004|PF3D7_1373100	Pf3D7_12_v3-1986004	PF3D7_1373100	distant trans	inter	PF3D7_1248500|-|PF3D7_1248600|+	bax inhibitor 1, putative	conserved Plasmodium protein, unknown function	rifin
Pf3D7_12_v3-1991613|PF3D7_0704200	Pf3D7_12_v3-1991613	PF3D7_0704200	distant trans	inter	PF3D7_1248600|+|PF3D7_1248700|+	conserved Plasmodium protein, unknown function	conserved Plasmodium protein, unknown function	tRNA m5C-methyltransferase, putative
Pf3D7_12_v3-1991613|PF3D7_1471000	Pf3D7_12_v3-1991613	PF3D7_1471000	distant trans	inter	PF3D7_1248600|+|PF3D7_1248700|+	conserved Plasmodium protein, unknown function	conserved Plasmodium protein, unknown function	RNA 3'-terminal phosphate cyclase-like protein, putative
Pf3D7_12_v3-2002593|PF3D7_0813100	Pf3D7_12_v3-2002593	PF3D7_0813100	distant trans	inter	PF3D7_1248800|+|PF3D7_1248900|-	conserved Plasmodium protein, unknown function	26S protease regulatory subunit 8, putative	conserved Plasmodium protein, unknown function
Pf3D7_12_v3-2014340|PF3D7_0420700	Pf3D7_12_v3-2014340	PF3D7_0420700	distant trans	syn	PF3D7_1249300	protein phosphatase PPM4, putative		erythrocyte membrane protein 1, PfEMP1
Pf3D7_12_v3-2017108|PF3D7_1342100	Pf3D7_12_v3-2017108	PF3D7_1342100	distant trans	inter	PF3D7_1249400|-|PF3D7_1249500|-	conserved Plasmodium protein, unknown function	cutA, putative	aconitate hydratase
Pf3D7_12_v3-2022480|PF3D7_0927700	Pf3D7_12_v3-2022480	PF3D7_0927700	distant trans	inter	PF3D7_1249600|-|PF3D7_1249700|-	leucine-rich repeat protein	conserved Plasmodium protein, unknown function	serine/threonine protein phosphatase 4, putative
Pf3D7_12_v3-2026119|PF3D7_0630100	Pf3D7_12_v3-2026119	PF3D7_0630100	distant trans	nsy	PF3D7_1249700	conserved Plasmodium protein, unknown function		conserved Plasmodium protein, unknown function
Pf3D7_12_v3-2026119|PF3D7_1253700	Pf3D7_12_v3-2026119	PF3D7_1253700	distant cis	nsy	PF3D7_1249700	conserved Plasmodium protein, unknown function		rifin
Pf3D7_12_v3-2039019|PF3D7_0615900	Pf3D7_12_v3-2039019	PF3D7_0615900	distant trans	nsy	PF3D7_1249800	THO complex subunit 2, putative		conserved Plasmodium protein, unknown function
Pf3D7_12_v3-2056080|PF3D7_1454000	Pf3D7_12_v3-2056080	PF3D7_1454000	distant trans	inter	PF3D7_1250100|-|PF3D7_1250200|+	osmiophilic body protein G377	conserved Plasmodium membrane protein, unknown function	RNA-binding protein, putative
Pf3D7_12_v3-206724|PF3D7_0829400	Pf3D7_12_v3-206724	PF3D7_0829400	distant trans	inter	PF3D7_1204300|-|PF3D7_1204400|-	eukaryotic translation initiation factor 5A	conserved Plasmodium membrane protein, unknown function	prolyl 4-hydroxylase subunit alpha, putative
Pf3D7_12_v3-2073596|PF3D7_1142900	Pf3D7_12_v3-2073596	PF3D7_1142900	distant trans	nsy	PF3D7_1250600	translation initiation factor eIF-2B subunit beta, putative		conserved Plasmodium protein, unknown function
Pf3D7_12_v3-2086378|PF3D7_1448800	Pf3D7_12_v3-2086378	PF3D7_1448800	distant trans	intron	PF3D7_1251000	conserved Plasmodium protein, unknown function		Appr-1-p processing domain protein
Pf3D7_12_v3-2108358|PF3D7_0709400	Pf3D7_12_v3-2108358	PF3D7_0709400	distant trans	inter	PF3D7_1251700|-|PF3D7_1251800|-	tryptophan--tRNA ligase	conserved Plasmodium protein, unknown function	Cg7 protein
Pf3D7_12_v3-2108358|PF3D7_1025400	Pf3D7_12_v3-2108358	PF3D7_1025400	distant trans	inter	PF3D7_1251700|-|PF3D7_1251800|-	tryptophan--tRNA ligase	conserved Plasmodium protein, unknown function	conserved Plasmodium membrane protein, unknown function
Pf3D7_12_v3-2108358|PF3D7_1037500	Pf3D7_12_v3-2108358	PF3D7_1037500	distant trans	inter	PF3D7_1251700|-|PF3D7_1251800|-	tryptophan--tRNA ligase	conserved Plasmodium protein, unknown function	dynamin-like protein
Pf3D7_12_v3-2108358|PF3D7_1415600	Pf3D7_12_v3-2108358	PF3D7_1415600	distant trans	inter	PF3D7_1251700|-|PF3D7_1251800|-	tryptophan--tRNA ligase	conserved Plasmodium protein, unknown function	conserved Plasmodium protein, unknown function
Pf3D7_12_v3-2108358|PF3D7_1478400	Pf3D7_12_v3-2108358	PF3D7_1478400	distant trans	inter	PF3D7_1251700|-|PF3D7_1251800|-	tryptophan--tRNA ligase	conserved Plasmodium protein, unknown function	Plasmodium exported protein, unknown function, pseudogene
Pf3D7_12_v3-2117934|PF3D7_0522900	Pf3D7_12_v3-2117934	PF3D7_0522900	distant trans	nsy	PF3D7_1252100	rhoptry neck protein 3		zinc finger protein, putative
Pf3D7_12_v3-2134310|PF3D7_1424400	Pf3D7_12_v3-2134310	PF3D7_1424400	distant trans	inter	PF3D7_1252300|-|PF3D7_1252400|+	conserved Plasmodium protein, unknown function	reticulocyte binding protein homologue 3, pseudogene	60S ribosomal protein L7-3, putative
Pf3D7_12_v3-2135443|PF3D7_1252700	Pf3D7_12_v3-2135443	PF3D7_1252700	distant cis	inter	PF3D7_1252300|-|PF3D7_1252400|+	conserved Plasmodium protein, unknown function	reticulocyte binding protein homologue 3, pseudogene	Plasmodium exported protein (PHISTb), unknown function
Pf3D7_12_v3-2136656|PF3D7_0926700	Pf3D7_12_v3-2136656	PF3D7_0926700	distant trans	nsy	PF3D7_1252400	reticulocyte binding protein homologue 3, pseudogene		glutamine-dependent NAD(+) synthetase, putative
Pf3D7_12_v3-2138486|PF3D7_1401900	Pf3D7_12_v3-2138486	PF3D7_1401900	distant trans	syn	PF3D7_1252400	reticulocyte binding protein homologue 3, pseudogene		conserved Plasmodium protein, unknown function
Pf3D7_12_v3-2146366|PF3D7_1407700	Pf3D7_12_v3-2146366	PF3D7_1407700	distant trans	intron	PF3D7_1252500	Plasmodium exported protein, unknown function		conserved Plasmodium protein, unknown function
Pf3D7_12_v3-2157143|PF3D7_1453200	Pf3D7_12_v3-2157143	PF3D7_1453200	distant trans	inter	PF3D7_1252700|+|PF3D7_1252800|+	Plasmodium exported protein (PHISTb), unknown function	Plasmodium exported protein (PHISTb), unknown function	conserved Plasmodium protein, unknown function
Pf3D7_12_v3-2157833|PF3D7_1252800	Pf3D7_12_v3-2157833	PF3D7_1252800	local	inter	PF3D7_1252700|+|PF3D7_1252800|+	Plasmodium exported protein (PHISTb), unknown function	Plasmodium exported protein (PHISTb), unknown function	Plasmodium exported protein (PHISTb), unknown function
Pf3D7_12_v3-2158367|PF3D7_0811000	Pf3D7_12_v3-2158367	PF3D7_0811000	distant trans	inter	PF3D7_1252700|+|PF3D7_1252800|+	Plasmodium exported protein (PHISTb), unknown function	Plasmodium exported protein (PHISTb), unknown function	cullin-1, putative
Pf3D7_12_v3-2160091|PF3D7_0518600	Pf3D7_12_v3-2160091	PF3D7_0518600	distant trans	syn	PF3D7_1252800	Plasmodium exported protein (PHISTb), unknown function		WD repeat-containing protein 26, putative
Pf3D7_12_v3-230026|PF3D7_1402100	Pf3D7_12_v3-230026	PF3D7_1402100	distant trans	inter	PF3D7_1205200|-|PF3D7_1205300|+	HAD domain ookinete protein, putative	conserved Plasmodium protein, unknown function	conserved Plasmodium protein, unknown function
Pf3D7_12_v3-240019|PF3D7_0529000	Pf3D7_12_v3-240019	PF3D7_0529000	distant trans	inter	PF3D7_1205400|-|PF3D7_1205500|+	kelch domain-containing protein, putative	zinc finger protein, putative	conserved Plasmodium protein, unknown function
Pf3D7_12_v3-240019|PF3D7_1345100	Pf3D7_12_v3-240019	PF3D7_1345100	distant trans	inter	PF3D7_1205400|-|PF3D7_1205500|+	kelch domain-containing protein, putative	zinc finger protein, putative	thioredoxin 2
Pf3D7_12_v3-250939|PF3D7_0516800	Pf3D7_12_v3-250939	PF3D7_0516800	distant trans	syn	PF3D7_1205600	conserved Plasmodium protein, unknown function		transcription factor with AP2 domain(s)
Pf3D7_12_v3-341489|PF3D7_0404200	Pf3D7_12_v3-341489	PF3D7_0404200	distant trans	inter	PF3D7_1207200|-|PF3D7_1207300|-	conserved Plasmodium protein, unknown function	conserved Plasmodium protein, unknown function	conserved Plasmodium protein, unknown function
Pf3D7_12_v3-341489|PF3D7_0824900	Pf3D7_12_v3-341489	PF3D7_0824900	distant trans	inter	PF3D7_1207200|-|PF3D7_1207300|-	conserved Plasmodium protein, unknown function	conserved Plasmodium protein, unknown function	conserved Plasmodium protein, unknown function
Pf3D7_12_v3-341489|PF3D7_1017800	Pf3D7_12_v3-341489	PF3D7_1017800	distant trans	inter	PF3D7_1207200|-|PF3D7_1207300|-	conserved Plasmodium protein, unknown function	conserved Plasmodium protein, unknown function	conserved Plasmodium protein, unknown function
Pf3D7_12_v3-370582|PF3D7_0715000	Pf3D7_12_v3-370582	PF3D7_0715000	distant trans	nsy	PF3D7_1208100	conserved Plasmodium protein, unknown function		4-nitrophenylphosphatase
Pf3D7_12_v3-376304|PF3D7_0211400	Pf3D7_12_v3-376304	PF3D7_0211400	distant trans	inter	PF3D7_1208100|+|PF3D7_1208200|+	conserved Plasmodium protein, unknown function	cysteine repeat modular protein 3	beta-ketoacyl-ACP synthase III
Pf3D7_12_v3-399462|PF3D7_0404200	Pf3D7_12_v3-399462	PF3D7_0404200	distant trans	nsy	PF3D7_1208500	conserved Plasmodium protein, unknown function		conserved Plasmodium protein, unknown function
Pf3D7_12_v3-399913|PF3D7_1141700	Pf3D7_12_v3-399913	PF3D7_1141700	distant trans	syn	PF3D7_1208500	conserved Plasmodium protein, unknown function		OTU domain-containing protein, putative
Pf3D7_12_v3-400368|PF3D7_1406400	Pf3D7_12_v3-400368	PF3D7_1406400	distant trans	nsy	PF3D7_1208500	conserved Plasmodium protein, unknown function		pentatricopeptide repeat domain-containing protein, putative
Pf3D7_12_v3-400917|PF3D7_1141700	Pf3D7_12_v3-400917	PF3D7_1141700	distant trans	nsy	PF3D7_1208500	conserved Plasmodium protein, unknown function		OTU domain-containing protein, putative
Pf3D7_12_v3-444829|PF3D7_1254500	Pf3D7_12_v3-444829	PF3D7_1254500	distant cis	nsy	PF3D7_1209600	porphobilinogen deaminase		rifin
Pf3D7_12_v3-452085|PF3D7_0107400	Pf3D7_12_v3-452085	PF3D7_0107400	distant trans	inter	PF3D7_1209900|-|PF3D7_1210000|+	ABC transporter B family member 7, putative	50S ribosomal protein L1, apicoplast, putative	conserved Apicomplexan protein, unknown function
Pf3D7_12_v3-452085|PF3D7_0505300	Pf3D7_12_v3-452085	PF3D7_0505300	distant trans	inter	PF3D7_1209900|-|PF3D7_1210000|+	ABC transporter B family member 7, putative	50S ribosomal protein L1, apicoplast, putative	UDP-N-acetylglucosamine transporter, putative
Pf3D7_12_v3-452266|PF3D7_1335500	Pf3D7_12_v3-452266	PF3D7_1335500	distant trans	inter	PF3D7_1209900|-|PF3D7_1210000|+	ABC transporter B family member 7, putative	50S ribosomal protein L1, apicoplast, putative	DNA replication complex GINS protein, putative
Pf3D7_12_v3-467519|PF3D7_1210300	Pf3D7_12_v3-467519	PF3D7_1210300	local	nsy	PF3D7_1210400	general transcription factor 3C polypeptide 5, putative		conserved Plasmodium protein, unknown function
Pf3D7_12_v3-493888|PF3D7_1232300	Pf3D7_12_v3-493888	PF3D7_1232300	distant cis	nsy	PF3D7_1211200	conserved Plasmodium protein, unknown function		cytochrome b5, putative
Pf3D7_12_v3-494982|PF3D7_1232300	Pf3D7_12_v3-494982	PF3D7_1232300	distant cis	nsy	PF3D7_1211200	conserved Plasmodium protein, unknown function		cytochrome b5, putative
Pf3D7_12_v3-512609|PF3D7_0203000	Pf3D7_12_v3-512609	PF3D7_0203000	distant trans	nsy	PF3D7_1211600	lysine-specific histone demethylase 1, putative		repetitive organellar protein, putative
Pf3D7_12_v3-518508|PF3D7_1352300	Pf3D7_12_v3-518508	PF3D7_1352300	distant trans	nsy	PF3D7_1211600	lysine-specific histone demethylase 1, putative		conserved Plasmodium protein, unknown function
Pf3D7_12_v3-518513|PF3D7_1352300	Pf3D7_12_v3-518513	PF3D7_1352300	distant trans	nsy	PF3D7_1211600	lysine-specific histone demethylase 1, putative		conserved Plasmodium protein, unknown function
Pf3D7_12_v3-525098|PF3D7_0513300	Pf3D7_12_v3-525098	PF3D7_0513300	distant trans	inter	PF3D7_1211700|+|PF3D7_1211800|+	DNA replication licensing factor MCM5, putative	polyubiquitin	purine nucleoside phosphorylase
Pf3D7_12_v3-526811|PF3D7_0612100	Pf3D7_12_v3-526811	PF3D7_0612100	distant trans	syn	PF3D7_1211800	polyubiquitin		eukaryotic translation initiation factor 3 subunit L, putative
Pf3D7_12_v3-526814|PF3D7_0612100	Pf3D7_12_v3-526814	PF3D7_0612100	distant trans	syn	PF3D7_1211800	polyubiquitin		eukaryotic translation initiation factor 3 subunit L, putative
Pf3D7_12_v3-614887|PF3D7_1401900	Pf3D7_12_v3-614887	PF3D7_1401900	distant trans	inter	PF3D7_1214600|-|PF3D7_1214700|+	adrenodoxin-type ferredoxin, putative	conserved Plasmodium protein, unknown function	conserved Plasmodium protein, unknown function
Pf3D7_12_v3-645070|PF3D7_0404200	Pf3D7_12_v3-645070	PF3D7_0404200	distant trans	nsy	PF3D7_1216000	serine--tRNA ligase, putative		conserved Plasmodium protein, unknown function
Pf3D7_12_v3-662867|PF3D7_0504800	Pf3D7_12_v3-662867	PF3D7_0504800	distant trans	inter	PF3D7_1216600|-|PF3D7_1216700|+	cell traversal protein for ookinetes and sporozoites	perforin-like protein 2	conserved Plasmodium protein, unknown function
Pf3D7_12_v3-681895|PF3D7_0405200	Pf3D7_12_v3-681895	PF3D7_0405200	distant trans	syn	PF3D7_1217200	multiple RNA-binding domain-containing protein 1, putative		ag-1 blood stage membrane protein homologue
Pf3D7_12_v3-70771|PF3D7_0920400	Pf3D7_12_v3-70771	PF3D7_0920400	distant trans	nsy	PF3D7_1200800	serine/threonine protein kinase, FIKK family		conserved Plasmodium protein, unknown function
Pf3D7_12_v3-742928|PF3D7_0316800	Pf3D7_12_v3-742928	PF3D7_0316800	distant trans	nsy	PF3D7_1218900	conserved Plasmodium protein, unknown function		40S ribosomal protein S15A, putative
Pf3D7_12_v3-758530|PF3D7_1218400	Pf3D7_12_v3-758530	PF3D7_1218400	distant cis	syn	PF3D7_1219100	clathrin heavy chain, putative		triose or hexose phosphate/phosphate translocator, putative
Pf3D7_12_v3-761362|PF3D7_1219900	Pf3D7_12_v3-761362	PF3D7_1219900	distant cis	syn	PF3D7_1219100	clathrin heavy chain, putative		ribulose-phosphate 3-epimerase, putative
Pf3D7_12_v3-762388|PF3D7_1038400	Pf3D7_12_v3-762388	PF3D7_1038400	distant trans	syn	PF3D7_1219100	clathrin heavy chain, putative		gametocyte-specific protein
Pf3D7_12_v3-762514|PF3D7_1038400	Pf3D7_12_v3-762514	PF3D7_1038400	distant trans	syn	PF3D7_1219100	clathrin heavy chain, putative		gametocyte-specific protein
Pf3D7_12_v3-762526|PF3D7_1038400	Pf3D7_12_v3-762526	PF3D7_1038400	distant trans	syn	PF3D7_1219100	clathrin heavy chain, putative		gametocyte-specific protein
Pf3D7_12_v3-77075|PF3D7_1106700	Pf3D7_12_v3-77075	PF3D7_1106700	distant trans	nsy	PF3D7_1201000	Plasmodium exported protein (PHISTb), unknown function		DNA replication ATP-dependent helicase/nuclease DNA2, putative
Pf3D7_12_v3-781904|PF3D7_1219900	Pf3D7_12_v3-781904	PF3D7_1219900	local	inter	PF3D7_1219400|-|PF3D7_1219500|+	erythrocyte membrane protein 1 (PfEMP1), pseudogene	erythrocyte membrane protein 1 (PfEMP1), exon 2, pseudogene	ribulose-phosphate 3-epimerase, putative
Pf3D7_12_v3-785181|PF3D7_1219900	Pf3D7_12_v3-785181	PF3D7_1219900	local	inter	PF3D7_1219500|+|PF3D7_1219600|-	erythrocyte membrane protein 1 (PfEMP1), exon 2, pseudogene	aminophospholipid-transporting P-ATPase	ribulose-phosphate 3-epimerase, putative
Pf3D7_12_v3-791130|PF3D7_1219900	Pf3D7_12_v3-791130	PF3D7_1219900	local	inter	PF3D7_1219600|-|PF3D7_1219700|-	aminophospholipid-transporting P-ATPase	raf kinase inhibitor	ribulose-phosphate 3-epimerase, putative
Pf3D7_12_v3-797124|PF3D7_1219900	Pf3D7_12_v3-797124	PF3D7_1219900	local	nsy	PF3D7_1219900	ribulose-phosphate 3-epimerase, putative		ribulose-phosphate 3-epimerase, putative
Pf3D7_12_v3-811723|PF3D7_1219900	Pf3D7_12_v3-811723	PF3D7_1219900	local	syn	PF3D7_1220300	cell cycle associated protein, putative		ribulose-phosphate 3-epimerase, putative
Pf3D7_12_v3-831238|PF3D7_0414900	Pf3D7_12_v3-831238	PF3D7_0414900	distant trans	inter	PF3D7_1220800|-|PF3D7_1220900|-		heterochromatin protein 1	armadillo-domain containing rhoptry protein
Pf3D7_12_v3-835789|PF3D7_0414900	Pf3D7_12_v3-835789	PF3D7_0414900	distant trans	inter	PF3D7_1220900|-|PF3D7_1221000|-	heterochromatin protein 1	histone-lysine N-methyltransferase, H3 lysine-4 specific	armadillo-domain containing rhoptry protein
Pf3D7_12_v3-835789|PF3D7_1015000	Pf3D7_12_v3-835789	PF3D7_1015000	distant trans	inter	PF3D7_1220900|-|PF3D7_1221000|-	heterochromatin protein 1	histone-lysine N-methyltransferase, H3 lysine-4 specific	FAD synthetase, putative
Pf3D7_12_v3-853794|PF3D7_1419100	Pf3D7_12_v3-853794	PF3D7_1419100	distant trans	intron	PF3D7_1221300	conserved Plasmodium protein, unknown function		ATP-dependent rRNA helicase SPB4, putative
Pf3D7_12_v3-857386|PF3D7_0815500	Pf3D7_12_v3-857386	PF3D7_0815500	distant trans	nsy	PF3D7_1221400	inner membrane complex protein 1h, putative		conserved Plasmodium protein, unknown function
Pf3D7_12_v3-888201|PF3D7_0223400	Pf3D7_12_v3-888201	PF3D7_0223400	distant trans	inter	PF3D7_1222300|-|PF3D7_1222400|+	endoplasmin, putative	transcription factor with AP2 domain(s)	rifin
Pf3D7_12_v3-888201|PF3D7_1011400	Pf3D7_12_v3-888201	PF3D7_1011400	distant trans	inter	PF3D7_1222300|-|PF3D7_1222400|+	endoplasmin, putative	transcription factor with AP2 domain(s)	proteasome subunit beta type-5
Pf3D7_12_v3-90612|PF3D7_0806600	Pf3D7_12_v3-90612	PF3D7_0806600	distant trans	nsy	PF3D7_1201200	Plasmodium exported protein (PHISTa-like), unknown function		kinesin-like protein, putative
Pf3D7_12_v3-921031|PF3D7_1108800	Pf3D7_12_v3-921031	PF3D7_1108800	distant trans	intron	PF3D7_1222800	conserved Plasmodium protein, unknown function		conserved Plasmodium protein, unknown function
Pf3D7_12_v3-928802|PF3D7_1108800	Pf3D7_12_v3-928802	PF3D7_1108800	distant trans	nsy	PF3D7_1223100	cAMP-dependent protein kinase regulatory subunit		conserved Plasmodium protein, unknown function
Pf3D7_12_v3-939490|PF3D7_0414500	Pf3D7_12_v3-939490	PF3D7_0414500	distant trans	inter	PF3D7_1223300|-|PF3D7_1223400|+	DNA gyrase subunit A	phospholipid-transporting ATPase, putative	RNA-binding protein, putative
Pf3D7_12_v3-939490|PF3D7_1414300	Pf3D7_12_v3-939490	PF3D7_1414300	distant trans	inter	PF3D7_1223300|-|PF3D7_1223400|+	DNA gyrase subunit A	phospholipid-transporting ATPase, putative	60S ribosomal protein L10, putative
Pf3D7_12_v3-94614|PF3D7_1459500	Pf3D7_12_v3-94614	PF3D7_1459500	distant trans	nsy	PF3D7_1201400	Plasmodium exported protein, unknown function		conserved Plasmodium protein, unknown function
Pf3D7_12_v3-947002|PF3D7_1414300	Pf3D7_12_v3-947002	PF3D7_1414300	distant trans	intron	PF3D7_1223500	conserved Plasmodium protein, unknown function		60S ribosomal protein L10, putative
Pf3D7_12_v3-96388|PF3D7_0203600	Pf3D7_12_v3-96388	PF3D7_0203600	distant trans	nsy	PF3D7_1201400	Plasmodium exported protein, unknown function		conserved Plasmodium protein, unknown function
Pf3D7_13_v3-1023341|PF3D7_0305700	Pf3D7_13_v3-1023341	PF3D7_0305700	distant trans	syn	PF3D7_1324500	DEAD box helicase, putative		ubiquitin-conjugating enzyme E2, putative
Pf3D7_13_v3-103306|PF3D7_1239100	Pf3D7_13_v3-103306	PF3D7_1239100	distant trans	nsy	PF3D7_1301800	surface-associated interspersed protein 13.1 (SURFIN 13.1), pseudogene		mitochondrial ribosomal protein L23 precursor, putative
Pf3D7_13_v3-103419|PF3D7_1442200	Pf3D7_13_v3-103419	PF3D7_1442200	distant trans	nsy	PF3D7_1301800	surface-associated interspersed protein 13.1 (SURFIN 13.1), pseudogene		GTP-binding protein, putative
Pf3D7_13_v3-1037536|PF3D7_0608300	Pf3D7_13_v3-1037536	PF3D7_0608300	distant trans	syn	PF3D7_1324800	dihydrofolate synthase/folylpolyglutamate synthase		conserved Plasmodium protein, unknown function
Pf3D7_13_v3-106085|PF3D7_1303300	Pf3D7_13_v3-106085	PF3D7_1303300	distant cis	nsy	PF3D7_1301800	surface-associated interspersed protein 13.1 (SURFIN 13.1), pseudogene		conserved Plasmodium protein, unknown function
Pf3D7_13_v3-106282|PF3D7_1434000	Pf3D7_13_v3-106282	PF3D7_1434000	distant trans	syn	PF3D7_1301800	surface-associated interspersed protein 13.1 (SURFIN 13.1), pseudogene		CCR4-associated factor 16, putative
Pf3D7_13_v3-106724|PF3D7_1430200	Pf3D7_13_v3-106724	PF3D7_1430200	distant trans	nsy	PF3D7_1301800	surface-associated interspersed protein 13.1 (SURFIN 13.1), pseudogene		plasmepsin IX
Pf3D7_13_v3-107034|PF3D7_1326000	Pf3D7_13_v3-107034	PF3D7_1326000	distant cis	nsy	PF3D7_1301800	surface-associated interspersed protein 13.1 (SURFIN 13.1), pseudogene		conserved Plasmodium protein, unknown function
Pf3D7_13_v3-1072258|PF3D7_0219800	Pf3D7_13_v3-1072258	PF3D7_0219800	distant trans	nsy	PF3D7_1325800	conserved Plasmodium protein, unknown function		Plasmodium exported protein (PHISTc), unknown function
Pf3D7_13_v3-1127361|PF3D7_0616000	Pf3D7_13_v3-1127361	PF3D7_0616000	distant trans	inter	PF3D7_1326700|+|PF3D7_1326800|-	conserved Apicomplexan protein, unknown function	syntaxin, Qa-SNARE family	pyridoxal kinase
Pf3D7_13_v3-1136318|PF3D7_1003400	Pf3D7_13_v3-1136318	PF3D7_1003400	distant trans	nsy	PF3D7_1327000	conserved Plasmodium protein, unknown function		conserved Plasmodium protein, unknown function
Pf3D7_13_v3-1142189|PF3D7_0912800	Pf3D7_13_v3-1142189	PF3D7_0912800	distant trans	inter	PF3D7_1327100|-|PF3D7_1327200|+	conserved Plasmodium protein, unknown function	ribonuclease P protein subunit RPR2, putative	tRNA (adenine(58)-N(1))-methyltransferase non-catalytic subunit TRM6, putative
Pf3D7_13_v3-114619|PF3D7_0107000	Pf3D7_13_v3-114619	PF3D7_0107000	distant trans	inter	PF3D7_1302000|-|PF3D7_1302100|-	EMP1-trafficking protein	gamete antigen 27/25	centrin-1
Pf3D7_13_v3-1175471|PF3D7_1327200	Pf3D7_13_v3-1175471	PF3D7_1327200	distant cis	nsy	PF3D7_1328000	conserved Plasmodium protein, unknown function		ribonuclease P protein subunit RPR2, putative
Pf3D7_13_v3-1189548|PF3D7_0707300	Pf3D7_13_v3-1189548	PF3D7_0707300	distant trans	nsy	PF3D7_1328200	conserved Plasmodium protein, unknown function		rhoptry-associated membrane antigen
Pf3D7_13_v3-1239768|PF3D7_1206500	Pf3D7_13_v3-1239768	PF3D7_1206500	distant trans	syn	PF3D7_1329300	chromatin assembly factor 1 subunit, putative		Tat binding protein 1(TBP-1)-interacting protein, putative
Pf3D7_13_v3-1248508|PF3D7_0406700	Pf3D7_13_v3-1248508	PF3D7_0406700	distant trans	inter	PF3D7_1329400|+|PF3D7_1329500|+	AMP deaminase, putative	conserved Plasmodium protein, unknown function	conserved Plasmodium protein, unknown function
Pf3D7_13_v3-1280511|PF3D7_1452300	Pf3D7_13_v3-1280511	PF3D7_1452300	distant trans	intron	PF3D7_1330400.1			DER1-like protein
Pf3D7_13_v3-1295966|PF3D7_0210800	Pf3D7_13_v3-1295966	PF3D7_0210800	distant trans	nsy	PF3D7_1330800	RNA-binding protein, putative		conserved Plasmodium protein, unknown function
Pf3D7_13_v3-1333340|PF3D7_1200200	Pf3D7_13_v3-1333340	PF3D7_1200200	distant trans	nsy	PF3D7_1332200	conserved Plasmodium protein, unknown function		rifin
Pf3D7_13_v3-1336262|PF3D7_1206500	Pf3D7_13_v3-1336262	PF3D7_1206500	distant trans	inter	PF3D7_1332200|+|PF3D7_1332300|+	conserved Plasmodium protein, unknown function	trafficking protein particle complex subunit 2, putative	Tat binding protein 1(TBP-1)-interacting protein, putative
Pf3D7_13_v3-1336262|PF3D7_1448800	Pf3D7_13_v3-1336262	PF3D7_1448800	distant trans	inter	PF3D7_1332200|+|PF3D7_1332300|+	conserved Plasmodium protein, unknown function	trafficking protein particle complex subunit 2, putative	Appr-1-p processing domain protein
Pf3D7_13_v3-1360702|PF3D7_1415600	Pf3D7_13_v3-1360702	PF3D7_1415600	distant trans	inter	PF3D7_1333100|-|PF3D7_1333200|+	conserved Plasmodium protein, unknown function	ubiquitin-activating enzyme	conserved Plasmodium protein, unknown function
Pf3D7_13_v3-139242|PF3D7_1446300	Pf3D7_13_v3-139242	PF3D7_1446300	distant trans	nsy	PF3D7_1302500	conserved Plasmodium protein, unknown function		conserved Plasmodium membrane protein, unknown function
Pf3D7_13_v3-1394932|PF3D7_0706600	Pf3D7_13_v3-1394932	PF3D7_0706600	distant trans	nsy	PF3D7_1334100	conserved Plasmodium protein, unknown function		conserved Plasmodium protein, unknown function
Pf3D7_13_v3-1410969|PF3D7_1321900	Pf3D7_13_v3-1410969	PF3D7_1321900	distant cis	inter	PF3D7_1334600|-|PF3D7_1334700|-	MSP7-like protein	MSP7-like protein	conserved Plasmodium protein, unknown function
Pf3D7_13_v3-144233|PF3D7_1321900	Pf3D7_13_v3-144233	PF3D7_1321900	distant cis	inter	PF3D7_1302600|-|PF3D7_1302700|+	deoxyhypusine hydroxylase	ATP-dependent RNA helicase DHR1, putative	conserved Plasmodium protein, unknown function
Pf3D7_13_v3-1463990|PF3D7_0517800	Pf3D7_13_v3-1463990	PF3D7_0517800	distant trans	nsy	PF3D7_1335800	conserved Plasmodium protein, unknown function		apicortin, putative
Pf3D7_13_v3-1463990|PF3D7_1235800	Pf3D7_13_v3-1463990	PF3D7_1235800	distant trans	nsy	PF3D7_1335800	conserved Plasmodium protein, unknown function		conserved Plasmodium protein, unknown function
Pf3D7_13_v3-1466348|PF3D7_0705700	Pf3D7_13_v3-1466348	PF3D7_0705700	distant trans	nsy	PF3D7_1335900	thrombospondin-related anonymous protein		40S ribosomal protein S29, putative
Pf3D7_13_v3-1466348|PF3D7_1130700	Pf3D7_13_v3-1466348	PF3D7_1130700	distant trans	nsy	PF3D7_1335900	thrombospondin-related anonymous protein		structural maintenance of chromosomes protein 1, putative
Pf3D7_13_v3-1467102|PF3D7_0517800	Pf3D7_13_v3-1467102	PF3D7_0517800	distant trans	inter	PF3D7_1335900|-|PF3D7_1336000|+	thrombospondin-related anonymous protein	conserved Plasmodium protein, unknown function	apicortin, putative
Pf3D7_13_v3-150194|PF3D7_0223400	Pf3D7_13_v3-150194	PF3D7_0223400	distant trans	nsy	PF3D7_1302700	ATP-dependent RNA helicase DHR1, putative		rifin
Pf3D7_13_v3-150194|PF3D7_1326000	Pf3D7_13_v3-150194	PF3D7_1326000	distant cis	nsy	PF3D7_1302700	ATP-dependent RNA helicase DHR1, putative		conserved Plasmodium protein, unknown function
Pf3D7_13_v3-1515558|PF3D7_1205000	Pf3D7_13_v3-1515558	PF3D7_1205000	distant trans	nsy	PF3D7_1337500	conserved Plasmodium protein, unknown function		conserved Plasmodium protein, unknown function
Pf3D7_13_v3-1515558|PF3D7_1232300	Pf3D7_13_v3-1515558	PF3D7_1232300	distant trans	nsy	PF3D7_1337500	conserved Plasmodium protein, unknown function		cytochrome b5, putative
Pf3D7_13_v3-1516177|PF3D7_1431000	Pf3D7_13_v3-1516177	PF3D7_1431000	distant trans	syn	PF3D7_1337500	conserved Plasmodium protein, unknown function		mitochondrial ribosomal protein L17-2 precursor, putative
Pf3D7_13_v3-151807|PF3D7_1321900	Pf3D7_13_v3-151807	PF3D7_1321900	distant cis	inter	PF3D7_1302800|-|PF3D7_1302900|+	40S ribosomal protein S7, putative	conserved Plasmodium protein, unknown function	conserved Plasmodium protein, unknown function
Pf3D7_13_v3-1522933|PF3D7_1337500	Pf3D7_13_v3-1522933	PF3D7_1337500	local	inter	PF3D7_1337500|-|PF3D7_1337700|+	conserved Plasmodium protein, unknown function	conserved Plasmodium protein, unknown function	conserved Plasmodium protein, unknown function
Pf3D7_13_v3-1528577|PF3D7_1335000	Pf3D7_13_v3-1528577	PF3D7_1335000	distant cis	syn	PF3D7_1337800	calcium-dependent protein kinase 5		MSP7-like protein
Pf3D7_13_v3-1534786|PF3D7_0210300	Pf3D7_13_v3-1534786	PF3D7_0210300	distant trans	nsy	PF3D7_1337900	conserved Plasmodium protein, unknown function		monocarboxylate transporter, putative
Pf3D7_13_v3-1534786|PF3D7_0714100	Pf3D7_13_v3-1534786	PF3D7_0714100	distant trans	nsy	PF3D7_1337900	conserved Plasmodium protein, unknown function		conserved Plasmodium protein, unknown function
Pf3D7_13_v3-1534786|PF3D7_1024100	Pf3D7_13_v3-1534786	PF3D7_1024100	distant trans	nsy	PF3D7_1337900	conserved Plasmodium protein, unknown function		conserved Plasmodium protein, unknown function
Pf3D7_13_v3-1534786|PF3D7_1137700	Pf3D7_13_v3-1534786	PF3D7_1137700	distant trans	nsy	PF3D7_1337900	conserved Plasmodium protein, unknown function		calcium-binding protein, putative
Pf3D7_13_v3-1554925|PF3D7_0217600	Pf3D7_13_v3-1554925	PF3D7_0217600	distant trans	nsy	PF3D7_1338500	conserved Plasmodium protein, unknown function		conserved Plasmodium protein, unknown function
Pf3D7_13_v3-1557948|PF3D7_0922800	Pf3D7_13_v3-1557948	PF3D7_0922800	distant trans	nsy	PF3D7_1338600	conserved Plasmodium protein, unknown function		conserved Plasmodium protein, unknown function
Pf3D7_13_v3-156247|PF3D7_1454000	Pf3D7_13_v3-156247	PF3D7_1454000	distant trans	nsy	PF3D7_1302900	conserved Plasmodium protein, unknown function		RNA-binding protein, putative
Pf3D7_13_v3-1567066|PF3D7_1230400	Pf3D7_13_v3-1567066	PF3D7_1230400	distant trans	nsy	PF3D7_1338800	CPW-WPC family protein		ATP-dependent protease subunit ClpQ
Pf3D7_13_v3-1567530|PF3D7_1111000	Pf3D7_13_v3-1567530	PF3D7_1111000	distant trans	nsy	PF3D7_1338800	CPW-WPC family protein		tRNA m5C-methyltransferase, putative
Pf3D7_13_v3-156814|PF3D7_1203500	Pf3D7_13_v3-156814	PF3D7_1203500	distant trans	nsy	PF3D7_1302900	conserved Plasmodium protein, unknown function		threonylcarbamoyl-AMP synthase, putative
Pf3D7_13_v3-1577475|PF3D7_1441700	Pf3D7_13_v3-1577475	PF3D7_1441700	distant trans	inter	PF3D7_1339000|-|PF3D7_1339300|+	probable protein, unknown function	conserved Plasmodium protein, unknown function	mitochondrial inner membrane protease ATP23, putative
Pf3D7_13_v3-160853|PF3D7_0322400	Pf3D7_13_v3-160853	PF3D7_0322400	distant trans	intron	PF3D7_1303200.2			regulator of initiation factor 2 (eIF2)
Pf3D7_13_v3-1613732|PF3D7_1432700	Pf3D7_13_v3-1613732	PF3D7_1432700	distant trans	nsy	PF3D7_1340500	conserved Plasmodium protein, unknown function		protein-L-isoaspartate(D-aspartate) O-methyltransferase, putative
Pf3D7_13_v3-1617404|PF3D7_0322500	Pf3D7_13_v3-1617404	PF3D7_0322500	distant trans	inter	PF3D7_1340500|-|PF3D7_1340600|-	conserved Plasmodium protein, unknown function	RNA lariat debranching enzyme, putative	iron-sulfur assembly protein, putative
Pf3D7_13_v3-1629136|PF3D7_0733000	Pf3D7_13_v3-1629136	PF3D7_0733000	distant trans	nsy	PF3D7_1340900	sodium-dependent phosphate transporter		erythrocyte membrane protein 1, PfEMP1
Pf3D7_13_v3-1629136|PF3D7_1235800	Pf3D7_13_v3-1629136	PF3D7_1235800	distant trans	nsy	PF3D7_1340900	sodium-dependent phosphate transporter		conserved Plasmodium protein, unknown function
Pf3D7_13_v3-1629136|PF3D7_1369600	Pf3D7_13_v3-1629136	PF3D7_1369600	distant cis	nsy	PF3D7_1340900	sodium-dependent phosphate transporter		conserved Plasmodium protein, unknown function
Pf3D7_13_v3-1652596|PF3D7_0604200	Pf3D7_13_v3-1652596	PF3D7_0604200	distant trans	inter	PF3D7_1341900|-|PF3D7_1342000|-	V-type proton ATPase subunit D, putative	40S ribosomal protein S6	mitochondrial ribosomal protein L41, putative
Pf3D7_13_v3-1652596|PF3D7_1250500	Pf3D7_13_v3-1652596	PF3D7_1250500	distant trans	inter	PF3D7_1341900|-|PF3D7_1342000|-	V-type proton ATPase subunit D, putative	40S ribosomal protein S6	AP-3 complex subunit sigma, putative
Pf3D7_13_v3-1665982|PF3D7_0800700	Pf3D7_13_v3-1665982	PF3D7_0800700	distant trans	inter	PF3D7_1342300|+|PF3D7_1342400|-	tetratricopeptide repeat protein, putative	casein kinase II beta chain	surface-associated interspersed protein 8.3 (SURFIN 8.3)
Pf3D7_13_v3-1665982|PF3D7_1115600	Pf3D7_13_v3-1665982	PF3D7_1115600	distant trans	inter	PF3D7_1342300|+|PF3D7_1342400|-	tetratricopeptide repeat protein, putative	casein kinase II beta chain	peptidyl-prolyl cis-trans isomerase
Pf3D7_13_v3-1695719|PF3D7_1235800	Pf3D7_13_v3-1695719	PF3D7_1235800	distant trans	inter	PF3D7_1342900|-|PF3D7_1343000|+	transcription factor with AP2 domain(s)	phosphoethanolamine N-methyltransferase	conserved Plasmodium protein, unknown function
Pf3D7_13_v3-1696813|PF3D7_1124000	Pf3D7_13_v3-1696813	PF3D7_1124000	distant trans	inter	PF3D7_1342900|-|PF3D7_1343000|+	transcription factor with AP2 domain(s)	phosphoethanolamine N-methyltransferase	endoplasmic reticulum oxidoreductin, putative
Pf3D7_13_v3-1717359|PF3D7_0831600	Pf3D7_13_v3-1717359	PF3D7_0831600	distant trans	nsy	PF3D7_1343400	DNA repair protein RAD5, putative		cytoadherence linked asexual protein 8
Pf3D7_13_v3-1725385|PF3D7_0733000	Pf3D7_13_v3-1725385	PF3D7_0733000	distant trans	nsy	PF3D7_1343700	kelch protein K13		erythrocyte membrane protein 1, PfEMP1
Pf3D7_13_v3-1725385|PF3D7_1235800	Pf3D7_13_v3-1725385	PF3D7_1235800	distant trans	nsy	PF3D7_1343700	kelch protein K13		conserved Plasmodium protein, unknown function
Pf3D7_13_v3-1725385|PF3D7_1369600	Pf3D7_13_v3-1725385	PF3D7_1369600	distant cis	nsy	PF3D7_1343700	kelch protein K13		conserved Plasmodium protein, unknown function
Pf3D7_13_v3-1728594|PF3D7_1235800	Pf3D7_13_v3-1728594	PF3D7_1235800	distant trans	inter	PF3D7_1343700|-|PF3D7_1343800|-	kelch protein K13	conserved Plasmodium protein, unknown function	conserved Plasmodium protein, unknown function
Pf3D7_13_v3-1729082|PF3D7_1237100	Pf3D7_13_v3-1729082	PF3D7_1237100	distant trans	inter	PF3D7_1343700|-|PF3D7_1343800|-	kelch protein K13	conserved Plasmodium protein, unknown function	conserved Plasmodium protein, unknown function
Pf3D7_13_v3-1760105|PF3D7_0610500	Pf3D7_13_v3-1760105	PF3D7_0610500	distant trans	nsy	PF3D7_1344000	aminomethyltransferase, putative		peptidyl-tRNA hydrolase PTRHD1, putative
Pf3D7_13_v3-1766359|PF3D7_0815100	Pf3D7_13_v3-1766359	PF3D7_0815100	distant trans	nsy	PF3D7_1344100	krox-like protein, putative		RAP protein, putative
Pf3D7_13_v3-1772573|PF3D7_0510100	Pf3D7_13_v3-1772573	PF3D7_0510100	distant trans	inter	PF3D7_1344200|+|PF3D7_1344300|-	heat shock protein 110, putative	zinc finger protein, putative	conserved Plasmodium protein, unknown function
Pf3D7_13_v3-1772573|PF3D7_1005800	Pf3D7_13_v3-1772573	PF3D7_1005800	distant trans	inter	PF3D7_1344200|+|PF3D7_1344300|-	heat shock protein 110, putative	zinc finger protein, putative	conserved Plasmodium membrane protein, unknown function
Pf3D7_13_v3-1796401|PF3D7_1436500	Pf3D7_13_v3-1796401	PF3D7_1436500	distant trans	nsy	PF3D7_1344800	aspartate carbamoyltransferase		GTP-binding protein, putative
Pf3D7_13_v3-1800515|PF3D7_1421300	Pf3D7_13_v3-1800515	PF3D7_1421300	distant trans	inter	PF3D7_1344800|+|PF3D7_1344900|+	aspartate carbamoyltransferase	conserved Plasmodium protein, unknown function	conserved Plasmodium protein, unknown function
Pf3D7_13_v3-181328|PF3D7_0218100	Pf3D7_13_v3-181328	PF3D7_0218100	distant trans	intron	PF3D7_1303700	conserved Plasmodium protein, unknown function		conserved Plasmodium membrane protein, unknown function
Pf3D7_13_v3-1815052|PF3D7_0816400	Pf3D7_13_v3-1815052	PF3D7_0816400	distant trans	inter	PF3D7_1345200|-|PF3D7_1345300|-	rhomboid protease ROM6, putative	conserved Plasmodium protein, unknown function	EF-hand calcium-binding domain-containing protein
Pf3D7_13_v3-1815052|PF3D7_1222700	Pf3D7_13_v3-1815052	PF3D7_1222700	distant trans	inter	PF3D7_1345200|-|PF3D7_1345300|-	rhomboid protease ROM6, putative	conserved Plasmodium protein, unknown function	glideosome-associated protein 45
Pf3D7_13_v3-1818469|PF3D7_0802200	Pf3D7_13_v3-1818469	PF3D7_0802200	distant trans	syn	PF3D7_1345400	conserved Plasmodium protein, unknown function		1-cys peroxiredoxin
Pf3D7_13_v3-1831070|PF3D7_1349500	Pf3D7_13_v3-1831070	PF3D7_1349500	distant cis	inter	PF3D7_1345700|-|PF3D7_1345800|+	isocitrate dehydrogenase [NADP], mitochondrial	conserved Plasmodium protein, unknown function	conserved Plasmodium protein, unknown function
Pf3D7_13_v3-1867601|PF3D7_0816400	Pf3D7_13_v3-1867601	PF3D7_0816400	distant trans	nsy	PF3D7_1346400	conserved Plasmodium protein, unknown function		EF-hand calcium-binding domain-containing protein
Pf3D7_13_v3-1868074|PF3D7_0816400	Pf3D7_13_v3-1868074	PF3D7_0816400	distant trans	syn	PF3D7_1346400	conserved Plasmodium protein, unknown function		EF-hand calcium-binding domain-containing protein
Pf3D7_13_v3-1872267|PF3D7_0707300	Pf3D7_13_v3-1872267	PF3D7_0707300	distant trans	nsy	PF3D7_1346500	conserved Plasmodium protein, unknown function		rhoptry-associated membrane antigen
Pf3D7_13_v3-1901748|PF3D7_1458400	Pf3D7_13_v3-1901748	PF3D7_1458400	distant trans	inter	PF3D7_1347500|-|PF3D7_1347600|+	DNA/RNA-binding protein Alba 4	conserved Plasmodium protein, unknown function	aminodeoxychorismate lyase
Pf3D7_13_v3-1910058|PF3D7_1015200	Pf3D7_13_v3-1910058	PF3D7_1015200	distant trans	nsy	PF3D7_1347700	ethanolamine-phosphate cytidylyltransferase		cysteine--tRNA ligase, putative
Pf3D7_13_v3-1928942|PF3D7_0703000	Pf3D7_13_v3-1928942	PF3D7_0703000	distant trans	inter	PF3D7_1348200|+|PF3D7_1348300|-	step II splicing factor, putative	elongation factor Tu, putative	conserved Plasmodium protein, unknown function
Pf3D7_13_v3-1928942|PF3D7_1021300	Pf3D7_13_v3-1928942	PF3D7_1021300	distant trans	inter	PF3D7_1348200|+|PF3D7_1348300|-	step II splicing factor, putative	elongation factor Tu, putative	conserved Plasmodium membrane protein, unknown function
Pf3D7_13_v3-1928942|PF3D7_1126100	Pf3D7_13_v3-1928942	PF3D7_1126100	distant trans	inter	PF3D7_1348200|+|PF3D7_1348300|-	step II splicing factor, putative	elongation factor Tu, putative	autophagy-related protein 7, putative
Pf3D7_13_v3-1928942|PF3D7_1432400	Pf3D7_13_v3-1928942	PF3D7_1432400	distant trans	inter	PF3D7_1348200|+|PF3D7_1348300|-	step II splicing factor, putative	elongation factor Tu, putative	leucine-rich repeat protein
Pf3D7_13_v3-1928942|PF3D7_1480100	Pf3D7_13_v3-1928942	PF3D7_1480100	distant trans	inter	PF3D7_1348200|+|PF3D7_1348300|-	step II splicing factor, putative	elongation factor Tu, putative	erythrocyte membrane protein 1 (PfEMP1), pseudogene
Pf3D7_13_v3-1972073|PF3D7_1331100	Pf3D7_13_v3-1972073	PF3D7_1331100	distant cis	nsy	PF3D7_1349200	glutamate--tRNA ligase, putative		DNA polymerase theta, putative
Pf3D7_13_v3-1972073|PF3D7_1445600	Pf3D7_13_v3-1972073	PF3D7_1445600	distant trans	nsy	PF3D7_1349200	glutamate--tRNA ligase, putative		RNA-binding protein, putative
Pf3D7_13_v3-1976699|PF3D7_1116700	Pf3D7_13_v3-1976699	PF3D7_1116700	distant trans	inter	PF3D7_1349200|-|PF3D7_1349300|+	glutamate--tRNA ligase, putative	tyrosine kinase-like protein	dipeptidyl aminopeptidase 1
Pf3D7_13_v3-2042467|PF3D7_0502500	Pf3D7_13_v3-2042467	PF3D7_0502500	distant trans	inter	PF3D7_1351100|-|PF3D7_1351200|+	conserved protein, unknown function	conserved Plasmodium protein, unknown function	conserved Plasmodium protein, unknown function
Pf3D7_13_v3-2043666|PF3D7_0623300	Pf3D7_13_v3-2043666	PF3D7_0623300	distant trans	syn	PF3D7_1351200	conserved Plasmodium protein, unknown function		EGF-like membrane protein, putative
Pf3D7_13_v3-205361|PF3D7_0417700	Pf3D7_13_v3-205361	PF3D7_0417700	distant trans	nsy	PF3D7_1303800	conserved Plasmodium protein, unknown function		conserved Plasmodium protein, unknown function
Pf3D7_13_v3-2092160|PF3D7_0211900	Pf3D7_13_v3-2092160	PF3D7_0211900	distant trans	nsy	PF3D7_1352400	conserved Plasmodium protein, unknown function		conserved Plasmodium protein, unknown function
Pf3D7_13_v3-2115578|PF3D7_1457700	Pf3D7_13_v3-2115578	PF3D7_1457700	distant trans	nsy	PF3D7_1352900	Plasmodium exported protein, unknown function		large ribosomal subunit nuclear export factor, putative
Pf3D7_13_v3-2120228|PF3D7_1469500	Pf3D7_13_v3-2120228	PF3D7_1469500	distant trans	nsy	PF3D7_1353000	tryptophan-rich protein, pseudogene		conserved Plasmodium protein, unknown function
Pf3D7_13_v3-2130322|PF3D7_0630800	Pf3D7_13_v3-2130322	PF3D7_0630800	distant trans	inter	PF3D7_1353100|-|PF3D7_1353200|+	Plasmodium exported protein, unknown function	membrane associated histidine-rich protein	conserved Plasmodium protein, unknown function
Pf3D7_13_v3-2160576|PF3D7_0922800	Pf3D7_13_v3-2160576	PF3D7_0922800	distant trans	syn	PF3D7_1354200	inositol-polyphosphate 5-phosphatase, putative		conserved Plasmodium protein, unknown function
Pf3D7_13_v3-2169359|PF3D7_1219300	Pf3D7_13_v3-2169359	PF3D7_1219300	distant trans	syn	PF3D7_1354400	V-type proton ATPase 21 kDa proteolipid subunit, putative		erythrocyte membrane protein 1, PfEMP1
Pf3D7_13_v3-2222612|PF3D7_0804600	Pf3D7_13_v3-2222612	PF3D7_0804600	distant trans	syn	PF3D7_1356000	conserved Plasmodium protein, unknown function		U2 snRNA/tRNA pseudouridine synthase, putative
Pf3D7_13_v3-2234554|PF3D7_0928300	Pf3D7_13_v3-2234554	PF3D7_0928300	distant trans	inter	PF3D7_1356300|+|PF3D7_1356400|+	ubiquitin-conjugating enzyme, putative	phosphatase 2A regulatory subunit-related protein, putative	conserved Plasmodium protein, unknown function
Pf3D7_13_v3-2266147|PF3D7_1416800	Pf3D7_13_v3-2266147	PF3D7_1416800	distant trans	syn	PF3D7_1357000	elongation factor 1-alpha		lysine--tRNA ligase, putative
Pf3D7_13_v3-2266150|PF3D7_1416800	Pf3D7_13_v3-2266150	PF3D7_1416800	distant trans	syn	PF3D7_1357000	elongation factor 1-alpha		lysine--tRNA ligase, putative
Pf3D7_13_v3-2267535|PF3D7_0710600	Pf3D7_13_v3-2267535	PF3D7_0710600	distant trans	inter	PF3D7_1357000|-|PF3D7_1357100|+	elongation factor 1-alpha	elongation factor 1-alpha	60S ribosomal protein L34
Pf3D7_13_v3-2269899|PF3D7_1305700	Pf3D7_13_v3-2269899	PF3D7_1305700	distant cis	syn	PF3D7_1357100	elongation factor 1-alpha		conserved Plasmodium protein, unknown function
Pf3D7_13_v3-2283391|PF3D7_1305700	Pf3D7_13_v3-2283391	PF3D7_1305700	distant cis	nsy	PF3D7_1357500	DNA helicase, putative		conserved Plasmodium protein, unknown function
Pf3D7_13_v3-2291098|PF3D7_0423500	Pf3D7_13_v3-2291098	PF3D7_0423500	distant trans	inter	PF3D7_1357700|-|PF3D7_1357800|+	U3 small nucleolar RNA-associated protein 21, putative	T-complex protein 1 subunit delta	glideosome associated protein with multiple membrane spans 2
Pf3D7_13_v3-2309379|PF3D7_1209700	Pf3D7_13_v3-2309379	PF3D7_1209700	distant trans	syn	PF3D7_1358200	conserved Plasmodium protein, unknown function		conserved Plasmodium protein, unknown function
Pf3D7_13_v3-2321162|PF3D7_1000400	Pf3D7_13_v3-2321162	PF3D7_1000400	distant trans	inter	PF3D7_1358500|+|PF3D7_1358600|+	zinc finger protein, putative	zinc finger protein, putative	rifin
Pf3D7_13_v3-2381811|PF3D7_0323500	Pf3D7_13_v3-2381811	PF3D7_0323500	distant trans	nsy	PF3D7_1359700	conserved Plasmodium protein, unknown function		survival motor neuron-like protein
Pf3D7_13_v3-2382613|PF3D7_0424300	Pf3D7_13_v3-2382613	PF3D7_0424300	distant trans	nsy	PF3D7_1359700	conserved Plasmodium protein, unknown function		erythrocyte binding antigen-165, pseudogene
Pf3D7_13_v3-238311|PF3D7_1304400	Pf3D7_13_v3-238311	PF3D7_1304400	local	syn	PF3D7_1304600	conserved Plasmodium protein, unknown function		conserved Plasmodium protein, unknown function
Pf3D7_13_v3-2391722|PF3D7_0610700	Pf3D7_13_v3-2391722	PF3D7_0610700	distant trans	nsy	PF3D7_1359700	conserved Plasmodium protein, unknown function		conserved Plasmodium protein, unknown function
Pf3D7_13_v3-2391722|PF3D7_1210000	Pf3D7_13_v3-2391722	PF3D7_1210000	distant trans	nsy	PF3D7_1359700	conserved Plasmodium protein, unknown function		50S ribosomal protein L1, apicoplast, putative
Pf3D7_13_v3-2412342|PF3D7_1133500	Pf3D7_13_v3-2412342	PF3D7_1133500	distant trans	inter	PF3D7_1360400|+|PF3D7_1360500|+	conserved Plasmodium protein, unknown function	guanylyl cyclase beta	conserved Plasmodium protein, unknown function
Pf3D7_13_v3-241858|PF3D7_1126900	Pf3D7_13_v3-241858	PF3D7_1126900	distant trans	nsy	PF3D7_1304700	cyclin		small nuclear ribonucleoprotein F, putative
Pf3D7_13_v3-2462653|PF3D7_0413300	Pf3D7_13_v3-2462653	PF3D7_0413300	distant trans	syn	PF3D7_1361300	conserved Plasmodium protein, unknown function		rifin
Pf3D7_13_v3-2479509|PF3D7_0206800	Pf3D7_13_v3-2479509	PF3D7_0206800	distant trans	nsy	PF3D7_1361800	conserved Plasmodium protein, unknown function		merozoite surface protein 2
Pf3D7_13_v3-2498998|PF3D7_1017500	Pf3D7_13_v3-2498998	PF3D7_1017500	distant trans	syn	PF3D7_1362400	calpain		conserved Plasmodium protein, unknown function
Pf3D7_13_v3-2498998|PF3D7_1463700	Pf3D7_13_v3-2498998	PF3D7_1463700	distant trans	syn	PF3D7_1362400	calpain		cyclin homologue
Pf3D7_13_v3-2512415|PF3D7_1204900	Pf3D7_13_v3-2512415	PF3D7_1204900	distant trans	syn	PF3D7_1362700	conserved Plasmodium protein, unknown function		probable protein, unknown function
Pf3D7_13_v3-2527548|PF3D7_1205600	Pf3D7_13_v3-2527548	PF3D7_1205600	distant trans	nsy	PF3D7_1362900	conserved Plasmodium protein, unknown function		conserved Plasmodium protein, unknown function
Pf3D7_13_v3-2542010|PF3D7_0323500	Pf3D7_13_v3-2542010	PF3D7_0323500	distant trans	inter	PF3D7_1363200|-|PF3D7_1363300|+	bifunctional polynucleotide phosphatase/kinase	50S ribosomal protein L9, mitochondrial, putative	survival motor neuron-like protein
Pf3D7_13_v3-2542010|PF3D7_1000200	Pf3D7_13_v3-2542010	PF3D7_1000200	distant trans	inter	PF3D7_1363200|-|PF3D7_1363300|+	bifunctional polynucleotide phosphatase/kinase	50S ribosomal protein L9, mitochondrial, putative	rifin
Pf3D7_13_v3-2546149|PF3D7_1363800	Pf3D7_13_v3-2546149	PF3D7_1363800	local	syn	PF3D7_1363400	polyubiquitin binding protein, putative		nuclear fusion protein, putative
Pf3D7_13_v3-2557211|PF3D7_1363800	Pf3D7_13_v3-2557211	PF3D7_1363800	local	intron	PF3D7_1363800	nuclear fusion protein, putative		nuclear fusion protein, putative
Pf3D7_13_v3-2563642|PF3D7_1013100	Pf3D7_13_v3-2563642	PF3D7_1013100	distant trans	inter	PF3D7_1363800|+|PF3D7_1364000|+	nuclear fusion protein, putative	conserved Plasmodium protein, unknown function	U3 small nucleolar RNA-associated protein 13, putative
Pf3D7_13_v3-2563642|PF3D7_1345900	Pf3D7_13_v3-2563642	PF3D7_1345900	distant cis	inter	PF3D7_1363800|+|PF3D7_1364000|+	nuclear fusion protein, putative	conserved Plasmodium protein, unknown function	kinetochore protein SPC25, putative
Pf3D7_13_v3-2569833|PF3D7_0514500	Pf3D7_13_v3-2569833	PF3D7_0514500	distant trans	nsy	PF3D7_1364100	6-cysteine protein		conserved Plasmodium membrane protein, unknown function
Pf3D7_13_v3-2569833|PF3D7_0619500	Pf3D7_13_v3-2569833	PF3D7_0619500	distant trans	nsy	PF3D7_1364100	6-cysteine protein		acyl-CoA synthetase
Pf3D7_13_v3-2569833|PF3D7_1227800	Pf3D7_13_v3-2569833	PF3D7_1227800	distant trans	nsy	PF3D7_1364100	6-cysteine protein		histone S-adenosyl methyltransferase, putative
Pf3D7_13_v3-257719|PF3D7_1123000	Pf3D7_13_v3-257719	PF3D7_1123000	distant trans	syn	PF3D7_1305300	conserved Plasmodium protein, unknown function		conserved Plasmodium protein, unknown function
Pf3D7_13_v3-2589318|PF3D7_1014200	Pf3D7_13_v3-2589318	PF3D7_1014200	distant trans	nsy	PF3D7_1364400	conserved Plasmodium protein, unknown function		male gamete fusion factor HAP2, putative
Pf3D7_13_v3-2602599|PF3D7_1111400	Pf3D7_13_v3-2602599	PF3D7_1111400	distant trans	nsy	PF3D7_1364700	conserved Plasmodium protein, unknown function, pseudogene		conserved Plasmodium protein, unknown function
Pf3D7_13_v3-2631647|PF3D7_1108200	Pf3D7_13_v3-2631647	PF3D7_1108200	distant trans	inter	PF3D7_1365800|+|PF3D7_1365900|-	conserved Plasmodium protein, unknown function	ubiquitin-60S ribosomal protein L40	D-tyrosyl-tRNA(Tyr) deacylase
Pf3D7_13_v3-2644956|PF3D7_1012000	Pf3D7_13_v3-2644956	PF3D7_1012000	distant trans	nsy	PF3D7_1366300	conserved Plasmodium protein, unknown function		E3 ubiquitin-protein ligase, putative
Pf3D7_13_v3-2670065|PF3D7_0937800	Pf3D7_13_v3-2670065	PF3D7_0937800	distant trans	nsy	PF3D7_1366800	phosphatidylserine synthase, putative		erythrocyte membrane protein 1, PfEMP1
Pf3D7_13_v3-2670065|PF3D7_1015400	Pf3D7_13_v3-2670065	PF3D7_1015400	distant trans	nsy	PF3D7_1366800	phosphatidylserine synthase, putative		conserved Plasmodium protein, unknown function
Pf3D7_13_v3-2683813|PF3D7_0315700	Pf3D7_13_v3-2683813	PF3D7_0315700	distant trans	nsy	PF3D7_1367200	conserved Plasmodium protein, unknown function		conserved Plasmodium membrane protein, unknown function
Pf3D7_13_v3-268898|PF3D7_1224100	Pf3D7_13_v3-268898	PF3D7_1224100	distant trans	nsy	PF3D7_1305400	AAR2 protein, putative		conserved Plasmodium protein, unknown function
Pf3D7_13_v3-269979|PF3D7_0513700	Pf3D7_13_v3-269979	PF3D7_0513700	distant trans	syn	PF3D7_1305400	AAR2 protein, putative		secreted ookinete protein, putative
Pf3D7_13_v3-2710748|PF3D7_1237700	Pf3D7_13_v3-2710748	PF3D7_1237700	distant trans	syn	PF3D7_1368100	26S proteasome regulatory subunit RPN11, putative		conserved protein, unknown function
Pf3D7_13_v3-2724960|PF3D7_0630800	Pf3D7_13_v3-2724960	PF3D7_0630800	distant trans	nsy	PF3D7_1368500	conserved Plasmodium protein, unknown function		conserved Plasmodium protein, unknown function
Pf3D7_13_v3-2724960|PF3D7_0920700	Pf3D7_13_v3-2724960	PF3D7_0920700	distant trans	nsy	PF3D7_1368500	conserved Plasmodium protein, unknown function		conserved Plasmodium protein, unknown function
Pf3D7_13_v3-2734136|PF3D7_1412100	Pf3D7_13_v3-2734136	PF3D7_1412100	distant trans	nsy	PF3D7_1368800	DNA repair endonuclease, putative		conserved Plasmodium protein, unknown function
Pf3D7_13_v3-2758818|PF3D7_0208200	Pf3D7_13_v3-2758818	PF3D7_0208200	distant trans	inter	PF3D7_1369300|-|PF3D7_1369400|+	conserved Plasmodium protein, unknown function	conserved Plasmodium protein, unknown function	KRR1 small subunit processome component, putative
Pf3D7_13_v3-2758818|PF3D7_0901300	Pf3D7_13_v3-2758818	PF3D7_0901300	distant trans	inter	PF3D7_1369300|-|PF3D7_1369400|+	conserved Plasmodium protein, unknown function	conserved Plasmodium protein, unknown function	rifin
Pf3D7_13_v3-2758818|PF3D7_0936100	Pf3D7_13_v3-2758818	PF3D7_0936100	distant trans	inter	PF3D7_1369300|-|PF3D7_1369400|+	conserved Plasmodium protein, unknown function	conserved Plasmodium protein, unknown function	early transcribed membrane protein
Pf3D7_13_v3-2759139|PF3D7_1432700	Pf3D7_13_v3-2759139	PF3D7_1432700	distant trans	inter	PF3D7_1369300|-|PF3D7_1369400|+	conserved Plasmodium protein, unknown function	conserved Plasmodium protein, unknown function	protein-L-isoaspartate(D-aspartate) O-methyltransferase, putative
Pf3D7_13_v3-2763351|PF3D7_0804800	Pf3D7_13_v3-2763351	PF3D7_0804800	distant trans	nsy	PF3D7_1369400	conserved Plasmodium protein, unknown function		peptidyl-prolyl cis-trans isomerase
Pf3D7_13_v3-2766446|PF3D7_0107800	Pf3D7_13_v3-2766446	PF3D7_0107800	distant trans	nsy	PF3D7_1369400	conserved Plasmodium protein, unknown function		double-strand break repair protein MRE11
Pf3D7_13_v3-2766446|PF3D7_1007200	Pf3D7_13_v3-2766446	PF3D7_1007200	distant trans	nsy	PF3D7_1369400	conserved Plasmodium protein, unknown function		rhoGAP GTPase, putative
Pf3D7_13_v3-2777540|PF3D7_1413500	Pf3D7_13_v3-2777540	PF3D7_1413500	distant trans	inter	PF3D7_1369600|-|PF3D7_1369700|-	conserved Plasmodium protein, unknown function	U2 small nuclear ribonucleoprotein A', putative	FeS assembly ATPase SufC
Pf3D7_13_v3-328784|PF3D7_1140600	Pf3D7_13_v3-328784	PF3D7_1140600	distant trans	nsy	PF3D7_1307100	U3 small nucleolar RNA-associated protein 6, putative		conserved Plasmodium protein, unknown function
Pf3D7_13_v3-393333|PF3D7_0806600	Pf3D7_13_v3-393333	PF3D7_0806600	distant trans	inter	PF3D7_1308400|-|PF3D7_1308500|-	conserved Plasmodium protein, unknown function	conserved Plasmodium protein, unknown function	kinesin-like protein, putative
Pf3D7_13_v3-404100|PF3D7_1320300	Pf3D7_13_v3-404100	PF3D7_1320300	distant cis	syn	PF3D7_1308800	tyrosine recombinase		conserved Plasmodium protein, unknown function
Pf3D7_13_v3-406542|PF3D7_1470600	Pf3D7_13_v3-406542	PF3D7_1470600	distant trans	nsy	PF3D7_1308800	tyrosine recombinase		RAP protein, putative
Pf3D7_13_v3-406675|PF3D7_0422400	Pf3D7_13_v3-406675	PF3D7_0422400	distant trans	nsy	PF3D7_1308800	tyrosine recombinase		40S ribosomal protein S19
Pf3D7_13_v3-420966|PF3D7_0403900	Pf3D7_13_v3-420966	PF3D7_0403900	distant trans	inter	PF3D7_1309100|+|PF3D7_1309200|+	60S ribosomal protein L24, putative	protein phosphatase PPM6, putative	SET domain protein, putative
Pf3D7_13_v3-435245|PF3D7_0526600	Pf3D7_13_v3-435245	PF3D7_0526600	distant trans	syn	PF3D7_1309400	HORMA domain protein, putative		conserved Plasmodium protein, unknown function
Pf3D7_13_v3-435245|PF3D7_1364800	Pf3D7_13_v3-435245	PF3D7_1364800	distant cis	syn	PF3D7_1309400	HORMA domain protein, putative		DNA-directed RNA polymerases I, II, and III subunit RPABC1, putative
Pf3D7_13_v3-435966|PF3D7_1241600	Pf3D7_13_v3-435966	PF3D7_1241600	distant trans	inter	PF3D7_1309400|+|PF3D7_1309500|-	HORMA domain protein, putative	H/ACA ribonucleoprotein complex subunit 1, putative	mitochondrial carrier protein, putative
Pf3D7_13_v3-443479|PF3D7_1122700	Pf3D7_13_v3-443479	PF3D7_1122700	distant trans	nsy	PF3D7_1309700	vacuolar protein sorting-associated protein 18, putative		conserved Plasmodium protein, unknown function
Pf3D7_13_v3-444696|PF3D7_0900600	Pf3D7_13_v3-444696	PF3D7_0900600	distant trans	nsy	PF3D7_1309700	vacuolar protein sorting-associated protein 18, putative		rifin
Pf3D7_13_v3-444696|PF3D7_1307700	Pf3D7_13_v3-444696	PF3D7_1307700	distant cis	nsy	PF3D7_1309700	vacuolar protein sorting-associated protein 18, putative		conserved Plasmodium protein, unknown function
Pf3D7_13_v3-444696|PF3D7_1326000	Pf3D7_13_v3-444696	PF3D7_1326000	distant cis	nsy	PF3D7_1309700	vacuolar protein sorting-associated protein 18, putative		conserved Plasmodium protein, unknown function
Pf3D7_13_v3-446711|PF3D7_1227900	Pf3D7_13_v3-446711	PF3D7_1227900	distant trans	inter	PF3D7_1309800|-|PF3D7_1309900|+	conserved Plasmodium protein, unknown function	conserved Plasmodium protein, unknown function	RNA pseudouridylate synthase, putative
Pf3D7_13_v3-451667|PF3D7_1227900	Pf3D7_13_v3-451667	PF3D7_1227900	distant trans	nsy	PF3D7_1310100	conserved Plasmodium protein, unknown function		RNA pseudouridylate synthase, putative
Pf3D7_13_v3-472928|PF3D7_0403900	Pf3D7_13_v3-472928	PF3D7_0403900	distant trans	nsy	PF3D7_1310800	conserved Plasmodium protein, unknown function		SET domain protein, putative
Pf3D7_13_v3-472928|PF3D7_0721500	Pf3D7_13_v3-472928	PF3D7_0721500	distant trans	nsy	PF3D7_1310800	conserved Plasmodium protein, unknown function		conserved Plasmodium membrane protein, unknown function
Pf3D7_13_v3-472928|PF3D7_1314600	Pf3D7_13_v3-472928	PF3D7_1314600	distant cis	nsy	PF3D7_1310800	conserved Plasmodium protein, unknown function		lipoate-protein ligase 1
Pf3D7_13_v3-475110|PF3D7_1367400	Pf3D7_13_v3-475110	PF3D7_1367400	distant cis	inter	PF3D7_1310800|-|PF3D7_1310900|+	conserved Plasmodium protein, unknown function	mitochondrial ribosomal protein S15 precursor, putative	conserved Plasmodium protein, unknown function
Pf3D7_13_v3-496778|PF3D7_1311800	Pf3D7_13_v3-496778	PF3D7_1311800	local	inter	PF3D7_1311600|+|PF3D7_1311700|-	conserved Plasmodium protein, unknown function	cytochrome c2 precursor, putative	M1-family alanyl aminopeptidase
Pf3D7_13_v3-523206|PF3D7_0926500	Pf3D7_13_v3-523206	PF3D7_0926500	distant trans	syn	PF3D7_1312400	translation initiation factor IF-2, putative		conserved Plasmodium protein, unknown function
Pf3D7_13_v3-524292|PF3D7_0707200	Pf3D7_13_v3-524292	PF3D7_0707200	distant trans	syn	PF3D7_1312400	translation initiation factor IF-2, putative		conserved Plasmodium protein, unknown function
Pf3D7_13_v3-531261|PF3D7_1036300	Pf3D7_13_v3-531261	PF3D7_1036300	distant trans	nsy	PF3D7_1312600	2-oxoisovalerate dehydrogenase subunit alpha, mitochondrial, putative		duffy binding-like merozoite surface protein 2
Pf3D7_13_v3-541473|PF3D7_1253700	Pf3D7_13_v3-541473	PF3D7_1253700	distant trans	nsy	PF3D7_1312800	conserved Plasmodium protein, unknown function		rifin
Pf3D7_13_v3-551303|PF3D7_1421300	Pf3D7_13_v3-551303	PF3D7_1421300	distant trans	nsy	PF3D7_1312900	eukaryotic translation initation factor 4 gamma		conserved Plasmodium protein, unknown function
Pf3D7_13_v3-572125|PF3D7_1233200	Pf3D7_13_v3-572125	PF3D7_1233200	distant trans	nsy	PF3D7_1313400	DEAD box helicase, putative		conserved Plasmodium protein, unknown function
Pf3D7_13_v3-620466|PF3D7_1422900	Pf3D7_13_v3-620466	PF3D7_1422900	distant trans	syn	PF3D7_1314300	conserved Plasmodium protein, unknown function		14-3-3 protein, putative
Pf3D7_13_v3-620466|PF3D7_1447800	Pf3D7_13_v3-620466	PF3D7_1447800	distant trans	syn	PF3D7_1314300	conserved Plasmodium protein, unknown function		calponin homology domain-containing protein, putative
Pf3D7_13_v3-620806|PF3D7_0724800	Pf3D7_13_v3-620806	PF3D7_0724800	distant trans	inter	PF3D7_1314300|-|PF3D7_1314400|-	conserved Plasmodium protein, unknown function	conserved Plasmodium protein, unknown function	kelch domain-containing protein, putative
Pf3D7_13_v3-624801|PF3D7_1034400	Pf3D7_13_v3-624801	PF3D7_1034400	distant trans	nsy	PF3D7_1314600	lipoate-protein ligase 1		flavoprotein subunit of succinate dehydrogenase
Pf3D7_13_v3-663762|PF3D7_1418100	Pf3D7_13_v3-663762	PF3D7_1418100	distant trans	nsy	PF3D7_1315900	exportin-T, putative		liver specific protein 1, putative
Pf3D7_13_v3-678628|PF3D7_1004700	Pf3D7_13_v3-678628	PF3D7_1004700	distant trans	inter	PF3D7_1316100|+|PF3D7_1316200|+	inositol polyphosphate kinase, putative	ADP-ribosylation factor, putative	conserved Plasmodium protein, unknown function
Pf3D7_13_v3-697242|PF3D7_0901300	Pf3D7_13_v3-697242	PF3D7_0901300	distant trans	nsy	PF3D7_1316700	conserved Plasmodium protein, unknown function		rifin
Pf3D7_13_v3-697242|PF3D7_1140600	Pf3D7_13_v3-697242	PF3D7_1140600	distant trans	nsy	PF3D7_1316700	conserved Plasmodium protein, unknown function		conserved Plasmodium protein, unknown function
Pf3D7_13_v3-701120|PF3D7_0901300	Pf3D7_13_v3-701120	PF3D7_0901300	distant trans	nsy	PF3D7_1316900	conserved Plasmodium protein, unknown function		rifin
Pf3D7_13_v3-717943|PF3D7_0932200	Pf3D7_13_v3-717943	PF3D7_0932200	distant trans	inter	PF3D7_1317100|+|PF3D7_1317200|+	DNA replication licensing factor MCM4	transcription factor with AP2 domain(s)	profilin, putative
Pf3D7_13_v3-719512|PF3D7_0520600	Pf3D7_13_v3-719512	PF3D7_0520600	distant trans	inter	PF3D7_1317100|+|PF3D7_1317200|+	DNA replication licensing factor MCM4	transcription factor with AP2 domain(s)	bis(5'-nucleosyl)-tetraphosphatase [asymmetrical]
Pf3D7_13_v3-743560|PF3D7_0920400	Pf3D7_13_v3-743560	PF3D7_0920400	distant trans	nsy	PF3D7_1317900	small ribosomal subunit nuclear export protein, putative		conserved Plasmodium protein, unknown function
Pf3D7_13_v3-743560|PF3D7_1352200	Pf3D7_13_v3-743560	PF3D7_1352200	distant cis	nsy	PF3D7_1317900	small ribosomal subunit nuclear export protein, putative		U3 small nucleolar RNA-associated protein 15, putative
Pf3D7_13_v3-777047|PF3D7_0716200	Pf3D7_13_v3-777047	PF3D7_0716200	distant trans	inter	PF3D7_1318800|-|PF3D7_1318900|+	translocation protein SEC63	conserved Plasmodium protein, unknown function	conserved Plasmodium protein, unknown function
Pf3D7_13_v3-777047|PF3D7_1220400	Pf3D7_13_v3-777047	PF3D7_1220400	distant trans	inter	PF3D7_1318800|-|PF3D7_1318900|+	translocation protein SEC63	conserved Plasmodium protein, unknown function	debranching enzyme-associated ribonuclease, putative
Pf3D7_13_v3-777845|PF3D7_1220400	Pf3D7_13_v3-777845	PF3D7_1220400	distant trans	inter	PF3D7_1318800|-|PF3D7_1318900|+	translocation protein SEC63	conserved Plasmodium protein, unknown function	debranching enzyme-associated ribonuclease, putative
Pf3D7_13_v3-780503|PF3D7_0209700	Pf3D7_13_v3-780503	PF3D7_0209700	distant trans	nsy	PF3D7_1318900	conserved Plasmodium protein, unknown function		RING zinc finger protein, putative
Pf3D7_13_v3-780503|PF3D7_1327200	Pf3D7_13_v3-780503	PF3D7_1327200	distant cis	nsy	PF3D7_1318900	conserved Plasmodium protein, unknown function		ribonuclease P protein subunit RPR2, putative
Pf3D7_13_v3-78232|PF3D7_1240000	Pf3D7_13_v3-78232	PF3D7_1240000	distant trans	inter	PF3D7_1301200|-|PF3D7_1301300|-	glycophorin binding protein	Plasmodium exported protein (PHISTa-like), unknown function, pseudogene	3-hydroxyisobutyryl-coenzyme A hydrolase, putative
Pf3D7_13_v3-801722|PF3D7_1334100	Pf3D7_13_v3-801722	PF3D7_1334100	distant cis	nsy	PF3D7_1319400	conserved Plasmodium protein, unknown function		conserved Plasmodium protein, unknown function
Pf3D7_13_v3-878859|PF3D7_1321200	Pf3D7_13_v3-878859	PF3D7_1321200	local	nsy	PF3D7_1321300	conserved Plasmodium membrane protein, unknown function		conserved protein, unknown function
Pf3D7_13_v3-894322|PF3D7_1342000	Pf3D7_13_v3-894322	PF3D7_1342000	distant cis	nsy	PF3D7_1321500.1			40S ribosomal protein S6
Pf3D7_13_v3-894657|PF3D7_0901400	Pf3D7_13_v3-894657	PF3D7_0901400	distant trans	syn	PF3D7_1321500.1			rifin
Pf3D7_13_v3-921115|PF3D7_1321900	Pf3D7_13_v3-921115	PF3D7_1321900	local	nsy	PF3D7_1322100	histone-lysine N-methyltransferase SET2		conserved Plasmodium protein, unknown function
Pf3D7_13_v3-925084|PF3D7_1125400	Pf3D7_13_v3-925084	PF3D7_1125400	distant trans	nsy	PF3D7_1322100	histone-lysine N-methyltransferase SET2		mitochondrial import inner membrane translocase subunit TIM44, putative
Pf3D7_13_v3-94166|PF3D7_0501000	Pf3D7_13_v3-94166	PF3D7_0501000	distant trans	inter	PF3D7_1301600|-|PF3D7_1301700|+	erythrocyte binding antigen-140	Plasmodium exported protein (hyp8), unknown function	Plasmodium exported protein, unknown function
Pf3D7_13_v3-954686|PF3D7_1210000	Pf3D7_13_v3-954686	PF3D7_1210000	distant trans	intron	PF3D7_1322500	palmitoyltransferase DHHC5		50S ribosomal protein L1, apicoplast, putative
Pf3D7_13_v3-954686|PF3D7_1250800	Pf3D7_13_v3-954686	PF3D7_1250800	distant trans	intron	PF3D7_1322500	palmitoyltransferase DHHC5		DNA repair protein rhp16, putative
Pf3D7_13_v3-954686|PF3D7_1410600	Pf3D7_13_v3-954686	PF3D7_1410600	distant trans	intron	PF3D7_1322500	palmitoyltransferase DHHC5		eukaryotic translation initiation factor 2 subunit gamma, putative
Pf3D7_14_v3-1034024|PF3D7_1003600	Pf3D7_14_v3-1034024	PF3D7_1003600	distant trans	nsy	PF3D7_1426600	conserved Plasmodium protein, unknown function		inner membrane complex protein 1c, putative
Pf3D7_14_v3-1071305|PF3D7_1306000	Pf3D7_14_v3-1071305	PF3D7_1306000	distant trans	inter	PF3D7_1427300|+|PF3D7_1427400|-	conserved Plasmodium protein, unknown function	conserved Plasmodium membrane protein, unknown function	conserved Plasmodium protein, unknown function
Pf3D7_14_v3-1087010|PF3D7_0832500	Pf3D7_14_v3-1087010	PF3D7_0832500	distant trans	nsy	PF3D7_1427600	CorA-like Mg2+ transporter protein, putative		rifin
Pf3D7_14_v3-1087010|PF3D7_1115700	Pf3D7_14_v3-1087010	PF3D7_1115700	distant trans	nsy	PF3D7_1427600	CorA-like Mg2+ transporter protein, putative		cysteine proteinase falcipain 2a
Pf3D7_14_v3-1087010|PF3D7_1428200	Pf3D7_14_v3-1087010	PF3D7_1428200	distant cis	nsy	PF3D7_1427600	CorA-like Mg2+ transporter protein, putative		major facilitator superfamily domain-containing protein, putative
Pf3D7_14_v3-108732|PF3D7_0920400	Pf3D7_14_v3-108732	PF3D7_0920400	distant trans	nsy	PF3D7_1402900	conserved Plasmodium protein, unknown function		conserved Plasmodium protein, unknown function
Pf3D7_14_v3-110020|PF3D7_1117300	Pf3D7_14_v3-110020	PF3D7_1117300	distant trans	inter	PF3D7_1402900|+|PF3D7_1403000|+	conserved Plasmodium protein, unknown function	conserved Plasmodium protein, unknown function	conserved Plasmodium protein, unknown function
Pf3D7_14_v3-1123742|PF3D7_0707300	Pf3D7_14_v3-1123742	PF3D7_0707300	distant trans	nsy	PF3D7_1428500	protein kinase, putative		rhoptry-associated membrane antigen
Pf3D7_14_v3-1150925|PF3D7_1039700	Pf3D7_14_v3-1150925	PF3D7_1039700	distant trans	nsy	PF3D7_1429300	CPW-WPC family protein		Pfmc-2TM Maurer's cleft two transmembrane protein
Pf3D7_14_v3-1155588|PF3D7_0804800	Pf3D7_14_v3-1155588	PF3D7_0804800	distant trans	syn	PF3D7_1429400	rRNA (adenosine-2'-O-)-methyltransferase, putative		peptidyl-prolyl cis-trans isomerase
Pf3D7_14_v3-1156829|PF3D7_1028800	Pf3D7_14_v3-1156829	PF3D7_1028800	distant trans	nsy	PF3D7_1429400	rRNA (adenosine-2'-O-)-methyltransferase, putative		conserved Plasmodium protein, unknown function
Pf3D7_14_v3-1159255|PF3D7_0308500	Pf3D7_14_v3-1159255	PF3D7_0308500	distant trans	nsy	PF3D7_1429400	rRNA (adenosine-2'-O-)-methyltransferase, putative		activator of Hsp90 ATPase, putative
Pf3D7_14_v3-1166314|PF3D7_0610400	Pf3D7_14_v3-1166314	PF3D7_0610400	distant trans	syn	PF3D7_1429500	diphthamide biosynthesis protein 2, putative		histone H3
Pf3D7_14_v3-1166314|PF3D7_1102800	Pf3D7_14_v3-1166314	PF3D7_1102800	distant trans	syn	PF3D7_1429500	diphthamide biosynthesis protein 2, putative		early transcribed membrane protein 11.2
Pf3D7_14_v3-1166314|PF3D7_1304500	Pf3D7_14_v3-1166314	PF3D7_1304500	distant trans	syn	PF3D7_1429500	diphthamide biosynthesis protein 2, putative		small heat shock protein, putative
Pf3D7_14_v3-1176671|PF3D7_1314600	Pf3D7_14_v3-1176671	PF3D7_1314600	distant trans	inter	PF3D7_1429800|+|PF3D7_1429900|+	coatamer beta subunit, putative	ADP-dependent DNA helicase RecQ	lipoate-protein ligase 1
Pf3D7_14_v3-1178078|PF3D7_1117700	Pf3D7_14_v3-1178078	PF3D7_1117700	distant trans	syn	PF3D7_1429900	ADP-dependent DNA helicase RecQ		GTP-binding nuclear protein RAN/TC4
Pf3D7_14_v3-1199062|PF3D7_0209300	Pf3D7_14_v3-1199062	PF3D7_0209300	distant trans	syn	PF3D7_1430300	acid phosphatase, putative		2C-methyl-D-erythritol 2, 4-cyclodiphosphate synthase
Pf3D7_14_v3-1227066|PF3D7_1121400	Pf3D7_14_v3-1227066	PF3D7_1121400	distant trans	nsy	PF3D7_1431200	conserved Plasmodium protein, unknown function		WD repeat-containing protein, putative
Pf3D7_14_v3-1230624|PF3D7_0608800	Pf3D7_14_v3-1230624	PF3D7_0608800	distant trans	inter	PF3D7_1431200|-|PF3D7_1431300|+	conserved Plasmodium protein, unknown function	large subunit GTPase 1, putative	ornithine aminotransferase
Pf3D7_14_v3-1230624|PF3D7_0831400	Pf3D7_14_v3-1230624	PF3D7_0831400	distant trans	inter	PF3D7_1431200|-|PF3D7_1431300|+	conserved Plasmodium protein, unknown function	large subunit GTPase 1, putative	Plasmodium exported protein, unknown function
Pf3D7_14_v3-1261646|PF3D7_0211900	Pf3D7_14_v3-1261646	PF3D7_0211900	distant trans	intron	PF3D7_1432100	voltage-dependent anion-selective channel protein, putative		conserved Plasmodium protein, unknown function
Pf3D7_14_v3-1292364|PF3D7_1433100	Pf3D7_14_v3-1292364	PF3D7_1433100	local	inter	PF3D7_1432700|-|PF3D7_1432800|-	protein-L-isoaspartate(D-aspartate) O-methyltransferase, putative	HP12 protein homolog, putative	HID1 domain-containing protein, putative
Pf3D7_14_v3-1298913|PF3D7_0103000	Pf3D7_14_v3-1298913	PF3D7_0103000	distant trans	intron	PF3D7_1433000	H/ACA ribonucleoprotein complex subunit 3, putative		vacuolar protein sorting-associated protein VTA1, putative
Pf3D7_14_v3-1313114|PF3D7_0915400	Pf3D7_14_v3-1313114	PF3D7_0915400	distant trans	syn	PF3D7_1433400	conserved Plasmodium membrane protein, unknown function		6-phosphofructokinase
Pf3D7_14_v3-1326431|PF3D7_1126700	Pf3D7_14_v3-1326431	PF3D7_1126700	distant trans	nsy	PF3D7_1433400	conserved Plasmodium membrane protein, unknown function		autophagy-related protein 23, putative
Pf3D7_14_v3-135740|PF3D7_1210700	Pf3D7_14_v3-135740	PF3D7_1210700	distant trans	inter	PF3D7_1403700|-|PF3D7_1403800|-	translocation associated membrane protein, putative	nuclear formin-like protein MISFIT, putative	conserved Plasmodium protein, unknown function
Pf3D7_14_v3-1362567|PF3D7_0320300	Pf3D7_14_v3-1362567	PF3D7_0320300	distant trans	nsy	PF3D7_1433900	protein kinase, putative		T-complex protein 1 subunit epsilon
Pf3D7_14_v3-1395386|PF3D7_0929300	Pf3D7_14_v3-1395386	PF3D7_0929300	distant trans	nsy	PF3D7_1434500	dynein-related AAA-type ATPase, putative		conserved Plasmodium protein, unknown function
Pf3D7_14_v3-1395386|PF3D7_1111600	Pf3D7_14_v3-1395386	PF3D7_1111600	distant trans	nsy	PF3D7_1434500	dynein-related AAA-type ATPase, putative		endonuclease/exonuclease/phosphatase family protein, putative
Pf3D7_14_v3-1435938|PF3D7_1137700	Pf3D7_14_v3-1435938	PF3D7_1137700	distant trans	inter	PF3D7_1435400|-|PF3D7_1435500|+	ER membrane protein complex subunit 4, putative	conserved Plasmodium protein, unknown function	calcium-binding protein, putative
Pf3D7_14_v3-1446691|PF3D7_1254800	Pf3D7_14_v3-1446691	PF3D7_1254800	distant trans	intron	PF3D7_1435700.2			rifin
Pf3D7_14_v3-1480824|PF3D7_1001200	Pf3D7_14_v3-1480824	PF3D7_1001200	distant trans	nsy	PF3D7_1436300	translocon component PTEX150		acyl-CoA binding protein, isoform 2, ACBP2
Pf3D7_14_v3-1487347|PF3D7_1467800	Pf3D7_14_v3-1487347	PF3D7_1467800	distant cis	nsy	PF3D7_1436400	conserved Plasmodium protein, unknown function		conserved Plasmodium protein, unknown function
Pf3D7_14_v3-150282|PF3D7_1300200	Pf3D7_14_v3-150282	PF3D7_1300200	distant trans	nsy	PF3D7_1404300	secreted ookinete adhesive protein, putative		rifin
Pf3D7_14_v3-1518514|PF3D7_0931400	Pf3D7_14_v3-1518514	PF3D7_0931400	distant trans	nsy	PF3D7_1437400	pantothenate kinase, putative		conserved Plasmodium protein, unknown function
Pf3D7_14_v3-1518847|PF3D7_0931400	Pf3D7_14_v3-1518847	PF3D7_0931400	distant trans	nsy	PF3D7_1437400	pantothenate kinase, putative		conserved Plasmodium protein, unknown function
Pf3D7_14_v3-1518847|PF3D7_1333100	Pf3D7_14_v3-1518847	PF3D7_1333100	distant trans	nsy	PF3D7_1437400	pantothenate kinase, putative		conserved Plasmodium protein, unknown function
Pf3D7_14_v3-153008|PF3D7_0321300	Pf3D7_14_v3-153008	PF3D7_0321300	distant trans	inter	PF3D7_1404400|+|PF3D7_1404500|+	mitochondrial ribosomal protein L16 precursor, putative	rRNA biogenesis protein RRP5, putative	conserved Plasmodium protein, unknown function
Pf3D7_14_v3-1542575|PF3D7_1305900	Pf3D7_14_v3-1542575	PF3D7_1305900	distant trans	syn	PF3D7_1438100	secretory complex protein 62		conserved Plasmodium protein, unknown function
Pf3D7_14_v3-1547005|PF3D7_0632200	Pf3D7_14_v3-1547005	PF3D7_0632200	distant trans	inter	PF3D7_1438100|-|PF3D7_1438400|+	secretory complex protein 62	metacaspase-like protein	rifin
Pf3D7_14_v3-1628364|PF3D7_0728400	Pf3D7_14_v3-1628364	PF3D7_0728400	distant trans	nsy	PF3D7_1440000	conserved Plasmodium protein, unknown function		conserved Plasmodium protein, unknown function
Pf3D7_14_v3-1650144|PF3D7_0107800	Pf3D7_14_v3-1650144	PF3D7_0107800	distant trans	syn	PF3D7_1440400	conserved Plasmodium protein, unknown function		double-strand break repair protein MRE11
Pf3D7_14_v3-1671175|PF3D7_0732400	Pf3D7_14_v3-1671175	PF3D7_0732400	distant trans	nsy	PF3D7_1441000	cytoplasmic tRNA 2-thiolation protein 2, putative		rifin
Pf3D7_14_v3-1674763|PF3D7_0732400	Pf3D7_14_v3-1674763	PF3D7_0732400	distant trans	inter	PF3D7_1441100|-|PF3D7_1441200|+	conserved Plasmodium protein, unknown function	60S ribosomal protein L1, putative	rifin
Pf3D7_14_v3-1713084|PF3D7_0811900	Pf3D7_14_v3-1713084	PF3D7_0811900	distant trans	nsy	PF3D7_1442300	tRNA import protein tRIP		RNA-binding protein, putative
Pf3D7_14_v3-1773928|PF3D7_1020600	Pf3D7_14_v3-1773928	PF3D7_1020600	distant trans	syn	PF3D7_1443200	conserved Plasmodium protein, unknown function		conserved Plasmodium membrane protein, unknown function
Pf3D7_14_v3-1773928|PF3D7_1452000	Pf3D7_14_v3-1773928	PF3D7_1452000	distant cis	syn	PF3D7_1443200	conserved Plasmodium protein, unknown function		rhoptry neck protein 2
Pf3D7_14_v3-1792962|PF3D7_1012300	Pf3D7_14_v3-1792962	PF3D7_1012300	distant trans	syn	PF3D7_1443700	dephospho-CoA kinase, putative		cytochrome b-c1 complex subunit 7, putative
Pf3D7_14_v3-1792962|PF3D7_1114400	Pf3D7_14_v3-1792962	PF3D7_1114400	distant trans	syn	PF3D7_1443700	dephospho-CoA kinase, putative		conserved Plasmodium protein, unknown function
Pf3D7_14_v3-1792962|PF3D7_1304500	Pf3D7_14_v3-1792962	PF3D7_1304500	distant trans	syn	PF3D7_1443700	dephospho-CoA kinase, putative		small heat shock protein, putative
Pf3D7_14_v3-1792962|PF3D7_1430900	Pf3D7_14_v3-1792962	PF3D7_1430900	distant cis	syn	PF3D7_1443700	dephospho-CoA kinase, putative		cytochrome c oxidase subunit 2, putative
Pf3D7_14_v3-179354|PF3D7_0611000	Pf3D7_14_v3-179354	PF3D7_0611000	distant trans	nsy	PF3D7_1405100	GTPase-activating protein, putative		SNARE associated Golgi protein, putative
Pf3D7_14_v3-1796545|PF3D7_1301700	Pf3D7_14_v3-1796545	PF3D7_1301700	distant trans	inter	PF3D7_1443800|-|PF3D7_1443900|+	pre-mRNA-splicing factor CWC24, putative	heat shock protein 90, putative	Plasmodium exported protein (hyp8), unknown function
Pf3D7_14_v3-1813720|PF3D7_0604000	Pf3D7_14_v3-1813720	PF3D7_0604000	distant trans	nsy	PF3D7_1444100	conserved Plasmodium protein, unknown function		conserved Plasmodium protein, unknown function
Pf3D7_14_v3-1813720|PF3D7_1214700	Pf3D7_14_v3-1813720	PF3D7_1214700	distant trans	nsy	PF3D7_1444100	conserved Plasmodium protein, unknown function		conserved Plasmodium protein, unknown function
Pf3D7_14_v3-1813720|PF3D7_1432700	Pf3D7_14_v3-1813720	PF3D7_1432700	distant cis	nsy	PF3D7_1444100	conserved Plasmodium protein, unknown function		protein-L-isoaspartate(D-aspartate) O-methyltransferase, putative
Pf3D7_14_v3-1817986|PF3D7_0724800	Pf3D7_14_v3-1817986	PF3D7_0724800	distant trans	nsy	PF3D7_1444100	conserved Plasmodium protein, unknown function		kelch domain-containing protein, putative
Pf3D7_14_v3-1829029|PF3D7_1366100	Pf3D7_14_v3-1829029	PF3D7_1366100	distant trans	intron	PF3D7_1444300	1-acyl-sn-glycerol-3-phosphate acyltransferase, putative		DIP13 homolog, putative
Pf3D7_14_v3-1850693|PF3D7_0514300	Pf3D7_14_v3-1850693	PF3D7_0514300	distant trans	inter	PF3D7_1445000|-|PF3D7_1445100|-	conserved Plasmodium protein, unknown function	histidine--tRNA ligase, putative	aspartate--tRNA ligase, putative
Pf3D7_14_v3-1853910|PF3D7_0505300	Pf3D7_14_v3-1853910	PF3D7_0505300	distant trans	nsy	PF3D7_1445100	histidine--tRNA ligase, putative		UDP-N-acetylglucosamine transporter, putative
Pf3D7_14_v3-1884877|PF3D7_1453900	Pf3D7_14_v3-1884877	PF3D7_1453900	distant cis	inter	PF3D7_1445800|-|PF3D7_1445900|+	conserved Plasmodium membrane protein, unknown function	ATP-dependent RNA helicase DDX5, putative	conserved Plasmodium protein, unknown function
Pf3D7_14_v3-1933371|PF3D7_0600200	Pf3D7_14_v3-1933371	PF3D7_0600200	distant trans	inter	PF3D7_1447100|-|PF3D7_1447200|+	conserved Plasmodium protein, unknown function	conserved Plasmodium protein, unknown function	erythrocyte membrane protein 1, PfEMP1
Pf3D7_14_v3-1934139|PF3D7_1324100	Pf3D7_14_v3-1934139	PF3D7_1324100	distant trans	nsy	PF3D7_1447200	conserved Plasmodium protein, unknown function		conserved Plasmodium membrane protein, unknown function
Pf3D7_14_v3-1963183|PF3D7_0937000	Pf3D7_14_v3-1963183	PF3D7_0937000	distant trans	syn	PF3D7_1448000	U3 small nucleolar RNA-associated protein 12, putative		Plasmodium exported protein (PHISTb), unknown function
Pf3D7_14_v3-1995777|PF3D7_0608310	Pf3D7_14_v3-1995777	PF3D7_0608310	distant trans	inter	PF3D7_1448500|-|PF3D7_1448600|-	conserved Plasmodium protein, unknown function	SNARE protein, putative	sorting assembly machinery 50 kDa subunit, putative
Pf3D7_14_v3-2001567|PF3D7_1325900	Pf3D7_14_v3-2001567	PF3D7_1325900	distant trans	nsy	PF3D7_1448800	Appr-1-p processing domain protein		conserved Plasmodium protein, unknown function
Pf3D7_14_v3-2002729|PF3D7_1310000	Pf3D7_14_v3-2002729	PF3D7_1310000	distant trans	inter	PF3D7_1448800|-|PF3D7_1448900|-	Appr-1-p processing domain protein	conserved Plasmodium protein, unknown function	mitochondrial ATP synthase delta subunit, putative
Pf3D7_14_v3-2002730|PF3D7_1310000	Pf3D7_14_v3-2002730	PF3D7_1310000	distant trans	inter	PF3D7_1448800|-|PF3D7_1448900|-	Appr-1-p processing domain protein	conserved Plasmodium protein, unknown function	mitochondrial ATP synthase delta subunit, putative
Pf3D7_14_v3-2015827|PF3D7_0525700	Pf3D7_14_v3-2015827	PF3D7_0525700	distant trans	inter	PF3D7_1449200|+|PF3D7_1449300|+	conserved Plasmodium protein, unknown function	transcription factor IIIb subunit, putative	conserved Plasmodium protein, unknown function
Pf3D7_14_v3-2029453|PF3D7_0214200	Pf3D7_14_v3-2029453	PF3D7_0214200	distant trans	inter	PF3D7_1449400|-|PF3D7_1449500|+	crossover junction endonuclease MUS81, putative	transcription factor with AP2 domain(s), putative	mitochondrial ribosomal protein L13 precursor, putative
Pf3D7_14_v3-2029453|PF3D7_0525700	Pf3D7_14_v3-2029453	PF3D7_0525700	distant trans	inter	PF3D7_1449400|-|PF3D7_1449500|+	crossover junction endonuclease MUS81, putative	transcription factor with AP2 domain(s), putative	conserved Plasmodium protein, unknown function
Pf3D7_14_v3-2041742|PF3D7_1001000	Pf3D7_14_v3-2041742	PF3D7_1001000	distant trans	inter	PF3D7_1449700|-|PF3D7_1449800|+	exosome complex exonuclease RRP6	conserved Plasmodium protein, unknown function	Plasmodium exported protein (hyp12), unknown function
Pf3D7_14_v3-2042447|PF3D7_0832600	Pf3D7_14_v3-2042447	PF3D7_0832600	distant trans	inter	PF3D7_1449700|-|PF3D7_1449800|+	exosome complex exonuclease RRP6	conserved Plasmodium protein, unknown function	stevor
Pf3D7_14_v3-2052791|PF3D7_0720900	Pf3D7_14_v3-2052791	PF3D7_0720900	distant trans	syn	PF3D7_1450100	signal recognition particle subunit SRP54		conserved Plasmodium protein, unknown function
Pf3D7_14_v3-2052791|PF3D7_1232300	Pf3D7_14_v3-2052791	PF3D7_1232300	distant trans	syn	PF3D7_1450100	signal recognition particle subunit SRP54		cytochrome b5, putative
[truncated: 3,603 more rows]
