# Supplementary material for: The origins of malaria artemisinin resistance defined by a genetic and transcriptomic background
Source: Nat Commun. 2018 Dec 4;9:5158. doi: 10.1038/s41467-018-07588-x (PMC6279830; doi:10.1038/s41467-018-07588-x)
Supplement: Supplementary file 11 — Supplementary Data 8 [file 41467_2018_7588_MOESM11_ESM.xlsx]

## Sheet: Sheet1
Supplementary Data 8. Putative eQTL hotspots.
Hotspot index	Chromosome	Start position	End position	Size	Number of eQTLs	Number of distal eQTLs	Number of local eQTLs	nsy.SNPs	syn.SNPs	intron SNPs	intergenic SNPs	Chromosome size	Expected number of SNPs	Binomial p-value
hotspot1	Pf3D7_01_v3	94646	221843	127197	29	29	0	16	5	2	6	640851	80	0.000194178
hotspot2	Pf3D7_01_v3	483512	572365	88853	31	29	2	13	7	1	10	640851	80	7.66528e-09
hotspot3	Pf3D7_02_v3	238338	338865	100527	26	26	0	11	5	2	8	947102	121	0.000146674
hotspot4	Pf3D7_02_v3	799043	857007	57964	21	21	0	4	6	3	8	947102	121	4.17577e-06
hotspot5	Pf3D7_03_v3	73786	185604	111818	37	35	3	6	16	1	14	1067971	149	1.64074e-07
hotspot6	Pf3D7_03_v3	882386	988508	106122	37	36	1	13	11	2	11	1067971	149	4.23603e-08
hotspot7	Pf3D7_04_v3	91817	182374	90557	38	36	2	17	8	1	12	1200490	192	1.29308e-08
hotspot8	Pf3D7_04_v3	621475	673790	52315	18	17	1	4	4	5	5	1200490	192	0.00080436
hotspot10	Pf3D7_04_v3	1063872	1143915	80043	34	29	5	15	5	0	14	1200490	192	5.75415e-08
hotspot11	Pf3D7_05_v3	38354	200214	161860	40	40	0	13	3	3	21	1343557	175	2.06579e-05
hotspot12	Pf3D7_05_v3	346753	398584	51831	14	14	0	3	7	0	4	1343557	175	0.0034239
hotspot13	Pf3D7_05_v3	647489	708064	60575	15	13	2	6	4	1	4	1343557	175	0.00601784
hotspot14	Pf3D7_05_v3	1182748	1232083	49335	12	12	0	1	3	1	7	1343557	175	0.0130531
hotspot15	Pf3D7_05_v3	1254808	1313335	58527	18	16	2	5	3	0	10	1343557	175	0.000252493
hotspot16	Pf3D7_06_v3	77675	148827	71152	18	18	0	6	3	0	9	1418242	133	3.92016e-05
hotspot17	Pf3D7_06_v3	664508	879936	215428	37	35	2	15	10	1	11	1418242	133	6.05529e-05
hotspot18	Pf3D7_06_v3	1251945	1293673	41728	10	7	3	0	2	3	5	1418242	133	0.00201172
hotspot19	Pf3D7_07_v3	77107	188264	111157	41	41	0	19	8	3	11	1445207	233	2.19792e-07
hotspot20	Pf3D7_07_v3	407530	652228	244698	65	60	6	20	23	3	19	1445207	233	1.02964e-05
hotspot21	Pf3D7_07_v3	706086	772669	66583	16	13	3	8	2	1	5	1445207	233	0.0428126
hotspot22	Pf3D7_07_v3	1167117	1215848	48731	15	13	2	7	3	0	5	1445207	233	0.00608366
hotspot23	Pf3D7_08_v3	93396	149982	56586	13	13	0	4	6	0	3	1472805	165	0.00484176
hotspot24	Pf3D7_08_v3	377467	505739	128272	23	22	1	1	11	1	10	1472805	165	0.00907222
hotspot25	Pf3D7_08_v3	845331	893158	47827	13	11	3	6	2	0	5	1472805	165	0.00106377
hotspot26	Pf3D7_08_v3	1192928	1344508	151580	34	34	0	18	10	1	5	1472805	165	2.75725e-05
hotspot27	Pf3D7_09_v3	80860	193978	113118	32	29	4	12	7	0	13	1541735	199	9.51154e-06
hotspot28	Pf3D7_09_v3	334350	425717	91367	22	21	1	11	4	2	5	1541735	199	0.00177145
hotspot29	Pf3D7_09_v3	501467	613071	111604	24	23	1	10	6	1	7	1541735	199	0.00517484
hotspot30	Pf3D7_09_v3	905369	958338	52969	15	11	4	6	5	1	3	1541735	199	0.00155158
hotspot31	Pf3D7_10_v3	72459	138639	66180	20	19	1	6	1	1	12	1687656	219	0.000168202
hotspot32	Pf3D7_10_v3	668167	735614	67447	15	11	5	5	3	0	7	1687656	219	0.0155859
hotspot33	Pf3D7_10_v3	1340673	1511622	170949	74	73	1	24	11	4	35	1687656	219	0
hotspot34	Pf3D7_11_v3	111204	156317	45113	16	16	0	5	1	1	9	2038340	256	7.02541e-05
hotspot35	Pf3D7_11_v3	574979	620622	45643	17	12	6	6	5	1	5	2038340	256	2.4023e-05
hotspot36	Pf3D7_11_v3	1261785	1329797	68012	17	17	1	9	1	0	7	2038340	256	0.00264729
hotspot37	Pf3D7_11_v3	1887740	2002901	115161	30	28	2	7	8	2	13	2038340	256	6.00612e-05
hotspot38	Pf3D7_12_v3	327875	418961	91086	17	17	0	6	7	1	3	2271494	244	0.0101761
hotspot39	Pf3D7_12_v3	493888	542777	48889	10	10	0	6	1	0	3	2271494	244	0.0176873
hotspot40	Pf3D7_12_v3	659929	710369	50440	11	10	1	4	2	0	5	2271494	244	0.00906461
hotspot41	Pf3D7_12_v3	1510593	1559735	49142	11	11	0	3	4	0	4	2271494	244	0.00747426
hotspot42	Pf3D7_12_v3	1632335	1688414	56079	12	12	0	7	2	0	3	2271494	244	0.00826193
hotspot43	Pf3D7_12_v3	1748861	1821179	72318	18	17	1	8	4	1	5	2271494	244	0.000355569
hotspot44	Pf3D7_12_v3	1865707	1946318	80611	15	15	0	4	4	1	6	2271494	244	0.0144281
hotspot45	Pf3D7_12_v3	1983618	2160091	176473	39	39	1	11	5	4	19	2271494	244	6.21687e-06
hotspot46	Pf3D7_13_v3	74832	194874	120042	29	27	2	15	4	2	8	2925236	311	1.66251e-05
hotspot47	Pf3D7_13_v3	357239	420966	63727	14	14	0	3	3	1	7	2925236	311	0.00385988
hotspot48	Pf3D7_13_v3	523164	572125	48961	10	10	0	7	2	0	1	2925236	311	0.0169339
hotspot49	Pf3D7_13_v3	674502	719512	45010	10	10	1	3	3	0	4	2925236	311	0.00962533
hotspot50	Pf3D7_13_v3	1269995	1336262	66267	13	11	2	7	2	2	2	2925236	311	0.0124805
hotspot51	Pf3D7_13_v3	2631647	2788847	157200	34	31	3	15	7	1	11	2925236	311	3.5429e-05
hotspot52	Pf3D7_14_v3	35827	83166	47339	14	14	0	1	2	0	11	3291936	360	0.000285059
hotspot53	Pf3D7_14_v3	724737	774108	49371	11	10	1	6	1	1	3	3291936	360	0.00908436
hotspot54	Pf3D7_14_v3	1298913	1362567	63654	12	12	0	4	5	1	2	3291936	360	0.0247415
hotspot55	Pf3D7_14_v3	2001567	2081592	80025	18	18	0	6	1	2	9	3291936	360	0.0015487
hotspot56	Pf3D7_14_v3	2319361	2365948	46587	10	10	0	5	1	1	3	3291936	360	0.0148069
hotspot57	Pf3D7_14_v3	2499754	2560911	61157	13	12	1	4	4	0	5	3291936	360	0.0083222
hotspot58	Pf3D7_14_v3	3017749	3243467	225718	63	58	6	32	5	3	23	3291936	360	2.92677e-12
