# Supplementary material for: The origins of malaria artemisinin resistance defined by a genetic and transcriptomic background
Source: Nat Commun. 2018 Dec 4;9:5158. doi: 10.1038/s41467-018-07588-x (PMC6279830; doi:10.1038/s41467-018-07588-x)
Supplement: Supplementary file 12 — Supplementary Data 9 [file 41467_2018_7588_MOESM12_ESM.xlsx]

## Sheet: main
Supplementary Data 9. Functional enrichment analysis of eQTL-regulated genes by eQTL/SNP type. Enriched pathways are defined at p-value<0.05 in hypergeometric test with gene number >=5. The yellow bar indicates the value of fold enrichment of gene frequency (observed/expected)
local eQTLs				distant cis eQTLs				distant trans eQTLs
Intergenic	Intron	non-synonymous	synonymous	Intergenic	Intron	non-synonymous	synonymous	Intergenic	Intron	non-synonymous	synonymous	MPM PathwayName
5.15035										1.40164		Exported proteins containing a PHIST domain
3.59053												Genes coding for protein traffic related proteins
3.27262												Protein phosphorylation
2.17872												Protein kinase coding genes
			2.72227									Single Gene-enzyme deletions predicted to cause impairment of metabolic network
				1.6972		1.56567		1.69561	2.82296	1.62605	1.82961	Interactions between modified host cell membrane and endothelial cell
				1.81952		1.5494		1.79617	2.91001	1.60135	1.92878	Rosette formation between normal and infected RBC
				1.69364		1.62248		1.81292	2.80349	1.5283	1.81436	Structure of telomere and sub-telomeric regions
				2.18935					1.8908	1.35366		Genes coding for chaperones and their regulators
						2.20491				1.33516		Genes up and down regulated in response to ER stress
						1.76393						Peptidases and proteases
								1.5738	2.6732	1.47414	2.6277	PfEMP1 domain architectures
								1.48702		1.5		Proteins targeted by the thioredoxin superfamily enzymes
									2.00985	1.35		Differential proteome analysis under drug treatment
								4.00352				The Atg8 and Atg12 ubiquitin-like conjugation systems
								2.40211				Topogenesis of the Rieske FeS protein
								2.24197				Proteins of the parasitophorous vacuolar membrane
								2.10185				Models for ubiquitin -Ub- chain amputation and trimming in regulating proteasomal degradation
								2.00176				Acetylation recognition by the bromodomain and other modules
								1.92169				Enzyme involved in protein degradation within mitochondria
								1.87991				The structures of RNA polymerases
								1.86831				The ATG autophagic pathway
								1.80158				Glycosylphosphatidylinositol -GPI- anchor biosynthesis
								1.76155				mRNA degradation
								1.69561				Mitochondrial antioxidant system
								1.68148				DNA binding proteins with AP2 domain-s-
								1.68148				Karyopherin-exportin-mediated nuclear export pathways
								1.67103				Architecture Dynamic Formation and Processing of the 90S Pre-ribosome during Early Ribosome Biogenesis
								1.51712				RNA Degradation Factors
								1.45843				Protein-Protein Interactions between Human Erythrocytes and Plasmodium falciparum
									1.90007			Phosphatome - Phosphatases of Plasmodium falciparum
										2.45455		Double strand break repair and homologous recombination
										2.25		Terpenoid metabolism
										2.04545		Arginine and proline metabolism
										2.04545		Assisted assembly of Sm-class snRNPs
										1.84091		Possible paths for apoptosis
										1.83333		Transporters of the ER-Golgi and digestive vacuole membranes
										1.8		Activation of the calcium and cAMP signaling pathway by melatonin
										1.8		Biosynthesis of Fe-S proteins in the apicoplast
										1.8		DNA mismatch repair system
										1.75		CCR4 - NOT complex
										1.75		Pyruvate metabolism
										1.73077		Molecular markers of resistance to antimalarial drugs
										1.73077		Schematic depiction of pseudouridylation
										1.41781		Chaperone-assisted protein folding
											2.13454	RNA polymerase III transcribes tRNA and 5S rRNA
											1.75938	Organization of chaperone pathways in the cytosol
												GO PathwayName
3.49966							2.61667					intracellular protein transport
2.44636												protein phosphorylation
				2.23733				1.52514	2.53659	1.4468	2.17224	pathogenesis
				2.76296					2.19277	1.32349		protein folding
						2.72388	3.19322	1.69575	2.64407	1.48948	2.76746	cell-cell adhesion
						2.36336		2.02305	2.67647	1.74467	2.12832	antigenic variation
						6.42835						cellular protein modification process
						2.57134						ubiquitin-dependent protein catabolic process
						2.14278						DNA replication
				9.82825								cytoskeleton organization
				2.23733								proteolysis
				1.81844								translation
						3.70866	3.62308					vesicle-mediated transport
								1.63123	2.82609	1.52834	3.06553	modulation by symbiont of host erythrocyte aggregation
								1.50074	2.6	1.49395	2.82029	cytoadherence to microvasculature mediated by symbiont protein
										2.19699	2.12052	pseudouridine synthesis
										2.92931	3.71091	response to stress
											3.71091	base-excision repair
											2.85455	nucleobase-containing compound metabolic process
											2.69884	DNA-dependent DNA replication initiation
											2.47394	nucleotide-excision repair
											2.47394	chromatin assembly or disassembly
											2.12052	ribosome biogenesis
											2.02413	transcription from RNA polymerase II promoter
											2.02413	fatty acid metabolic process
											1.85545	regulation of cell cycle process
										3.29548		folic acid-containing compound biosynthetic process
										2.92931		mismatch repair
										2.63638		potassium ion transport
										2.19699		phospholipid biosynthetic process
										1.95288		regulation of translational initiation
										1.70877		DNA recombination
									4.58824			response to DNA damage stimulus
									2.88889			DNA repair
								3.00147				DNA metabolic process
								3.00147				lipid biosynthetic process
								2.50123				RNA metabolic process
								2.50123				actin cytoskeleton organization
								2.08435				entry into host cell
								2.00098				regulation of translation
								2.00098				GPI anchor biosynthetic process
								1.40914				transport
