# Supplementary material for: The origins of malaria artemisinin resistance defined by a genetic and transcriptomic background
Source: Nat Commun. 2018 Dec 4;9:5158. doi: 10.1038/s41467-018-07588-x (PMC6279830; doi:10.1038/s41467-018-07588-x)
Supplement: Supplementary file 13 — Supplementary Data 10 [file 41467_2018_7588_MOESM13_ESM.xlsx]

## Sheet: TWAS.e
Supplementary Data 10. Transcriptome-wide association study (TWAS) of artemisinin resistance in e-GMS parasites (p-value<0.05).
GeneID	Pvalue	FDR (Benjamini & Hochberg correction)	Spearman's rho	Spearman's rho (adjusted for sample size)
PF3D7_1133600	6.73e-10	3.41e-06	0.262792	0.237841
PF3D7_1231600	1.4e-08	3.54e-05	0.243179	0.210515
PF3D7_1372000	4.57e-08	7.71e-05	0.235183	0.202909
PF3D7_1372100	6.52e-07	0.00082462	0.213628	0.1943
PF3D7_1203000	3.7e-06	0.00344245	0.199672	0.175113
PF3D7_0322000	4.37e-06	0.00344245	-0.196927	-0.227146
PF3D7_0212000	4.76e-06	0.00344245	0.196172	0.151431
PF3D7_0217000	7.79e-06	0.00462867	0.192302	0.159615
PF3D7_0731600	8.23e-06	0.00462867	-0.19092	-0.215282
PF3D7_0824500	1.1e-05	0.00508661	-0.188832	-0.234998
PF3D7_1327000	1.2e-05	0.00508661	0.187641	0.14283
PF3D7_1001500	1.21e-05	0.00508661	-0.188124	-0.214942
PF3D7_1014700	1.34e-05	0.00520349	-0.187345	-0.227482
PF3D7_1209400	1.69e-05	0.00572539	-0.184477	-0.226215
PF3D7_1242600	1.73e-05	0.00572539	0.184736	0.160478
PF3D7_0502600	1.81e-05	0.00572539	0.184847	0.158946
PF3D7_0723500	2.05e-05	0.0059014	0.183656	0.142719
PF3D7_0819600	2.1e-05	0.0059014	-0.182427	-0.215404
PF3D7_1349600	2.43e-05	0.00612849	-0.181366	-0.215678
PF3D7_0404900	2.49e-05	0.00612849	-0.180794	-0.21379
PF3D7_1209700	2.54e-05	0.00612849	-0.180934	-0.212225
PF3D7_1349200	3.38e-05	0.00778367	0.178012	0.155873
PF3D7_1316600	4.46e-05	0.00982018	-0.17498	-0.19469
PF3D7_0922400	4.96e-05	0.010465	0.174414	0.145061
PF3D7_0904800	6.8e-05	0.0137638	-0.170789	-0.204486
PF3D7_1038700	7.29e-05	0.0140246	0.170876	0.126533
PF3D7_1329200	7.48e-05	0.0140246	0.169979	0.144934
PF3D7_1133500	0.000104677	0.0189203	0.166543	0.12647
PF3D7_0202000	0.00011428	0.0194139	0.166094	0.133493
PF3D7_1310300	0.00011508	0.0194139	-0.166175	-0.200062
PF3D7_0306300	0.000126658	0.0201058	-0.164563	-0.196867
PF3D7_1009000	0.000129597	0.0201058	-0.164627	-0.189265
PF3D7_1239800	0.000131099	0.0201058	-0.164051	-0.189314
PF3D7_0105200	0.000141983	0.0211346	-0.163668	-0.19412
PF3D7_0214300	0.000183229	0.0264949	0.16081	0.11077
PF3D7_1214600	0.000189389	0.0266249	0.160308	0.118035
PF3D7_1142500	0.000203443	0.0278278	-0.159835	-0.183661
PF3D7_0717900	0.000231668	0.0308545	-0.157992	-0.188307
PF3D7_1419200	0.000254956	0.0330854	-0.157678	-0.207182
PF3D7_0904900	0.000263854	0.0333841	-0.156432	-0.196367
PF3D7_1221300	0.000281689	0.0345984	-0.156293	-0.190916
PF3D7_1235400	0.000287123	0.0345984	0.156227	0.105901
PF3D7_1352000	0.000300917	0.0354173	-0.155134	-0.185634
PF3D7_1018200	0.000311628	0.0358443	-0.154749	-0.200041
PF3D7_1246300	0.000344743	0.0387721	0.153771	0.113008
PF3D7_1411900	0.000352931	0.0388301	-0.15351	-0.18686
PF3D7_1238100	0.000373021	0.0397727	-0.15261	-0.193265
PF3D7_1013700	0.000377216	0.0397727	-0.152908	-0.199346
PF3D7_1342500	0.000398275	0.0411362	0.152581	0.108413
PF3D7_1408300	0.000423418	0.0428584	0.151608	0.119052
PF3D7_1469200	0.000446788	0.0443371	0.151281	0.11786
PF3D7_1314700	0.000465361	0.0444619	-0.150818	-0.185962
PF3D7_1110500	0.000465616	0.0444619	-0.150811	-0.173897
PF3D7_1019900	0.00047639	0.0446483	-0.150411	-0.185701
PF3D7_0807200	0.000485378	0.0446636	0.150758	0.118884
PF3D7_1417600	0.000495638	0.0447933	0.149682	0.111801
PF3D7_1442800	0.00054397	0.0482988	0.148617	0.116676
PF3D7_1361400	0.000580809	0.0504468	0.148551	0.115779
PF3D7_1006600	0.000588097	0.0504468	-0.147993	-0.175463
PF3D7_0521400	0.000613233	0.0517262	-0.147645	-0.187322
PF3D7_1423500	0.000659144	0.0531483	0.147353	0.105552
PF3D7_0624800	0.000659256	0.0531483	0.146803	0.123362
PF3D7_0315400	0.000661597	0.0531483	-0.146354	-0.183524
PF3D7_0515100	0.000673295	0.0532429	0.146557	0.113546
PF3D7_0805000	0.000752056	0.0560909	0.144722	0.122469
PF3D7_0312400	0.00075336	0.0560909	-0.144568	-0.189122
PF3D7_1247000	0.000763701	0.0560909	0.145348	0.104237
PF3D7_1217300	0.000775727	0.0560909	0.144759	0.0999297
PF3D7_1133700	0.000778166	0.0560909	0.144321	0.116669
PF3D7_1432000	0.000779329	0.0560909	-0.144436	-0.179103
PF3D7_1342800	0.000786891	0.0560909	-0.144724	-0.185838
PF3D7_1323800	0.000859326	0.0600517	0.143281	0.103095
PF3D7_0717200	0.000866187	0.0600517	-0.143452	-0.170534
PF3D7_0501400	0.000912759	0.0624253	0.142696	0.105807
PF3D7_1020300	0.000977064	0.065824	0.14281	0.107205
PF3D7_1247300	0.000988466	0.065824	0.142005	0.106272
PF3D7_0413400	0.00110007	0.0722848	0.141108	0.119413
PF3D7_1232100	0.00111405	0.0722848	-0.14017	-0.174345
PF3D7_0933700	0.00115096	0.0737342	-0.139775	-0.178541
PF3D7_0605100	0.00122089	0.0760992	0.138929	0.0982032
PF3D7_0526700	0.00123599	0.0760992	0.139165	0.115295
PF3D7_1429100	0.00124691	0.0760992	-0.138672	-0.160844
PF3D7_0526200	0.00124802	0.0760992	-0.139047	-0.177228
PF3D7_1015800	0.00129578	0.0771408	0.138716	0.0981636
PF3D7_0532200	0.00130379	0.0771408	0.138511	0.110036
PF3D7_1473700	0.00131083	0.0771408	0.138445	0.10945
PF3D7_1231800	0.00139991	0.0798621	0.137381	0.103483
PF3D7_0723700	0.00140784	0.0798621	-0.137694	-0.170645
PF3D7_1126600	0.00141564	0.0798621	-0.137116	-0.16395
PF3D7_1327100	0.00142019	0.0798621	0.137842	0.100976
PF3D7_1429800	0.00143978	0.0800741	0.137416	0.106616
PF3D7_1408800	0.0015316	0.0837352	0.137031	0.100701
PF3D7_1443500	0.00157595	0.0837352	-0.13642	-0.168007
PF3D7_1347300	0.00157905	0.0837352	0.135764	0.100737
PF3D7_1147900	0.00159783	0.0837352	0.136121	0.10182
PF3D7_0416300	0.00160174	0.0837352	-0.135587	-0.144246
PF3D7_0727700	0.00163638	0.0837352	0.136076	0.0920674
PF3D7_0107900	0.00163897	0.0837352	0.136056	0.10217
PF3D7_0915500	0.00164083	0.0837352	0.135915	0.0939889
PF3D7_0809200	0.00165452	0.0837352	-0.135938	-0.171502
PF3D7_1347100	0.00173563	0.086609	0.13559	0.0944141
PF3D7_1318000	0.00174553	0.086609	0.134762	0.106906
PF3D7_0626300	0.00178671	0.0868119	0.134594	0.096211
PF3D7_0812900	0.00180542	0.0868119	0.134463	0.106643
PF3D7_1462900	0.00181504	0.0868119	0.134295	0.112252
PF3D7_0322200	0.00183869	0.0868119	0.134608	0.100474
PF3D7_1352100	0.0018421	0.0868119	-0.134085	-0.151804
PF3D7_1122900	0.00185253	0.0868119	-0.133889	-0.161086
PF3D7_0511100	0.00187072	0.0868595	0.133643	0.0957172
PF3D7_0424700	0.00194068	0.0885834	0.133081	0.0976332
PF3D7_1037200	0.00195284	0.0885834	0.133969	0.104014
PF3D7_1145900	0.00197207	0.0885834	-0.133594	-0.168513
PF3D7_1017300	0.00199003	0.0885834	-0.133107	-0.160952
PF3D7_1147000	0.00199536	0.0885834	0.134071	0.106127
PF3D7_0828200	0.00207751	0.0913978	-0.13256	-0.16833
PF3D7_1128400	0.00209487	0.0913978	-0.132209	-0.178138
PF3D7_0113900	0.00214505	0.092787	-0.13203	-0.168404
PF3D7_1245300	0.00218572	0.0937451	-0.13179	-0.165261
PF3D7_0729200	0.00223941	0.0952408	0.132463	0.113199
PF3D7_1225100	0.00226404	0.095486	-0.131705	-0.168589
PF3D7_0512800	0.00229773	0.0955793	-0.131149	-0.147772
PF3D7_1429900	0.00230403	0.0955793	-0.131358	-0.183791
PF3D7_0906500	0.00239405	0.0960214	-0.130864	-0.1717
PF3D7_1004500	0.00239706	0.0960214	-0.131091	-0.170574
PF3D7_0820400	0.00240565	0.0960214	0.130559	0.0921331
PF3D7_1366900	0.00240939	0.0960214	0.130903	0.0950133
PF3D7_1467700	0.00240955	0.0960214	0.130538	0.0964521
PF3D7_1415000	0.00249694	0.0984583	-0.130199	-0.176173
PF3D7_1313400	0.00254923	0.0984583	-0.12993	-0.155933
PF3D7_1467300	0.0025598	0.0984583	0.129997	0.0877687
PF3D7_1335000	0.00257954	0.0984583	-0.130261	-0.166446
PF3D7_0523000	0.00258607	0.0984583	0.129744	0.0900989
PF3D7_1222000	0.00258742	0.0984583	0.129858	0.0920586
PF3D7_1346600	0.00260698	0.098462	-0.12976	-0.160188
PF3D7_0500700	0.00272007	0.100659	0.130055	0.102159
PF3D7_0402000	0.00272847	0.100659	-0.129286	-0.158745
PF3D7_0310800	0.00274565	0.100659	-0.129084	-0.159896
PF3D7_1015600	0.00275005	0.100659	-0.128705	-0.149214
PF3D7_0934400	0.00280167	0.100659	-0.12882	-0.170155
PF3D7_0922200	0.00280832	0.100659	0.128432	0.0967341
PF3D7_0907400	0.0028171	0.100659	-0.128391	-0.158203
PF3D7_0622900	0.00283153	0.100659	0.128443	0.102674
PF3D7_1307600	0.00284416	0.100659	-0.128504	-0.163362
PF3D7_1466400	0.00291392	0.101884	0.128544	0.1051
PF3D7_1450900	0.00292811	0.101884	0.12848	0.0996448
PF3D7_1405100	0.00293915	0.101884	-0.128192	-0.152483
PF3D7_0931300	0.00298669	0.102827	0.1281	0.0993663
PF3D7_1312700	0.00305806	0.103653	-0.127551	-0.16068
PF3D7_1307500	0.00307005	0.103653	-0.128215	-0.164047
PF3D7_1302100	0.0030721	0.103653	-0.127373	-0.162123
PF3D7_1140200	0.00311763	0.104492	-0.127772	-0.151541
PF3D7_1222100	0.00317637	0.105761	0.127287	0.0904296
PF3D7_0936700	0.00324306	0.106815	0.127487	0.0787273
PF3D7_0410900	0.00325025	0.106815	0.127219	0.0916963
PF3D7_1416300	0.00329104	0.107458	0.126581	0.100368
PF3D7_1320100	0.00332945	0.107904	0.12678	0.102545
PF3D7_0322400	0.00334734	0.107904	0.126122	0.0989945
PF3D7_0816400	0.00340894	0.109194	-0.12588	-0.157434
PF3D7_1212100	0.003497	0.11131	0.12554	0.0952932
PF3D7_1004800	0.00360479	0.114024	-0.125251	-0.15605
PF3D7_1318800	0.0036919	0.115751	-0.125164	-0.153381
PF3D7_1358000	0.00374638	0.115751	0.124967	0.0923609
PF3D7_1440700	0.00375011	0.115751	-0.12507	-0.156051
PF3D7_1358100	0.00378272	0.115751	0.124954	0.0908672
PF3D7_0210200	0.00379815	0.115751	-0.124667	-0.153386
PF3D7_0515400	0.00383947	0.115751	-0.124637	-0.167672
PF3D7_0218600	0.00384138	0.115751	-0.124399	-0.153639
PF3D7_1019800	0.00384237	0.115751	-0.124627	-0.144869
PF3D7_1321300	0.003867	0.115804	0.124195	0.0827423
PF3D7_1426100	0.00392602	0.11688	-0.124337	-0.151361
PF3D7_1437500	0.00399043	0.118103	-0.123887	-0.15608
PF3D7_0208600	0.00410124	0.120677	-0.123631	-0.161814
PF3D7_0510800	0.00416293	0.121784	0.124238	0.0978657
PF3D7_1436900	0.00421248	0.122525	0.123383	0.0915479
PF3D7_0312500	0.00458266	0.132531	-0.122007	-0.146303
PF3D7_0404000	0.00463077	0.133161	-0.121865	-0.159755
PF3D7_0816600	0.00467077	0.133552	-0.122086	-0.149317
PF3D7_1252600	0.00482112	0.137002	0.121651	0.0832032
PF3D7_0414600	0.00485532	0.137002	-0.120991	-0.155397
PF3D7_0523700	0.00487263	0.137002	0.121731	0.0861796
PF3D7_0808900	0.00491779	0.137158	-0.121377	-0.161999
PF3D7_1004200	0.00493586	0.137158	-0.120877	-0.14105
PF3D7_1413700	0.00498091	0.137158	-0.121201	-0.155571
PF3D7_0221000	0.00498658	0.137158	0.121411	0.0871696
PF3D7_0605500	0.00502111	0.137244	0.120687	0.0824278
PF3D7_1443900	0.00504393	0.137244	-0.121027	-0.154459
PF3D7_1478400	0.00512788	0.138782	0.121365	0.0927517
PF3D7_0614600	0.00523121	0.1398	0.120973	0.0672034
PF3D7_1326900	0.00524424	0.1398	0.120599	0.0862821
PF3D7_1339800	0.00527596	0.1398	-0.120741	-0.151018
PF3D7_1017700	0.00527601	0.1398	0.120403	0.0783553
PF3D7_1149000	0.00532515	0.140368	-0.120386	-0.150691
PF3D7_0310900	0.00539103	0.141368	-0.120328	-0.155584
PF3D7_0937000	0.00546011	0.141917	0.120488	0.0933312
PF3D7_1015100	0.00546804	0.141917	-0.119905	-0.148125
PF3D7_1214500	0.00557013	0.142894	0.120096	0.0666906
PF3D7_0103400	0.00557539	0.142894	-0.119191	-0.155314
PF3D7_1229000	0.00559699	0.142894	0.119247	0.0884802
PF3D7_0936800	0.00561863	0.142894	-0.119304	-0.15903
PF3D7_0724700	0.00564771	0.142915	0.119011	0.0754726
PF3D7_1120000	0.00569192	0.143318	0.119234	0.0860133
PF3D7_1219700	0.00575644	0.143794	0.119633	0.0844468
PF3D7_1450000	0.00576769	0.143794	-0.119271	-0.158218
PF3D7_1352800	0.00589256	0.145545	0.118859	0.0754643
PF3D7_1217100	0.00591791	0.145545	0.118468	0.0834512
PF3D7_0716800	0.00598274	0.145545	-0.118756	-0.156627
PF3D7_0204100	0.00598665	0.145545	-0.118087	-0.151311
PF3D7_0827800	0.00602785	0.145545	0.118429	0.0806235
PF3D7_1143400	0.0060339	0.145545	-0.117977	-0.145392
PF3D7_1149800	0.00603921	0.145545	0.119633	0.102425
PF3D7_1329400	0.0061379	0.146992	0.118065	0.0847431
PF3D7_1247600	0.00615736	0.146992	-0.118906	-0.158892
PF3D7_1404200	0.00629655	0.148422	0.1187	0.0862873
PF3D7_0507600	0.00630088	0.148422	-0.117695	-0.155035
PF3D7_0203300	0.00632068	0.148422	-0.117651	-0.154656
PF3D7_0625600	0.00633466	0.148422	0.11762	0.0853089
PF3D7_1412400	0.00638076	0.148422	0.117517	0.0853826
PF3D7_0930100	0.00639321	0.148422	-0.117818	-0.155129
PF3D7_1031300	0.0064642	0.148917	-0.117224	-0.155283
PF3D7_0513600	0.00650243	0.148917	-0.117033	-0.152845
PF3D7_1217900	0.00650282	0.148917	-0.117249	-0.140858
PF3D7_1451300	0.00654934	0.149307	0.117806	0.0842191
PF3D7_1341600	0.00675821	0.153378	0.116702	0.0800776
PF3D7_0932600	0.00686878	0.155192	-0.116255	-0.148448
PF3D7_0206700	0.00695127	0.156357	0.116193	0.0742986
PF3D7_1329700	0.00702148	0.156407	0.116265	0.0857191
PF3D7_1118100	0.00706913	0.156407	0.116061	0.076365
PF3D7_1406700	0.00709449	0.156407	-0.116117	-0.160162
PF3D7_0707800	0.00710501	0.156407	0.116204	0.0950474
PF3D7_0416400	0.00710799	0.156407	-0.115875	-0.148608
PF3D7_0706400	0.00717789	0.157261	-0.11595	-0.138184
PF3D7_0208800	0.00724848	0.158123	0.11581	0.0856103
PF3D7_1307700	0.00728676	0.158276	-0.11552	-0.147875
PF3D7_0920000	0.0073297	0.158444	0.115758	0.0889111
PF3D7_1458200	0.00735712	0.158444	0.115382	0.0794378
PF3D7_1230400	0.00742268	0.158868	-0.11601	-0.146929
PF3D7_1110200	0.00745942	0.158868	-0.115184	-0.139988
PF3D7_1340500	0.00748378	0.158868	0.11503	0.0870532
PF3D7_0728900	0.00752742	0.158868	0.114947	0.0890675
PF3D7_1434800	0.00753377	0.158868	-0.115041	-0.142385
PF3D7_1228000	0.00783616	0.163438	-0.114794	-0.138703
PF3D7_1131100	0.00784458	0.163438	-0.114565	-0.145989
PF3D7_1348400	0.00787498	0.163438	-0.114937	-0.142873
PF3D7_1344600	0.00790416	0.163438	0.114883	0.0806231
PF3D7_1206800	0.00791194	0.163438	0.114336	0.0800718
PF3D7_0416100	0.00800096	0.164605	-0.114068	-0.150497
PF3D7_1413100	0.00806017	0.165152	-0.114814	-0.148372
PF3D7_1467800	0.00814243	0.166165	0.114132	0.0729661
PF3D7_0622000	0.00826074	0.167902	0.113606	0.0874189
PF3D7_0813400	0.00837956	0.169636	0.113504	0.0853236
PF3D7_0615600	0.00841387	0.169652	0.113761	0.088191
PF3D7_1015000	0.00849626	0.170617	-0.113513	-0.141698
PF3D7_1021700	0.00852918	0.170617	-0.113141	-0.145685
PF3D7_1328000	0.00859099	0.171177	-0.113775	-0.144388
PF3D7_1442000	0.00873193	0.172604	-0.113008	-0.154707
PF3D7_1445800	0.00879462	0.172604	0.113325	0.0851919
PF3D7_0318100	0.00879657	0.172604	-0.112796	-0.14941
PF3D7_0215100	0.00881958	0.172604	-0.112862	-0.142521
PF3D7_1320200	0.00883312	0.172604	0.113156	0.075757
PF3D7_1226400	0.00898462	0.174488	-0.112906	-0.135962
PF3D7_1138000	0.00899851	0.174488	-0.112568	-0.152629
PF3D7_0416000	0.00927637	0.178711	-0.111914	-0.132245
PF3D7_0929300	0.00928687	0.178711	-0.112735	-0.156859
PF3D7_1033300	0.0094141	0.180473	-0.112113	-0.144853
PF3D7_1338000	0.00948966	0.180891	-0.111995	-0.150261
PF3D7_1027400	0.00950742	0.180891	0.111759	0.0743306
PF3D7_1035600	0.00964573	0.182202	-0.11165	-0.145324
PF3D7_1409800	0.00966277	0.182202	-0.11152	-0.140828
PF3D7_1041000	0.00968432	0.182202	-0.112325	-0.134235
PF3D7_0913900	0.00990083	0.182724	-0.11116	-0.141758
PF3D7_1349900	0.00991333	0.182724	0.110935	0.0803293
PF3D7_1017800	0.00993033	0.182724	0.11174	0.0726432
PF3D7_1124900	0.00993259	0.182724	-0.111009	-0.129326
PF3D7_1225000	0.00996823	0.182724	-0.111059	-0.13186
PF3D7_1012500	0.00998148	0.182724	0.110937	0.076684
PF3D7_1027900	0.0100551	0.182724	0.111137	0.0768178
PF3D7_0211200	0.0101155	0.182724	-0.111674	-0.152072
PF3D7_0726300	0.0101347	0.182724	0.110711	0.0647564
PF3D7_1214900	0.0101499	0.182724	-0.111205	-0.156334
PF3D7_1006500	0.0101831	0.182724	-0.111052	-0.158304
PF3D7_1036500	0.0101997	0.182724	-0.110411	-0.143627
PF3D7_0207400	0.0102326	0.182724	-0.110773	-0.138661
PF3D7_1250800	0.0102611	0.182724	-0.110527	-0.139362
PF3D7_1323600	0.0102791	0.182724	-0.110398	-0.152615
PF3D7_1407200	0.0103223	0.182724	-0.110747	-0.141653
PF3D7_0505400	0.0103258	0.182724	-0.110741	-0.153657
PF3D7_1018900	0.0107531	0.189108	0.110238	0.0792152
PF3D7_0210600	0.0107614	0.189108	-0.109716	-0.141471
PF3D7_0902500	0.0108042	0.189205	-0.110167	-0.145696
PF3D7_0918600	0.0108514	0.189376	-0.109897	-0.128222
PF3D7_1476300	0.0109414	0.18977	-0.109671	-0.138776
PF3D7_0621800	0.010949	0.18977	-0.10966	-0.140959
PF3D7_0106300	0.0110147	0.190258	0.109571	0.0754661
PF3D7_0501500	0.0110973	0.191031	-0.109256	-0.144406
PF3D7_1118300	0.0111969	0.192093	0.109122	0.0710598
PF3D7_0516200	0.0112791	0.19285	0.109113	0.0850639
PF3D7_0914200	0.0113456	0.193333	-0.108924	-0.147306
PF3D7_0829100	0.0114215	0.193551	-0.109026	-0.145794
PF3D7_1148800	0.0114348	0.193551	0.109211	0.0740858
PF3D7_1440800	0.0114909	0.193851	-0.109138	-0.144583
PF3D7_0501100	0.011532	0.193898	-0.109186	-0.145879
PF3D7_1252200	0.0116114	0.194588	0.109184	0.0725547
PF3D7_1428400	0.0116644	0.19483	0.109422	0.0786383
PF3D7_1132900	0.0117569	0.195109	-0.108589	-0.136638
PF3D7_0730400	0.0117666	0.195109	-0.108476	-0.14062
PF3D7_1427000	0.0117967	0.195109	0.10874	0.0635131
PF3D7_1346900	0.0118369	0.195135	0.108689	0.0625499
PF3D7_1200200	0.0118969	0.195488	0.10902	0.0736516
PF3D7_0718900	0.011967	0.195823	0.108828	0.0721136
PF3D7_1337000	0.0119947	0.195823	-0.10859	-0.126948
PF3D7_0802400	0.0120651	0.196339	-0.107997	-0.140761
PF3D7_0111400	0.0121976	0.197859	-0.108133	-0.134447
PF3D7_1348000	0.0123889	0.200321	0.108606	0.0686483
PF3D7_1456900	0.0124964	0.201318	0.107465	0.0818583
PF3D7_0107500	0.0125302	0.201318	0.107824	0.0779781
PF3D7_0623000	0.0126902	0.202623	-0.10743	-0.138014
PF3D7_1442300	0.0126914	0.202623	-0.107429	-0.13813
PF3D7_1117600	0.0127461	0.202856	0.107463	0.0505869
PF3D7_1209300	0.0128577	0.20356	-0.106933	-0.136146
PF3D7_0903100	0.0128708	0.20356	-0.107115	-0.14255
PF3D7_1245500	0.0129265	0.203803	-0.107249	-0.146302
PF3D7_0819700	0.0129812	0.204031	-0.107484	-0.140542
PF3D7_0609500	0.0130395	0.204253	0.107516	0.0776486
PF3D7_1364400	0.013076	0.204253	-0.106874	-0.134324
PF3D7_1320400	0.0131164	0.204253	-0.106926	-0.137237
PF3D7_1145200	0.0132603	0.20525	-0.106759	-0.14176
PF3D7_1041300	0.0132616	0.20525	-0.107056	-0.129462
PF3D7_1113500	0.0133703	0.206011	-0.106831	-0.132545
PF3D7_0402300	0.0133922	0.206011	-0.10641	-0.130304
PF3D7_1133400	0.0137607	0.211039	-0.10619	-0.153969
PF3D7_1400100	0.0138883	0.211729	-0.105754	-0.129293
PF3D7_0830700	0.0139073	0.211729	-0.106423	-0.14136
PF3D7_0624700	0.0139312	0.211729	0.106198	0.0668691
PF3D7_1403800	0.0140131	0.212285	-0.106009	-0.130641
PF3D7_1015900	0.0140516	0.212285	-0.10577	-0.146688
PF3D7_1454000	0.0143165	0.215643	-0.105481	-0.126648
PF3D7_0824400	0.0143754	0.215887	-0.10591	-0.14236
PF3D7_0518700	0.0144195	0.215909	0.105764	0.0750738
PF3D7_1406000	0.014512	0.216207	-0.105174	-0.139398
PF3D7_1303100	0.0145422	0.216207	-0.105337	-0.12901
PF3D7_0703500	0.0145676	0.216207	0.105213	0.0659341
PF3D7_1010700	0.0146391	0.216633	0.104942	0.0768283
PF3D7_0826100	0.0147865	0.217774	0.104787	0.0676977
PF3D7_1106300	0.0148023	0.217774	-0.105063	-0.13708
PF3D7_1233400	0.0149094	0.218715	0.104659	0.0701694
PF3D7_0510300	0.0149685	0.218801	0.105085	0.0710219
PF3D7_1405700	0.0150159	0.218801	-0.10484	-0.132569
PF3D7_1452700	0.0150534	0.218801	-0.104607	-0.150032
PF3D7_0307700	0.0151273	0.218801	-0.104531	-0.136444
PF3D7_1477700	0.0151402	0.218801	0.105202	0.0738309
PF3D7_0717800	0.0151747	0.218801	-0.104774	-0.130376
PF3D7_1029800	0.0153738	0.220485	-0.10457	-0.129684
PF3D7_1145400	0.0153787	0.220485	0.104468	0.0625113
PF3D7_0308100	0.0155121	0.221771	-0.10443	-0.126485
PF3D7_1467000	0.0155764	0.222063	0.104366	0.0688583
PF3D7_0934600	0.0156399	0.222341	0.104595	0.0710027
PF3D7_1106100	0.0158235	0.22384	-0.104023	-0.139218
PF3D7_1010000	0.0158338	0.22384	-0.104013	-0.129614
PF3D7_1468600	0.0159898	0.224805	0.104247	0.0730355
PF3D7_0523800	0.0159929	0.224805	0.103664	0.0695431
PF3D7_0716200	0.0160353	0.224805	0.103815	0.0712276
PF3D7_0513000	0.016127	0.225466	-0.103918	-0.124097
PF3D7_1143200	0.0161868	0.225679	-0.103475	-0.142693
PF3D7_1247400	0.016268	0.225833	-0.103492	-0.130411
PF3D7_1226800	0.0162871	0.225833	-0.103763	-0.131209
PF3D7_0313700	0.0164067	0.226869	-0.103551	-0.137151
PF3D7_0303900	0.0165332	0.226879	0.104111	0.0736695
PF3D7_0806100	0.0165465	0.226879	0.103611	0.0770396
PF3D7_1217200	0.0165789	0.226879	0.103387	0.0626423
PF3D7_0214200	0.0165867	0.226879	0.103188	0.0684458
PF3D7_1421200	0.0166634	0.226886	-0.103403	-0.134309
PF3D7_0205300	0.0167302	0.226886	0.103052	0.0644782
PF3D7_0417800	0.0167336	0.226886	-0.103337	-0.128839
PF3D7_1365700	0.0167665	0.226886	-0.103018	-0.135624
PF3D7_1420000	0.0171014	0.230295	0.102611	0.0638419
PF3D7_1334300	0.0171094	0.230295	-0.10289	-0.136397
PF3D7_1307200	0.0172376	0.231405	0.102581	0.0610531
PF3D7_0418600	0.0176639	0.236152	-0.102005	-0.137975
PF3D7_1002300	0.0176846	0.236152	0.102846	0.0654314
PF3D7_0932500	0.0177361	0.236217	0.102703	0.0603124
PF3D7_0403600	0.0179115	0.237689	-0.102739	-0.137457
PF3D7_1022500	0.0179406	0.237689	0.102043	0.0664521
PF3D7_0714600	0.0181117	0.237912	0.102177	0.0698449
PF3D7_1470600	0.0181473	0.237912	-0.101766	-0.128483
PF3D7_1239700	0.0181827	0.237912	-0.101641	-0.130722
PF3D7_0217400	0.0181828	0.237912	-0.10164	-0.131102
PF3D7_0814900	0.0181925	0.237912	-0.101821	-0.130588
PF3D7_0201900	0.018273	0.238349	0.101533	0.0683451
PF3D7_0629400	0.0184168	0.239608	-0.101815	-0.125477
PF3D7_1130500	0.0185885	0.240627	0.101477	0.0768957
PF3D7_1013200	0.0185902	0.240627	-0.101382	-0.11871
PF3D7_0314000	0.018679	0.240635	-0.101118	-0.133373
PF3D7_0709100	0.0188306	0.240635	0.101177	0.0583233
PF3D7_0702000	0.018844	0.240635	-0.101354	-0.141756
PF3D7_0424200	0.0188442	0.240635	-0.101165	-0.132734
PF3D7_1310400	0.0188862	0.240635	-0.101318	-0.127564
PF3D7_1206300	0.0189231	0.240635	-0.101005	-0.129701
PF3D7_1129400	0.0189683	0.240635	0.101248	0.0608665
PF3D7_0525700	0.0189849	0.240635	-0.101423	-0.145689
PF3D7_1038900	0.0190188	0.240635	0.101585	0.0778632
PF3D7_1409900	0.0192329	0.242737	-0.10112	-0.12732
PF3D7_1223000	0.0193822	0.244013	-0.100996	-0.119715
PF3D7_1247500	0.0195787	0.245876	-0.100928	-0.147275
PF3D7_0926700	0.0197549	0.247149	-0.100502	-0.122397
PF3D7_0712600	0.0197778	0.247149	-0.100483	-0.117608
PF3D7_0515200	0.0200496	0.247712	0.100638	0.0737372
PF3D7_1204300	0.0200663	0.247712	-0.100343	-0.131977
PF3D7_1407700	0.0200698	0.247712	0.100247	0.0663843
PF3D7_0532600	0.0201612	0.247712	-0.100549	-0.14384
PF3D7_0308300	0.0201832	0.247712	-0.0999708	-0.136361
PF3D7_0620300	0.0202429	0.247712	-0.100295	-0.128426
PF3D7_1432300	0.0202493	0.247712	-0.10029	-0.140071
PF3D7_0317300	0.0203275	0.247712	0.100228	0.0610186
PF3D7_0111500	0.0203484	0.247712	-0.0998395	-0.126527
PF3D7_1218600	0.0203553	0.247712	0.100206	0.0614517
PF3D7_0625300	0.0203612	0.247712	-0.100015	-0.131343
PF3D7_1453600	0.0204261	0.247905	0.100056	0.0622551
PF3D7_0728400	0.0205794	0.248196	-0.0997497	-0.131662
PF3D7_0721100	0.0205971	0.248196	-0.0996435	-0.140154
PF3D7_1409100	0.0206305	0.248196	-0.0998023	-0.132252
PF3D7_0728600	0.0206462	0.248196	-0.0996974	-0.134473
PF3D7_1414400	0.0207322	0.248483	-0.0994458	-0.140543
PF3D7_0418900	0.0208309	0.248483	0.0999248	0.0613469
PF3D7_0306400	0.020842	0.248483	-0.0998229	-0.129099
PF3D7_0604500	0.0209504	0.248483	0.0995531	0.0647127
PF3D7_0935400	0.021013	0.248483	-0.0999704	-0.128062
PF3D7_0623900	0.0210599	0.248483	0.0994686	0.0712484
PF3D7_1033800	0.021118	0.248483	-0.0995164	-0.128088
PF3D7_1401400	0.021126	0.248483	-0.10045	-0.12579
PF3D7_0933300	0.0211512	0.248483	-0.09977	-0.130805
PF3D7_1001300	0.0211611	0.248483	0.0994833	0.0686982
PF3D7_1109200	0.0213425	0.249578	-0.0992521	-0.120941
PF3D7_0935200	0.021353	0.249578	0.0993365	0.0607877
PF3D7_1430600	0.0214059	0.24962	-0.09902	-0.135718
PF3D7_1409700	0.0217162	0.252657	-0.0992468	-0.138778
PF3D7_0305800	0.0218963	0.254168	0.0988351	0.0541895
PF3D7_1246400	0.0219637	0.254367	-0.0986933	-0.138196
PF3D7_0932300	0.0223527	0.258281	-0.0984068	-0.123062
PF3D7_0622300	0.022473	0.259019	0.0985939	0.0750153
PF3D7_1123800	0.0225189	0.259019	0.0985605	0.0659545
PF3D7_0624300	0.022848	0.261768	0.0987843	0.0569997
PF3D7_0708200	0.0228784	0.261768	0.0981176	0.0623027
PF3D7_0913000	0.0229131	0.261768	-0.0982756	-0.118012
PF3D7_1446700	0.0230554	0.2628	-0.0981738	-0.131185
PF3D7_1329000	0.0232425	0.26423	-0.0977674	-0.130201
PF3D7_1124700	0.0232852	0.26423	-0.0979192	-0.128799
PF3D7_1326600	0.0234947	0.265031	-0.0976808	-0.129289
PF3D7_0414000	0.0234974	0.265031	-0.0976788	-0.132659
PF3D7_0607500	0.023513	0.265031	0.097668	0.0629613
PF3D7_1114900	0.023592	0.265331	0.0976127	0.0578135
PF3D7_1228800	0.0237316	0.266309	-0.0973347	-0.123877
PF3D7_0811700	0.0240926	0.269223	0.0979057	0.07043
PF3D7_1142100	0.024148	0.269223	0.0974098	0.0616287
PF3D7_1317400	0.0241728	0.269223	-0.0971213	-0.129671
PF3D7_1444500	0.024204	0.269223	0.09701	0.0607097
PF3D7_1148700	0.0243167	0.269884	0.0968437	0.0589085
PF3D7_1210100	0.0244223	0.270462	-0.0971321	-0.136396
PF3D7_1221700	0.0247089	0.272096	-0.0967586	-0.132628
PF3D7_0113200	0.0247683	0.272096	-0.0968087	-0.133529
PF3D7_0415900	0.0248729	0.272096	-0.0966491	-0.125769
PF3D7_0513400	0.0249006	0.272096	-0.0966306	-0.125793
PF3D7_0628700	0.0249119	0.272096	0.0968029	0.0641794
PF3D7_0910100	0.0249418	0.272096	0.0965137	0.057427
PF3D7_1108700	0.0249462	0.272096	-0.0965108	-0.127421
PF3D7_1224100	0.0250337	0.272314	-0.0973588	-0.152477
PF3D7_1210900	0.0251025	0.272314	0.0967665	0.0610919
PF3D7_0111900	0.0251276	0.272314	-0.0964801	-0.118689
PF3D7_1447300	0.0252183	0.272713	0.0964203	0.0506362
PF3D7_1404600	0.0252944	0.272953	0.0963703	0.0614127
PF3D7_0516000	0.0254639	0.274197	-0.0965284	-0.125612
PF3D7_0411700	0.0257394	0.276576	0.0965292	0.0620151
PF3D7_1123100	0.0258159	0.27681	0.09612	0.0511609
PF3D7_0928300	0.0259018	0.277143	0.0961541	0.0617808
PF3D7_1449800	0.0260817	0.278362	-0.0960385	-0.130021
PF3D7_1033400	0.0261746	0.278362	-0.0956234	-0.136728
PF3D7_1004900	0.0261806	0.278362	-0.0960648	-0.118731
PF3D7_0301800	0.0263678	0.279537	-0.0957669	-0.134119
PF3D7_0805700	0.0264016	0.279537	-0.095924	-0.130571
PF3D7_0616200	0.0264685	0.27966	-0.0961512	-0.133873
PF3D7_1463500	0.026653	0.281022	0.0958547	0.0583556
PF3D7_1025300	0.0269048	0.282511	-0.0952523	-0.114887
PF3D7_0902600	0.0269058	0.282511	-0.0955175	-0.128235
PF3D7_0419900	0.027152	0.284506	0.0950992	0.0590429
PF3D7_1003500	0.0273067	0.28527	-0.0951804	-0.123645
PF3D7_1444200	0.0273377	0.28527	-0.0955173	-0.136747
PF3D7_1206900	0.0276071	0.287489	0.0952626	0.0631374
PF3D7_1328400	0.027796	0.288717	-0.0947936	-0.128731
PF3D7_1460400	0.0278392	0.288717	0.0947675	0.0598968
PF3D7_0512700	0.0279362	0.288779	-0.0949737	-0.124259
PF3D7_1410300	0.0279592	0.288779	0.094783	0.0597594
PF3D7_0821800	0.0280451	0.289044	-0.0947313	-0.130901
PF3D7_0425200	0.0281358	0.289044	0.0949421	0.0597404
PF3D7_1113200	0.0281562	0.289044	-0.0945768	-0.125899
PF3D7_0904500	0.0286668	0.293689	-0.094361	-0.132422
PF3D7_0801800	0.0288439	0.294907	0.0944326	0.0509777
PF3D7_1031400	0.0289261	0.295151	-0.0947387	-0.138444
PF3D7_0220900	0.0290307	0.295262	0.0945883	0.0595065
PF3D7_1359800	0.0290536	0.295262	-0.0949319	-0.129871
PF3D7_1228600	0.0291285	0.295429	-0.093916	-0.136916
PF3D7_1211000	0.0291913	0.295474	0.0946722	0.0474607
PF3D7_0830800	0.029563	0.298101	0.0940142	0.0577013
PF3D7_1312300	0.0296054	0.298101	0.0941657	0.0706528
PF3D7_1340400	0.0297694	0.298101	0.0942482	0.0660455
PF3D7_0817900	0.029796	0.298101	-0.0936187	-0.134025
PF3D7_1129800	0.0297994	0.298101	0.09353	0.0619808
PF3D7_1330300	0.0298042	0.298101	-0.093701	-0.122958
PF3D7_1250300	0.0300049	0.299517	-0.0933268	-0.13376
PF3D7_1445700	0.030069	0.299566	-0.0934636	-0.132893
PF3D7_0102900	0.0304269	0.302535	-0.0932621	-0.12439
PF3D7_1121400	0.0305258	0.302648	0.0934675	0.0552967
PF3D7_1455700	0.0306508	0.302648	-0.0932236	-0.131268
PF3D7_0219500	0.0307791	0.302648	-0.093239	-0.136282
PF3D7_1109900	0.0307946	0.302648	-0.0935798	-0.119555
PF3D7_1227200	0.030811	0.302648	0.0931346	0.0639765
PF3D7_1244000	0.0308741	0.302648	-0.0932733	-0.12355
PF3D7_0406500	0.0308743	0.302648	0.0930131	0.0583702
PF3D7_0906700	0.0309166	0.302648	0.0933369	0.0692912
PF3D7_1363100	0.0311133	0.303538	0.093141	0.0658238
PF3D7_1359200	0.0311275	0.303538	-0.0930464	-0.130881
PF3D7_0516300	0.031435	0.305363	0.0927915	0.0542652
PF3D7_1121700	0.0314353	0.305363	0.0929644	0.0603213
PF3D7_0616300	0.0317371	0.306991	-0.0926274	-0.121561
PF3D7_1119500	0.0317414	0.306991	0.0925391	0.0681654
PF3D7_0503100	0.0317849	0.306991	-0.0925156	-0.127001
PF3D7_1460700	0.0318523	0.307056	-0.0924792	-0.123355
PF3D7_0109800	0.0320279	0.308162	0.0923849	0.0588389
PF3D7_0715000	0.0322295	0.308853	0.0921915	0.0586582
PF3D7_1479900	0.0322637	0.308853	-0.0925169	-0.114637
PF3D7_1411600	0.0323828	0.308853	-0.0921955	-0.123355
PF3D7_0614900	0.0324094	0.308853	-0.092096	-0.125505
PF3D7_1400600	0.0324572	0.308853	-0.0925002	-0.126787
PF3D7_0921000	0.0325082	0.308853	-0.0920436	-0.115776
PF3D7_0318500	0.0325676	0.308853	-0.0920976	-0.11708
PF3D7_1014000	0.0326193	0.308853	0.0927618	0.0603513
PF3D7_0305200	0.0326489	0.308853	0.0920547	0.0532168
PF3D7_1329300	0.0329832	0.309963	0.0920502	0.0605331
PF3D7_1469300	0.0329883	0.309963	-0.0919619	-0.113999
PF3D7_1323400	0.0331082	0.309963	-0.0918993	-0.116847
PF3D7_1249300	0.0331264	0.309963	-0.0920612	-0.129401
PF3D7_1015400	0.0331279	0.309963	-0.0922328	-0.12494
PF3D7_0802300	0.0331496	0.309963	-0.0917924	-0.124838
PF3D7_1324100	0.0332472	0.309963	-0.0917416	-0.128048
PF3D7_1427900	0.0332562	0.309963	-0.0920795	-0.129259
PF3D7_0519100	0.0335226	0.311316	0.0918553	0.0557667
PF3D7_0930000	0.0335244	0.311316	-0.0915982	-0.119083
PF3D7_0210700	0.0337254	0.312191	-0.0920088	-0.116514
PF3D7_0114900	0.0337568	0.312191	-0.0917346	-0.118242
PF3D7_0502100	0.0338322	0.312191	-0.0916959	-0.126328
PF3D7_1472900	0.0338654	0.312191	0.0914231	0.0549146
PF3D7_0809400	0.0340123	0.312503	-0.0914331	-0.119702
PF3D7_1222800	0.0340879	0.312503	0.0922567	0.0555343
PF3D7_0716100	0.0341321	0.312503	0.0913722	0.0701313
PF3D7_0919200	0.0341462	0.312503	-0.0911111	-0.126301
PF3D7_0402700	0.0342836	0.313194	-0.0916369	-0.110371
PF3D7_0614500	0.0343668	0.313388	-0.0912532	-0.129528
PF3D7_1012200	0.0345015	0.31405	-0.0913554	-0.113957
PF3D7_0818400	0.0346876	0.315063	0.0912617	0.0574052
PF3D7_0931600	0.0347815	0.315063	0.0917299	0.0476747
PF3D7_1108500	0.0347995	0.315063	-0.0910358	-0.133907
PF3D7_1421900	0.0351377	0.317079	0.0908674	0.0613939
PF3D7_0409800	0.0351475	0.317079	0.0909472	0.0585677
PF3D7_0822700	0.0353121	0.317997	0.0906127	0.0433335
PF3D7_1016300	0.0355387	0.31947	-0.0912657	-0.116133
PF3D7_0216900	0.0356995	0.320078	0.0908446	0.0591394
PF3D7_1304000	0.0357888	0.320078	-0.090463	-0.119449
PF3D7_1127600	0.0357992	0.320078	-0.090542	-0.12367
PF3D7_1450500	0.0358864	0.320078	-0.0903317	-0.128138
PF3D7_1102700	0.0359226	0.320078	0.0904819	0.0617895
PF3D7_0511500	0.036277	0.322135	0.0901427	0.0509186
PF3D7_0707300	0.0363875	0.322135	-0.0900061	-0.125671
PF3D7_1118200	0.0364062	0.322135	-0.090332	-0.1283
PF3D7_0424800	0.0364081	0.322135	-0.0902471	-0.128897
PF3D7_0511900	0.0367286	0.324261	0.0905155	0.0616005
PF3D7_0802200	0.0367764	0.324261	-0.0905776	-0.12003
PF3D7_0309100	0.0370616	0.325202	0.0901029	0.0515864
PF3D7_1441500	0.0371287	0.325202	0.0898198	0.0490625
PF3D7_0710300	0.0371408	0.325202	-0.0898976	-0.121331
PF3D7_0614100	0.0371816	0.325202	-0.0903842	-0.107965
PF3D7_0816700	0.0372465	0.325202	-0.0898477	-0.13102
PF3D7_1235700	0.0373214	0.325202	0.0903179	0.0509413
PF3D7_0508400	0.0374786	0.325202	-0.0901588	-0.120613
PF3D7_0503900	0.0375328	0.325202	-0.0898804	-0.115466
PF3D7_0102400	0.0376039	0.325202	0.0899311	0.0539971
PF3D7_0515600	0.0376636	0.325202	-0.0902414	-0.130607
PF3D7_1017100	0.0377639	0.325202	-0.0894387	-0.124546
PF3D7_0208300	0.0378508	0.325202	0.0897316	0.0460454
PF3D7_0831600	0.0379082	0.325202	0.0896212	0.050215
PF3D7_0719000	0.0379938	0.325202	-0.0895815	-0.114022
PF3D7_1469400	0.0380729	0.325202	-0.0894614	-0.121074
PF3D7_0521500	0.038076	0.325202	-0.08946	-0.13021
PF3D7_1215300	0.0381912	0.325202	-0.0894067	-0.128751
PF3D7_1229800	0.0381981	0.325202	-0.0891551	-0.116311
PF3D7_1337800	0.0382129	0.325202	-0.0893967	-0.128499
PF3D7_0317100	0.0382616	0.325202	0.0895409	0.0590021
PF3D7_0415600	0.0383268	0.325202	-0.0895109	-0.120542
PF3D7_0317200	0.0383867	0.325202	-0.0891509	-0.116636
PF3D7_0202500	0.0385438	0.325202	-0.0893276	-0.105284
PF3D7_0403300	0.0385484	0.325202	0.0891595	0.0547693
PF3D7_1236600	0.0385574	0.325202	0.0897405	0.0626294
PF3D7_1327300	0.0385725	0.325202	-0.0890658	-0.119664
PF3D7_1125800	0.0386768	0.325202	-0.0892667	-0.132345
PF3D7_1023100	0.0386824	0.325202	-0.0891811	-0.117299
PF3D7_1410600	0.0388401	0.32574	0.0893588	0.0504591
PF3D7_0521200	0.0388751	0.32574	0.0895947	0.0508228
PF3D7_1303900	0.0392692	0.328498	0.0891639	0.0526509
PF3D7_1115900	0.0393539	0.328664	0.0889593	0.0496867
PF3D7_0421100	0.0394811	0.329183	0.0891516	0.0631113
PF3D7_0732400	0.0397206	0.330498	-0.0888775	-0.113171
PF3D7_0627400	0.0397695	0.330498	-0.0887728	-0.11739
PF3D7_1137700	0.0401435	0.333059	0.088772	0.0599626
PF3D7_1025500	0.0403043	0.333658	0.0886179	0.0594926
PF3D7_1432800	0.0404637	0.333658	-0.0883826	-0.115459
PF3D7_1103200	0.040466	0.333658	-0.0882176	-0.124676
PF3D7_0716900	0.0404793	0.333658	-0.0888732	-0.11422
PF3D7_1333100	0.0406685	0.334096	0.0887063	0.0543423
PF3D7_0615500	0.0406746	0.334096	0.0883723	0.0401675
PF3D7_1471200	0.040865	0.334096	-0.0880432	-0.115424
PF3D7_0203000	0.0408915	0.334096	-0.0882775	-0.114887
PF3D7_1125300	0.0409329	0.334096	-0.0882594	-0.113744
PF3D7_0613200	0.040952	0.334096	-0.088582	-0.125928
PF3D7_0111200	0.0409946	0.334096	-0.0881505	-0.119798
PF3D7_1035100	0.0411094	0.334114	-0.0881826	-0.115642
PF3D7_0904000	0.0411288	0.334114	-0.0878473	-0.119278
PF3D7_1459500	0.0412007	0.334161	0.0887238	0.0521449
PF3D7_0936200	0.0414737	0.335837	-0.0881072	-0.122493
PF3D7_0320500	0.0416237	0.336513	-0.0877155	-0.132933
PF3D7_0703800	0.0418518	0.337285	0.0881093	0.0591324
PF3D7_1228400	0.041904	0.337285	0.0877585	0.054318
PF3D7_1253000	0.0420049	0.337285	-0.0879614	-0.126371
PF3D7_0503200	0.0420908	0.337285	-0.0879247	-0.113338
PF3D7_1363400	0.0420951	0.337285	0.0875144	0.0567612
PF3D7_0903300	0.0421767	0.337285	-0.087561	-0.121921
PF3D7_0220200	0.0422284	0.337285	-0.0877021	-0.122243
PF3D7_0204800	0.0422986	0.337285	0.0875093	0.0461755
PF3D7_0321900	0.0423189	0.337285	0.0875821	0.0468369
PF3D7_1446200	0.0423892	0.337314	0.0875524	0.0527152
PF3D7_0719400	0.0425117	0.337758	-0.0878281	-0.127092
PF3D7_0209200	0.0426151	0.338049	-0.0874571	-0.134302
PF3D7_0512100	0.0426957	0.338158	-0.0876682	-0.11953
PF3D7_0728500	0.0430372	0.340315	-0.087443	-0.123154
PF3D7_0110500	0.0431072	0.340315	-0.0871699	-0.118194
PF3D7_1366000	0.0431791	0.340315	0.0875474	0.0494804
PF3D7_0728800	0.0432623	0.340315	-0.0871863	-0.113316
PF3D7_1129900	0.0433042	0.340315	-0.0871689	-0.118843
PF3D7_1475300	0.0434968	0.341298	0.0872516	0.053702
PF3D7_1446800	0.0436144	0.341691	0.0873555	0.0416716
PF3D7_1116100	0.0438203	0.34195	-0.0867943	-0.117781
PF3D7_0822200	0.043821	0.34195	0.0868746	0.0587246
PF3D7_1446100	0.0438673	0.34195	-0.0869364	-0.111213
PF3D7_0300900	0.0439507	0.34195	-0.0870643	-0.123595
PF3D7_0810300	0.0440593	0.34195	-0.0866965	-0.116256
PF3D7_0404800	0.04413	0.34195	-0.0866676	-0.129389
PF3D7_0104400	0.0441466	0.34195	0.0868219	0.057212
PF3D7_0406000	0.0441879	0.34195	-0.0867244	-0.116917
PF3D7_1404800	0.0444303	0.342366	-0.0868681	-0.115214
PF3D7_1111900	0.0444349	0.342366	0.0872747	0.0559
PF3D7_1419100	0.0444794	0.342366	0.0866864	0.0545094
PF3D7_0517100	0.0445123	0.342366	0.0865122	0.0532292
PF3D7_1238500	0.044682	0.34315	-0.0866849	-0.123945
PF3D7_1322700	0.0449553	0.344214	0.0868992	0.0456597
PF3D7_0802100	0.0450007	0.344214	-0.0863153	-0.105117
PF3D7_1230700	0.0450246	0.344214	0.0865467	0.0507219
PF3D7_1218100	0.0451635	0.344755	0.0865716	0.0578592
PF3D7_1217800	0.0453866	0.34513	0.0861609	0.0441152
PF3D7_1354100	0.0454695	0.34513	-0.0862079	-0.114825
PF3D7_0804900	0.0456337	0.34513	-0.0862227	-0.114807
PF3D7_1473500	0.0456522	0.34513	0.0861352	0.0620708
PF3D7_0414800	0.0456632	0.34513	-0.086778	-0.128716
PF3D7_0425000	0.0456789	0.34513	0.0862851	0.0501472
PF3D7_1244500	0.04569	0.34513	0.086523	0.0431885
PF3D7_1354200	0.0458543	0.345855	-0.0862155	-0.131162
PF3D7_0916200	0.0459709	0.346219	-0.0863304	-0.11805
PF3D7_0107000	0.0460461	0.34627	-0.0863815	-0.125404
PF3D7_1203200	0.0461483	0.346523	0.0860192	0.0491831
PF3D7_1224300	0.0468677	0.350616	0.0858177	0.045285
PF3D7_1328600	0.0468722	0.350616	-0.0856564	-0.128888
PF3D7_1444700	0.0469692	0.350616	0.0858583	0.0492826
PF3D7_1331800	0.0470367	0.350616	-0.0855132	-0.11839
PF3D7_0518000	0.0470699	0.350616	0.0855004	0.0480939
PF3D7_1127300	0.0471366	0.350616	0.0863598	0.0663053
PF3D7_0723900	0.0471861	0.350616	0.0860155	0.0399507
PF3D7_1445300	0.0472761	0.350616	0.0857394	0.0474645
PF3D7_0411100	0.0473169	0.350616	0.0860457	0.0508899
PF3D7_0522800	0.0473942	0.350675	0.0854547	0.0525051
PF3D7_0621000	0.0477725	0.352408	-0.0855484	-0.113204
PF3D7_1144200	0.0477816	0.352408	-0.0854651	-0.123701
PF3D7_1431000	0.0478372	0.352408	-0.0855236	-0.116205
PF3D7_1242700	0.0479627	0.352819	-0.0853164	-0.118426
PF3D7_0807300	0.0482323	0.354287	-0.085214	-0.117074
PF3D7_0522200	0.0483628	0.35473	0.0849278	0.0471472
PF3D7_1432400	0.0485266	0.355102	-0.0851026	-0.113361
PF3D7_1034800	0.0486001	0.355102	0.0851541	0.0378416
PF3D7_0819500	0.0486239	0.355102	-0.0851452	-0.121388
PF3D7_0626700	0.0488774	0.355424	-0.0852886	-0.113287
PF3D7_1403900	0.0489054	0.355424	-0.085519	-0.111756
PF3D7_1213600	0.04904	0.355424	-0.0848308	-0.118754
PF3D7_1222500	0.0490546	0.355424	-0.0848253	-0.112723
PF3D7_0612900	0.0490757	0.355424	0.0852141	0.0555111
PF3D7_0624900	0.049169	0.355424	0.0853393	0.0449245
PF3D7_1213200	0.0492368	0.355424	-0.085074	-0.120636
PF3D7_0409600	0.0492986	0.355424	-0.0845774	-0.108674
PF3D7_1200900	0.0493604	0.355424	-0.0852675	-0.111787
PF3D7_0417100	0.0493703	0.355424	-0.0849447	-0.112861
PF3D7_0532900	0.0496938	0.356756	-0.0848245	-0.104314
PF3D7_1344000	0.0497293	0.356756	0.0846533	0.0439846
PF3D7_0520800	0.0497668	0.356756	0.0846395	0.0621765
PF3D7_1361100	0.0499347	0.356991	0.0846563	0.0539411
