# Supplementary material for: The origins of malaria artemisinin resistance defined by a genetic and transcriptomic background
Source: Nat Commun. 2018 Dec 4;9:5158. doi: 10.1038/s41467-018-07588-x (PMC6279830; doi:10.1038/s41467-018-07588-x)
Supplement: Supplementary file 14 — Supplementary_ Data 11 [file 41467_2018_7588_MOESM14_ESM.xlsx]

## Sheet: TWAS.w
Supplementary Data 11. Transcriptome-wide association study (TWAS) of artemisinin resistance in w-GMS parasites (p-value<0.05).
GeneID	Pvalue	FDR (Benjamini & Hochberg correction)	Spearman's rho
PF3D7_0720700	4.4e-06	0.0222906	0.300742
PF3D7_1459400	1.46e-05	0.0369585	0.285097
PF3D7_1329500	2.38e-05	0.0393091	0.278777
PF3D7_1206800	3.27e-05	0.0393091	0.272969
PF3D7_1038700	4.06e-05	0.0393091	0.270976
PF3D7_1352000	4.66e-05	0.0393091	-0.26834
PF3D7_1419800	5.67e-05	0.0409709	-0.265408
PF3D7_1133600	6.74e-05	0.0426169	0.262778
PF3D7_0527600	7.58e-05	0.0426169	0.260423
PF3D7_1133500	0.000129772	0.0621744	0.252605
PF3D7_0310200	0.000135135	0.0621744	-0.252513
PF3D7_1324700	0.000151276	0.0638008	0.24962
PF3D7_1231800	0.000197844	0.0770221	0.245298
PF3D7_1244200	0.000296078	0.0893856	0.23866
PF3D7_1451000	0.000297301	0.0893856	0.239635
PF3D7_0402200	0.000297354	0.0893856	-0.238588
PF3D7_0805200	0.000300248	0.0893856	-0.23947
PF3D7_1246300	0.000523658	0.147235	0.228952
PF3D7_1466400	0.000639309	0.167704	0.226449
PF3D7_0516300	0.000662731	0.167704	0.224335
PF3D7_1138500	0.000745681	0.167825	0.222727
PF3D7_1467900	0.000846576	0.167825	-0.220455
PF3D7_1456000	0.000850936	0.167825	-0.220845
PF3D7_0505100	0.000886224	0.167825	0.219629
PF3D7_1412400	0.000891418	0.167825	0.219524
PF3D7_1238600	0.000900165	0.167825	-0.219827
PF3D7_0827800	0.000901869	0.167825	0.219793
PF3D7_1402700	0.000976054	0.167825	0.218835
PF3D7_1438000	0.000976945	0.167825	0.217387
PF3D7_1116200	0.00101601	0.167825	0.217146
PF3D7_0703700	0.00104618	0.167825	-0.217085
PF3D7_1231600	0.00109722	0.167825	0.216685
PF3D7_0935500	0.00110467	0.167825	-0.217038
PF3D7_1126700	0.00118717	0.167825	-0.214283
PF3D7_0201700	0.00119723	0.167825	0.215068
PF3D7_0105200	0.0011996	0.167825	-0.21409
PF3D7_0313800	0.00122694	0.167825	-0.213673
PF3D7_1133700	0.00128093	0.170599	0.212873
PF3D7_0614400	0.00133878	0.173628	0.212049
PF3D7_1411000	0.00137228	0.173628	-0.211126
PF3D7_0301300	0.00144336	0.175611	-0.210639
PF3D7_1433500	0.00145794	0.175611	0.209992
PF3D7_1327100	0.00149205	0.175611	0.210939
PF3D7_1135000	0.00160183	0.180935	0.210054
PF3D7_1028400	0.00160879	0.180935	-0.209048
PF3D7_1363400	0.00170846	0.187967	0.207902
PF3D7_1400200	0.00179199	0.192963	0.207444
PF3D7_1103600	0.00195933	0.203011	0.206635
PF3D7_1214800	0.00200296	0.203011	0.205294
PF3D7_1135900	0.00200564	0.203011	0.204816
PF3D7_1425300	0.00238879	0.233159	-0.201403
PF3D7_0716200	0.00243252	0.233159	0.200606
PF3D7_1322000	0.00261661	0.233159	-0.199604
PF3D7_0903000	0.00263248	0.233159	-0.199924
PF3D7_0910100	0.00269762	0.233159	0.198562
PF3D7_0805500	0.00270348	0.233159	0.198519
PF3D7_0625600	0.00271312	0.233159	0.200657
PF3D7_0205100	0.0027198	0.233159	-0.199274
PF3D7_1027200	0.00283395	0.233159	0.198015
PF3D7_1225800	0.00286678	0.233159	0.197351
PF3D7_1352800	0.00293726	0.233159	0.196866
PF3D7_1134800	0.00294313	0.233159	0.196826
PF3D7_0622900	0.00305129	0.233159	0.196103
PF3D7_0318800	0.00311304	0.233159	0.197438
PF3D7_1429800	0.00321768	0.233159	0.195463
PF3D7_1225700	0.00325014	0.233159	0.194832
PF3D7_0512400	0.0032556	0.233159	0.194798
PF3D7_0507300	0.00326852	0.233159	-0.194718
PF3D7_1122800	0.00328099	0.233159	0.194641
PF3D7_1459000	0.00340046	0.233159	0.193493
PF3D7_1372000	0.00341226	0.233159	0.194273
PF3D7_1129800	0.00344654	0.233159	0.193644
PF3D7_0715000	0.00346993	0.233159	0.193932
PF3D7_0724200	0.00347327	0.233159	0.193487
PF3D7_1200600	0.00353317	0.233159	-0.193564
PF3D7_0526800	0.00354371	0.233159	0.193079
PF3D7_0622200	0.00357539	0.233159	0.193748
PF3D7_1456900	0.00361684	0.233159	0.193512
PF3D7_1417600	0.00370881	0.233159	0.19173
PF3D7_1408700	0.00372454	0.233159	0.192063
PF3D7_0522200	0.00373165	0.233159	0.192024
PF3D7_1226000	0.00389898	0.23479	-0.191545
PF3D7_0201500	0.00390763	0.23479	-0.191079
PF3D7_0523000	0.00396962	0.23479	0.190339
PF3D7_1430200	0.00397905	0.23479	-0.191126
PF3D7_0612500	0.00398972	0.23479	0.192346
PF3D7_0805700	0.00409597	0.238272	-0.19011
PF3D7_1332700	0.00432378	0.244239	0.188989
PF3D7_1335000	0.00438076	0.244239	-0.188717
PF3D7_0906100	0.00448502	0.244239	-0.189059
PF3D7_0417800	0.00455627	0.244239	-0.18957
PF3D7_0519200	0.00457128	0.244239	-0.188244
PF3D7_0523500	0.00461778	0.244239	0.18762
PF3D7_1144200	0.00467586	0.244239	-0.186949
PF3D7_1001900	0.00474956	0.244239	0.187443
PF3D7_1402900	0.00478628	0.244239	0.18687
PF3D7_1310800	0.00481798	0.244239	0.187142
PF3D7_0907100	0.00490299	0.244239	0.186774
PF3D7_1022200	0.0049311	0.244239	-0.186244
PF3D7_1474000	0.00493991	0.244239	0.186616
PF3D7_1361100	0.00496968	0.244239	0.185673
PF3D7_1423000	0.00498065	0.244239	0.186034
PF3D7_1464500	0.00501352	0.244239	-0.185895
PF3D7_1021700	0.00501894	0.244239	-0.186281
PF3D7_1421800	0.00511253	0.246424	0.187974
PF3D7_0310100	0.00521103	0.246927	-0.185487
PF3D7_1368200	0.0053125	0.246927	0.184268
PF3D7_0203000	0.00534657	0.246927	-0.184942
PF3D7_0216800	0.00539913	0.246927	-0.184735
PF3D7_0213800	0.00541001	0.246927	0.185511
PF3D7_1016400	0.00542745	0.246927	-0.184218
PF3D7_1239400	0.0055054	0.246927	0.185138
PF3D7_1239200	0.00551329	0.246927	-0.183482
PF3D7_1477700	0.00570784	0.253113	-0.183955
PF3D7_0522700	0.00581374	0.253113	-0.183155
PF3D7_0115200	0.00582321	0.253113	0.183933
PF3D7_0504100	0.00587426	0.253113	-0.183745
PF3D7_1024600	0.00590147	0.253113	-0.183014
PF3D7_1403600	0.00605966	0.257714	-0.181865
PF3D7_0215700	0.00614681	0.258377	0.182361
PF3D7_1253000	0.00617736	0.258377	-0.181452
PF3D7_0814500	0.00623194	0.258524	0.180866
PF3D7_0727600	0.0062914	0.258868	-0.181457
PF3D7_0110800	0.0064186	0.259762	-0.180626
PF3D7_1038800	0.00644474	0.259762	0.180936
PF3D7_0305100	0.00648475	0.259762	-0.180404
PF3D7_1008900	0.00651844	0.259762	-0.18069
PF3D7_0302500	0.00669669	0.261754	-0.179708
PF3D7_1221700	0.00672711	0.261754	-0.180403
PF3D7_0509800	0.00676859	0.261754	-0.179476
PF3D7_1331100	0.00677531	0.261754	0.179062
PF3D7_1135400	0.00688877	0.264122	0.179093
PF3D7_1466800	0.00696249	0.264645	0.179652
PF3D7_0305800	0.00703801	0.264645	0.17902
PF3D7_1121700	0.0070593	0.264645	0.17935
PF3D7_1306100	0.00721674	0.26737	-0.178471
PF3D7_1126300	0.00723765	0.26737	0.178408
PF3D7_0304500	0.00730519	0.267645	-0.178204
PF3D7_1116300	0.00735086	0.267645	0.177675
PF3D7_1368900	0.00740961	0.267857	0.178286
PF3D7_0415100	0.00753951	0.26834	0.177119
PF3D7_1239500	0.00754573	0.26834	-0.177885
PF3D7_0807200	0.00763189	0.26834	0.177634
PF3D7_1335300	0.00766249	0.26834	0.176376
PF3D7_0111800	0.00779067	0.26834	-0.176787
PF3D7_0513300	0.00782362	0.26834	-0.175919
PF3D7_1369500	0.00786242	0.26834	0.176584
PF3D7_1450500	0.00789982	0.26834	-0.176479
PF3D7_0613700	0.00790016	0.26834	-0.176869
PF3D7_0109800	0.00818029	0.27482	0.176095
PF3D7_0317400	0.00819951	0.27482	-0.174883
PF3D7_0925300	0.00830392	0.276488	-0.175372
PF3D7_0719300	0.00836073	0.27656	0.174452
PF3D7_1319100	0.00844834	0.27689	0.175766
PF3D7_1350000	0.00848012	0.27689	0.174904
PF3D7_1249600	0.008538	0.276992	-0.174752
PF3D7_0718100	0.00864812	0.277548	-0.174853
PF3D7_0618000	0.00866482	0.277548	-0.173658
PF3D7_1422100	0.00879384	0.279857	0.174092
PF3D7_0830400	0.00886923	0.279857	-0.173901
PF3D7_0313100	0.0089278	0.279857	-0.174138
PF3D7_0204900	0.00895809	0.279857	-0.174839
PF3D7_0220800	0.00905857	0.28126	-0.173427
PF3D7_0107200	0.0092013	0.283009	0.173459
PF3D7_0828600	0.00922674	0.283009	-0.173013
PF3D7_0914300	0.00931358	0.283494	0.172802
PF3D7_1233700	0.00946763	0.283494	-0.172432
PF3D7_0516000	0.00949531	0.283494	-0.171987
PF3D7_0410900	0.00950049	0.283494	0.171974
PF3D7_0220600	0.0095612	0.283494	-0.171831
PF3D7_0628800	0.00964208	0.283494	-0.172019
PF3D7_0103300	0.00966387	0.283494	0.17159
PF3D7_1116400	0.00972276	0.283494	0.172211
PF3D7_1228700	0.00977115	0.283494	-0.172099
PF3D7_0823500	0.00984579	0.283494	0.171168
PF3D7_1120300	0.00989164	0.283494	0.17144
PF3D7_0815500	0.0099394	0.283494	-0.172093
PF3D7_1012800	0.00997076	0.283494	-0.171259
PF3D7_1304200	0.0102135	0.288685	-0.171855
PF3D7_1015500	0.0103651	0.288685	-0.171134
PF3D7_1448500	0.0105732	0.288685	-0.169548
PF3D7_1448400	0.0105775	0.288685	-0.169913
PF3D7_0404500	0.0106273	0.288685	0.16906
PF3D7_1022000	0.0106363	0.288685	0.169786
PF3D7_0111300	0.0106821	0.288685	-0.169314
PF3D7_0212100	0.0107523	0.288685	0.169538
PF3D7_0618900	0.0108774	0.288685	-0.169273
PF3D7_1239700	0.0110399	0.288685	-0.16856
PF3D7_0208100	0.0110859	0.288685	-0.168465
PF3D7_1331700	0.0111077	0.288685	0.168791
PF3D7_1120900	0.0111208	0.288685	-0.169138
PF3D7_1343100	0.011157	0.288685	-0.169063
PF3D7_0823300	0.0111752	0.288685	-0.168652
PF3D7_0618600	0.0112249	0.288685	-0.1693
PF3D7_1414100	0.0112298	0.288685	0.16854
PF3D7_0530200	0.0112399	0.288685	-0.169269
PF3D7_0515700	0.0113299	0.288685	-0.168708
PF3D7_0914800	0.0113869	0.288685	-0.168592
PF3D7_1352500	0.0114466	0.288685	0.168099
PF3D7_0917600	0.0114476	0.288685	0.168845
PF3D7_1325500	0.0114883	0.288685	-0.167645
PF3D7_0703400	0.0115223	0.288685	0.16721
PF3D7_0215300	0.0116833	0.291278	0.167626
PF3D7_0408800	0.0117689	0.291973	0.168202
PF3D7_0504200	0.0119677	0.295457	-0.167069
PF3D7_0424300	0.0121276	0.29795	-0.166393
PF3D7_1214600	0.0122673	0.29851	0.166128
PF3D7_1344100	0.0122683	0.29851	0.166126
PF3D7_1001700	0.0123292	0.298555	0.166011
PF3D7_0312300	0.0127613	0.307067	0.165941
PF3D7_0813700	0.0128021	0.307067	-0.165866
PF3D7_1318100	0.0128702	0.307246	-0.16501
PF3D7_1019500	0.0131791	0.31203	-0.164095
PF3D7_1410300	0.0132546	0.31203	0.164322
PF3D7_1249000	0.013332	0.31203	0.164186
PF3D7_1001000	0.0133665	0.31203	-0.164487
PF3D7_0501400	0.0134459	0.31203	0.164348
PF3D7_0806600	0.0134707	0.31203	0.164669
PF3D7_0705100	0.0135022	0.31203	0.164981
PF3D7_0420200	0.0137264	0.315059	-0.164591
PF3D7_1146600	0.0137578	0.315059	-0.163447
PF3D7_1239900	0.0138218	0.315099	0.163698
PF3D7_1040500	0.0138842	0.315103	0.164688
PF3D7_1111600	0.0139575	0.315176	0.163107
PF3D7_1477100	0.0141031	0.315176	0.163222
PF3D7_1038100	0.0141471	0.315176	0.163148
PF3D7_0610500	0.0141604	0.315176	0.162767
PF3D7_1106300	0.0141988	0.315176	-0.163062
PF3D7_0315400	0.01427	0.315373	-0.162944
PF3D7_0605100	0.0145576	0.318845	0.163193
PF3D7_0407900	0.0145733	0.318845	-0.162087
PF3D7_1449400	0.0146161	0.318845	-0.162375
PF3D7_1025600	0.0147078	0.319468	-0.162226
PF3D7_1454800	0.014848	0.321136	0.161643
PF3D7_1124000	0.0149796	0.322603	0.162149
PF3D7_1129100	0.0150979	0.323411	-0.161246
PF3D7_0730900	0.0151788	0.323411	-0.161119
PF3D7_0716700	0.0152738	0.323411	0.161326
PF3D7_1229800	0.0154874	0.323411	-0.160639
PF3D7_1452600	0.0155454	0.323411	0.16055
PF3D7_1436200	0.0156894	0.323411	-0.159977
PF3D7_1455400	0.0157825	0.323411	-0.160188
PF3D7_0402400	0.0157938	0.323411	-0.160524
PF3D7_0321600	0.0158082	0.323411	-0.160149
PF3D7_1450800	0.0158559	0.323411	0.161505
PF3D7_1037500	0.0159573	0.323411	-0.160277
PF3D7_0412000	0.0159665	0.323411	-0.160977
PF3D7_1128900	0.0160307	0.323411	-0.160167
PF3D7_1338700	0.0160702	0.323411	-0.160108
PF3D7_1028800	0.0160918	0.323411	-0.159372
PF3D7_0525800	0.016128	0.323411	-0.160021
PF3D7_0500100	0.0161458	0.323411	0.16035
PF3D7_0707800	0.0162668	0.323411	-0.16017
PF3D7_1032400	0.0163474	0.323411	-0.159696
PF3D7_0717600	0.0164858	0.323411	-0.160203
PF3D7_1308500	0.0165238	0.323411	-0.159437
PF3D7_1212500	0.0165251	0.323411	0.159084
PF3D7_1126600	0.0166173	0.323411	-0.159654
PF3D7_1332900	0.0166529	0.323411	0.158898
PF3D7_0220200	0.0166991	0.323411	-0.158831
PF3D7_1334300	0.0167312	0.323411	-0.159489
PF3D7_1406700	0.016761	0.323411	-0.158742
PF3D7_1334100	0.0168064	0.323411	-0.159027
PF3D7_1349200	0.0170092	0.326074	0.158387
PF3D7_1412100	0.0171576	0.327678	-0.15783
PF3D7_0918900	0.0175992	0.334573	0.157215
PF3D7_0810300	0.0176509	0.334573	-0.157838
PF3D7_1471400	0.0177845	0.335132	-0.157307
PF3D7_0608700	0.017939	0.335132	0.156752
PF3D7_1209300	0.0179693	0.335132	-0.157056
PF3D7_0800900	0.017972	0.335132	0.156707
PF3D7_1033900	0.0180115	0.335132	0.157345
PF3D7_1202200	0.0180801	0.335178	-0.156906
PF3D7_1428800	0.0182238	0.335621	0.157759
PF3D7_1358100	0.0183012	0.335621	0.157304
PF3D7_0322700	0.0183584	0.335621	0.156533
PF3D7_1250900	0.0184117	0.335621	-0.156463
PF3D7_1002600	0.0184881	0.335621	-0.156707
PF3D7_1418200	0.0185959	0.335621	-0.156565
PF3D7_0819700	0.0186968	0.335621	-0.156087
PF3D7_1468200	0.0187188	0.335621	0.156058
PF3D7_1104800	0.0187361	0.335621	-0.156728
PF3D7_1114100	0.0187723	0.335621	0.155646
PF3D7_1000100	0.0189676	0.335621	0.156079
PF3D7_0414700	0.0189995	0.335621	-0.156384
PF3D7_1308800	0.0190637	0.335621	0.155611
PF3D7_1246700	0.0190977	0.335621	-0.155226
PF3D7_1330800	0.019103	0.335621	-0.156251
PF3D7_1411100	0.0191651	0.335621	-0.15687
PF3D7_1103800	0.0195494	0.337688	-0.155681
PF3D7_0817600	0.0195953	0.337688	-0.154595
PF3D7_0922600	0.0196293	0.337688	0.155235
PF3D7_0318100	0.0197327	0.337688	-0.155796
PF3D7_0419400	0.0197768	0.337688	-0.154708
PF3D7_0320500	0.0199015	0.337688	-0.154553
PF3D7_1308900	0.0200046	0.337688	0.154767
PF3D7_1470700	0.0200635	0.337688	-0.154353
PF3D7_0631900	0.0201353	0.337688	-0.154265
PF3D7_1337800	0.0201638	0.337688	-0.15423
PF3D7_0208800	0.020187	0.337688	0.154543
PF3D7_1409800	0.0202132	0.337688	-0.15417
PF3D7_1011600	0.0202302	0.337688	0.15449
PF3D7_0921200	0.0202359	0.337688	0.154142
PF3D7_0505000	0.0203133	0.337688	0.154048
PF3D7_0910200	0.020451	0.337688	0.15388
PF3D7_0309300	0.0204782	0.337688	0.153847
PF3D7_1141400	0.0204842	0.337688	-0.154523
PF3D7_1209800	0.0207568	0.341072	-0.154538
PF3D7_1470100	0.0212096	0.344324	-0.153315
PF3D7_0628300	0.0212141	0.344324	-0.15331
PF3D7_0824100	0.0212539	0.344324	-0.153263
PF3D7_1115200	0.0213933	0.344324	0.152762
PF3D7_0924900	0.0214183	0.344324	0.153753
PF3D7_0907200	0.0214639	0.344324	0.15268
PF3D7_1364100	0.0215219	0.344324	-0.152278
PF3D7_0112000	0.0216217	0.344324	0.152835
PF3D7_1215200	0.021628	0.344324	-0.152827
PF3D7_0901700	0.0216351	0.344324	-0.152482
PF3D7_0102800	0.0217498	0.344828	-0.152687
PF3D7_0102600	0.021874	0.344828	-0.152545
PF3D7_1472900	0.0218936	0.344828	0.152186
PF3D7_0525100	0.0219467	0.344828	-0.152125
PF3D7_1337100	0.0220572	0.344828	-0.152336
PF3D7_1322200	0.0220755	0.344828	-0.152315
PF3D7_1442500	0.0221639	0.345144	-0.151879
PF3D7_0908500	0.0222641	0.34564	-0.151766
PF3D7_1333800	0.0223372	0.345714	0.151684
PF3D7_1334900	0.0225964	0.347542	-0.151729
PF3D7_1233000	0.0226518	0.347542	0.152005
PF3D7_1476000	0.0226613	0.347542	0.151323
PF3D7_1313400	0.0228104	0.348771	-0.151829
PF3D7_0812300	0.0229297	0.34954	0.151697
PF3D7_0821700	0.0230571	0.350292	-0.150888
PF3D7_1200700	0.023224	0.350292	0.150706
PF3D7_0912800	0.0232268	0.350292	0.150372
PF3D7_0405900	0.0232971	0.350292	-0.150296
PF3D7_0604700	0.0233568	0.350292	-0.150563
PF3D7_0822900	0.0233996	0.350292	-0.150186
PF3D7_1430400	0.0234636	0.350292	-0.150448
PF3D7_1228200	0.0237089	0.352914	-0.150517
PF3D7_0300900	0.0238202	0.35353	-0.150399
PF3D7_0730400	0.0238908	0.353542	-0.149992
PF3D7_0509600	0.0240372	0.354671	-0.150169
PF3D7_0629500	0.0241365	0.355101	-0.150734
PF3D7_1118100	0.0242303	0.355449	0.150299
PF3D7_1235600	0.0243269	0.355833	-0.150198
PF3D7_1461900	0.0247206	0.36055	0.149457
PF3D7_1323600	0.0248887	0.360714	-0.148955
PF3D7_0626300	0.0249374	0.360714	0.148578
PF3D7_0504400	0.0249456	0.360714	-0.149226
PF3D7_0322300	0.025155	0.362595	-0.149013
PF3D7_0217100	0.025219	0.362595	-0.148619
PF3D7_1468100	0.0254813	0.365328	0.148356
PF3D7_1414400	0.0256752	0.367068	-0.14849
PF3D7_1246400	0.0257598	0.367241	-0.148406
PF3D7_0401300	0.0258997	0.368106	0.148597
PF3D7_0802100	0.025966	0.368106	-0.147875
PF3D7_1308700	0.0260488	0.368248	-0.148781
PF3D7_0511100	0.0261698	0.368929	0.14833
PF3D7_1359600	0.0263227	0.369811	-0.147852
PF3D7_0530300	0.0264532	0.369811	-0.148053
PF3D7_1134500	0.026536	0.369811	0.147319
PF3D7_0721100	0.0265624	0.369811	-0.147619
PF3D7_0815800	0.0266	0.369811	-0.147583
PF3D7_1357700	0.0266999	0.369811	0.147814
PF3D7_1433600	0.0268158	0.369811	-0.146726
PF3D7_0207100	0.0269108	0.369811	-0.146958
PF3D7_0719900	0.026994	0.369811	0.147204
PF3D7_1206300	0.0270998	0.369811	-0.147103
PF3D7_0723800	0.0271329	0.369811	-0.146747
PF3D7_1349300	0.0271425	0.369811	0.147063
PF3D7_1215100	0.0272148	0.369811	-0.146994
PF3D7_0526700	0.0272554	0.369811	0.146956
PF3D7_1021000	0.0273533	0.370148	-0.146539
PF3D7_0508900	0.027759	0.371574	-0.146159
PF3D7_0921000	0.0277847	0.371574	-0.146459
PF3D7_1353200	0.0279303	0.371574	0.146649
PF3D7_1138600	0.0279711	0.371574	0.146611
PF3D7_0506900	0.028045	0.371574	-0.146542
PF3D7_1343900	0.0281743	0.371574	0.145776
PF3D7_1351100	0.0281788	0.371574	0.145771
PF3D7_0928000	0.0283268	0.371574	-0.145316
PF3D7_1428000	0.0284583	0.371574	0.145516
PF3D7_0936700	0.0285372	0.371574	0.145444
PF3D7_1029800	0.0285643	0.371574	-0.145741
PF3D7_0401900	0.0286482	0.371574	0.145344
PF3D7_1041100	0.0287833	0.371574	0.145222
PF3D7_0214600	0.0288618	0.371574	-0.145472
PF3D7_0219500	0.0288676	0.371574	-0.145467
PF3D7_0527800	0.028924	0.371574	-0.144776
PF3D7_0322100	0.028993	0.371574	0.144714
PF3D7_1476900	0.0290268	0.371574	0.145647
PF3D7_1242800	0.0291537	0.371574	0.14521
PF3D7_1442800	0.0291887	0.371574	0.144858
PF3D7_0404000	0.0292113	0.371574	-0.145481
PF3D7_1117100	0.029268	0.371574	-0.145431
PF3D7_0703100	0.0293744	0.371574	-0.145014
PF3D7_0712300	0.0294342	0.371574	0.144322
PF3D7_1312700	0.0294776	0.371574	-0.144922
PF3D7_1427400	0.029514	0.371574	0.14489
PF3D7_0413500	0.0295406	0.371574	-0.144547
PF3D7_0811600	0.029607	0.371574	-0.144808
PF3D7_0506800	0.0296566	0.371574	0.144764
PF3D7_1316800	0.0296613	0.371574	0.14476
PF3D7_1321500	0.0297753	0.372082	-0.14434
PF3D7_1004200	0.0301511	0.375041	-0.144013
PF3D7_0320100	0.0301939	0.375041	0.144615
PF3D7_0715600	0.0302412	0.375041	-0.143935
PF3D7_1452700	0.0303686	0.375041	-0.144144
PF3D7_0628600	0.0304329	0.375041	0.14377
PF3D7_0424200	0.0304568	0.375041	-0.143749
PF3D7_0814100	0.0305908	0.375777	0.143634
PF3D7_1029900	0.0307436	0.37674	-0.143189
PF3D7_1314900	0.0310482	0.377893	0.143246
PF3D7_1312200	0.0311237	0.377893	0.143818
PF3D7_1021800	0.0311418	0.377893	-0.143167
PF3D7_1037200	0.0311461	0.377893	0.143799
PF3D7_1406300	0.0312111	0.377893	0.142794
PF3D7_1018900	0.0313543	0.378483	0.142988
PF3D7_0424500	0.0314094	0.378483	0.142942
PF3D7_1224500	0.0315127	0.378826	-0.14349
PF3D7_1245400	0.0316617	0.379715	-0.142732
PF3D7_0302700	0.0318442	0.380194	-0.142896
PF3D7_1319300	0.0320127	0.380194	0.142757
PF3D7_1240400	0.0320909	0.380194	0.142692
PF3D7_0109600	0.0321453	0.380194	0.142648
PF3D7_1226900	0.0322133	0.380194	-0.142909
PF3D7_1430600	0.0322908	0.380194	-0.141901
PF3D7_0804500	0.0325324	0.380194	-0.142017
PF3D7_0722100	0.0326171	0.380194	0.141948
PF3D7_0817900	0.0327778	0.380194	-0.142132
PF3D7_0508100	0.0327923	0.380194	-0.141806
PF3D7_0533000	0.0328904	0.380194	0.141727
PF3D7_0514400	0.0330258	0.380194	-0.141619
PF3D7_1416900	0.0330735	0.380194	-0.141894
PF3D7_1327400	0.0330929	0.380194	-0.141878
PF3D7_0915200	0.0331091	0.380194	0.141552
PF3D7_0615400	0.0331638	0.380194	-0.141197
PF3D7_0505500	0.0332892	0.380194	-0.142036
PF3D7_1113900	0.0333352	0.380194	0.142317
PF3D7_1364500	0.0333833	0.380194	0.141333
PF3D7_0829200	0.0333886	0.380194	-0.142274
PF3D7_0833500	0.0335762	0.380194	0.141808
PF3D7_0405700	0.033686	0.380194	-0.141406
PF3D7_1121300	0.0337241	0.380194	-0.142326
PF3D7_1414500	0.033731	0.380194	0.141058
PF3D7_1206900	0.0337822	0.380194	0.14133
PF3D7_1203400	0.0337878	0.380194	-0.14164
PF3D7_1254000	0.0337945	0.380194	0.14253
PF3D7_1448000	0.0338945	0.380194	0.141242
PF3D7_0918000	0.0340556	0.380194	-0.140804
PF3D7_1030900	0.0340616	0.380194	-0.141111
PF3D7_1455700	0.0340727	0.380194	-0.140791
PF3D7_1448800	0.0341134	0.380194	-0.141071
PF3D7_1233800	0.034208	0.380194	-0.140997
PF3D7_1456500	0.0342558	0.380194	-0.140648
PF3D7_1339100	0.0345051	0.381667	-0.140146
PF3D7_1133200	0.0345394	0.381667	-0.140429
PF3D7_1244400	0.0348966	0.384049	-0.140464
PF3D7_0522400	0.0349067	0.384049	-0.140146
PF3D7_1459600	0.0350727	0.384502	0.139712
PF3D7_0314000	0.0350998	0.384502	-0.140935
PF3D7_0204300	0.0360824	0.391337	0.139879
PF3D7_1403100	0.03611	0.391337	-0.139239
PF3D7_0715500	0.0361184	0.391337	-0.140164
PF3D7_1145100	0.0362165	0.391337	0.13916
PF3D7_0806300	0.0362492	0.391337	-0.139755
PF3D7_1449600	0.0362524	0.391337	0.138828
PF3D7_0209300	0.036265	0.391337	-0.139125
PF3D7_0531000	0.0365159	0.393206	0.139247
PF3D7_0501800	0.0368005	0.394277	-0.138731
PF3D7_1362900	0.0368103	0.394277	-0.138723
PF3D7_1102600	0.0369222	0.394277	0.138337
PF3D7_1302100	0.036927	0.394277	0.138638
PF3D7_1017500	0.0374693	0.397814	-0.138245
PF3D7_1465300	0.0375308	0.397814	0.139126
PF3D7_0409500	0.0376406	0.397814	-0.138122
PF3D7_1224200	0.0377437	0.397814	-0.138972
PF3D7_1326400	0.0378251	0.397814	0.138296
PF3D7_1372200	0.0378684	0.397814	-0.138572
PF3D7_1149000	0.0379824	0.397814	-0.137878
PF3D7_1212900	0.0380141	0.397814	-0.138468
PF3D7_1229000	0.0381022	0.397814	0.137793
PF3D7_0911900	0.0381077	0.397814	0.138094
PF3D7_0708900	0.0381228	0.397814	0.137475
PF3D7_1234800	0.0382049	0.39785	0.13772
PF3D7_0529600	0.0383136	0.398101	-0.137643
PF3D7_0917900	0.0383863	0.398101	0.137592
PF3D7_1216400	0.0388667	0.402258	0.137559
PF3D7_0626700	0.0390174	0.402994	-0.13715
PF3D7_1010600	0.0391789	0.403042	0.136736
PF3D7_1244000	0.0391813	0.403042	-0.137339
PF3D7_1479000	0.039372	0.403894	0.13782
PF3D7_1120800	0.0394966	0.403894	-0.137121
PF3D7_1001600	0.0396066	0.403894	-0.137045
PF3D7_1233900	0.0396913	0.403894	-0.136987
PF3D7_1372700	0.0398389	0.403894	0.13719
PF3D7_0525700	0.0398631	0.403894	-0.13748
PF3D7_0926600	0.0400283	0.403894	-0.136756
PF3D7_0523200	0.0400923	0.403894	0.136713
PF3D7_0626000	0.0403182	0.403894	0.136257
PF3D7_0930800	0.0403231	0.403894	-0.136859
PF3D7_1442400	0.0403615	0.403894	-0.13653
PF3D7_0415600	0.0404967	0.403894	-0.136438
PF3D7_1127300	0.0405235	0.403894	0.136724
PF3D7_0201200	0.0405609	0.403894	0.136698
PF3D7_0923800	0.0406078	0.403894	-0.136972
PF3D7_1135300	0.0406315	0.403894	0.136046
PF3D7_1457400	0.040708	0.403894	0.136296
PF3D7_1440100	0.0409782	0.403894	-0.136722
PF3D7_0205700	0.0410149	0.403894	0.13609
PF3D7_1147300	0.0410267	0.403894	-0.135781
PF3D7_1218600	0.0411285	0.403894	0.136014
PF3D7_0825900	0.0413445	0.403894	0.136173
PF3D7_1021900	0.0413793	0.403894	-0.136149
PF3D7_1249500	0.0414634	0.403894	-0.136094
PF3D7_0612200	0.0416064	0.403894	-0.135099
PF3D7_0614200	0.0416126	0.403894	0.135095
PF3D7_1440000	0.0416157	0.403894	-0.135691
PF3D7_1311200	0.0416362	0.403894	0.135677
PF3D7_0517100	0.0416696	0.403894	0.135057
PF3D7_1225100	0.0417323	0.403894	-0.135614
PF3D7_1368500	0.0418429	0.403894	0.135541
PF3D7_1234900	0.0419015	0.403894	-0.135502
PF3D7_1007900	0.0419366	0.403894	0.13518
PF3D7_1120600	0.0419775	0.403894	-0.135453
PF3D7_0924100	0.0421601	0.404449	-0.135634
PF3D7_1421000	0.0422729	0.404449	0.13556
PF3D7_0304600	0.0422749	0.404449	0.135258
PF3D7_0206200	0.0424328	0.405194	-0.135456
PF3D7_0513600	0.0427087	0.406338	-0.135277
PF3D7_1017100	0.0427132	0.406338	-0.134379
PF3D7_1434600	0.042833	0.406393	0.134598
PF3D7_1033300	0.0428796	0.406393	-0.135469
PF3D7_0826500	0.0432933	0.409546	0.134601
PF3D7_0303900	0.0439572	0.415051	0.134779
PF3D7_0722800	0.0440973	0.415598	0.13469
PF3D7_1304600	0.044221	0.415989	-0.134312
PF3D7_0911600	0.0444237	0.417121	-0.133591
PF3D7_1231200	0.0446989	0.418928	-0.134013
PF3D7_0308300	0.0447984	0.419085	-0.133358
PF3D7_0805600	0.0450256	0.420219	-0.133513
PF3D7_0604900	0.0451247	0.420219	-0.132863
PF3D7_0819200	0.0451688	0.420219	0.133424
PF3D7_1132000	0.0453796	0.420404	0.133
PF3D7_1122700	0.045417	0.420404	-0.133568
PF3D7_1476600	0.0454736	0.420404	-0.13265
PF3D7_0304300	0.0455258	0.420404	-0.1338
PF3D7_0937800	0.045604	0.420404	0.133752
PF3D7_1245500	0.0456924	0.420453	-0.133103
PF3D7_0616200	0.0458304	0.420958	-0.133613
PF3D7_1124600	0.0462282	0.423389	-0.133073
PF3D7_1366500	0.0463451	0.423389	-0.132707
PF3D7_0309000	0.0463461	0.423389	0.133299
PF3D7_1017300	0.0464952	0.423506	-0.132617
PF3D7_1009000	0.0465263	0.423506	-0.132598
PF3D7_1412900	0.046741	0.42377	0.132176
PF3D7_0832000	0.0469201	0.42377	-0.132362
PF3D7_1250100	0.0470369	0.42377	0.131709
PF3D7_1209900	0.0470732	0.42377	-0.131978
PF3D7_1028900	0.0473192	0.42377	-0.131542
PF3D7_0903200	0.0473554	0.42377	-0.131811
PF3D7_0521500	0.0473758	0.42377	-0.131509
PF3D7_0403100	0.047457	0.42377	-0.132337
PF3D7_1124300	0.0474683	0.42377	-0.131744
PF3D7_0319900	0.047578	0.42377	0.132265
PF3D7_0517500	0.0476267	0.42377	0.131651
PF3D7_1463900	0.0476279	0.42377	-0.131942
PF3D7_1108600	0.0476438	0.42377	0.131932
PF3D7_0522900	0.0477921	0.423809	0.131845
PF3D7_1321000	0.0478157	0.423809	0.132718
PF3D7_0528100	0.0479088	0.423892	0.131196
PF3D7_1148000	0.0481505	0.424731	-0.131344
PF3D7_0529400	0.0481753	0.424731	-0.131621
PF3D7_0215200	0.0482553	0.424731	0.131867
PF3D7_0406200	0.0483472	0.4248	-0.130941
PF3D7_0102500	0.0486098	0.426368	-0.131077
PF3D7_0906910	0.0487351	0.426728	0.131295
PF3D7_1232300	0.0490338	0.428601	-0.132005
PF3D7_0532200	0.0492152	0.429445	0.131019
PF3D7_0507500	0.0498161	0.43324	-0.130676
