# Supplementary material for: The origins of malaria artemisinin resistance defined by a genetic and transcriptomic background
Source: Nat Commun. 2018 Dec 4;9:5158. doi: 10.1038/s41467-018-07588-x (PMC6279830; doi:10.1038/s41467-018-07588-x)
Supplement: Supplementary file 15 — Supplementary Data 12 [file 41467_2018_7588_MOESM15_ESM.xlsx]

## Sheet: MPM
Supplementary Data 12. Functional enrichment analysis of TWAS results. Enriched pathways are defined at p-value<0.05 and FDR<0.24 in GSEA with either or both w-GMS and e-GMS parasites.
MPM pathways			e-GMS							w-GMS
GROUP	NAME	SIZE	ES	NES	NOM p-val	FDR q-val	FWER p-val	RANK AT MAX	LEADING EDGE	ES	NES	NOM p-val	FDR q-val	FWER p-val	RANK AT MAX	LEADING EDGE
UPR	Genes up and down regulated in response to er stress	91	0.274354	3.09534	0	0	0	1305	tags=53%, list=26%, signal=70%	0.138152	1.55542	0.0591966	0.317768	1	2983	tags=73%, list=59%, signal=173%
UPR	Proteasome-mediated proteolysis of ubiquinated proteins	85	0.105256	1.13536	0.301229	0.918345	1	4179	tags=93%, list=83%, signal=524%	0.165498	1.78133	0.0155945	0.218745	0.998	2093	tags=58%, list=41%, signal=97%
UPR	The atg8 and atg12 ubiquitin-like conjugation systems	6	-0.639367	-1.90764	0.00610998	0.122566	0.951	1830	tags=100%, list=36%, signal=156%	-0.297824	-0.911717	0.557411	0.820498	1	2713	tags=83%, list=54%, signal=179%
UPR	Models for ubiquitin -ub- chain amputation and trimming in regulating proteasomal degradation	16	-0.354621	-1.73897	0.0171756	0.223964	0.999	2324	tags=81%, list=46%, signal=150%	0.269128	1.32391	0.130435	0.523206	1	2437	tags=75%, list=48%, signal=144%
TRANSPORT	Subcellular location of adaptor proteins	25	-0.157609	-0.938527	0.51503	0.817962	1	1839	tags=52%, list=36%, signal=81%	0.313066	1.88908	0.0183299	0.168908	0.969	1459	tags=60%, list=29%, signal=84%
TRANSPORT	Genes coding for protein traffic related proteins	75	-0.0848134	-0.851227	0.645875	0.885332	1	1670	tags=41%, list=33%, signal=61%	0.216262	2.18662	0	0.0599444	0.386	1350	tags=48%, list=27%, signal=64%
TRANSLATION (ORGANELLE)	Translation in prokaryotes - a template for apicoplast and mitochondrion	53	-0.188634	-1.55817	0.0531309	0.408547	1	2303	tags=64%, list=46%, signal=116%	-0.275578	-2.376	0	0.014417	0.126	2727	tags=81%, list=54%, signal=174%
TRANSLATION (ORGANELLE)	Organellar ribosome assembly proteins and their predicted targeting	22	-0.352803	-2.00941	0.004	0.078062	0.812	2134	tags=77%, list=42%, signal=133%	-0.139268	-0.778974	0.726316	0.909499	1	3210	tags=77%, list=63%, signal=210%
TRANSLATION (ORGANELLE)	Genes coding for apicoplast ribosome subunits	22	-0.39151	-2.19443	0.00198413	0.0281633	0.36	2169	tags=82%, list=43%, signal=143%	-0.248246	-1.41084	0.114224	0.389092	1	3351	tags=91%, list=66%, signal=268%
TRANSLATION	Involvement of gtp-binding proteins and ribosomes in amino acid shortage	5	0.789755	2.20087	0	0.124789	0.359	1067	tags=100%, list=21%, signal=127%	0.54549	1.518	0.0625	0.325806	1	2302	tags=100%, list=45%, signal=183%
TRANSLATION	Components for ribosome assembly	131	0.152514	1.99463	0.00379507	0.249284	0.834	3265	tags=79%, list=65%, signal=218%	0.199661	2.67319	0	0.00958955	0.01	3303	tags=85%, list=65%, signal=238%
TRANSLATION	Maturation and export of 60s and 40s ribosomal subunits	91	0.114982	1.28808	0.162338	0.995389	1	3265	tags=76%, list=65%, signal=210%	0.179415	1.94923	0.00422833	0.140422	0.912	3056	tags=78%, list=60%, signal=193%
TRANSLATION	Signal recognition particle-mediated targeting of membrane and secretory proteins	12	0.179095	0.747578	0.804481	0.994191	1	3734	tags=92%, list=74%, signal=349%	0.526837	2.22293	0.00191939	0.0611461	0.316	2400	tags=100%, list=47%, signal=190%
TRANSLATION	Ribosomal structure	87	-0.325701	-3.53354	0	0	0	2104	tags=74%, list=42%, signal=124%	-0.156864	-1.70987	0.0162602	0.256959	1	3351	tags=82%, list=66%, signal=237%
TRANSCRIPTION/MRNA PROCESSING	Protein factors in pre-mrna 3--end processing	18	0.238582	1.20529	0.22179	0.941718	1	764	tags=39%, list=15%, signal=46%	0.340241	1.75208	0.0207039	0.230294	1	1376	tags=61%, list=27%, signal=84%
TRANSCRIPTION/MRNA PROCESSING	Chaperone-mediated modulation of nucleosome-histone interactions	15	-0.288506	-1.35582	0.113095	0.60922	1	907	tags=47%, list=18%, signal=57%	-0.544907	-2.50573	0	0.00526882	0.043	1975	tags=93%, list=39%, signal=153%
TRANSCRIPTION/MRNA PROCESSING	Rna binding proteins	185	-0.0393133	-0.620096	0.94902	0.987138	1	1396	tags=31%, list=28%, signal=42%	0.133476	2.0557	0.00197628	0.0826651	0.696	1482	tags=42%, list=29%, signal=57%
REDOX	Redox metabolism	35	-0.25376	-1.82471	0.00589391	0.166851	0.995	2196	tags=69%, list=43%, signal=120%	-0.21914	-1.56164	0.0486815	0.328782	1	1647	tags=54%, list=33%, signal=80%
REDOX	Compartmentation of redox metabolism	26	-0.332152	-2.02453	0.00408998	0.0730501	0.785	2611	tags=85%, list=52%, signal=174%	-0.265045	-1.60753	0.0423077	0.335502	1	1197	tags=50%, list=24%, signal=65%
PROTEIN EXPORT	Top ranked surface exposed proteins	132	-0.13095	-1.75193	0.0289256	0.215578	0.999	1656	tags=45%, list=33%, signal=66%	-0.124329	-1.63871	0.0363636	0.307674	1	1842	tags=48%, list=36%, signal=74%
POST TRANSLATION	Protein kinase g-dependent phosphorylation in schizonts	45	-0.232642	-1.80944	0.00610998	0.17176	0.998	2433	tags=71%, list=48%, signal=136%	-0.274003	-2.17098	0.00200803	0.0425923	0.463	651	tags=40%, list=13%, signal=45%
OTHERS	Pfwdr genes	80	0.124373	1.27131	0.200795	0.944332	1	1910	tags=50%, list=38%, signal=79%	0.203787	2.10469	0	0.0700008	0.572	3096	tags=81%, list=61%, signal=206%
OTHERS	Organellar distribution of translation components	12	-0.185037	-0.786874	0.760956	0.938835	1	3706	tags=92%, list=73%, signal=342%	-0.434393	-1.84733	0.0135397	0.157589	0.987	2447	tags=92%, list=48%, signal=177%
MOTILITY	Merozoite egress	6	-0.393867	-1.21479	0.207392	0.735066	1	3071	tags=100%, list=61%, signal=254%	-0.656775	-1.99033	0	0.100875	0.844	1742	tags=100%, list=34%, signal=152%
INTRACELLULAR TRAFFIC	Proteome of the parasitophorous vacuole	40	-0.231358	-1.70581	0.0299401	0.258948	0.999	2129	tags=65%, list=42%, signal=111%	-0.253749	-1.92423	0.00584795	0.121407	0.92	1637	tags=58%, list=32%, signal=84%
IMPORT INTO MITOCHONFRION	Import of proteins into the mitochondrion	29	-0.393352	-2.57384	0	0.0016974	0.015	1512	tags=69%, list=30%, signal=98%	-0.15679	-1.01675	0.438413	0.728581	1	3924	tags=93%, list=78%, signal=412%
DNA REPAIR/REPLICATION	Genes coding for enzymes-proteins involved in dna replication	64	-0.0649484	-0.611615	0.937864	0.986471	1	230	tags=11%, list=5%, signal=11%	-0.236689	-2.24023	0.00205761	0.0297266	0.305	1586	tags=55%, list=31%, signal=79%
DNA REPAIR/REPLICATION	Pre-replicative complex formation and transition to replication	22	0.0994696	0.561711	0.964427	0.988484	1	648	tags=23%, list=13%, signal=26%	-0.345054	-1.93016	0.0121951	0.122493	0.912	1943	tags=73%, list=38%, signal=118%
CYTOADHERENCE/INVASION	Structure of telomere and sub-telomeric regions	212	0.0585766	0.996055	0.436735	0.949056	1	4394	tags=92%, list=87%, signal=672%	0.111672	1.83273	0.0143737	0.184974	0.992	3301	tags=76%, list=65%, signal=209%
CYTOADHERENCE/INVASION	Role of the pfrh5-pfripr-cyrpa complex during invasion of erythrocytes	5	-0.347429	-0.977883	0.465074	0.793482	1	1281	tags=60%, list=25%, signal=80%	-0.744462	-2.03526	0.00408998	0.0817819	0.755	1298	tags=100%, list=26%, signal=134%
CYTOADHERENCE/INVASION	Domains of merozoite surface proteins	14	-0.283535	-1.29871	0.16996	0.619983	1	2185	tags=71%, list=43%, signal=125%	-0.408064	-1.82653	0.0158103	0.165233	0.99	1195	tags=64%, list=24%, signal=84%
CYTOADHERENCE/INVASION	Mspdbl and msp1 mediate merozoite invasion	10	-0.408592	-1.58452	0.0458015	0.382322	1	1986	tags=80%, list=39%, signal=131%	-0.469353	-1.80385	0.014	0.176715	0.997	1173	tags=70%, list=23%, signal=91%
CYTOADHERENCE/INVASION	Cgmp-pkg signalling in egress-invasion	11	-0.481746	-1.98772	0.0136986	0.0821436	0.851	1709	tags=82%, list=34%, signal=123%	-0.569847	-2.32717	0	0.0166109	0.172	804	tags=73%, list=16%, signal=86%
CYTOADHERENCE/INVASION	Model for merozoite invasion	8	-0.58725	-2.02532	0.0125523	0.0759558	0.782	1462	tags=88%, list=29%, signal=123%	-0.723728	-2.50632	0	0.00592742	0.043	1405	tags=100%, list=28%, signal=138%
CYTOADHERENCE/INVASION	Parasite invasion ligands and human erythrocyte receptors	9	-0.609198	-2.24586	0.0019802	0.0222351	0.257	1422	tags=89%, list=28%, signal=123%	-0.639681	-2.33317	0	0.0172809	0.164	1268	tags=89%, list=25%, signal=118%
CYTOADHERENCE/INVASION	Merozoite ligands their erythrocyte receptors	18	-0.52796	-2.738	0	0.000472032	0.003	1556	tags=83%, list=31%, signal=120%	-0.613656	-3.04975	0	0	0	1405	tags=89%, list=28%, signal=123%
CYTOADHERENCE/INVASION	Subcellular localization of proteins involved in invasion	84	-0.285112	-2.9856	0	0	0	1474	tags=57%, list=29%, signal=79%	-0.449116	-4.77012	0	0	0	1441	tags=73%, list=28%, signal=100%
CYTOADHERENCE/INVASION	Merozoite invasion-related	82	-0.338762	-3.5517	0	0	0	1462	tags=62%, list=29%, signal=86%	-0.504127	-5.26971	0	0	0	1441	tags=78%, list=28%, signal=107%
CYTOADHERENCE/INVASION	Rosette formation between normal and infected rbc	222	-0.0513983	-0.871691	0.616438	0.881802	1	3833	tags=81%, list=76%, signal=318%	0.109102	1.83456	0.0214425	0.19092	0.992	3301	tags=76%, list=65%, signal=208%
CHROMOSOME STRUCTURE	Proteins predicted to be involved in cell cycle regulatory network	54	-0.171904	-1.48086	0.0722892	0.470057	1	921	tags=35%, list=18%, signal=43%	-0.218938	-1.89052	0.00842105	0.1339	0.954	3216	tags=85%, list=64%, signal=231%
BROAD	Proteins of detergent-resistant membranes	132	-0.168719	-2.22991	0	0.0230397	0.287	2275	tags=61%, list=45%, signal=109%	-0.243254	-3.24218	0	0	0	2176	tags=67%, list=43%, signal=114%
BROAD	Location of lipid raft-associated proteins	40	-0.409231	-3.00734	0	0	0	1742	tags=75%, list=34%, signal=113%	-0.517984	-3.84296	0	0	0	1449	tags=80%, list=29%, signal=111%
AUTOPHAGY	Autophagy and autophagy-related pathways	16	-0.376697	-1.81719	0.0123457	0.169899	0.997	1580	tags=69%, list=31%, signal=100%	-0.220528	-1.07733	0.362705	0.652917	1	470	tags=31%, list=9%, signal=34%
AUTOPHAGY	The atg autophagic pathway	18	-0.40581	-2.083	0.00204499	0.0580146	0.651	2172	tags=83%, list=43%, signal=145%	-0.268491	-1.36101	0.130435	0.441212	1	2021	tags=67%, list=40%, signal=111%
GO database
GO:BP	GO-0000398-BP-Nuclear mrna splicing via spliceosome	13	-0.402429	-1.75898	0.014	0.218775	0.999	1084	tags=62%, list=21%, signal=78%	0.324226	1.42082	0.0957447	0.41637	1	3034	tags=92%, list=60%, signal=230%
GO:BP	GO-0006094-BP-Gluconeogenesis	5	-0.64379	-1.82581	0.0119522	0.170994	0.995	1807	tags=100%, list=36%, signal=155%	0.335166	0.922399	0.582061	0.806669	1	1341	tags=60%, list=26%, signal=82%
GO:BP	GO-0006096-BP-Glycolysis	20	-0.377663	-2.00605	0	0.0766549	0.818	2146	tags=80%, list=42%, signal=138%	0.142601	0.778127	0.740816	0.894407	1	3582	tags=85%, list=71%, signal=290%
GO:BP	GO-0006289-BP-Nucleotide-excision repair	9	-0.328517	-1.19417	0.234714	0.728161	1	2840	tags=89%, list=56%, signal=202%	0.488255	1.77873	0.0173077	0.213697	0.998	2031	tags=89%, list=40%, signal=148%
GO:BP	GO-0006886-BP-Intracellular protein transport	72	-0.0948169	-0.944368	0.487854	0.815547	1	1707	tags=43%, list=34%, signal=64%	0.219625	2.16518	0	0.0552005	0.431	2207	tags=65%, list=44%, signal=114%
GO:BP	GO-0000059-BP-Protein import into nucleus docking	6	-0.302077	-0.913832	0.570577	0.833946	1	1848	tags=67%, list=37%, signal=105%	0.680514	2.06738	0.00401606	0.0829398	0.668	1620	tags=100%, list=32%, signal=147%
GO:BP	GO-0006098-BP-Pentose-phosphate shunt	7	-0.235457	-0.756267	0.768463	0.940239	1	3149	tags=86%, list=62%, signal=227%	0.53146	1.7107	0.0220441	0.249564	1	2374	tags=100%, list=47%, signal=188%
GO:BP	GO-0020033-BP-Antigenic variation	136	0.0512004	0.67997	0.848861	0.985487	1	4138	tags=87%, list=82%, signal=463%	0.142008	1.90623	0.0122951	0.160704	0.962	3207	tags=77%, list=63%, signal=205%
GO:BP	GO-0006334-BP-Nucleosome assembly	12	-0.199346	-0.820743	0.672065	0.913169	1	3212	tags=83%, list=63%, signal=228%	-0.444345	-1.89659	0.0116732	0.13518	0.948	1975	tags=83%, list=39%, signal=136%
GO:BP	GO-0006614-BP-Srp-dependent cotranslational protein targeting to membrane	7	0.265532	0.883792	0.611554	0.948896	1	2995	tags=86%, list=59%, signal=210%	0.536605	1.7774	0.00811359	0.207867	0.998	1625	tags=86%, list=32%, signal=126%
GO:BP	GO-0006367-BP-Transcription initiation from rna polymerase ii promoter	6	-0.622552	-1.83501	0.0104603	0.167692	0.992	1915	tags=100%, list=38%, signal=161%	-0.282097	-0.868144	0.608611	0.862457	1	1949	tags=67%, list=39%, signal=108%
GO:BP	GO-0006446-BP-Regulation of translational initiation	9	0.314463	1.14125	0.305835	0.910646	1	1222	tags=56%, list=24%, signal=73%	0.474004	1.72947	0.0309478	0.242795	1	2103	tags=89%, list=42%, signal=152%
GO:BP	GO-0006260-BP-Dna replication	45	-0.10416	-0.829593	0.693227	0.914924	1	1278	tags=36%, list=25%, signal=47%	-0.340271	-2.67386	0	0.00146825	0.01	2343	tags=80%, list=46%, signal=148%
GO:BP	GO-0035556-BP-Intracellular signal transduction	12	0.300307	1.273	0.166329	0.973575	1	1435	tags=58%, list=28%, signal=81%	0.432412	1.83481	0.00601202	0.199383	0.992	768	tags=58%, list=15%, signal=69%
GO:BP	GO-0016192-BP-Vesicle-mediated transport	52	0.143108	1.23756	0.219008	0.932309	1	1910	tags=52%, list=38%, signal=83%	0.258696	2.15237	0.00389864	0.0548257	0.461	1623	tags=58%, list=32%, signal=84%
GO:BP	GO-0006412-BP-Translation	227	-0.118805	-2.05894	0.00198413	0.0644064	0.699	2169	tags=54%, list=43%, signal=91%	-0.0772219	-1.30942	0.164241	0.474791	1	3351	tags=74%, list=66%, signal=208%
GO:BP	GO-0030260-BP-Entry into host cell	12	-0.360269	-1.50852	0.068323	0.45864	1	1556	tags=67%, list=31%, signal=96%	-0.467766	-1.9691	0.00843882	0.107897	0.876	1435	tags=75%, list=28%, signal=104%
GO:BP	GO-0016567-BP-Protein ubiquitination	7	0.390186	1.26151	0.192229	0.912864	1	3088	tags=100%, list=61%, signal=256%	0.76949	2.44816	0	0.0307361	0.062	1171	tags=100%, list=23%, signal=130%
GO:BP	GO-0006817-BP-Phosphate ion transport	28	-0.29088	-1.83821	0.0137795	0.17029	0.991	706	tags=43%, list=14%, signal=50%	-0.276674	-1.8017	0.0063425	0.168095	0.997	1139	tags=50%, list=23%, signal=64%
GO:BP	GO-0006626-BP-Protein targeting to mitochondrion	8	-0.702553	-2.43252	0	0.00542325	0.054	1512	tags=100%, list=30%, signal=142%	-0.411711	-1.41692	0.095057	0.383425	1	2349	tags=88%, list=46%, signal=163%
GO:CC	GO-0005840-CC-Ribosome	125	-0.208783	-2.70161	0	0.000498267	0.004	2169	tags=63%, list=43%, signal=108%	-0.157977	-2.03813	0.00589391	0.0847655	0.751	3351	tags=82%, list=66%, signal=236%
GO:CC	GO-0020008-CC-Rhoptry	22	-0.482428	-2.72491	0	0.000560551	0.004	2401	tags=95%, list=47%, signal=181%	-0.581636	-3.23668	0	0	0	1441	tags=86%, list=28%, signal=120%
GO:CC	GO-0005744-CC-Mitochondrial inner membrane presequence translocase complex	5	-0.702136	-1.95676	0.002079	0.0943288	0.889	1512	tags=100%, list=30%, signal=142%	-0.53659	-1.50243	0.08125	0.331641	1	2349	tags=100%, list=46%, signal=186%
GO:CC	GO-0005829-CC-Cytosol	41	-0.296847	-2.24902	0	0.0231528	0.249	2214	tags=73%, list=44%, signal=129%	0.0937421	0.706505	0.831703	0.92876	1	1380	tags=37%, list=27%, signal=50%
GO:CC	GO-0015934-CC-Large ribosomal subunit	14	-0.487517	-2.23367	0	0.0234003	0.275	2240	tags=93%, list=44%, signal=166%	-0.106004	-0.469909	0.993724	0.994217	1	4527	tags=100%, list=89%, signal=945%
GO:CC	GO-0022625-CC-Cytosolic large ribosomal subunit	30	-0.35973	-2.34781	0	0.0106043	0.114	2240	tags=80%, list=44%, signal=143%	-0.142675	-0.917743	0.550813	0.814945	1	3332	tags=80%, list=66%, signal=233%
GO:CC	GO-0000151-CC-Ubiquitin ligase complex	8	0.424055	1.47262	0.0766208	0.967766	1	1652	tags=75%, list=33%, signal=111%	0.644444	2.19377	0.00194175	0.0653307	0.37	1171	tags=88%, list=23%, signal=114%
GO:CC	GO-0005786-CC-Signal recognition particle endoplasmic reticulum targeting	5	0.343908	0.965493	0.477228	0.935806	1	2309	tags=80%, list=46%, signal=147%	0.607555	1.72264	0.0371901	0.242857	1	976	tags=80%, list=19%, signal=99%
GO:CC	GO-0020002-CC-Host cell plasma membrane	143	0.0435478	0.60116	0.919565	0.980107	1	4138	tags=86%, list=82%, signal=458%	0.132104	1.81659	0.00994036	0.19568	0.993	3207	tags=76%, list=63%, signal=202%
GO:CC	GO-0020009-CC-Microneme	13	-0.278008	-1.19699	0.235741	0.732757	1	2880	tags=85%, list=57%, signal=196%	-0.501996	-2.2081	0.00203252	0.0355937	0.38	1360	tags=77%, list=27%, signal=105%
GO:CC	GO-0030131-CC-Clathrin adaptor complex	12	-0.220687	-0.94013	0.50823	0.818002	1	1839	tags=58%, list=36%, signal=91%	0.462616	1.95161	0.00625	0.147977	0.908	1459	tags=75%, list=29%, signal=105%
GO:CC	GO-0070258-CC-Inner membrane complex	19	-0.211956	-1.09253	0.344064	0.764838	1	1596	tags=53%, list=32%, signal=77%	-0.34865	-1.82571	0.012024	0.160417	0.991	2505	tags=84%, list=49%, signal=166%
GO:MF	GO-0003735-MF-Structural constituent of ribosome	135	-0.214382	-2.9001	0	0	0	2169	tags=64%, list=43%, signal=109%	-0.14186	-1.86917	0.012959	0.145001	0.967	3351	tags=80%, list=66%, signal=230%
GO:MF	GO-0004176-MF-Atp-dependent peptidase activity	5	-0.686867	-1.89224	0.00618557	0.128987	0.964	577	tags=80%, list=11%, signal=90%	-0.486353	-1.37073	0.105263	0.437586	1	2603	tags=100%, list=51%, signal=206%
GO:MF	GO-0015450-MF-P-p-bond-hydrolysis-driven protein transmembrane transporter activity	5	-0.631923	-1.75686	0.0330739	0.215771	0.999	1867	tags=100%, list=37%, signal=158%	0.303006	0.843052	0.657459	0.874556	1	3528	tags=100%, list=70%, signal=330%
GO:MF	GO-0003756-MF-Protein disulfide isomerase activity	5	0.414082	1.16591	0.247148	0.887691	1	942	tags=60%, list=19%, signal=74%	0.674209	1.87496	0.0102459	0.173619	0.977	639	tags=80%, list=13%, signal=91%
GO:MF	GO-0003887-MF-Dna-directed dna polymerase activity	15	-0.199802	-0.917527	0.561538	0.829497	1	3379	tags=87%, list=67%, signal=260%	-0.386128	-1.80195	0.014553	0.173059	0.997	1764	tags=73%, list=35%, signal=112%
GO:MF	GO-0008270-MF-Zinc ion binding	221	0.0783385	1.29906	0.171371	0.994971	1	2574	tags=58%, list=51%, signal=114%	0.137969	2.34784	0.00194175	0.036284	0.138	2835	tags=69%, list=56%, signal=151%
GO:MF	GO-0008565-MF-Protein transporter activity	26	-0.17441	-1.07334	0.364562	0.762333	1	1848	tags=54%, list=37%, signal=84%	0.296616	1.78163	0.0188679	0.226866	0.998	1620	tags=62%, list=32%, signal=90%
