# Supplementary material for: The origins of malaria artemisinin resistance defined by a genetic and transcriptomic background
Source: Nat Commun. 2018 Dec 4;9:5158. doi: 10.1038/s41467-018-07588-x (PMC6279830; doi:10.1038/s41467-018-07588-x)
Supplement: Supplementary file 16 — Supplementary Data 13 [file 41467_2018_7588_MOESM16_ESM.xlsx]

## Sheet: genetic.trans.BG
Supplementary Data 13. Artemisinin resistance associated eQTL linkages in e-GMS parasites.
Index	eQTL(SNP)	Target geneID	eQTL regulation	eQTL Pvalue	eQTL Qvalue	FDR(by permutation)	eQTL odds ratio	Minimum allele count	MAF	SNP type	SNP locus(geneid; left geneid|left gene strand|right geneid|right gene strand)	Description of altered gene or left gene	Description of right gene	Description of target gene	TWAS spearman's rho	TWAS p-value	TWAS FDR
Pf3D7_02_v3-790320|PF3D7_1372000	Pf3D7_02_v3-790320	PF3D7_1372000	distant trans	2.55812e-06	0.0362274	0.105154	2.05485	8	0.0197044	inter	PF3D7_0219800|-|PF3D7_0219900|+	Plasmodium exported protein (PHISTc), unknown function	Plasmodium exported protein, unknown function	Plasmodium exported protein (PHISTa)%2C unknown function	0.235183	4.57e-08	7.71e-05
Pf3D7_10_v3-370091|PF3D7_1372000	Pf3D7_10_v3-370091	PF3D7_1372000	distant trans	4.69292e-06	0.0385633	0.0370216	0.57912	43	0.0809793	intron	PF3D7_1008900	adenylate kinase		Plasmodium exported protein (PHISTa)%2C unknown function	0.235183	4.57e-08	7.71e-05
Pf3D7_14_v3-472166|PF3D7_1372000	Pf3D7_14_v3-472166	PF3D7_1372000	distant trans	2.93911e-06	0.0362274	0.10931	2.045	8	0.015873	inter	PF3D7_1411500|+|PF3D7_1411600|+	conserved Plasmodium protein, unknown function	GTP-binding protein, putative	Plasmodium exported protein (PHISTa)%2C unknown function	0.235183	4.57e-08	7.71e-05
Pf3D7_02_v3-562256|PF3D7_1372100	Pf3D7_02_v3-562256	PF3D7_1372100	distant trans	6.04107e-06	0.148924	0.150873	0.490258	7	0.012987	syn	PF3D7_0213900	conserved Plasmodium protein, unknown function		Plasmodium exported protein (PHISTb)%2C unknown function	0.213628	6.52e-07	0.00082462
Pf3D7_10_v3-370091|PF3D7_1203000	Pf3D7_10_v3-370091	PF3D7_1203000	distant trans	2.97601e-06	0.0733646	0.0241265	0.614918	43	0.0809793	intron	PF3D7_1008900	adenylate kinase		origin recognition complex subunit 1	0.199672	3.7e-06	0.00344245
Pf3D7_05_v3-207864|PF3D7_1327000	Pf3D7_05_v3-207864	PF3D7_1327000	distant trans	6.60676e-06	0.16287	0.047005	0.71915	25	0.0513347	intron	PF3D7_0504900	conserved protein, unknown function		conserved Plasmodium protein%2C unknown function	0.187641	1.2e-05	0.00508661
Pf3D7_02_v3-814605|PF3D7_1242600	Pf3D7_02_v3-814605	PF3D7_1242600	distant trans	1.28621e-07	0.00317077	0.00332779	1.43102	40	0.0945626	nsy	PF3D7_0220300	Plasmodium exported protein, unknown function		protein farnesyltransferase subunit alpha	0.184736	1.73e-05	0.00572539
Pf3D7_13_v3-1725259|PF3D7_1242600	Pf3D7_13_v3-1725259	PF3D7_1242600	distant trans	8.7711e-06	0.108113	0.0586522	1.26002	131	0.241252	nsy	PF3D7_1343700	kelch protein K13		protein farnesyltransferase subunit alpha	0.184736	1.73e-05	0.00572539
Pf3D7_03_v3-251222|PF3D7_0502600	Pf3D7_03_v3-251222	PF3D7_0502600	distant trans	7.78919e-06	0.0480048	0.0532446	0.640024	35	0.0666667	inter	PF3D7_0305100|-|PF3D7_0305200|+	conserved Plasmodium protein, unknown function	conserved Plasmodium protein, unknown function	conserved Plasmodium protein%2C unknown function	0.184847	1.81e-05	0.00572539
Pf3D7_10_v3-370091|PF3D7_0502600	Pf3D7_10_v3-370091	PF3D7_0502600	distant trans	4.32489e-06	0.0355391	0.0357737	0.64793	43	0.0809793	intron	PF3D7_1008900	adenylate kinase		conserved Plasmodium protein%2C unknown function	0.184847	1.81e-05	0.00572539
Pf3D7_10_v3-409963|PF3D7_0502600	Pf3D7_10_v3-409963	PF3D7_0502600	distant trans	1.24717e-06	0.0153726	0.0124792	0.607388	44	0.0814815	syn	PF3D7_1010200	DNA2/NAM7 helicase, putative		conserved Plasmodium protein%2C unknown function	0.184847	1.81e-05	0.00572539
Pf3D7_14_v3-83634|PF3D7_0502600	Pf3D7_14_v3-83634	PF3D7_0502600	distant trans	5.80674e-07	0.0143148	0.00665557	0.61526	41	0.0759259	syn	PF3D7_1402100	conserved Plasmodium protein, unknown function		conserved Plasmodium protein%2C unknown function	0.184847	1.81e-05	0.00572539
Pf3D7_07_v3-306045|PF3D7_0723500	Pf3D7_07_v3-306045	PF3D7_0723500	distant cis	9.41901e-06	0.107871	0.177889	0.58468	12	0.0230326	inter	PF3D7_0706300|+|PF3D7_0706400|-	conserved Plasmodium protein, unknown function	60S ribosomal protein L37	dynactin subunit 5%2C putative	0.183656	2.05e-05	0.0059014
Pf3D7_13_v3-106148|PF3D7_0723500	Pf3D7_13_v3-106148	PF3D7_0723500	distant trans	3.43389e-06	0.0846521	0.116376	0.633289	18	0.0335196	nsy	PF3D7_1301800	surface-associated interspersed protein 13.1 (SURFIN 13.1), pseudogene		dynactin subunit 5%2C putative	0.183656	2.05e-05	0.0059014
Pf3D7_06_v3-831420|PF3D7_0819600	Pf3D7_06_v3-831420	PF3D7_0819600	distant trans	5.03383e-06	0.0310235	0.0399334	1.32801	81	0.152542	nsy	PF3D7_0619800	conserved Plasmodium membrane protein, unknown function		conserved Plasmodium protein%2C unknown function	-0.182427	2.1e-05	0.0059014
Pf3D7_06_v3-905617|PF3D7_0819600	Pf3D7_06_v3-905617	PF3D7_0819600	distant trans	6.18242e-07	0.00762045	0.00748752	1.1463	228	0.472426	nsy	PF3D7_0622200	radical SAM protein, putative		conserved Plasmodium protein%2C unknown function	-0.182427	2.1e-05	0.0059014
Pf3D7_08_v3-303322|PF3D7_0819600	Pf3D7_08_v3-303322	PF3D7_0819600	distant cis	2.36905e-06	0.0194673	0.0178869	1.52792	30	0.056926	inter	PF3D7_0805300|-|PF3D7_0805400|-	conserved Plasmodium protein, unknown function	acetyltransferase, putative	conserved Plasmodium protein%2C unknown function	-0.182427	2.1e-05	0.0059014
Pf3D7_10_v3-370091|PF3D7_0819600	Pf3D7_10_v3-370091	PF3D7_0819600	distant trans	1.18003e-07	0.00290901	0.00332779	1.48372	43	0.0809793	intron	PF3D7_1008900	adenylate kinase		conserved Plasmodium protein%2C unknown function	-0.182427	2.1e-05	0.0059014
Pf3D7_09_v3-750925|PF3D7_1349600	Pf3D7_09_v3-750925	PF3D7_1349600	distant trans	8.1753e-06	0.100769	0.0557404	1.17467	116	0.247335	inter	PF3D7_0918200|-|PF3D7_0918300|-	50S ribosomal protein L3, apicoplast, putative	eukaryotic translation initiation factor 3 subunit F, putative	conserved Plasmodium protein%2C unknown function	-0.181366	2.43e-05	0.00612849
Pf3D7_11_v3-533160|PF3D7_1349600	Pf3D7_11_v3-533160	PF3D7_1349600	distant trans	7.56001e-06	0.100769	0.0519967	0.824262	60	0.110906	syn	PF3D7_1113800	conserved Plasmodium membrane protein, unknown function		conserved Plasmodium protein%2C unknown function	-0.181366	2.43e-05	0.00612849
Pf3D7_04_v3-266145|PF3D7_0404900	Pf3D7_04_v3-266145	PF3D7_0404900	local	2.42413e-07	0.00597596	0.00415973	0.73794	95	0.175926	nsy	PF3D7_0404800	conserved Plasmodium protein, unknown function		6-cysteine protein	-0.180794	2.49e-05	0.00612849
Pf3D7_14_v3-1943172|PF3D7_0404900	Pf3D7_14_v3-1943172	PF3D7_0404900	distant trans	6.33601e-06	0.0421134	0.153782	0.64126	17	0.0485714	inter	PF3D7_1447600|-|PF3D7_1447700|-	conserved Plasmodium protein, unknown function	conserved Plasmodium protein, unknown function	6-cysteine protein	-0.180794	2.49e-05	0.00612849
Pf3D7_14_v3-3175298|PF3D7_0404900	Pf3D7_14_v3-3175298	PF3D7_0404900	distant trans	6.83326e-06	0.0421134	0.157938	0.570977	8	0.0204082	inter	PF3D7_1477100|-|PF3D7_1477200|+	Plasmodium exported protein (hyp6), unknown function	Plasmodium exported protein (hyp15), unknown function	6-cysteine protein	-0.180794	2.49e-05	0.00612849
Pf3D7_14_v3-3240671|PF3D7_0404900	Pf3D7_14_v3-3240671	PF3D7_0404900	distant trans	4.6209e-06	0.0421134	0.133001	0.560372	14	0.027668	inter	PF3D7_1478700|-|PF3D7_1478800|-	Plasmodium exported protein, unknown function, pseudogene	Plasmodium exported protein, unknown function	6-cysteine protein	-0.180794	2.49e-05	0.00612849
Pf3D7_09_v3-309187|PF3D7_1209700	Pf3D7_09_v3-309187	PF3D7_1209700	distant trans	4.35873e-06	0.10014	0.129676	0.654664	24	0.046332	inter	PF3D7_0906200|-|PF3D7_0906300|+	conserved Plasmodium protein, unknown function	Maf-like protein, putative	conserved Plasmodium protein%2C unknown function	-0.180934	2.54e-05	0.00612849
Pf3D7_13_v3-1709827|PF3D7_1349200	Pf3D7_13_v3-1709827	PF3D7_1349200	distant cis	2.71794e-06	0.0670027	0.0216306	0.812793	35	0.0645756	nsy	PF3D7_1343300	conserved Plasmodium protein, unknown function		glutamate--tRNA ligase%2C putative	0.178012	3.38e-05	0.00778367
Pf3D7_13_v3-690489|PF3D7_1316600	Pf3D7_13_v3-690489	PF3D7_1316600	local	2.69135e-06	0.0331736	0.0212146	0.858426	62	0.133909	inter	PF3D7_1316500|+|PF3D7_1316600|+	pre-mRNA-processing factor 40, putative	choline-phosphate cytidylyltransferase	choline-phosphate cytidylyltransferase	-0.17498	4.46e-05	0.00982018
Pf3D7_13_v3-693609|PF3D7_1316600	Pf3D7_13_v3-693609	PF3D7_1316600	local	3.29058e-07	0.00811195	0.00540765	0.851959	68	0.125926	syn	PF3D7_1316600	choline-phosphate cytidylyltransferase		choline-phosphate cytidylyltransferase	-0.17498	4.46e-05	0.00982018
Pf3D7_03_v3-716714|PF3D7_1038700	Pf3D7_03_v3-716714	PF3D7_1038700	distant trans	4.10656e-06	0.0326621	0.0328619	1.33317	56	0.104283	nsy	PF3D7_0317500	kinesin-5		Plasmodium exported protein%2C unknown function	0.170876	7.29e-05	0.0140246
Pf3D7_06_v3-326906|PF3D7_1038700	Pf3D7_06_v3-326906	PF3D7_1038700	distant trans	9.62394e-07	0.0237249	0.0652535	0.602028	22	0.0408163	nsy	PF3D7_0607700	conserved Plasmodium protein, unknown function		Plasmodium exported protein%2C unknown function	0.170876	7.29e-05	0.0140246
Pf3D7_10_v3-1476577|PF3D7_1038700	Pf3D7_10_v3-1476577	PF3D7_1038700	distant cis	5.59489e-06	0.0326621	0.0424293	1.41676	37	0.0747475	intron	PF3D7_1037200	conserved Plasmodium protein, unknown function		Plasmodium exported protein%2C unknown function	0.170876	7.29e-05	0.0140246
Pf3D7_11_v3-1788579|PF3D7_1038700	Pf3D7_11_v3-1788579	PF3D7_1038700	distant trans	6.31819e-06	0.0326621	0.153782	0.650129	19	0.0359848	inter	PF3D7_1145100|-|PF3D7_1145200|-	coatomer subunit gamma, putative	serine/threonine protein kinase, putative	Plasmodium exported protein%2C unknown function	0.170876	7.29e-05	0.0140246
Pf3D7_12_v3-2079035|PF3D7_1038700	Pf3D7_12_v3-2079035	PF3D7_1038700	distant trans	6.62463e-06	0.0326621	0.156276	0.617516	22	0.0405157	nsy	PF3D7_1250800	DNA repair protein rhp16, putative		Plasmodium exported protein%2C unknown function	0.170876	7.29e-05	0.0140246
Pf3D7_07_v3-678227|PF3D7_1133500	Pf3D7_07_v3-678227	PF3D7_1133500	distant trans	9.59778e-07	0.0170181	0.00998336	0.840253	219	0.402574	nsy	PF3D7_0715200	conserved Plasmodium protein, unknown function		conserved Plasmodium protein%2C unknown function	0.166543	0.000104677	0.0189203
Pf3D7_08_v3-223718|PF3D7_1133500	Pf3D7_08_v3-223718	PF3D7_1133500	distant trans	1.38067e-06	0.0170181	0.0752286	1.5329	16	0.0303605	inter	PF3D7_0803500|+|PF3D7_0803600|+	AAA family ATPase, putative	conserved Plasmodium protein, unknown function	conserved Plasmodium protein%2C unknown function	0.166543	0.000104677	0.0189203
Pf3D7_04_v3-1100168|PF3D7_1009000	Pf3D7_04_v3-1100168	PF3D7_1009000	distant trans	6.94524e-06	0.0428035	0.0478369	0.816924	91	0.168519	syn	PF3D7_0424400	surface-associated interspersed protein 4.2 (SURFIN 4.2)		diphthine methyl ester synthase%2C putative	-0.164627	0.000129597	0.0201058
Pf3D7_11_v3-1353095|PF3D7_1009000	Pf3D7_11_v3-1353095	PF3D7_1009000	distant trans	2.97549e-06	0.0340149	0.0241265	0.548492	28	0.0514706	nsy	PF3D7_1134600	zinc finger protein, putative		diphthine methyl ester synthase%2C putative	-0.164627	0.000129597	0.0201058
Pf3D7_11_v3-1870867|PF3D7_1009000	Pf3D7_11_v3-1870867	PF3D7_1009000	distant trans	3.60768e-06	0.0340149	0.118454	0.535379	8	0.0154739	intron	PF3D7_1147100	dynein light chain, putative		diphthine methyl ester synthase%2C putative	-0.164627	0.000129597	0.0201058
Pf3D7_11_v3-501783|PF3D7_1009000	Pf3D7_11_v3-501783	PF3D7_1009000	distant trans	4.13941e-06	0.0340149	0.124688	0.538358	8	0.0148423	syn	PF3D7_1113000	conserved Plasmodium protein, unknown function		diphthine methyl ester synthase%2C putative	-0.164627	0.000129597	0.0201058
Pf3D7_12_v3-1789302|PF3D7_1009000	Pf3D7_12_v3-1789302	PF3D7_1009000	distant trans	9.14946e-06	0.0451105	0.176642	0.608026	12	0.0264317	inter	PF3D7_1242000|-|PF3D7_1242100|+	conserved Plasmodium protein, unknown function	conserved Plasmodium protein, unknown function	diphthine methyl ester synthase%2C putative	-0.164627	0.000129597	0.0201058
Pf3D7_10_v3-1398324|PF3D7_0105200	Pf3D7_10_v3-1398324	PF3D7_0105200	distant trans	7.34437e-07	0.0181053	0.00873544	1.16218	95	0.244216	inter	PF3D7_1035200|+|PF3D7_1035300|+	S-antigen	glutamate-rich protein	RAP protein%2C putative	-0.163668	0.000141983	0.0211346
Pf3D7_13_v3-1138715|PF3D7_0214300	Pf3D7_13_v3-1138715	PF3D7_0214300	distant trans	9.06833e-06	0.165624	0.0594842	1.1899	193	0.376953	intron	PF3D7_1327100	conserved Plasmodium protein, unknown function		conserved Plasmodium protein%2C unknown function	0.16081	0.000183229	0.0264949
Pf3D7_09_v3-441656|PF3D7_1214600	Pf3D7_09_v3-441656	PF3D7_1214600	distant trans	5.85535e-06	0.072173	0.148795	1.57032	10	0.0185185	nsy	PF3D7_0909700	FHA domain protein, putative		adrenodoxin-type ferredoxin%2C putative	0.160308	0.000189389	0.0266249
Pf3D7_10_v3-1394764|PF3D7_1214600	Pf3D7_10_v3-1394764	PF3D7_1214600	distant trans	8.95844e-06	0.0736145	0.0590682	1.34933	22	0.0528846	inter	PF3D7_1035100|+|PF3D7_1035200|+	probable protein, unknown function	S-antigen	adrenodoxin-type ferredoxin%2C putative	0.160308	0.000189389	0.0266249
Pf3D7_11_v3-922153|PF3D7_1214600	Pf3D7_11_v3-922153	PF3D7_1214600	distant trans	8.27477e-07	0.020399	0.00998336	1.34732	40	0.0763359	nsy	PF3D7_1123300	RING zinc finger protein, putative		adrenodoxin-type ferredoxin%2C putative	0.160308	0.000189389	0.0266249
Pf3D7_02_v3-331549|PF3D7_1142500	Pf3D7_02_v3-331549	PF3D7_1142500	distant trans	2.51898e-06	0.0310489	0.105154	1.59537	11	0.0203704	syn	PF3D7_0208100.1			60S ribosomal protein L28	-0.159835	0.000203443	0.0278278
Pf3D7_11_v3-1706600|PF3D7_1142500	Pf3D7_11_v3-1706600	PF3D7_1142500	local	3.37729e-07	0.00832569	0.00540765	0.73547	74	0.143133	inter	PF3D7_1142500|-|PF3D7_1142600|-	60S ribosomal protein L28	60S ribosomal protein L35ae, putative	60S ribosomal protein L28	-0.159835	0.000203443	0.0278278
Pf3D7_11_v3-707932|PF3D7_1142500	Pf3D7_11_v3-707932	PF3D7_1142500	distant cis	9.70376e-06	0.0441162	0.062396	1.29776	38	0.0783505	inter	PF3D7_1118600|-|PF3D7_1118700|-	histone acetyltransferase	myosin light chain B	60S ribosomal protein L28	-0.159835	0.000203443	0.0278278
Pf3D7_02_v3-840572|PF3D7_0717900	Pf3D7_02_v3-840572	PF3D7_0717900	distant trans	6.69645e-06	0.0550269	0.047005	1.09608	242	0.473783	intron	PF3D7_0220800	cytoadherence linked asexual protein 2		thioredoxin-like protein	-0.157992	0.000231668	0.0308545
Pf3D7_10_v3-1397273|PF3D7_0717900	Pf3D7_10_v3-1397273	PF3D7_0717900	distant trans	2.7946e-06	0.0344462	0.0228785	0.876536	84	0.292683	inter	PF3D7_1035200|+|PF3D7_1035300|+	S-antigen	glutamate-rich protein	thioredoxin-like protein	-0.157992	0.000231668	0.0308545
Pf3D7_13_v3-1725259|PF3D7_0717900	Pf3D7_13_v3-1725259	PF3D7_0717900	distant trans	1.99738e-06	0.0344462	0.015807	0.853179	131	0.241252	nsy	PF3D7_1343700	kelch protein K13		thioredoxin-like protein	-0.157992	0.000231668	0.0308545
Pf3D7_09_v3-393164|PF3D7_1419200	Pf3D7_09_v3-393164	PF3D7_1419200	distant trans	4.96119e-06	0.122303	0.0399334	0.702647	41	0.0763501	nsy	PF3D7_0908500	conserved Plasmodium protein, unknown function		thioredoxin-like protein%2C putative	-0.157678	0.000254956	0.0330854
Pf3D7_04_v3-917773|PF3D7_1235400	Pf3D7_04_v3-917773	PF3D7_1235400	distant trans	6.97591e-06	0.0573234	0.0482529	1.33512	49	0.0983936	inter	PF3D7_0420200|+|PF3D7_0420300|+	holo-[acyl-carrier-protein] synthase, putative	transcription factor with AP2 domain(s)	tetQ family GTPase%2C putative	0.156227	0.000287123	0.0345984
Pf3D7_11_v3-130973|PF3D7_1235400	Pf3D7_11_v3-130973	PF3D7_1235400	distant trans	7.85489e-07	0.0193639	0.0606816	1.74246	14	0.0278884	inter	PF3D7_1102700|+|PF3D7_1102800|-	early transcribed membrane protein 11.1	early transcribed membrane protein 11.2	tetQ family GTPase%2C putative	0.156227	0.000287123	0.0345984
Pf3D7_13_v3-978375|PF3D7_1235400	Pf3D7_13_v3-978375	PF3D7_1235400	distant trans	3.04021e-06	0.0374736	0.111388	2.13857	6	0.0120482	inter	PF3D7_1323500|+|PF3D7_1323600|+	plasmepsin V	conserved Plasmodium protein, unknown function	tetQ family GTPase%2C putative	0.156227	0.000287123	0.0345984
Pf3D7_03_v3-295167|PF3D7_1411900	Pf3D7_03_v3-295167	PF3D7_1411900	distant trans	1.72795e-06	0.0425975	0.0835411	0.66403	11	0.0221328	syn	PF3D7_0306300	glutaredoxin 1		p1/s1 nuclease%2C putative	-0.15351	0.000352931	0.0388301
Pf3D7_07_v3-1158051|PF3D7_1411900	Pf3D7_07_v3-1158051	PF3D7_1411900	distant trans	4.18427e-06	0.0515754	0.0332779	0.877802	209	0.486188	nsy	PF3D7_0727200	cysteine desulfurase, putative		p1/s1 nuclease%2C putative	-0.15351	0.000352931	0.0388301
Pf3D7_13_v3-1458336|PF3D7_1411900	Pf3D7_13_v3-1458336	PF3D7_1411900	distant trans	7.46008e-06	0.061302	0.0519967	0.863599	112	0.210923	syn	PF3D7_1335700	conserved Plasmodium protein, unknown function		p1/s1 nuclease%2C putative	-0.15351	0.000352931	0.0388301
Pf3D7_13_v3-2656271|PF3D7_1342500	Pf3D7_13_v3-2656271	PF3D7_1342500	distant cis	5.71463e-06	0.113036	0.0432612	0.782441	133	0.247212	nsy	PF3D7_1366400	rhoptry protein RHOP148		sporozoite protein essential for cell traversal	0.152581	0.000398275	0.0411362
Pf3D7_14_v3-1036865|PF3D7_1342500	Pf3D7_14_v3-1036865	PF3D7_1342500	distant trans	9.17053e-06	0.113036	0.176642	0.449596	6	0.0111111	nsy	PF3D7_1426700	phosphoenolpyruvate carboxylase		sporozoite protein essential for cell traversal	0.152581	0.000398275	0.0411362
Pf3D7_05_v3-374444|PF3D7_1110500	Pf3D7_05_v3-374444	PF3D7_1110500	distant trans	8.66356e-06	0.153243	0.173732	1.75071	9	0.0276243	nsy	PF3D7_0508900	conserved Plasmodium protein, unknown function		vacuolar protein sorting-associated protein 35%2C putative	-0.150811	0.000465616	0.0444619
Pf3D7_05_v3-118560|PF3D7_1019900	Pf3D7_05_v3-118560	PF3D7_1019900	distant trans	4.60592e-06	0.0378484	0.132585	1.6941	13	0.0247619	syn	PF3D7_0502600	conserved Plasmodium protein, unknown function		autophagy-related protein 8	-0.150411	0.00047639	0.0446483
Pf3D7_11_v3-214007|PF3D7_1019900	Pf3D7_11_v3-214007	PF3D7_1019900	distant trans	4.32056e-06	0.0378484	0.128429	1.7582	11	0.0310734	inter	PF3D7_1104800|+|PF3D7_1104900|+	metabolite/drug transporter, putative	calcium/calmodulin-dependent protein kinase, putative	autophagy-related protein 8	-0.150411	0.00047639	0.0446483
Pf3D7_13_v3-2417605|PF3D7_1019900	Pf3D7_13_v3-2417605	PF3D7_1019900	distant trans	2.02777e-07	0.00499887	0.0365752	2.26579	7	0.0135135	intron	PF3D7_1360500	guanylyl cyclase beta		autophagy-related protein 8	-0.150411	0.00047639	0.0446483
Pf3D7_04_v3-476171|PF3D7_0807200	Pf3D7_04_v3-476171	PF3D7_0807200	distant trans	1.2034e-06	0.0296662	0.0727348	2.29128	6	0.0111111	nsy	PF3D7_0410500	conserved Plasmodium protein, unknown function		conserved Plasmodium membrane protein%2C unknown function	0.150758	0.000485378	0.0446636
Pf3D7_02_v3-348404|PF3D7_1442800	Pf3D7_02_v3-348404	PF3D7_1442800	distant trans	5.32506e-06	0.131273	0.144638	1.45521	9	0.0167286	nsy	PF3D7_0208400	conserved Plasmodium protein, unknown function		conserved Plasmodium protein%2C unknown function	0.148617	0.00054397	0.0482988
Pf3D7_03_v3-203980|PF3D7_1361400	Pf3D7_03_v3-203980	PF3D7_1361400	distant trans	8.31861e-06	0.20507	0.169992	1.77173	8	0.0156863	inter	PF3D7_0304000|-|PF3D7_0304100|+	inner membrane complex protein 1a, putative	inner membrane complex protein 1e, putative	actin-depolymerizing factor 2	0.148551	0.000580809	0.0504468
Pf3D7_04_v3-151970|PF3D7_0521400	Pf3D7_04_v3-151970	PF3D7_0521400	distant trans	7.29725e-06	0.152541	0.160848	1.69949	9	0.0168856	inter	PF3D7_0402400|-|PF3D7_0402500|+	Plasmodium exported protein, unknown function	rifin, pseudogene	conserved Plasmodium protein%2C unknown function	-0.147645	0.000613233	0.0517262
Pf3D7_05_v3-1276686|PF3D7_1423500	Pf3D7_05_v3-1276686	PF3D7_1423500	distant trans	5.83709e-06	0.070361	0.147963	1.80168	14	0.0257353	nsy	PF3D7_0531100	conserved Plasmodium protein, unknown function		conserved Plasmodium protein%2C unknown function	0.147353	0.000659144	0.0531483
Pf3D7_08_v3-1330842|PF3D7_1423500	Pf3D7_08_v3-1330842	PF3D7_1423500	distant trans	4.143e-06	0.070361	0.124688	2.35981	6	0.0111524	syn	PF3D7_0831100	surface-associated interspersed protein 8.1 (SURFIN 8.1)		conserved Plasmodium protein%2C unknown function	0.147353	0.000659144	0.0531483
Pf3D7_12_v3-1662994|PF3D7_1423500	Pf3D7_12_v3-1662994	PF3D7_1423500	distant trans	8.56252e-06	0.070361	0.173317	1.90769	10	0.0184162	syn	PF3D7_1239800	conserved Plasmodium protein, unknown function		conserved Plasmodium protein%2C unknown function	0.147353	0.000659144	0.0531483
Pf3D7_14_v3-1481954|PF3D7_0624800	Pf3D7_14_v3-1481954	PF3D7_0624800	distant trans	5.98549e-06	0.0716008	0.0436772	0.787321	214	0.394834	syn	PF3D7_1436300	translocon component PTEX150		conserved Plasmodium protein%2C unknown function	0.146803	0.000659256	0.0531483
Pf3D7_14_v3-2036254|PF3D7_0624800	Pf3D7_14_v3-2036254	PF3D7_0624800	distant trans	5.68084e-07	0.0140044	0.00665557	0.641288	56	0.103131	nsy	PF3D7_1449600	conserved Plasmodium protein, unknown function		conserved Plasmodium protein%2C unknown function	0.146803	0.000659256	0.0531483
Pf3D7_04_v3-635669|PF3D7_0315400	Pf3D7_04_v3-635669	PF3D7_0315400	distant trans	3.23112e-06	0.0674683	0.113882	1.36339	12	0.0226843	syn	PF3D7_0414100	conserved Plasmodium membrane protein, unknown function		conserved Plasmodium protein%2C unknown function	-0.146354	0.000661597	0.0531483
Pf3D7_07_v3-896660|PF3D7_0315400	Pf3D7_07_v3-896660	PF3D7_0315400	distant trans	5.47365e-06	0.0674683	0.0420133	0.869605	127	0.23475	nsy	PF3D7_0720700	phosphoinositide-binding protein, putative		conserved Plasmodium protein%2C unknown function	-0.146354	0.000661597	0.0531483
Pf3D7_14_v3-524232|PF3D7_0805000	Pf3D7_14_v3-524232	PF3D7_0805000	distant trans	7.22716e-06	0.178164	0.159601	2.02026	8	0.0148148	syn	PF3D7_1413000	conserved Plasmodium protein, unknown function		alpha/beta hydrolase%2C putative	0.144722	0.000752056	0.0560909
Pf3D7_03_v3-106318|PF3D7_1217300	Pf3D7_03_v3-106318	PF3D7_1217300	distant trans	3.6142e-07	0.000556858	0.0440565	1.95769	7	0.0130841	syn	PF3D7_0301900	conserved Plasmodium protein, unknown function		GTP-binding protein%2C putative	0.144759	0.000775727	0.0560909
Pf3D7_03_v3-961467|PF3D7_1217300	Pf3D7_03_v3-961467	PF3D7_1217300	distant trans	1.4079e-08	4.33845e-05	0.014547	1.88834	9	0.0165746	nsy	PF3D7_0322700	conserved Plasmodium protein, unknown function		GTP-binding protein%2C putative	0.144759	0.000775727	0.0560909
Pf3D7_04_v3-188045|PF3D7_1217300	Pf3D7_04_v3-188045	PF3D7_1217300	distant trans	3.59933e-06	0.00305968	0.118454	1.69312	11	0.0202952	nsy	PF3D7_0403400	conserved Plasmodium protein, unknown function		GTP-binding protein%2C putative	0.144759	0.000775727	0.0560909
Pf3D7_04_v3-484892|PF3D7_1217300	Pf3D7_04_v3-484892	PF3D7_1217300	distant trans	3.46048e-06	0.00304671	0.0287022	1.40393	34	0.0653846	inter	PF3D7_0410700|-|PF3D7_0410800|+	ribosome biogenesis GTPase A, putative	conserved Plasmodium protein, unknown function	GTP-binding protein%2C putative	0.144759	0.000775727	0.0560909
Pf3D7_04_v3-664352|PF3D7_1217300	Pf3D7_04_v3-664352	PF3D7_1217300	distant trans	1.34596e-06	0.00157387	0.0124792	1.5634	39	0.0724907	inter	PF3D7_0414800|-|PF3D7_0414900|+	conserved Plasmodium protein, unknown function	armadillo-domain containing rhoptry protein	GTP-binding protein%2C putative	0.144759	0.000775727	0.0560909
Pf3D7_05_v3-576965|PF3D7_1217300	Pf3D7_05_v3-576965	PF3D7_1217300	distant trans	1.4684e-06	0.00157387	0.0777224	1.55467	16	0.0294659	nsy	PF3D7_0513600	deoxyribodipyrimidine photo-lyase, putative		GTP-binding protein%2C putative	0.144759	0.000775727	0.0560909
Pf3D7_05_v3-618658|PF3D7_1217300	Pf3D7_05_v3-618658	PF3D7_1217300	distant trans	1.79381e-06	0.00175813	0.0864505	1.59793	13	0.0240741	syn	PF3D7_0514900	conserved Plasmodium protein, unknown function		GTP-binding protein%2C putative	0.144759	0.000775727	0.0560909
Pf3D7_06_v3-929951|PF3D7_1217300	Pf3D7_06_v3-929951	PF3D7_1217300	distant trans	4.65442e-07	0.000674946	0.0465503	1.58793	16	0.0296846	syn	PF3D7_0622900	transcription factor with AP2 domain(s), putative		GTP-binding protein%2C putative	0.144759	0.000775727	0.0560909
Pf3D7_07_v3-635689|PF3D7_1217300	Pf3D7_07_v3-635689	PF3D7_1217300	distant trans	1.69074e-06	0.00173667	0.0133111	1.39333	52	0.096475	syn	PF3D7_0713900	conserved Plasmodium protein, unknown function		GTP-binding protein%2C putative	0.144759	0.000775727	0.0560909
Pf3D7_09_v3-288517|PF3D7_1217300	Pf3D7_09_v3-288517	PF3D7_1217300	distant trans	6.61664e-08	0.000159114	0.0220283	1.92223	8	0.0153846	inter	PF3D7_0905700|-|PF3D7_0905800|+	autophagy-related protein 3, putative	conserved Plasmodium protein, unknown function	GTP-binding protein%2C putative	0.144759	0.000775727	0.0560909
Pf3D7_10_v3-1275083|PF3D7_1217300	Pf3D7_10_v3-1275083	PF3D7_1217300	distant trans	4.92223e-06	0.00404476	0.137988	1.62677	11	0.0226337	inter	PF3D7_1031500|+|PF3D7_1031600|+	DEAD/DEAH box helicase, putative	conserved Plasmodium protein, unknown function	GTP-binding protein%2C putative	0.144759	0.000775727	0.0560909
Pf3D7_10_v3-1406020|PF3D7_1217300	Pf3D7_10_v3-1406020	PF3D7_1217300	distant trans	3.06713e-07	0.000504073	0.0415628	1.72244	10	0.0192678	inter	PF3D7_1035400|+|PF3D7_1035500|+	merozoite surface protein 3	merozoite surface protein 6	GTP-binding protein%2C putative	0.144759	0.000775727	0.0560909
Pf3D7_10_v3-1435344|PF3D7_1217300	Pf3D7_10_v3-1435344	PF3D7_1217300	distant trans	1.67356e-07	0.00029469	0.00374376	1.59367	30	0.0575816	inter	PF3D7_1036300|+|PF3D7_1036400|+	duffy binding-like merozoite surface protein 2	liver stage antigen 1	GTP-binding protein%2C putative	0.144759	0.000775727	0.0560909
Pf3D7_10_v3-1446906|PF3D7_1217300	Pf3D7_10_v3-1446906	PF3D7_1217300	distant trans	7.09985e-08	0.000159114	0.00166389	1.63167	28	0.0538462	intron	PF3D7_1036700	phosducin-like protein, putative		GTP-binding protein%2C putative	0.144759	0.000775727	0.0560909
Pf3D7_10_v3-1448802|PF3D7_1217300	Pf3D7_10_v3-1448802	PF3D7_1217300	distant trans	4.47643e-09	2.02037e-05	0.0108063	1.76752	26	0.0496183	intron	PF3D7_1036800	acetyl-CoA transporter, putative		GTP-binding protein%2C putative	0.144759	0.000775727	0.0560909
Pf3D7_10_v3-318930|PF3D7_1217300	Pf3D7_10_v3-318930	PF3D7_1217300	distant trans	9.68831e-06	0.00663434	0.182876	1.65736	12	0.0251046	inter	PF3D7_1007900|+|PF3D7_1008000|+	eukaryotic translation initiation factor 3 subunit D, putative	histone deacetylase 2	GTP-binding protein%2C putative	0.144759	0.000775727	0.0560909
Pf3D7_10_v3-372920|PF3D7_1217300	Pf3D7_10_v3-372920	PF3D7_1217300	distant trans	9.29459e-07	0.00120595	0.0648379	1.7908	8	0.0148699	syn	PF3D7_1009100	conserved Plasmodium membrane protein, unknown function		GTP-binding protein%2C putative	0.144759	0.000775727	0.0560909
Pf3D7_11_v3-1547979|PF3D7_1217300	Pf3D7_11_v3-1547979	PF3D7_1217300	distant trans	1.01097e-07	0.000207688	0.0253533	1.78089	10	0.0215054	inter	PF3D7_1138800|-|PF3D7_1139100|+	WD repeat-containing protein, putative	RNA-binding protein, putative	GTP-binding protein%2C putative	0.144759	0.000775727	0.0560909
Pf3D7_11_v3-1995535|PF3D7_1217300	Pf3D7_11_v3-1995535	PF3D7_1217300	distant trans	4.91734e-09	2.02037e-05	0.0108063	1.69053	16	0.0307102	inter	PF3D7_1149500|-|PF3D7_1149600|+	ring-infected erythrocyte surface antigen 2, pseudogene	DnaJ protein, putative	GTP-binding protein%2C putative	0.144759	0.000775727	0.0560909
Pf3D7_11_v3-1997965|PF3D7_1217300	Pf3D7_11_v3-1997965	PF3D7_1217300	distant trans	4.78053e-09	2.02037e-05	0.0108063	1.72122	15	0.0292398	inter	PF3D7_1149500|-|PF3D7_1149600|+	ring-infected erythrocyte surface antigen 2, pseudogene	DnaJ protein, putative	GTP-binding protein%2C putative	0.144759	0.000775727	0.0560909
Pf3D7_12_v3-1545761|PF3D7_1217300	Pf3D7_12_v3-1545761	PF3D7_1217300	distant cis	8.29332e-06	0.00601314	0.169576	1.45843	19	0.0352505	syn	PF3D7_1237100	conserved Plasmodium protein, unknown function		GTP-binding protein%2C putative	0.144759	0.000775727	0.0560909
Pf3D7_12_v3-1574035|PF3D7_1217300	Pf3D7_12_v3-1574035	PF3D7_1217300	distant cis	8.04573e-09	2.83348e-05	0.0116376	1.75089	13	0.0249042	inter	PF3D7_1237700|+|PF3D7_1237800|+	conserved protein, unknown function	ubiquitin-like modifier HUB1, putative	GTP-binding protein%2C putative	0.144759	0.000775727	0.0560909
Pf3D7_12_v3-859542|PF3D7_1217300	Pf3D7_12_v3-859542	PF3D7_1217300	distant cis	7.56088e-06	0.00564821	0.162926	1.5116	15	0.0281426	inter	PF3D7_1221400|+|PF3D7_1221500|+	inner membrane complex protein 1h, putative	conserved Plasmodium protein, unknown function	GTP-binding protein%2C putative	0.144759	0.000775727	0.0560909
Pf3D7_13_v3-1015024|PF3D7_1217300	Pf3D7_13_v3-1015024	PF3D7_1217300	distant trans	1.90172e-08	5.20901e-05	0.0157938	1.794	11	0.0204082	nsy	PF3D7_1324300	conserved Plasmodium membrane protein, unknown function		GTP-binding protein%2C putative	0.144759	0.000775727	0.0560909
Pf3D7_13_v3-2764170|PF3D7_1217300	Pf3D7_13_v3-2764170	PF3D7_1217300	distant trans	6.63569e-06	0.00511197	0.156276	1.66984	9	0.0166667	syn	PF3D7_1369400	conserved Plasmodium protein, unknown function		GTP-binding protein%2C putative	0.144759	0.000775727	0.0560909
Pf3D7_13_v3-559506|PF3D7_1217300	Pf3D7_13_v3-559506	PF3D7_1217300	distant trans	2.94614e-06	0.00268993	0.10931	1.52534	14	0.0260223	nsy	PF3D7_1313100	conserved Plasmodium protein, unknown function		GTP-binding protein%2C putative	0.144759	0.000775727	0.0560909
Pf3D7_13_v3-620466|PF3D7_1217300	Pf3D7_13_v3-620466	PF3D7_1217300	distant trans	8.489e-07	0.00116262	0.0619285	1.50578	18	0.0337079	syn	PF3D7_1314300	conserved Plasmodium protein, unknown function		GTP-binding protein%2C putative	0.144759	0.000775727	0.0560909
Pf3D7_13_v3-629445|PF3D7_1217300	Pf3D7_13_v3-629445	PF3D7_1217300	distant trans	9.59987e-06	0.00663434	0.180798	1.45045	18	0.0345489	inter	PF3D7_1314700|-|PF3D7_1314800|-	conserved Plasmodium protein, unknown function	ubiquitin-like protein, putative	GTP-binding protein%2C putative	0.144759	0.000775727	0.0560909
Pf3D7_13_v3-644675|PF3D7_1217300	Pf3D7_13_v3-644675	PF3D7_1217300	distant trans	5.73822e-06	0.00456318	0.147548	1.64471	10	0.0190476	inter	PF3D7_1315200|-|PF3D7_1315300|+	conserved Plasmodium protein, unknown function	conserved Plasmodium protein, unknown function	GTP-binding protein%2C putative	0.144759	0.000775727	0.0560909
Pf3D7_13_v3-88778|PF3D7_1217300	Pf3D7_13_v3-88778	PF3D7_1217300	distant trans	1.33362e-06	0.00157387	0.0124792	1.53002	36	0.0683112	inter	PF3D7_1301500|-|PF3D7_1301600|-	Plasmodium exported protein (PHISTa), unknown function	erythrocyte binding antigen-140	GTP-binding protein%2C putative	0.144759	0.000775727	0.0560909
Pf3D7_14_v3-897508|PF3D7_1217300	Pf3D7_14_v3-897508	PF3D7_1217300	distant trans	1.44246e-06	0.00157387	0.0773067	1.72622	13	0.0254403	inter	PF3D7_1422200|-|PF3D7_1422300|-	conserved Plasmodium protein, unknown function	DnaJ protein, putative	GTP-binding protein%2C putative	0.144759	0.000775727	0.0560909
Pf3D7_10_v3-370091|PF3D7_1323800	Pf3D7_10_v3-370091	PF3D7_1323800	distant trans	4.06826e-06	0.100291	0.0328619	0.626965	43	0.0809793	intron	PF3D7_1008900	adenylate kinase		vacuolar protein sorting-associated protein 52%2C putative	0.143281	0.000859326	0.0600517
Pf3D7_07_v3-748644|PF3D7_0717200	Pf3D7_07_v3-748644	PF3D7_0717200	local	9.57388e-06	0.0501987	0.0615641	1.26355	99	0.195266	inter	PF3D7_0717200|-|PF3D7_0717300|+	conserved Plasmodium protein, unknown function	transcription initiation factor IIE subunit alpha, putative	conserved Plasmodium protein%2C unknown function	-0.143452	0.000866187	0.0600517
Pf3D7_12_v3-125937|PF3D7_0717200	Pf3D7_12_v3-125937	PF3D7_0717200	distant trans	6.3198e-06	0.0501987	0.153782	1.77761	24	0.0462428	nsy	PF3D7_1202300	dynein heavy chain, putative		conserved Plasmodium protein%2C unknown function	-0.143452	0.000866187	0.0600517
Pf3D7_12_v3-219958|PF3D7_0717200	Pf3D7_12_v3-219958	PF3D7_0717200	distant trans	6.01989e-06	0.0501987	0.150042	1.73654	21	0.038961	nsy	PF3D7_1205000	conserved Plasmodium protein, unknown function		conserved Plasmodium protein%2C unknown function	-0.143452	0.000866187	0.0600517
Pf3D7_12_v3-234412|PF3D7_0717200	Pf3D7_12_v3-234412	PF3D7_0717200	distant trans	3.20222e-06	0.0501987	0.113051	1.75604	21	0.0388889	nsy	PF3D7_1205400	kelch domain-containing protein, putative		conserved Plasmodium protein%2C unknown function	-0.143452	0.000866187	0.0600517
Pf3D7_02_v3-846765|PF3D7_0501400	Pf3D7_02_v3-846765	PF3D7_0501400	distant trans	7.44882e-06	0.183628	0.0519967	0.891493	174	0.343195	inter	PF3D7_0220900|-|PF3D7_0221000|+	Plasmodium exported protein, unknown function, pseudogene	Plasmodium exported protein, unknown function	interspersed repeat antigen	0.142696	0.000912759	0.0624253
Pf3D7_10_v3-503075|PF3D7_1020300	Pf3D7_10_v3-503075	PF3D7_1020300	distant cis	8.86849e-06	0.109313	0.174564	1.62994	12	0.0222222	syn	PF3D7_1013100	U3 small nucleolar RNA-associated protein 13, putative		cytoplasmic dynein intermediate chain%2C putative	0.14281	0.000977064	0.065824
Pf3D7_12_v3-407838|PF3D7_1020300	Pf3D7_12_v3-407838	PF3D7_1020300	distant trans	1.79935e-06	0.0443576	0.0133111	1.34659	118	0.216912	nsy	PF3D7_1208800	zinc finger protein, putative		cytoplasmic dynein intermediate chain%2C putative	0.14281	0.000977064	0.065824
Pf3D7_02_v3-291015|PF3D7_1247300	Pf3D7_02_v3-291015	PF3D7_1247300	distant trans	2.14037e-07	0.00527643	0.0374065	0.676608	19	0.0349908	nsy	PF3D7_0207300	serine repeat antigen 8		GPI mannosyltransferase 2%2C putative	0.142005	0.000988466	0.065824
Pf3D7_14_v3-3044526|PF3D7_0413400	Pf3D7_14_v3-3044526	PF3D7_0413400	distant trans	5.56308e-06	0.137141	0.146717	2.10504	7	0.0132576	nsy	PF3D7_1474400	conserved Plasmodium protein, unknown function		erythrocyte membrane protein 1 (PfEMP1)%2C exon 1%2C pseudogene	0.141108	0.00110007	0.0722848
Pf3D7_03_v3-750987|PF3D7_1232100	Pf3D7_03_v3-750987	PF3D7_1232100	distant trans	7.175e-06	0.088439	0.0499168	0.886036	144	0.264706	syn	PF3D7_0318200	DNA-directed RNA polymerase II subunit RPB1		60 kDa chaperonin	-0.14017	0.00111405	0.0722848
Pf3D7_11_v3-981963|PF3D7_1232100	Pf3D7_11_v3-981963	PF3D7_1232100	distant trans	3.7067e-06	0.088439	0.031198	0.904908	201	0.479592	intron	PF3D7_1124900	60S ribosomal protein L35, putative		60 kDa chaperonin	-0.14017	0.00111405	0.0722848
Pf3D7_07_v3-1073901|PF3D7_0933700	Pf3D7_07_v3-1073901	PF3D7_0933700	distant trans	8.29952e-06	0.153397	0.0557404	1.22344	74	0.13628	nsy	PF3D7_0725300	conserved Plasmodium protein, unknown function		conserved Plasmodium protein%2C unknown function	-0.139775	0.00115096	0.0737342
Pf3D7_05_v3-1152527|PF3D7_0526200	Pf3D7_05_v3-1152527	PF3D7_0526200	distant cis	2.10789e-07	0.00273062	0.0374065	1.64433	17	0.0325048	inter	PF3D7_0527600|-|PF3D7_0527900|+	conserved Plasmodium protein, unknown function	ATP-dependent RNA helicase DDX41, putative	ADP-ribosylation factor GTPase-activating protein%2C putative	-0.139047	0.00124802	0.0760992
Pf3D7_05_v3-1185841|PF3D7_0526200	Pf3D7_05_v3-1185841	PF3D7_0526200	distant cis	2.03811e-06	0.00704085	0.0947631	1.46381	22	0.042885	inter	PF3D7_0528900|-|PF3D7_0529000|-	conserved Plasmodium protein, unknown function	conserved Plasmodium protein, unknown function	ADP-ribosylation factor GTPase-activating protein%2C putative	-0.139047	0.00124802	0.0760992
Pf3D7_05_v3-1215455|PF3D7_0526200	Pf3D7_05_v3-1215455	PF3D7_0526200	distant cis	2.57049e-06	0.00704085	0.105154	1.49373	20	0.0371058	nsy	PF3D7_0529800	conserved Plasmodium protein, unknown function		ADP-ribosylation factor GTPase-activating protein%2C putative	-0.139047	0.00124802	0.0760992
Pf3D7_05_v3-1232083|PF3D7_0526200	Pf3D7_05_v3-1232083	PF3D7_0526200	distant cis	2.31184e-07	0.00273062	0.0378221	1.55435	20	0.038835	inter	PF3D7_0530200|-|PF3D7_0530300|+	phosphoenolpyruvate/phosphate translocator	conserved Plasmodium membrane protein, unknown function	ADP-ribosylation factor GTPase-activating protein%2C putative	-0.139047	0.00124802	0.0760992
Pf3D7_05_v3-1233185|PF3D7_0526200	Pf3D7_05_v3-1233185	PF3D7_0526200	distant cis	4.68166e-07	0.00288531	0.0465503	1.53874	18	0.0343511	inter	PF3D7_0530200|-|PF3D7_0530300|+	phosphoenolpyruvate/phosphate translocator	conserved Plasmodium membrane protein, unknown function	ADP-ribosylation factor GTPase-activating protein%2C putative	-0.139047	0.00124802	0.0760992
Pf3D7_05_v3-1255630|PF3D7_0526200	Pf3D7_05_v3-1255630	PF3D7_0526200	distant cis	2.02198e-06	0.00704085	0.0939318	1.43628	23	0.043152	nsy	PF3D7_0530800	CPW-WPC family protein		ADP-ribosylation factor GTPase-activating protein%2C putative	-0.139047	0.00124802	0.0760992
Pf3D7_05_v3-1298413|PF3D7_0526200	Pf3D7_05_v3-1298413	PF3D7_0526200	distant cis	3.32301e-07	0.00273062	0.0432253	1.65234	16	0.0306513	inter	PF3D7_0531400|-|PF3D7_0532100|+	conserved Plasmodium protein, unknown function	early transcribed membrane protein 5	ADP-ribosylation factor GTPase-activating protein%2C putative	-0.139047	0.00124802	0.0760992
Pf3D7_05_v3-1321122|PF3D7_0526200	Pf3D7_05_v3-1321122	PF3D7_0526200	distant cis	8.25433e-06	0.0180339	0.0557404	1.33642	33	0.0642023	inter	PF3D7_0532600|-|PF3D7_0532700|-	Plasmodium exported protein, unknown function	erythrocyte membrane protein 1 (PfEMP1), pseudogene	ADP-ribosylation factor GTPase-activating protein%2C putative	-0.139047	0.00124802	0.0760992
Pf3D7_10_v3-1092771|PF3D7_0526200	Pf3D7_10_v3-1092771	PF3D7_0526200	distant trans	2.36104e-06	0.00704085	0.0178869	0.736044	28	0.0527307	intron	PF3D7_1025900	conserved Plasmodium protein, unknown function		ADP-ribosylation factor GTPase-activating protein%2C putative	-0.139047	0.00124802	0.0760992
Pf3D7_12_v3-1087345|PF3D7_0526200	Pf3D7_12_v3-1087345	PF3D7_0526200	distant trans	1.7912e-06	0.00704085	0.0864505	0.660218	20	0.0378788	inter	PF3D7_1226800|+|PF3D7_1226900|-	ataxin-3, putative	conserved Plasmodium protein, unknown function	ADP-ribosylation factor GTPase-activating protein%2C putative	-0.139047	0.00124802	0.0760992
Pf3D7_14_v3-3146590|PF3D7_0526200	Pf3D7_14_v3-3146590	PF3D7_0526200	distant trans	8.77845e-06	0.0180339	0.0586522	0.848235	108	0.280851	inter	PF3D7_1476400|+|PF3D7_1476500|+	serine/threonine protein kinase, FIKK family, pseudogene	probable protein, unknown function	ADP-ribosylation factor GTPase-activating protein%2C putative	-0.139047	0.00124802	0.0760992
Pf3D7_14_v3-3217993|PF3D7_0526200	Pf3D7_14_v3-3217993	PF3D7_0526200	distant trans	5.96132e-06	0.0146958	0.0436772	1.34278	31	0.0658174	inter	PF3D7_1478100|-|PF3D7_1478200|-	Plasmodium exported protein (hyp13), unknown function	Plasmodium exported protein, unknown function, pseudogene	ADP-ribosylation factor GTPase-activating protein%2C putative	-0.139047	0.00124802	0.0760992
Pf3D7_13_v3-2426871|PF3D7_1015800	Pf3D7_13_v3-2426871	PF3D7_1015800	distant trans	2.5959e-06	0.0639942	0.0199667	1.55903	92	0.171322	syn	PF3D7_1360700	E3 SUMO-protein ligase PIAS, putative		ribonucleoside-diphosphate reductase small chain%2C putative	0.138716	0.00129578	0.0771408
Pf3D7_01_v3-517567|PF3D7_0532200	Pf3D7_01_v3-517567	PF3D7_0532200	distant trans	1.80463e-06	0.00342213	0.0868662	0.530059	11	0.0202206	syn	PF3D7_0113600	surface-associated interspersed protein 1.2 (SURFIN 1.2), pseudogene		Plasmodium exported protein (PHISTc)%2C unknown function	0.138511	0.00130379	0.0771408
Pf3D7_01_v3-534495|PF3D7_0532200	Pf3D7_01_v3-534495	PF3D7_0532200	distant trans	1.19942e-07	0.00051114	0.0274314	0.599365	19	0.0390144	intron	PF3D7_0113800	DBL containing protein, unknown function		Plasmodium exported protein (PHISTc)%2C unknown function	0.138511	0.00130379	0.0771408
Pf3D7_05_v3-1185256|PF3D7_0532200	Pf3D7_05_v3-1185256	PF3D7_0532200	distant cis	3.07072e-06	0.00504662	0.0245424	0.688702	36	0.0743802	intron	PF3D7_0528900	conserved Plasmodium protein, unknown function		Plasmodium exported protein (PHISTc)%2C unknown function	0.138511	0.00130379	0.0771408
Pf3D7_05_v3-1289547|PF3D7_0532200	Pf3D7_05_v3-1289547	PF3D7_0532200	local	1.24405e-07	0.00051114	0.00332779	0.42775	15	0.0735294	inter	PF3D7_0531400|-|PF3D7_0532100|+	conserved Plasmodium protein, unknown function	early transcribed membrane protein 5	Plasmodium exported protein (PHISTc)%2C unknown function	0.138511	0.00130379	0.0771408
Pf3D7_05_v3-1304593|PF3D7_0532200	Pf3D7_05_v3-1304593	PF3D7_0532200	local	6.56679e-07	0.00161884	0.00748752	0.671517	39	0.0755814	inter	PF3D7_0532200|-|PF3D7_0532300|+	Plasmodium exported protein (PHISTc), unknown function	Plasmodium exported protein (PHISTb), unknown function	Plasmodium exported protein (PHISTc)%2C unknown function	0.138511	0.00130379	0.0771408
Pf3D7_05_v3-1304829|PF3D7_0532200	Pf3D7_05_v3-1304829	PF3D7_0532200	local	1.17782e-08	0.000145178	0.000831947	0.676467	57	0.109195	inter	PF3D7_0532200|-|PF3D7_0532300|+	Plasmodium exported protein (PHISTc), unknown function	Plasmodium exported protein (PHISTb), unknown function	Plasmodium exported protein (PHISTc)%2C unknown function	0.138511	0.00130379	0.0771408
Pf3D7_05_v3-1305189|PF3D7_0532200	Pf3D7_05_v3-1305189	PF3D7_0532200	local	8.05306e-29	1.98524e-24	0	0.580503	84	0.25098	inter	PF3D7_0532200|-|PF3D7_0532300|+	Plasmodium exported protein (PHISTc), unknown function	Plasmodium exported protein (PHISTb), unknown function	Plasmodium exported protein (PHISTc)%2C unknown function	0.138511	0.00130379	0.0771408
Pf3D7_05_v3-584998|PF3D7_0532200	Pf3D7_05_v3-584998	PF3D7_0532200	distant cis	2.95757e-07	0.00104157	0.0411471	0.476624	16	0.0316832	inter	PF3D7_0513700|+|PF3D7_0513800|-	secreted ookinete protein, putative	ras-related protein Rab-1A	Plasmodium exported protein (PHISTc)%2C unknown function	0.138511	0.00130379	0.0771408
Pf3D7_05_v3-597078|PF3D7_0532200	Pf3D7_05_v3-597078	PF3D7_0532200	distant cis	1.219e-06	0.00250424	0.0727348	0.505464	17	0.0319549	syn	PF3D7_0514200	conserved Plasmodium protein, unknown function		Plasmodium exported protein (PHISTc)%2C unknown function	0.138511	0.00130379	0.0771408
Pf3D7_06_v3-555332|PF3D7_0532200	Pf3D7_06_v3-555332	PF3D7_0532200	distant trans	3.27001e-08	0.000268708	0.0174564	0.38562	9	0.0167598	nsy	PF3D7_0613600	conserved Plasmodium protein, unknown function		Plasmodium exported protein (PHISTc)%2C unknown function	0.138511	0.00130379	0.0771408
Pf3D7_10_v3-648752|PF3D7_0532200	Pf3D7_10_v3-648752	PF3D7_0532200	distant trans	3.44616e-06	0.00530967	0.116376	0.574917	18	0.0338346	inter	PF3D7_1016200|+|PF3D7_1016300|-	Rab3 GTPase-activating protein non-catalytic subunit, putative	glycophorin binding protein	Plasmodium exported protein (PHISTc)%2C unknown function	0.138511	0.00130379	0.0771408
Pf3D7_11_v3-138649|PF3D7_0532200	Pf3D7_11_v3-138649	PF3D7_0532200	distant trans	6.08491e-08	0.000375013	0.021197	0.446449	7	0.0134357	nsy	PF3D7_1103000	conserved Plasmodium protein, unknown function		Plasmodium exported protein (PHISTc)%2C unknown function	0.138511	0.00130379	0.0771408
Pf3D7_11_v3-1575892|PF3D7_0532200	Pf3D7_11_v3-1575892	PF3D7_0532200	distant trans	6.53285e-06	0.00894711	0.046589	0.693757	45	0.10387	inter	PF3D7_1139300|-|PF3D7_1139500|-	transcription factor with AP2 domain(s)	AAA family ATPase, putative, unspecified product	Plasmodium exported protein (PHISTc)%2C unknown function	0.138511	0.00130379	0.0771408
Pf3D7_11_v3-1870867|PF3D7_0532200	Pf3D7_11_v3-1870867	PF3D7_0532200	distant trans	5.13318e-07	0.00140603	0.0477972	0.47573	8	0.0154739	intron	PF3D7_1147100	dynein light chain, putative		Plasmodium exported protein (PHISTc)%2C unknown function	0.138511	0.00130379	0.0771408
Pf3D7_12_v3-1560552|PF3D7_0532200	Pf3D7_12_v3-1560552	PF3D7_0532200	distant trans	4.99124e-06	0.00723788	0.13882	0.614369	15	0.0280899	nsy	PF3D7_1237400	conserved Plasmodium protein, unknown function		Plasmodium exported protein (PHISTc)%2C unknown function	0.138511	0.00130379	0.0771408
Pf3D7_13_v3-74832|PF3D7_0532200	Pf3D7_13_v3-74832	PF3D7_0532200	distant trans	8.34475e-06	0.0102857	0.169992	0.508904	9	0.0171429	inter	PF3D7_1301200|-|PF3D7_1301300|-	glycophorin binding protein	Plasmodium exported protein (PHISTa-like), unknown function, pseudogene	Plasmodium exported protein (PHISTc)%2C unknown function	0.138511	0.00130379	0.0771408
Pf3D7_14_v3-162324|PF3D7_0532200	Pf3D7_14_v3-162324	PF3D7_0532200	distant trans	2.75669e-06	0.00485413	0.106816	0.585833	11	0.0264423	inter	PF3D7_1404700|-|PF3D7_1404800|-	conserved Plasmodium protein, unknown function	conserved Plasmodium protein, unknown function	Plasmodium exported protein (PHISTc)%2C unknown function	0.138511	0.00130379	0.0771408
Pf3D7_10_v3-370091|PF3D7_1473700	Pf3D7_10_v3-370091	PF3D7_1473700	distant trans	5.39909e-08	0.00133098	0.00124792	0.57486	43	0.0809793	intron	PF3D7_1008900	adenylate kinase		nucleoporin NUP116/NSP116%2C putative	0.138445	0.00131083	0.0771408
Pf3D7_07_v3-83609|PF3D7_1126600	Pf3D7_07_v3-83609	PF3D7_1126600	distant trans	1.2176e-06	0.0300164	0.0727348	1.67325	7	0.0153509	inter	PF3D7_0701900|-|PF3D7_0702000|+	Plasmodium exported protein, unknown function	Plasmodium exported protein (hyp12), unknown function	steryl ester hydrolase%2C putative	-0.137116	0.00141564	0.0798621
Pf3D7_08_v3-134270|PF3D7_1126600	Pf3D7_08_v3-134270	PF3D7_1126600	distant trans	6.45415e-06	0.0795539	0.155029	1.56609	8	0.0147874	nsy	PF3D7_0801900	conserved Plasmodium protein, unknown function		steryl ester hydrolase%2C putative	-0.137116	0.00141564	0.0798621
Pf3D7_06_v3-271560|PF3D7_1327100	Pf3D7_06_v3-271560	PF3D7_1327100	distant trans	2.6509e-07	0.00653499	0.00415973	1.45551	28	0.0516605	nsy	PF3D7_0606600	conserved Plasmodium protein, unknown function		conserved Plasmodium protein%2C unknown function	0.137842	0.00142019	0.0798621
Pf3D7_07_v3-1320970|PF3D7_1408800	Pf3D7_07_v3-1320970	PF3D7_1408800	distant trans	3.40117e-07	0.00838456	0.0432253	0.432435	5	0.0101833	inter	PF3D7_0730500|-|PF3D7_0730800|+	conserved Plasmodium protein, unknown function	Plasmodium exported protein, unknown function, unspecified product	conserved Plasmodium protein%2C unknown function	0.137031	0.0015316	0.0837352
Pf3D7_09_v3-575940|PF3D7_1443500	Pf3D7_09_v3-575940	PF3D7_1443500	distant trans	6.14143e-06	0.0756993	0.151288	1.45647	12	0.0221811	nsy	PF3D7_0913200	elongation factor 1-beta		poly(A)-specific ribonuclease PARN%2C putative	-0.13642	0.00157595	0.0837352
Pf3D7_13_v3-1554925|PF3D7_1443500	Pf3D7_13_v3-1554925	PF3D7_1443500	distant trans	6.02362e-06	0.0756993	0.0440932	1.16964	83	0.15342	nsy	PF3D7_1338500	conserved Plasmodium protein, unknown function		poly(A)-specific ribonuclease PARN%2C putative	-0.13642	0.00157595	0.0837352
Pf3D7_02_v3-848538|PF3D7_1147900	Pf3D7_02_v3-848538	PF3D7_1147900	distant trans	2.66353e-06	0.0242579	0.0207987	1.1955	164	0.373814	nsy	PF3D7_0221000	Plasmodium exported protein, unknown function		conserved Plasmodium protein%2C unknown function	0.136121	0.00159783	0.0837352
Pf3D7_05_v3-1003444|PF3D7_1147900	Pf3D7_05_v3-1003444	PF3D7_1147900	distant trans	2.95204e-06	0.0242579	0.0237105	1.20345	130	0.272537	inter	PF3D7_0524000|+|PF3D7_0524100|+	karyopherin beta	conserved Plasmodium protein, unknown function	conserved Plasmodium protein%2C unknown function	0.136121	0.00159783	0.0837352
Pf3D7_11_v3-482877|PF3D7_1147900	Pf3D7_11_v3-482877	PF3D7_1147900	distant cis	1.58537e-07	0.00390825	0.00374376	1.37618	34	0.0633147	syn	PF3D7_1112700	conserved Plasmodium protein, unknown function		conserved Plasmodium protein%2C unknown function	0.136121	0.00159783	0.0837352
Pf3D7_10_v3-1221734|PF3D7_0727700	Pf3D7_10_v3-1221734	PF3D7_0727700	distant trans	3.54949e-07	0.00437511	0.00540765	1.37938	41	0.0753676	nsy	PF3D7_1029900	conserved Plasmodium protein, unknown function		conserved Plasmodium protein%2C unknown function	0.136076	0.00163638	0.0837352
Pf3D7_14_v3-289843|PF3D7_0727700	Pf3D7_14_v3-289843	PF3D7_0727700	distant trans	3.42571e-08	0.000844506	0.00124792	1.49831	33	0.0628571	inter	PF3D7_1407900|+|PF3D7_1408000|+	plasmepsin I	plasmepsin II	conserved Plasmodium protein%2C unknown function	0.136076	0.00163638	0.0837352
Pf3D7_03_v3-145101|PF3D7_1347100	Pf3D7_03_v3-145101	PF3D7_1347100	distant trans	8.82534e-06	0.217562	0.174564	0.632617	11	0.0202578	syn	PF3D7_0302600	ABC transporter B family member 4, putative		DNA topoisomerase 3%2C putative	0.13559	0.00173563	0.086609
Pf3D7_09_v3-125967|PF3D7_1318000	Pf3D7_09_v3-125967	PF3D7_1318000	distant trans	3.95423e-06	0.0974796	0.03203	0.743161	37	0.0706107	inter	PF3D7_0902800|-|PF3D7_0902900|+	serine repeat antigen 9	conserved Plasmodium protein, unknown function	conserved Plasmodium membrane protein%2C unknown function	0.134762	0.00174553	0.086609
Pf3D7_06_v3-1060904|PF3D7_0626300	Pf3D7_06_v3-1060904	PF3D7_0626300	local	1.5029e-06	0.0370496	0.0133111	1.29989	48	0.0926641	inter	PF3D7_0626200|-|PF3D7_0626300|-	conserved Plasmodium protein, unknown function	3-oxoacyl-acyl-carrier protein synthase I/II	3-oxoacyl-acyl-carrier protein synthase I/II	0.134594	0.00178671	0.0868119
Pf3D7_12_v3-2105943|PF3D7_0812900	Pf3D7_12_v3-2105943	PF3D7_0812900	distant trans	8.7204e-06	0.137955	0.0582363	0.858629	197	0.371698	inter	PF3D7_1251600|+|PF3D7_1251700|-	conserved Plasmodium protein, unknown function	tryptophan--tRNA ligase	conserved Plasmodium protein%2C unknown function	0.134463	0.00180542	0.0868119
Pf3D7_12_v3-459459|PF3D7_1122900	Pf3D7_12_v3-459459	PF3D7_1122900	distant trans	3.03049e-06	0.0747077	0.0241265	1.30181	99	0.224678	nsy	PF3D7_1210200	zinc finger protein, putative		dynein heavy chain%2C putative	-0.133889	0.00185253	0.0868119
Pf3D7_05_v3-958767|PF3D7_0511100	Pf3D7_05_v3-958767	PF3D7_0511100	distant cis	8.65289e-06	0.0607554	0.173732	0.663014	16	0.0295749	nsy	PF3D7_0523000	multidrug resistance protein 1		conserved Plasmodium protein%2C unknown function	0.133643	0.00187072	0.0868595
Pf3D7_13_v3-2378459|PF3D7_0511100	Pf3D7_13_v3-2378459	PF3D7_0511100	distant trans	9.85809e-06	0.0607554	0.184539	0.664948	16	0.0296846	inter	PF3D7_1359600|+|PF3D7_1359700|+	conserved Plasmodium protein, unknown function	conserved Plasmodium protein, unknown function	conserved Plasmodium protein%2C unknown function	0.133643	0.00187072	0.0868595
Pf3D7_13_v3-2751052|PF3D7_0511100	Pf3D7_13_v3-2751052	PF3D7_0511100	distant trans	9.9613e-07	0.0245566	0.00998336	0.736689	58	0.107407	syn	PF3D7_1369200	conserved Plasmodium protein, unknown function		conserved Plasmodium protein%2C unknown function	0.133643	0.00187072	0.0868595
Pf3D7_14_v3-1204037|PF3D7_0511100	Pf3D7_14_v3-1204037	PF3D7_0511100	distant trans	5.2957e-06	0.0607554	0.0403494	0.792896	90	0.165746	nsy	PF3D7_1430400	autophagy protein 5, putative		conserved Plasmodium protein%2C unknown function	0.133643	0.00187072	0.0868595
Pf3D7_14_v3-2036254|PF3D7_0424700	Pf3D7_14_v3-2036254	PF3D7_0424700	distant trans	2.26073e-07	0.00557315	0.00374376	0.73318	56	0.103131	nsy	PF3D7_1449600	conserved Plasmodium protein, unknown function		serine/threonine protein kinase%2C FIKK family	0.133081	0.00194068	0.0885834
Pf3D7_03_v3-750987|PF3D7_1145900	Pf3D7_03_v3-750987	PF3D7_1145900	distant trans	8.71569e-06	0.130329	0.0582363	0.80111	144	0.264706	syn	PF3D7_0318200	DNA-directed RNA polymerase II subunit RPB1		conserved Plasmodium protein%2C unknown function	-0.133594	0.00197207	0.0885834
Pf3D7_04_v3-630569|PF3D7_1128400	Pf3D7_04_v3-630569	PF3D7_1128400	distant trans	2.55291e-06	0.0629342	0.0195507	1.33368	57	0.154426	syn	PF3D7_0414000	structural maintenance of chromosomes protein 3, putative		geranylgeranyl pyrophosphate synthase%2C putative	-0.132209	0.00209487	0.0913978
Pf3D7_08_v3-1013608|PF3D7_1245300	Pf3D7_08_v3-1013608	PF3D7_1245300	distant trans	1.48347e-06	0.0365704	0.0133111	1.4247	39	0.0722222	nsy	PF3D7_0823000	serine/threonine protein kinase VPS15, putative		NEDD8-conjugating enzyme UBC12%2C putative	-0.13179	0.00218572	0.0937451
Pf3D7_14_v3-3194963|PF3D7_1245300	Pf3D7_14_v3-3194963	PF3D7_1245300	distant trans	5.77967e-06	0.0712402	0.0432612	1.32941	38	0.0708955	syn	PF3D7_1477600	surface-associated interspersed protein 14.1 (SURFIN 14.1)		NEDD8-conjugating enzyme UBC12%2C putative	-0.13179	0.00218572	0.0937451
Pf3D7_12_v3-1551400|PF3D7_0729200	Pf3D7_12_v3-1551400	PF3D7_0729200	distant trans	1.33702e-06	0.0329602	0.0743973	1.78139	12	0.0225141	syn	PF3D7_1237200	conserved Plasmodium protein, unknown function		1-cys peroxiredoxin	0.132463	0.00223941	0.0952408
Pf3D7_08_v3-1226954|PF3D7_1225100	Pf3D7_08_v3-1226954	PF3D7_1225100	distant trans	2.64263e-06	0.065146	0.105569	1.67	7	0.0129151	syn	PF3D7_0828500	translation initiation factor eIF-2B subunit alpha, putative		isoleucine--tRNA ligase%2C putative	-0.131705	0.00226404	0.095486
Pf3D7_14_v3-457079|PF3D7_0512800	Pf3D7_14_v3-457079	PF3D7_0512800	distant trans	8.17859e-07	0.0201619	0.00998336	0.803703	113	0.220703	inter	PF3D7_1411200|-|PF3D7_1411300|+	rhomboid protease ROM8	conserved Plasmodium protein, unknown function	conserved Plasmodium protein%2C unknown function	-0.131149	0.00229773	0.0955793
Pf3D7_10_v3-1059994|PF3D7_0906500	Pf3D7_10_v3-1059994	PF3D7_0906500	distant trans	5.78367e-06	0.142579	0.147548	0.649716	12	0.0222635	nsy	PF3D7_1025300	conserved Plasmodium protein, unknown function		arginase	-0.130864	0.00239405	0.0960214
Pf3D7_09_v3-127687|PF3D7_1366900	Pf3D7_09_v3-127687	PF3D7_1366900	distant trans	3.02301e-06	0.0372616	0.0241265	1.72159	24	0.0582707	nsy	PF3D7_0902900	conserved Plasmodium protein, unknown function		conserved Plasmodium protein%2C unknown function	0.130903	0.00240939	0.0960214
Pf3D7_13_v3-1465176|PF3D7_1366900	Pf3D7_13_v3-1465176	PF3D7_1366900	distant cis	9.71717e-06	0.0598869	0.062396	1.17958	216	0.493506	nsy	PF3D7_1335900	thrombospondin-related anonymous protein		conserved Plasmodium protein%2C unknown function	0.130903	0.00240939	0.0960214
Pf3D7_13_v3-2675839|PF3D7_1366900	Pf3D7_13_v3-2675839	PF3D7_1366900	local	5.6272e-06	0.0462406	0.0428453	1.31982	42	0.0789474	nsy	PF3D7_1366900	conserved Plasmodium protein, unknown function		conserved Plasmodium protein%2C unknown function	0.130903	0.00240939	0.0960214
Pf3D7_13_v3-2685062|PF3D7_1366900	Pf3D7_13_v3-2685062	PF3D7_1366900	local	3.18841e-07	0.00786007	0.00540765	1.40583	40	0.0743494	syn	PF3D7_1367300	conserved Plasmodium protein, unknown function		conserved Plasmodium protein%2C unknown function	0.130903	0.00240939	0.0960214
Pf3D7_08_v3-789468|PF3D7_1467700	Pf3D7_08_v3-789468	PF3D7_1467700	distant trans	9.49777e-07	0.0234139	0.00998336	0.825319	242	0.496269	nsy	PF3D7_0817300	asparagine-rich antigen		conserved Plasmodium protein%2C unknown function	0.130538	0.00240955	0.0960214
Pf3D7_11_v3-1393897|PF3D7_1313400	Pf3D7_11_v3-1393897	PF3D7_1313400	distant trans	2.28826e-06	0.0282051	0.101413	0.653953	13	0.0243446	nsy	PF3D7_1135600	condensin-2 complex subunit D3, putative		DEAD box helicase%2C putative	-0.12993	0.00254923	0.0984583
Pf3D7_11_v3-580643|PF3D7_1313400	Pf3D7_11_v3-580643	PF3D7_1313400	distant trans	5.61628e-06	0.0461508	0.147132	0.699849	17	0.0315399	inter	PF3D7_1115200|+|PF3D7_1115300|-	histone-lysine N-methyltransferase SET7	cysteine proteinase falcipain 2b	DEAD box helicase%2C putative	-0.12993	0.00254923	0.0984583
Pf3D7_12_v3-1550408|PF3D7_1313400	Pf3D7_12_v3-1550408	PF3D7_1313400	distant trans	1.47372e-06	0.0282051	0.0777224	0.636857	12	0.0222635	nsy	PF3D7_1237200	conserved Plasmodium protein, unknown function		DEAD box helicase%2C putative	-0.12993	0.00254923	0.0984583
Pf3D7_03_v3-729231|PF3D7_0523000	Pf3D7_03_v3-729231	PF3D7_0523000	distant trans	4.82656e-06	0.0136213	0.0374376	1.292	62	0.114391	nsy	PF3D7_0317700	CPSF (cleavage and polyadenylation specific factor), subunit A, putative		multidrug resistance protein 1	0.129744	0.00258607	0.0984583
Pf3D7_05_v3-630260|PF3D7_0523000	Pf3D7_05_v3-630260	PF3D7_0523000	distant cis	2.08562e-07	0.00171382	0.0369909	1.74292	11	0.0203327	nsy	PF3D7_0515300	phosphatidylinositol 3-kinase		multidrug resistance protein 1	0.129744	0.00258607	0.0984583
Pf3D7_05_v3-631082|PF3D7_0523000	Pf3D7_05_v3-631082	PF3D7_0523000	distant cis	2.9367e-07	0.00180989	0.0411471	1.73167	11	0.0203327	nsy	PF3D7_0515300	phosphatidylinositol 3-kinase		multidrug resistance protein 1	0.129744	0.00258607	0.0984583
Pf3D7_06_v3-902078|PF3D7_0523000	Pf3D7_06_v3-902078	PF3D7_0523000	distant trans	3.88964e-06	0.0136213	0.03203	1.18897	96	0.176471	nsy	PF3D7_0622100	conserved Plasmodium protein, unknown function		multidrug resistance protein 1	0.129744	0.00258607	0.0984583
Pf3D7_10_v3-1001783|PF3D7_0523000	Pf3D7_10_v3-1001783	PF3D7_0523000	distant trans	5.08431e-06	0.0136213	0.0399334	1.32054	47	0.103524	syn	PF3D7_1023900	chromodomain-helicase-DNA-binding protein 1 homolog, putative		multidrug resistance protein 1	0.129744	0.00258607	0.0984583
Pf3D7_10_v3-1023588|PF3D7_0523000	Pf3D7_10_v3-1023588	PF3D7_0523000	distant trans	4.19734e-09	0.000103473	0.000831947	1.4318	48	0.0892193	nsy	PF3D7_1024400	conserved Plasmodium protein, unknown function		multidrug resistance protein 1	0.129744	0.00258607	0.0984583
Pf3D7_12_v3-458770|PF3D7_0523000	Pf3D7_12_v3-458770	PF3D7_0523000	distant trans	5.38492e-06	0.0136213	0.0420133	1.28546	52	0.0962963	syn	PF3D7_1210200	zinc finger protein, putative		multidrug resistance protein 1	0.129744	0.00258607	0.0984583
Pf3D7_12_v3-610710|PF3D7_0523000	Pf3D7_12_v3-610710	PF3D7_0523000	distant trans	2.57993e-06	0.0127201	0.0199667	1.555	30	0.0573614	syn	PF3D7_1214400	ER membrane protein complex subunit 6, putative		multidrug resistance protein 1	0.129744	0.00258607	0.0984583
Pf3D7_14_v3-3048783|PF3D7_0523000	Pf3D7_14_v3-3048783	PF3D7_0523000	distant trans	1.02447e-07	0.00126276	0.00291181	1.35961	37	0.0682657	nsy	PF3D7_1474400	conserved Plasmodium protein, unknown function		multidrug resistance protein 1	0.129744	0.00258607	0.0984583
Pf3D7_13_v3-1476755|PF3D7_1346600	Pf3D7_13_v3-1476755	PF3D7_1346600	distant cis	8.01057e-06	0.197477	0.0553245	1.45896	67	0.124074	nsy	PF3D7_1336300	conserved Plasmodium membrane protein, unknown function		conserved Plasmodium protein%2C unknown function	-0.12976	0.00260698	0.098462
Pf3D7_14_v3-657722|PF3D7_0402000	Pf3D7_14_v3-657722	PF3D7_0402000	distant trans	2.82907e-06	0.0697423	0.0232945	0.871129	102	0.205645	inter	PF3D7_1416200|-|PF3D7_1416300|+	metacaspase-like protein	conserved protein, unknown function	Plasmodium exported protein (PHISTa)%2C unknown function	-0.129286	0.00272847	0.100659
Pf3D7_11_v3-1277272|PF3D7_0934400	Pf3D7_11_v3-1277272	PF3D7_0934400	distant trans	9.56484e-06	0.235792	0.0615641	0.897342	246	0.459813	inter	PF3D7_1133000|+|PF3D7_1133100|+	conserved Plasmodium protein, unknown function	conserved membrane protein, unknown function	AP2 domain transcription factor%2C putative	-0.12882	0.00280167	0.100659
Pf3D7_08_v3-1008893|PF3D7_0922200	Pf3D7_08_v3-1008893	PF3D7_0922200	distant trans	1.83858e-07	0.000453248	0.00374376	1.72743	31	0.0575139	nsy	PF3D7_0822900	conserved Plasmodium protein, unknown function		S-adenosylmethionine synthetase	0.128432	0.00280832	0.100659
Pf3D7_08_v3-1010794|PF3D7_0922200	Pf3D7_08_v3-1010794	PF3D7_0922200	distant trans	8.99805e-08	0.000351122	0.00249584	1.75198	33	0.0609982	nsy	PF3D7_0822900	conserved Plasmodium protein, unknown function		S-adenosylmethionine synthetase	0.128432	0.00280832	0.100659
Pf3D7_08_v3-1031375|PF3D7_0922200	Pf3D7_08_v3-1031375	PF3D7_0922200	distant trans	9.08992e-08	0.000351122	0.0249377	1.83964	26	0.0478821	nsy	PF3D7_0823300	histone acetyltransferase GCN5		S-adenosylmethionine synthetase	0.128432	0.00280832	0.100659
Pf3D7_08_v3-1062754|PF3D7_0922200	Pf3D7_08_v3-1062754	PF3D7_0922200	distant trans	1.21623e-06	0.00199883	0.0120632	1.79122	29	0.0609982	syn	PF3D7_0824400	nucleoside transporter 2		S-adenosylmethionine synthetase	0.128432	0.00280832	0.100659
Pf3D7_08_v3-1063773|PF3D7_0922200	Pf3D7_08_v3-1063773	PF3D7_0922200	distant trans	3.18928e-07	0.000685839	0.00540765	1.76978	28	0.0518519	nsy	PF3D7_0824400	nucleoside transporter 2		S-adenosylmethionine synthetase	0.128432	0.00280832	0.100659
Pf3D7_08_v3-1081370|PF3D7_0922200	Pf3D7_08_v3-1081370	PF3D7_0922200	distant trans	5.94678e-07	0.00112769	0.0527847	1.79467	27	0.0498155	nsy	PF3D7_0824900	conserved Plasmodium protein, unknown function		S-adenosylmethionine synthetase	0.128432	0.00280832	0.100659
Pf3D7_09_v3-882726|PF3D7_0922200	Pf3D7_09_v3-882726	PF3D7_0922200	distant cis	8.01039e-09	6.58241e-05	0.000831947	1.38411	135	0.250929	nsy	PF3D7_0921600	tetratricopeptide repeat protein, putative		S-adenosylmethionine synthetase	0.128432	0.00280832	0.100659
Pf3D7_09_v3-885114|PF3D7_0922200	Pf3D7_09_v3-885114	PF3D7_0922200	distant cis	1.27615e-07	0.000351122	0.00332779	1.3161	144	0.268156	nsy	PF3D7_0921700	conserved Plasmodium protein, unknown function		S-adenosylmethionine synthetase	0.128432	0.00280832	0.100659
Pf3D7_09_v3-896282|PF3D7_0922200	Pf3D7_09_v3-896282	PF3D7_0922200	local	1.9062e-12	4.69916e-08	0	1.4851	131	0.242144	nsy	PF3D7_0922100	ubiquitin-like protein, putative		S-adenosylmethionine synthetase	0.128432	0.00280832	0.100659
Pf3D7_09_v3-902537|PF3D7_0922200	Pf3D7_09_v3-902537	PF3D7_0922200	local	1.28188e-07	0.000351122	0.00332779	1.31468	111	0.222892	inter	PF3D7_0922100|+|PF3D7_0922200|+	ubiquitin-like protein, putative	S-adenosylmethionine synthetase	S-adenosylmethionine synthetase	0.128432	0.00280832	0.100659
Pf3D7_09_v3-905369|PF3D7_0922200	Pf3D7_09_v3-905369	PF3D7_0922200	local	7.76012e-06	0.0100686	0.0528286	0.756481	57	0.124454	inter	PF3D7_0922200|+|PF3D7_0922300|+	S-adenosylmethionine synthetase	conserved Plasmodium protein, unknown function	S-adenosylmethionine synthetase	0.128432	0.00280832	0.100659
Pf3D7_09_v3-907023|PF3D7_0922200	Pf3D7_09_v3-907023	PF3D7_0922200	local	2.93445e-08	0.00018085	0.00124792	1.26261	189	0.369863	intron	PF3D7_0922300	conserved Plasmodium protein, unknown function		S-adenosylmethionine synthetase	0.128432	0.00280832	0.100659
Pf3D7_09_v3-909954|PF3D7_0922200	Pf3D7_09_v3-909954	PF3D7_0922200	local	1.17406e-10	1.44715e-06	0	1.50291	118	0.217311	nsy	PF3D7_0922400	para-aminobenzoic acid synthetase		S-adenosylmethionine synthetase	0.128432	0.00280832	0.100659
Pf3D7_09_v3-917027|PF3D7_0922200	Pf3D7_09_v3-917027	PF3D7_0922200	local	3.3333e-06	0.00509686	0.0270383	1.20533	225	0.418216	syn	PF3D7_0922600	glutamine synthetase, putative		S-adenosylmethionine synthetase	0.128432	0.00280832	0.100659
Pf3D7_09_v3-917858|PF3D7_0922200	Pf3D7_09_v3-917858	PF3D7_0922200	local	3.3385e-07	0.000685839	0.00540765	1.3625	111	0.20442	syn	PF3D7_0922600	glutamine synthetase, putative		S-adenosylmethionine synthetase	0.128432	0.00280832	0.100659
Pf3D7_09_v3-932451|PF3D7_0922200	Pf3D7_09_v3-932451	PF3D7_0922200	distant cis	1.15931e-07	0.000351122	0.00332779	1.31176	148	0.273567	nsy	PF3D7_0922800	conserved Plasmodium protein, unknown function		S-adenosylmethionine synthetase	0.128432	0.00280832	0.100659
Pf3D7_09_v3-932565|PF3D7_0922200	Pf3D7_09_v3-932565	PF3D7_0922200	distant cis	9.21224e-07	0.00162214	0.00998336	1.31537	132	0.292593	nsy	PF3D7_0922800	conserved Plasmodium protein, unknown function		S-adenosylmethionine synthetase	0.128432	0.00280832	0.100659
Pf3D7_13_v3-167394|PF3D7_0922200	Pf3D7_13_v3-167394	PF3D7_0922200	distant trans	3.51479e-06	0.00509686	0.0287022	0.594213	33	0.0607735	nsy	PF3D7_1303400	LisH domain-containing protein, putative		S-adenosylmethionine synthetase	0.128432	0.00280832	0.100659
Pf3D7_13_v3-620806|PF3D7_0922200	Pf3D7_13_v3-620806	PF3D7_0922200	distant trans	6.29963e-06	0.00862769	0.152951	0.66656	16	0.0307102	inter	PF3D7_1314300|-|PF3D7_1314400|-	conserved Plasmodium protein, unknown function	conserved Plasmodium protein, unknown function	S-adenosylmethionine synthetase	0.128432	0.00280832	0.100659
Pf3D7_06_v3-229484|PF3D7_1450900	Pf3D7_06_v3-229484	PF3D7_1450900	distant trans	6.4399e-06	0.0793782	0.155029	2.01994	8	0.0147601	nsy	PF3D7_0605600	nucleoside diphosphate kinase, putative		acetyl-CoA acetyltransferase%2C putative	0.12848	0.00292811	0.101884
Pf3D7_13_v3-94395|PF3D7_1450900	Pf3D7_13_v3-94395	PF3D7_1450900	distant trans	2.58571e-06	0.0637429	0.105154	1.87045	11	0.0213178	inter	PF3D7_1301600|-|PF3D7_1301700|+	erythrocyte binding antigen-140	Plasmodium exported protein (hyp8), unknown function	acetyl-CoA acetyltransferase%2C putative	0.12848	0.00292811	0.101884
Pf3D7_03_v3-968220|PF3D7_1405100	Pf3D7_03_v3-968220	PF3D7_1405100	distant trans	4.55893e-06	0.0584155	0.0366057	1.34681	34	0.0677291	inter	PF3D7_0322900|-|PF3D7_0323000|-	40S ribosomal protein S3A, putative	translation machinery-associated protein 7, putative	GTPase-activating protein%2C putative	-0.128192	0.00293915	0.101884
Pf3D7_03_v3-968226|PF3D7_1405100	Pf3D7_03_v3-968226	PF3D7_1405100	distant trans	4.73921e-06	0.0584155	0.0374376	1.35116	33	0.0663984	inter	PF3D7_0322900|-|PF3D7_0323000|-	40S ribosomal protein S3A, putative	translation machinery-associated protein 7, putative	GTPase-activating protein%2C putative	-0.128192	0.00293915	0.101884
Pf3D7_14_v3-586035|PF3D7_0931300	Pf3D7_14_v3-586035	PF3D7_0931300	distant trans	1.49823e-06	0.0369344	0.0785536	1.53903	24	0.0443623	nsy	PF3D7_1414500	atypical protein kinase, ABC-1 family, putative		conserved Plasmodium protein%2C unknown function	0.1281	0.00298669	0.102827
Pf3D7_04_v3-535417|PF3D7_1312700	Pf3D7_04_v3-535417	PF3D7_1312700	distant trans	6.80161e-06	0.167673	0.047005	0.845955	190	0.376238	inter	PF3D7_0411900|-|PF3D7_0412000|+	DNA polymerase alpha catalytic subunit A	conserved Plasmodium protein, unknown function	conserved Plasmodium protein%2C unknown function	-0.127551	0.00305806	0.103653
Pf3D7_10_v3-1399377|PF3D7_1222100	Pf3D7_10_v3-1399377	PF3D7_1222100	distant trans	8.46679e-06	0.0208723	0.172485	0.627667	8	0.0148148	syn	PF3D7_1035300	glutamate-rich protein		conserved Plasmodium protein%2C unknown function	0.127287	0.00317637	0.105761
Pf3D7_10_v3-364381|PF3D7_1222100	Pf3D7_10_v3-364381	PF3D7_1222100	distant trans	7.90136e-08	0.00194784	0.0236908	0.593657	9	0.0174081	inter	PF3D7_1008700|-|PF3D7_1008800|-	tubulin beta chain	nucleolar protein 5, putative	conserved Plasmodium protein%2C unknown function	0.127287	0.00317637	0.105761
Pf3D7_10_v3-534981|PF3D7_1222100	Pf3D7_10_v3-534981	PF3D7_1222100	distant trans	7.59775e-06	0.0208723	0.163757	0.656495	10	0.0187266	nsy	PF3D7_1013600	conserved Plasmodium protein, unknown function		conserved Plasmodium protein%2C unknown function	0.127287	0.00317637	0.105761
Pf3D7_10_v3-579870|PF3D7_1222100	Pf3D7_10_v3-579870	PF3D7_1222100	distant trans	4.51448e-06	0.0208723	0.131754	0.623788	8	0.0147874	nsy	PF3D7_1014500	conserved Plasmodium protein, unknown function		conserved Plasmodium protein%2C unknown function	0.127287	0.00317637	0.105761
Pf3D7_12_v3-209705|PF3D7_1222100	Pf3D7_12_v3-209705	PF3D7_1222100	distant cis	3.80015e-06	0.0208723	0.121363	0.662264	11	0.021611	nsy	PF3D7_1204400	conserved Plasmodium membrane protein, unknown function		conserved Plasmodium protein%2C unknown function	0.127287	0.00317637	0.105761
Pf3D7_12_v3-217436|PF3D7_1222100	Pf3D7_12_v3-217436	PF3D7_1222100	distant cis	2.88854e-06	0.0208723	0.0237105	0.749966	24	0.0701357	nsy	PF3D7_1204900	probable protein, unknown function		conserved Plasmodium protein%2C unknown function	0.127287	0.00317637	0.105761
Pf3D7_12_v3-218295|PF3D7_1222100	Pf3D7_12_v3-218295	PF3D7_1222100	distant cis	7.67193e-06	0.0208723	0.164589	0.644557	9	0.0197368	inter	PF3D7_1204900|+|PF3D7_1205000|+	probable protein, unknown function	conserved Plasmodium protein, unknown function	conserved Plasmodium protein%2C unknown function	0.127287	0.00317637	0.105761
Pf3D7_13_v3-2728640|PF3D7_1222100	Pf3D7_13_v3-2728640	PF3D7_1222100	distant trans	6.89746e-06	0.0208723	0.157938	0.699974	14	0.0258303	nsy	PF3D7_1368700	mitochondrial carrier protein, putative		conserved Plasmodium protein%2C unknown function	0.127287	0.00317637	0.105761
Pf3D7_14_v3-1425756|PF3D7_1222100	Pf3D7_14_v3-1425756	PF3D7_1222100	distant trans	3.23712e-07	0.00399008	0.042394	0.607145	9	0.0165746	syn	PF3D7_1435300	NAD(P)H-dependent glutamate synthase, putative		conserved Plasmodium protein%2C unknown function	0.127287	0.00317637	0.105761
Pf3D7_14_v3-2320196|PF3D7_1222100	Pf3D7_14_v3-2320196	PF3D7_1222100	distant trans	6.51697e-06	0.0208723	0.155445	0.67148	11	0.0202206	syn	PF3D7_1456500	conserved Plasmodium protein, unknown function		conserved Plasmodium protein%2C unknown function	0.127287	0.00317637	0.105761
Pf3D7_03_v3-933084|PF3D7_0936700	Pf3D7_03_v3-933084	PF3D7_0936700	distant trans	7.72581e-06	0.0380913	0.164589	1.71972	8	0.0167364	inter	PF3D7_0322100|-|PF3D7_0322200|-	mRNA-capping enzyme subunit beta	conserved Plasmodium protein, unknown function	lysophospholipase%2C putative	0.127487	0.00324306	0.106815
Pf3D7_12_v3-1510692|PF3D7_0936700	Pf3D7_12_v3-1510692	PF3D7_0936700	distant trans	5.83423e-06	0.0359564	0.147963	0.648331	14	0.0264151	inter	PF3D7_1236100|-|PF3D7_1236200|-	clustered-asparagine-rich protein	conserved Plasmodium protein, unknown function	lysophospholipase%2C putative	0.127487	0.00324306	0.106815
Pf3D7_13_v3-1975654|PF3D7_0936700	Pf3D7_13_v3-1975654	PF3D7_0936700	distant trans	1.90577e-06	0.0157036	0.0145591	0.757858	41	0.105033	inter	PF3D7_1349200|-|PF3D7_1349300|+	glutamate--tRNA ligase, putative	tyrosine kinase-like protein	lysophospholipase%2C putative	0.127487	0.00324306	0.106815
Pf3D7_14_v3-2036254|PF3D7_0936700	Pf3D7_14_v3-2036254	PF3D7_0936700	distant trans	1.91103e-06	0.0157036	0.0145591	0.687647	56	0.103131	nsy	PF3D7_1449600	conserved Plasmodium protein, unknown function		lysophospholipase%2C putative	0.127487	0.00324306	0.106815
Pf3D7_14_v3-2222645|PF3D7_0936700	Pf3D7_14_v3-2222645	PF3D7_0936700	distant trans	2.99467e-07	0.00738246	0.00499168	0.643303	35	0.0645756	syn	PF3D7_1454200	conserved Plasmodium protein, unknown function		lysophospholipase%2C putative	0.127487	0.00324306	0.106815
Pf3D7_01_v3-165308|PF3D7_0410900	Pf3D7_01_v3-165308	PF3D7_0410900	distant trans	3.74353e-06	0.045139	0.120116	1.58947	10	0.0196464	intron	PF3D7_0103600	ATP-dependent RNA helicase, putative		conserved Plasmodium protein%2C unknown function	0.127219	0.00325025	0.106815
Pf3D7_08_v3-1325198|PF3D7_0410900	Pf3D7_08_v3-1325198	PF3D7_0410900	distant trans	4.77053e-06	0.045139	0.134663	1.65698	8	0.0151803	nsy	PF3D7_0831100	surface-associated interspersed protein 8.1 (SURFIN 8.1)		conserved Plasmodium protein%2C unknown function	0.127219	0.00325025	0.106815
Pf3D7_13_v3-844321|PF3D7_1320100	Pf3D7_13_v3-844321	PF3D7_1320100	local	5.96132e-07	0.0146958	0.00748752	1.36992	65	0.127451	intron	PF3D7_1320500	SNARE protein, putative		ATP-dependent Clp protease adapter protein ClpS	0.12678	0.00332945	0.107904
Pf3D7_14_v3-1416049|PF3D7_1320100	Pf3D7_14_v3-1416049	PF3D7_1320100	distant trans	5.87756e-06	0.0724469	0.148795	2.21771	6	0.0111524	nsy	PF3D7_1435100	ribonuclease H2 subunit B, putative		ATP-dependent Clp protease adapter protein ClpS	0.12678	0.00332945	0.107904
Pf3D7_06_v3-683000|PF3D7_1212100	Pf3D7_06_v3-683000	PF3D7_1212100	distant trans	8.23065e-06	0.118193	0.0557404	1.20644	239	0.467167	syn	PF3D7_0616400	conserved Plasmodium protein, unknown function		peripheral plastid protein 1%2C putative	0.12554	0.003497	0.11131
Pf3D7_10_v3-217295|PF3D7_1004800	Pf3D7_10_v3-217295	PF3D7_1004800	local	2.41654e-06	0.0198575	0.0187188	0.85279	196	0.360294	syn	PF3D7_1004600	conserved Plasmodium membrane protein, unknown function		ADP/ATP carrier protein%2C putative	-0.125251	0.00360479	0.114024
Pf3D7_10_v3-222766|PF3D7_1004800	Pf3D7_10_v3-222766	PF3D7_1004800	local	1.17001e-06	0.0144216	0.0112313	1.15184	133	0.312741	intron	PF3D7_1004800	ADP/ATP carrier protein, putative		ADP/ATP carrier protein%2C putative	-0.125251	0.00360479	0.114024
Pf3D7_10_v3-222801|PF3D7_1004800	Pf3D7_10_v3-222801	PF3D7_1004800	local	6.58156e-06	0.034625	0.046589	1.1394	138	0.316981	intron	PF3D7_1004800	ADP/ATP carrier protein, putative		ADP/ATP carrier protein%2C putative	-0.125251	0.00360479	0.114024
Pf3D7_10_v3-222813|PF3D7_1004800	Pf3D7_10_v3-222813	PF3D7_1004800	local	7.02275e-06	0.034625	0.0486689	1.13889	138	0.318267	intron	PF3D7_1004800	ADP/ATP carrier protein, putative		ADP/ATP carrier protein%2C putative	-0.125251	0.00360479	0.114024
Pf3D7_10_v3-222879|PF3D7_1004800	Pf3D7_10_v3-222879	PF3D7_1004800	local	4.3565e-07	0.0107396	0.00582363	1.16174	129	0.303371	intron	PF3D7_1004800	ADP/ATP carrier protein, putative		ADP/ATP carrier protein%2C putative	-0.125251	0.00360479	0.114024
Pf3D7_12_v3-1665622|PF3D7_1358100	Pf3D7_12_v3-1665622	PF3D7_1358100	distant trans	7.55592e-06	0.127939	0.0519967	1.17326	140	0.25974	syn	PF3D7_1239800	conserved Plasmodium protein, unknown function		Sas10 domain-containing protein%2C putative	0.124954	0.00378272	0.115751
Pf3D7_02_v3-714492|PF3D7_0515400	Pf3D7_02_v3-714492	PF3D7_0515400	distant trans	8.95562e-06	0.13291	0.0590682	0.747533	41	0.0757856	nsy	PF3D7_0217200	conserved Plasmodium protein, unknown function		conserved Plasmodium protein%2C unknown function	-0.124637	0.00383947	0.115751
Pf3D7_06_v3-82506|PF3D7_1426100	Pf3D7_06_v3-82506	PF3D7_1426100	distant trans	5.04247e-06	0.123552	0.139235	1.45149	14	0.0276134	inter	PF3D7_0601900|+|PF3D7_0602000|-	conserved Plasmodium protein, unknown function	conserved Plasmodium protein, unknown function	basic transcription factor 3b%2C putative	-0.124337	0.00392602	0.11688
Pf3D7_04_v3-157394|PF3D7_1437500	Pf3D7_04_v3-157394	PF3D7_1437500	distant trans	6.293e-06	0.0258558	0.152951	0.549892	7	0.0145833	inter	PF3D7_0402500|+|PF3D7_0402600|-	rifin, pseudogene	stevor	conserved Plasmodium membrane protein%2C unknown function	-0.123887	0.00399043	0.118103
Pf3D7_04_v3-858564|PF3D7_1437500	Pf3D7_04_v3-858564	PF3D7_1437500	distant trans	5.86099e-06	0.0258558	0.0436772	0.645707	30	0.0557621	syn	PF3D7_0419400	conserved Plasmodium protein, unknown function		conserved Plasmodium membrane protein%2C unknown function	-0.123887	0.00399043	0.118103
Pf3D7_08_v3-106140|PF3D7_1437500	Pf3D7_08_v3-106140	PF3D7_1437500	distant trans	7.98671e-06	0.0281269	0.168329	0.539625	9	0.0173077	inter	PF3D7_0801400|-|PF3D7_0801500|-	probable protein, unknown function	nucleolar protein 10, putative	conserved Plasmodium membrane protein%2C unknown function	-0.123887	0.00399043	0.118103
Pf3D7_14_v3-1484939|PF3D7_1437500	Pf3D7_14_v3-1484939	PF3D7_1437500	distant cis	3.19382e-07	0.00196835	0.00540765	0.76625	155	0.289179	syn	PF3D7_1436400	conserved Plasmodium protein, unknown function		conserved Plasmodium membrane protein%2C unknown function	-0.123887	0.00399043	0.118103
Pf3D7_14_v3-1518218|PF3D7_1437500	Pf3D7_14_v3-1518218	PF3D7_1437500	local	5.45825e-09	4.48522e-05	0.000831947	0.722496	134	0.249071	syn	PF3D7_1437400	pantothenate kinase, putative		conserved Plasmodium membrane protein%2C unknown function	-0.123887	0.00399043	0.118103
Pf3D7_14_v3-1519906|PF3D7_1437500	Pf3D7_14_v3-1519906	PF3D7_1437500	local	1.24101e-11	3.05933e-07	0	0.739203	171	0.398453	inter	PF3D7_1437400|+|PF3D7_1437500|+	pantothenate kinase, putative	conserved Plasmodium membrane protein, unknown function	conserved Plasmodium membrane protein%2C unknown function	-0.123887	0.00399043	0.118103
Pf3D7_14_v3-1521270|PF3D7_1437500	Pf3D7_14_v3-1521270	PF3D7_1437500	local	2.21225e-09	2.72682e-05	0.000831947	0.727309	142	0.262477	nsy	PF3D7_1437500	conserved Plasmodium membrane protein, unknown function		conserved Plasmodium membrane protein%2C unknown function	-0.123887	0.00399043	0.118103
Pf3D7_06_v3-503292|PF3D7_0208600	Pf3D7_06_v3-503292	PF3D7_0208600	distant trans	6.24742e-06	0.135613	0.152951	1.52054	10	0.0232019	inter	PF3D7_0611800|-|PF3D7_0611900|+	conserved Plasmodium protein, unknown function	lsm12, putative	ribosome-recycling factor	-0.123631	0.00410124	0.120677
Pf3D7_11_v3-927708|PF3D7_1436900	Pf3D7_11_v3-927708	PF3D7_1436900	distant trans	3.53344e-06	0.0871063	0.0287022	0.781712	47	0.110476	inter	PF3D7_1123400|+|PF3D7_1123500|-	translation elongation factor EF-1, subunit alpha, putative	conserved Plasmodium protein, unknown function	histidine triad protein%2C putative	0.123383	0.00421248	0.122525
Pf3D7_06_v3-1289341|PF3D7_0816600	Pf3D7_06_v3-1289341	PF3D7_0816600	distant trans	4.10129e-06	0.0992507	0.0328619	0.859842	229	0.496109	intron	PF3D7_0630800	conserved Plasmodium protein, unknown function		chaperone protein ClpB1	-0.122086	0.00467077	0.133552
Pf3D7_02_v3-839685|PF3D7_0808900	Pf3D7_02_v3-839685	PF3D7_0808900	distant trans	4.55033e-06	0.0280437	0.13217	1.33245	26	0.0485075	syn	PF3D7_0220800	cytoadherence linked asexual protein 2		rifin	-0.121377	0.00491779	0.137158
Pf3D7_02_v3-840294|PF3D7_0808900	Pf3D7_02_v3-840294	PF3D7_0808900	distant trans	3.98365e-07	0.00982049	0.00540765	1.34228	63	0.117757	syn	PF3D7_0220800	cytoadherence linked asexual protein 2		rifin	-0.121377	0.00491779	0.137158
Pf3D7_02_v3-842601|PF3D7_0808900	Pf3D7_02_v3-842601	PF3D7_0808900	distant trans	1.33612e-06	0.0164691	0.0743973	1.5271	13	0.0262626	intron	PF3D7_0220800	cytoadherence linked asexual protein 2		rifin	-0.121377	0.00491779	0.137158
Pf3D7_02_v3-859348|PF3D7_0808900	Pf3D7_02_v3-859348	PF3D7_0808900	distant trans	4.21679e-06	0.0280437	0.126766	1.49816	13	0.0247619	inter	PF3D7_0221300|-|PF3D7_0221400|+	Plasmodium exported protein, unknown function, pseudogene	stevor	rifin	-0.121377	0.00491779	0.137158
Pf3D7_09_v3-866183|PF3D7_0808900	Pf3D7_09_v3-866183	PF3D7_0808900	distant trans	6.85377e-06	0.0337918	0.157938	1.4301	16	0.0297398	nsy	PF3D7_0921200	conserved Plasmodium membrane protein, unknown function		rifin	-0.121377	0.00491779	0.137158
Pf3D7_13_v3-87868|PF3D7_1004200	Pf3D7_13_v3-87868	PF3D7_1004200	distant trans	6.61526e-06	0.0815397	0.047005	1.2689	92	0.185859	inter	PF3D7_1301500|-|PF3D7_1301600|-	Plasmodium exported protein (PHISTa), unknown function	erythrocyte binding antigen-140	WD repeat-containing protein%2C putative	-0.120877	0.00493586	0.137158
Pf3D7_14_v3-2959594|PF3D7_1004200	Pf3D7_14_v3-2959594	PF3D7_1004200	distant trans	4.82363e-06	0.0815397	0.0374376	0.814751	69	0.128015	nsy	PF3D7_1472400	M1-family alanyl aminopeptidase, putative		WD repeat-containing protein%2C putative	-0.120877	0.00493586	0.137158
Pf3D7_04_v3-646778|PF3D7_1413700	Pf3D7_04_v3-646778	PF3D7_1413700	distant trans	5.61049e-06	0.0691548	0.0428453	1.21035	195	0.372849	inter	PF3D7_0414100|-|PF3D7_0414200|-	conserved Plasmodium membrane protein, unknown function	calmodulin-like protein	conserved Plasmodium protein%2C unknown function	-0.121201	0.00498091	0.137158
Pf3D7_04_v3-646812|PF3D7_1413700	Pf3D7_04_v3-646812	PF3D7_1413700	distant trans	4.46022e-06	0.0691548	0.0361897	1.2164	190	0.36965	inter	PF3D7_0414100|-|PF3D7_0414200|-	conserved Plasmodium membrane protein, unknown function	calmodulin-like protein	conserved Plasmodium protein%2C unknown function	-0.121201	0.00498091	0.137158
Pf3D7_13_v3-2302511|PF3D7_1478400	Pf3D7_13_v3-2302511	PF3D7_1478400	distant trans	2.87846e-07	0.00709598	0.0407315	0.533602	12	0.0220994	syn	PF3D7_1358000	patatin-like phospholipase, putative		Plasmodium exported protein%2C unknown function%2C pseudogene	0.121365	0.00512788	0.138782
Pf3D7_13_v3-235524|PF3D7_0614600	Pf3D7_13_v3-235524	PF3D7_0614600	distant trans	1.0047e-06	0.0247679	0.0660848	2.5046	5	0.0106157	inter	PF3D7_1304400|-|PF3D7_1304500|-	conserved Plasmodium protein, unknown function	small heat shock protein, putative	conserved Plasmodium protein%2C unknown function	0.120973	0.00523121	0.1398
Pf3D7_07_v3-896660|PF3D7_1149000	Pf3D7_07_v3-896660	PF3D7_1149000	distant trans	5.76377e-07	0.0142088	0.00665557	0.867786	127	0.23475	nsy	PF3D7_0720700	phosphoinositide-binding protein, putative		antigen 332%2C DBL-like protein	-0.120386	0.00532515	0.140368
Pf3D7_07_v3-958952|PF3D7_0937000	Pf3D7_07_v3-958952	PF3D7_0937000	distant trans	3.64293e-06	0.0898056	0.118454	2.16221	6	0.011215	nsy	PF3D7_0722600	U3 small nucleolar RNA-associated protein 7, putative		Plasmodium exported protein (PHISTb)%2C unknown function	0.120488	0.00546011	0.141917
Pf3D7_03_v3-556021|PF3D7_1015100	Pf3D7_03_v3-556021	PF3D7_1015100	distant trans	7.75443e-07	0.00637208	0.060266	1.79392	12	0.0256959	syn	PF3D7_0313700.1			CWC16 domain-containing protein%2C putative	-0.119905	0.00546804	0.141917
Pf3D7_03_v3-821686|PF3D7_1015100	Pf3D7_03_v3-821686	PF3D7_1015100	distant trans	1.49697e-06	0.00908755	0.0785536	2.62616	8	0.0148148	nsy	PF3D7_0319700	ABC transporter I family member 1, putative		CWC16 domain-containing protein%2C putative	-0.119905	0.00546804	0.141917
Pf3D7_03_v3-857665|PF3D7_1015100	Pf3D7_03_v3-857665	PF3D7_1015100	distant trans	2.50994e-06	0.00908755	0.105154	2.56902	8	0.0206186	inter	PF3D7_0320400|-|PF3D7_0320500|+	oocyst capsule protein	nicotinamidase, putative	CWC16 domain-containing protein%2C putative	-0.119905	0.00546804	0.141917
Pf3D7_03_v3-862639|PF3D7_1015100	Pf3D7_03_v3-862639	PF3D7_1015100	distant trans	2.43018e-06	0.00908755	0.104323	2.57214	8	0.0160643	inter	PF3D7_0320500|+|PF3D7_0320600|-	nicotinamidase, putative	conserved Plasmodium protein, unknown function	CWC16 domain-containing protein%2C putative	-0.119905	0.00546804	0.141917
Pf3D7_06_v3-825888|PF3D7_1015100	Pf3D7_06_v3-825888	PF3D7_1015100	distant trans	1.56722e-07	0.00193176	0.0307564	2.46472	7	0.0222635	syn	PF3D7_0619600	conserved Plasmodium protein, unknown function		CWC16 domain-containing protein%2C putative	-0.119905	0.00546804	0.141917
Pf3D7_07_v3-883388|PF3D7_1015100	Pf3D7_07_v3-883388	PF3D7_1015100	distant trans	9.56734e-06	0.0214413	0.180382	1.81584	9	0.0166052	syn	PF3D7_0720400	ferrodoxin reductase-like protein		CWC16 domain-containing protein%2C putative	-0.119905	0.00546804	0.141917
Pf3D7_08_v3-495671|PF3D7_1015100	Pf3D7_08_v3-495671	PF3D7_1015100	distant trans	3.62902e-06	0.00994028	0.118454	1.83832	21	0.0390335	nsy	PF3D7_0809600	peptidase family C50, putative		CWC16 domain-containing protein%2C putative	-0.119905	0.00546804	0.141917
Pf3D7_11_v3-1639735|PF3D7_1015100	Pf3D7_11_v3-1639735	PF3D7_1015100	distant trans	5.80671e-08	0.00143147	0.0207814	2.26005	7	0.0130841	nsy	PF3D7_1140900	conserved Plasmodium protein, unknown function		CWC16 domain-containing protein%2C putative	-0.119905	0.00546804	0.141917
Pf3D7_06_v3-271560|PF3D7_1214500	Pf3D7_06_v3-271560	PF3D7_1214500	distant trans	2.68428e-06	0.066173	0.0212146	1.35966	28	0.0516605	nsy	PF3D7_0606600	conserved Plasmodium protein, unknown function		conserved Plasmodium protein%2C unknown function	0.120096	0.00557013	0.142894
Pf3D7_10_v3-609146|PF3D7_0103400	Pf3D7_10_v3-609146	PF3D7_0103400	distant trans	5.5113e-07	0.0135865	0.0502909	1.79704	6	0.0115163	inter	PF3D7_1014900|-|PF3D7_1015000|+	conserved Plasmodium protein, unknown function	FAD synthetase, putative	zinc-carboxypeptidase%2C putative	-0.119191	0.00557539	0.142894
Pf3D7_13_v3-1007194|PF3D7_0103400	Pf3D7_13_v3-1007194	PF3D7_0103400	distant trans	9.786e-06	0.0804148	0.183292	1.59892	8	0.0147059	nsy	PF3D7_1324300	conserved Plasmodium membrane protein, unknown function		zinc-carboxypeptidase%2C putative	-0.119191	0.00557539	0.142894
Pf3D7_14_v3-2326997|PF3D7_0103400	Pf3D7_14_v3-2326997	PF3D7_0103400	distant trans	1.7163e-06	0.0211551	0.0831255	1.45043	16	0.0347072	inter	PF3D7_1456700|-|PF3D7_1456800|-	conserved Plasmodium protein, unknown function	V-type H(+)-translocating pyrophosphatase, putative	zinc-carboxypeptidase%2C putative	-0.119191	0.00557539	0.142894
Pf3D7_03_v3-196917|PF3D7_1229000	Pf3D7_03_v3-196917	PF3D7_1229000	distant trans	6.64943e-06	0.0234174	0.047005	1.26927	43	0.0802239	syn	PF3D7_0303900	phosphatidylethanolamine-binding protein, putative		conserved Plasmodium membrane protein%2C unknown function	0.119247	0.00559699	0.142894
Pf3D7_04_v3-124475|PF3D7_1229000	Pf3D7_04_v3-124475	PF3D7_1229000	distant trans	3.47677e-06	0.0152487	0.0287022	1.28485	49	0.0904059	nsy	PF3D7_0402100	Plasmodium exported protein (PHISTb), unknown function		conserved Plasmodium membrane protein%2C unknown function	0.119247	0.00559699	0.142894
Pf3D7_04_v3-131817|PF3D7_1229000	Pf3D7_04_v3-131817	PF3D7_1229000	distant trans	3.71134e-06	0.0152487	0.031198	1.2675	49	0.0909091	syn	PF3D7_0402200	surface-associated interspersed protein 4.1 (SURFIN 4.1), pseudogene		conserved Plasmodium membrane protein%2C unknown function	0.119247	0.00559699	0.142894
Pf3D7_04_v3-132745|PF3D7_1229000	Pf3D7_04_v3-132745	PF3D7_1229000	distant trans	1.16177e-06	0.00954664	0.0112313	1.29184	49	0.0968379	nsy	PF3D7_0402200	surface-associated interspersed protein 4.1 (SURFIN 4.1), pseudogene		conserved Plasmodium membrane protein%2C unknown function	0.119247	0.00559699	0.142894
Pf3D7_04_v3-133552|PF3D7_1229000	Pf3D7_04_v3-133552	PF3D7_1229000	distant trans	2.90427e-07	0.00483271	0.00457571	1.26247	56	0.103512	nsy	PF3D7_0402200	surface-associated interspersed protein 4.1 (SURFIN 4.1), pseudogene		conserved Plasmodium membrane protein%2C unknown function	0.119247	0.00559699	0.142894
Pf3D7_04_v3-133563|PF3D7_1229000	Pf3D7_04_v3-133563	PF3D7_1229000	distant trans	2.90101e-06	0.0152487	0.0237105	1.2765	50	0.0924214	nsy	PF3D7_0402200	surface-associated interspersed protein 4.1 (SURFIN 4.1), pseudogene		conserved Plasmodium membrane protein%2C unknown function	0.119247	0.00559699	0.142894
Pf3D7_04_v3-133579|PF3D7_1229000	Pf3D7_04_v3-133579	PF3D7_1229000	distant trans	3.92074e-07	0.00483271	0.00540765	1.25903	56	0.103512	nsy	PF3D7_0402200	surface-associated interspersed protein 4.1 (SURFIN 4.1), pseudogene		conserved Plasmodium membrane protein%2C unknown function	0.119247	0.00559699	0.142894
Pf3D7_03_v3-239760|PF3D7_0936800	Pf3D7_03_v3-239760	PF3D7_0936800	distant trans	3.52853e-06	0.0108732	0.0287022	0.68359	52	0.095941	syn	PF3D7_0305100	conserved Plasmodium protein, unknown function		Plasmodium exported protein (PHISTc)%2C unknown function	-0.119304	0.00561863	0.142894
Pf3D7_03_v3-283172|PF3D7_0936800	Pf3D7_03_v3-283172	PF3D7_0936800	distant trans	4.55449e-08	0.000374257	0.00124792	0.646422	48	0.0883978	syn	PF3D7_0305800	P-loop containing nucleoside triphosphate hydrolase, putative		Plasmodium exported protein (PHISTc)%2C unknown function	-0.119304	0.00561863	0.142894
Pf3D7_03_v3-285331|PF3D7_0936800	Pf3D7_03_v3-285331	PF3D7_0936800	distant trans	6.40383e-06	0.0143516	0.046173	0.717299	56	0.10687	inter	PF3D7_0305800|+|PF3D7_0305900|-	P-loop containing nucleoside triphosphate hydrolase, putative	conserved Plasmodium protein, unknown function	Plasmodium exported protein (PHISTc)%2C unknown function	-0.119304	0.00561863	0.142894
Pf3D7_03_v3-76140|PF3D7_0936800	Pf3D7_03_v3-76140	PF3D7_0936800	distant trans	2.16523e-06	0.00762532	0.0170549	0.68368	48	0.0924855	inter	PF3D7_0301000|-|PF3D7_0301100|+	acyl-CoA synthetase	Plasmodium exported protein (hyp13), unknown function	Plasmodium exported protein (PHISTc)%2C unknown function	-0.119304	0.00561863	0.142894
Pf3D7_03_v3-81482|PF3D7_0936800	Pf3D7_03_v3-81482	PF3D7_0936800	distant trans	5.47015e-06	0.013485	0.0420133	0.696675	50	0.0982318	inter	PF3D7_0301200|-|PF3D7_0301300|-	serine/threonine protein kinase, FIKK family	alpha/beta hydrolase, putative	Plasmodium exported protein (PHISTc)%2C unknown function	-0.119304	0.00561863	0.142894
Pf3D7_07_v3-507181|PF3D7_0936800	Pf3D7_07_v3-507181	PF3D7_0936800	distant trans	1.20181e-06	0.00493785	0.0120632	0.680821	36	0.0661765	nsy	PF3D7_0711500	regulator of chromosome condensation, putative		Plasmodium exported protein (PHISTc)%2C unknown function	-0.119304	0.00561863	0.142894
Pf3D7_07_v3-507284|PF3D7_0936800	Pf3D7_07_v3-507284	PF3D7_0936800	distant trans	6.85326e-07	0.00371658	0.00790349	0.77084	81	0.149171	syn	PF3D7_0711500	regulator of chromosome condensation, putative		Plasmodium exported protein (PHISTc)%2C unknown function	-0.119304	0.00561863	0.142894
Pf3D7_09_v3-1416180|PF3D7_0936800	Pf3D7_09_v3-1416180	PF3D7_0936800	distant cis	4.16841e-06	0.0114177	0.0332779	0.60819	30	0.056926	nsy	PF3D7_0935800	cytoadherence linked asexual protein 9		Plasmodium exported protein (PHISTc)%2C unknown function	-0.119304	0.00561863	0.142894
Pf3D7_09_v3-1426320|PF3D7_0936800	Pf3D7_09_v3-1426320	PF3D7_0936800	distant cis	7.53809e-07	0.00371658	0.00915141	0.740613	89	0.168561	inter	PF3D7_0935900|-|PF3D7_0936000|-	ring-exported protein 1	ring-exported protein 2	Plasmodium exported protein (PHISTc)%2C unknown function	-0.119304	0.00561863	0.142894
Pf3D7_09_v3-1427979|PF3D7_0936800	Pf3D7_09_v3-1427979	PF3D7_0936800	distant cis	1.99177e-08	0.000245506	0.0162095	0.627318	26	0.049904	nsy	PF3D7_0936000	ring-exported protein 2		Plasmodium exported protein (PHISTc)%2C unknown function	-0.119304	0.00561863	0.142894
Pf3D7_09_v3-1457686|PF3D7_0936800	Pf3D7_09_v3-1457686	PF3D7_0936800	local	3.18605e-11	7.85425e-07	0	0.687205	72	0.158242	inter	PF3D7_0936700|+|PF3D7_0936800|+	lysophospholipase, putative	Plasmodium exported protein (PHISTc), unknown function	Plasmodium exported protein (PHISTc)%2C unknown function	-0.119304	0.00561863	0.142894
Pf3D7_11_v3-1679963|PF3D7_1120000	Pf3D7_11_v3-1679963	PF3D7_1120000	distant cis	6.00023e-06	0.0739588	0.0436772	0.831872	78	0.143646	nsy	PF3D7_1142000	conserved Plasmodium protein, unknown function		conserved Plasmodium protein%2C unknown function	0.119234	0.00569192	0.143318
Pf3D7_14_v3-2975379|PF3D7_1120000	Pf3D7_14_v3-2975379	PF3D7_1120000	distant trans	5.26577e-06	0.0739588	0.0403494	0.837991	103	0.260708	nsy	PF3D7_1473000	conserved Plasmodium protein, unknown function		conserved Plasmodium protein%2C unknown function	0.119234	0.00569192	0.143318
Pf3D7_05_v3-103635|PF3D7_1217100	Pf3D7_05_v3-103635	PF3D7_1217100	distant trans	3.79374e-06	0.0467616	0.120948	1.81332	8	0.0162272	inter	PF3D7_0502100|-|PF3D7_0502200|+	HCNGP-like protein	protein Mpv17, putative	meiotic recombination protein SPO11%2C putative	0.118468	0.00591791	0.145545
Pf3D7_05_v3-104579|PF3D7_1217100	Pf3D7_05_v3-104579	PF3D7_1217100	distant trans	2.99577e-06	0.0467616	0.110557	1.82389	8	0.0147874	syn	PF3D7_0502200	protein Mpv17, putative		meiotic recombination protein SPO11%2C putative	0.118468	0.00591791	0.145545
Pf3D7_09_v3-207131|PF3D7_0716800	Pf3D7_09_v3-207131	PF3D7_0716800	distant trans	3.89308e-06	0.023993	0.03203	0.642947	33	0.0638298	intron	PF3D7_0904300	conserved protein, unknown function		eukaryotic translation initiation factor 3 subunit I%2C putative	-0.118756	0.00598274	0.145545
Pf3D7_10_v3-1134047|PF3D7_0716800	Pf3D7_10_v3-1134047	PF3D7_0716800	distant trans	8.89656e-07	0.0073106	0.0631754	0.521719	15	0.0276753	nsy	PF3D7_1027100	U3 small nucleolar ribonucleoprotein protein MPP10, putative		eukaryotic translation initiation factor 3 subunit I%2C putative	-0.118756	0.00598274	0.145545
Pf3D7_02_v3-285968|PF3D7_0204100	Pf3D7_02_v3-285968	PF3D7_0204100	distant cis	7.81337e-06	0.0430159	0.16542	1.19869	16	0.0295203	nsy	PF3D7_0207100	conserved Plasmodium protein, unknown function		conserved Plasmodium protein%2C unknown function	-0.118087	0.00598665	0.145545
Pf3D7_04_v3-377919|PF3D7_0204100	Pf3D7_04_v3-377919	PF3D7_0204100	distant trans	6.30298e-06	0.0430159	0.152951	1.17235	23	0.0444874	syn	PF3D7_0407700	conserved Plasmodium protein, unknown function		conserved Plasmodium protein%2C unknown function	-0.118087	0.00598665	0.145545
Pf3D7_08_v3-1246263|PF3D7_0204100	Pf3D7_08_v3-1246263	PF3D7_0204100	distant trans	9.19671e-06	0.0430159	0.176642	1.22305	13	0.0239852	syn	PF3D7_0829000	conserved Plasmodium membrane protein, unknown function		conserved Plasmodium protein%2C unknown function	-0.118087	0.00598665	0.145545
Pf3D7_09_v3-910645|PF3D7_0204100	Pf3D7_09_v3-910645	PF3D7_0204100	distant trans	1.15642e-07	0.00285082	0.0274314	1.41303	6	0.0111524	nsy	PF3D7_0922400	para-aminobenzoic acid synthetase		conserved Plasmodium protein%2C unknown function	-0.118087	0.00598665	0.145545
Pf3D7_14_v3-1760228|PF3D7_0204100	Pf3D7_14_v3-1760228	PF3D7_0204100	distant trans	9.37863e-06	0.0430159	0.0615641	1.12798	38	0.0699816	nsy	PF3D7_1442900	protein transport protein SEC7, putative		conserved Plasmodium protein%2C unknown function	-0.118087	0.00598665	0.145545
Pf3D7_05_v3-994169|PF3D7_1149800	Pf3D7_05_v3-994169	PF3D7_1149800	distant trans	8.24914e-06	0.186769	0.0557404	1.47108	27	0.0522244	nsy	PF3D7_0523900	conserved Plasmodium membrane protein, unknown function		rifin	0.119633	0.00603921	0.145545
Pf3D7_06_v3-271560|PF3D7_1404200	Pf3D7_06_v3-271560	PF3D7_1404200	distant trans	3.23292e-07	0.0079698	0.00540765	1.47334	28	0.0516605	nsy	PF3D7_0606600	conserved Plasmodium protein, unknown function		conserved Plasmodium protein%2C unknown function	0.1187	0.00629655	0.148422
Pf3D7_09_v3-245694|PF3D7_0203300	Pf3D7_09_v3-245694	PF3D7_0203300	distant trans	5.70372e-06	0.140608	0.147548	0.595228	12	0.0221811	nsy	PF3D7_0905200	mitochondrial carrier protein, putative		ERCC1 nucleotide excision repair protein%2C putative	-0.117651	0.00632068	0.148422
Pf3D7_04_v3-132824|PF3D7_0513600	Pf3D7_04_v3-132824	PF3D7_0513600	distant trans	9.78167e-07	0.0204323	0.00998336	1.32392	27	0.0605381	nsy	PF3D7_0402200	surface-associated interspersed protein 4.1 (SURFIN 4.1), pseudogene		deoxyribodipyrimidine photo-lyase%2C putative	-0.117033	0.00650243	0.148917
Pf3D7_04_v3-132968|PF3D7_0513600	Pf3D7_04_v3-132968	PF3D7_0513600	distant trans	4.65139e-06	0.038222	0.0370216	1.1642	94	0.24498	nsy	PF3D7_0402200	surface-associated interspersed protein 4.1 (SURFIN 4.1), pseudogene		deoxyribodipyrimidine photo-lyase%2C putative	-0.117033	0.00650243	0.148917
Pf3D7_13_v3-1162849|PF3D7_0513600	Pf3D7_13_v3-1162849	PF3D7_0513600	distant trans	1.65765e-06	0.0204323	0.0133111	0.890584	198	0.370787	nsy	PF3D7_1327800	ribose-phosphate pyrophosphokinase, putative		deoxyribodipyrimidine photo-lyase%2C putative	-0.117033	0.00650243	0.148917
Pf3D7_13_v3-2778550|PF3D7_1217900	Pf3D7_13_v3-2778550	PF3D7_1217900	distant trans	5.8833e-06	0.145035	0.0436772	1.45477	36	0.0677966	intron	PF3D7_1369700	U2 small nuclear ribonucleoprotein A', putative		PPPDE peptidase domain-containing protein%2C putative	-0.117249	0.00650282	0.148917
Pf3D7_10_v3-370091|PF3D7_1451300	Pf3D7_10_v3-370091	PF3D7_1451300	distant trans	3.26231e-07	0.00804224	0.00540765	0.574431	43	0.0809793	intron	PF3D7_1008900	adenylate kinase		E3 SUMO-protein ligase NSE2%2C putative	0.117806	0.00654934	0.149307
Pf3D7_08_v3-473209|PF3D7_1118100	Pf3D7_08_v3-473209	PF3D7_1118100	distant trans	1.51671e-06	0.03739	0.0793849	1.91121	8	0.0183066	inter	PF3D7_0809200|-|PF3D7_0809400|+	asparagine-rich antigen Pfa55-14	conserved Plasmodium protein, unknown function	AP-1 complex subunit sigma%2C putative	0.116061	0.00706913	0.156407
Pf3D7_10_v3-513211|PF3D7_0707800	Pf3D7_10_v3-513211	PF3D7_0707800	distant trans	8.35743e-06	0.0674048	0.169992	0.559504	12	0.0221402	nsy	PF3D7_1013200	conserved Plasmodium protein, unknown function		RAP protein%2C putative	0.116204	0.00710501	0.156407
Pf3D7_13_v3-2247936|PF3D7_0707800	Pf3D7_13_v3-2247936	PF3D7_0707800	distant trans	4.12966e-06	0.0674048	0.0332779	0.675856	29	0.0770677	inter	PF3D7_1356700|+|PF3D7_1356800|+	DnaJ protein, putative	serine/threonine protein kinase, putative	RAP protein%2C putative	0.116204	0.00710501	0.156407
Pf3D7_05_v3-232905|PF3D7_0416400	Pf3D7_05_v3-232905	PF3D7_0416400	distant trans	8.80378e-06	0.0649309	0.0586522	1.1324	53	0.104331	inter	PF3D7_0505200|+|PF3D7_0505300|+	actin-like protein, putative	UDP-N-acetylglucosamine transporter, putative	histone acetyltransferase%2C putative	-0.115875	0.00710799	0.156407
Pf3D7_07_v3-495597|PF3D7_0416400	Pf3D7_07_v3-495597	PF3D7_0416400	distant trans	8.1728e-06	0.0649309	0.0557404	0.909698	98	0.255556	syn	PF3D7_0711200	conserved Plasmodium protein, unknown function		histone acetyltransferase%2C putative	-0.115875	0.00710799	0.156407
Pf3D7_11_v3-1074777|PF3D7_0416400	Pf3D7_11_v3-1074777	PF3D7_0416400	distant trans	9.64654e-06	0.0649309	0.181629	1.23628	11	0.0204461	nsy	PF3D7_1127700	conserved Plasmodium protein, unknown function		histone acetyltransferase%2C putative	-0.115875	0.00710799	0.156407
Pf3D7_07_v3-492098|PF3D7_0208800	Pf3D7_07_v3-492098	PF3D7_0208800	distant trans	6.16544e-06	0.0303981	0.0445092	1.39829	49	0.0997963	inter	PF3D7_0711000|-|PF3D7_0711100|-	AAA family ATPase, CDC48 subfamily	conserved Plasmodium membrane protein, unknown function	conserved Plasmodium protein%2C unknown function	0.11581	0.00724848	0.158123
Pf3D7_10_v3-1394135|PF3D7_0208800	Pf3D7_10_v3-1394135	PF3D7_0208800	distant trans	2.46739e-07	0.00202753	0.00415973	1.31109	76	0.145873	inter	PF3D7_1035100|+|PF3D7_1035200|+	probable protein, unknown function	S-antigen	conserved Plasmodium protein%2C unknown function	0.11581	0.00724848	0.158123
Pf3D7_10_v3-773427|PF3D7_0208800	Pf3D7_10_v3-773427	PF3D7_0208800	distant trans	1.72164e-07	0.00202753	0.0311721	1.9845	14	0.0264151	inter	PF3D7_1019100|-|PF3D7_1019200|+	conserved Plasmodium protein, unknown function	conserved Plasmodium protein, unknown function	conserved Plasmodium protein%2C unknown function	0.11581	0.00724848	0.158123
Pf3D7_10_v3-784331|PF3D7_0208800	Pf3D7_10_v3-784331	PF3D7_0208800	distant trans	1.48142e-07	0.00202753	0.0295096	2.05523	12	0.0238095	inter	PF3D7_1019300|-|PF3D7_1019400|+	zinc finger protein, putative	60S ribosomal protein L30e, putative	conserved Plasmodium protein%2C unknown function	0.11581	0.00724848	0.158123
Pf3D7_12_v3-203731|PF3D7_0208800	Pf3D7_12_v3-203731	PF3D7_0208800	distant trans	2.48984e-06	0.0153449	0.0195507	1.3004	98	0.181481	nsy	PF3D7_1204200	conserved Plasmodium protein, unknown function		conserved Plasmodium protein%2C unknown function	0.11581	0.00724848	0.158123
Pf3D7_13_v3-2562646|PF3D7_1307700	Pf3D7_13_v3-2562646	PF3D7_1307700	distant cis	4.7931e-06	0.118159	0.0374376	0.805075	79	0.198992	nsy	PF3D7_1363900	unspecified product		conserved Plasmodium protein%2C unknown function	-0.11552	0.00728676	0.158276
Pf3D7_13_v3-626074|PF3D7_0920000	Pf3D7_13_v3-626074	PF3D7_0920000	distant trans	6.19664e-06	0.118139	0.152535	1.78896	11	0.0205607	inter	PF3D7_1314600|+|PF3D7_1314700|-	lipoate-protein ligase 1	conserved Plasmodium protein, unknown function	long chain fatty acid elongation enzyme%2C putative	0.115758	0.0073297	0.158444
Pf3D7_04_v3-1136918|PF3D7_1458200	Pf3D7_04_v3-1136918	PF3D7_1458200	distant trans	6.69323e-07	0.00550005	0.00790349	1.31499	72	0.135084	nsy	PF3D7_0425200	Plasmodium exported protein (hyp15), unknown function		conserved Plasmodium protein%2C unknown function	0.115382	0.00735712	0.158444
Pf3D7_04_v3-280467|PF3D7_1458200	Pf3D7_04_v3-280467	PF3D7_1458200	distant trans	1.17116e-06	0.00613056	0.0710723	1.5409	17	0.0339321	nsy	PF3D7_0405200	ag-1 blood stage membrane protein homologue		conserved Plasmodium protein%2C unknown function	0.115382	0.00735712	0.158444
Pf3D7_05_v3-1303864|PF3D7_1458200	Pf3D7_05_v3-1303864	PF3D7_1458200	distant trans	1.24342e-06	0.00613056	0.0124792	1.5481	31	0.0583804	nsy	PF3D7_0532200	Plasmodium exported protein (PHISTc), unknown function		conserved Plasmodium protein%2C unknown function	0.115382	0.00735712	0.158444
Pf3D7_07_v3-730268|PF3D7_1458200	Pf3D7_07_v3-730268	PF3D7_1458200	distant trans	6.47478e-06	0.0228023	0.155029	1.5063	14	0.025878	nsy	PF3D7_0716700	conserved Plasmodium protein, unknown function		conserved Plasmodium protein%2C unknown function	0.115382	0.00735712	0.158444
Pf3D7_14_v3-2395752|PF3D7_1458200	Pf3D7_14_v3-2395752	PF3D7_1458200	local	1.67788e-09	4.13632e-05	0.000831947	1.36893	123	0.227357	nsy	PF3D7_1458300	conserved Plasmodium protein, unknown function		conserved Plasmodium protein%2C unknown function	0.115382	0.00735712	0.158444
Pf3D7_14_v3-2411942|PF3D7_1458200	Pf3D7_14_v3-2411942	PF3D7_1458200	distant cis	6.42434e-08	0.000791864	0.00124792	1.34805	108	0.2	nsy	PF3D7_1458700	exonuclease V, mitochondrial, putative		conserved Plasmodium protein%2C unknown function	0.115382	0.00735712	0.158444
Pf3D7_14_v3-2420468|PF3D7_1458200	Pf3D7_14_v3-2420468	PF3D7_1458200	distant cis	2.32117e-06	0.00953693	0.0174709	1.22253	141	0.273256	inter	PF3D7_1458900|+|PF3D7_1459000|+	golgi apparatus membrane protein TVP23, putative	ATP-dependent RNA helicase DBP5	conserved Plasmodium protein%2C unknown function	0.115382	0.00735712	0.158444
Pf3D7_10_v3-370091|PF3D7_1340500	Pf3D7_10_v3-370091	PF3D7_1340500	distant trans	4.78263e-06	0.117901	0.0374376	0.653863	43	0.0809793	intron	PF3D7_1008900	adenylate kinase		conserved Plasmodium protein%2C unknown function	0.11503	0.00748378	0.158868
Pf3D7_07_v3-1233140|PF3D7_0728900	Pf3D7_07_v3-1233140	PF3D7_0728900	local	7.15238e-06	0.0352641	0.0495008	1.27347	94	0.182524	syn	PF3D7_0728900	RNA-binding protein, putative		RNA-binding protein%2C putative	0.114947	0.00752742	0.158868
Pf3D7_07_v3-1234827|PF3D7_0728900	Pf3D7_07_v3-1234827	PF3D7_0728900	local	2.25665e-13	5.5631e-09	0	0.750573	185	0.460722	inter	PF3D7_0728900|-|PF3D7_0729000|+	RNA-binding protein, putative	signal recognition particle subunit SRP9	RNA-binding protein%2C putative	0.114947	0.00752742	0.158868
Pf3D7_07_v3-1234952|PF3D7_0728900	Pf3D7_07_v3-1234952	PF3D7_0728900	local	9.00492e-11	1.10995e-06	0	1.27693	176	0.389381	inter	PF3D7_0728900|-|PF3D7_0729000|+	RNA-binding protein, putative	signal recognition particle subunit SRP9	RNA-binding protein%2C putative	0.114947	0.00752742	0.158868
Pf3D7_07_v3-1235164|PF3D7_0728900	Pf3D7_07_v3-1235164	PF3D7_0728900	local	2.26875e-07	0.0018643	0.00374376	1.2379	147	0.314103	inter	PF3D7_0728900|-|PF3D7_0729000|+	RNA-binding protein, putative	signal recognition particle subunit SRP9	RNA-binding protein%2C putative	0.114947	0.00752742	0.158868
Pf3D7_07_v3-1235203|PF3D7_0728900	Pf3D7_07_v3-1235203	PF3D7_0728900	local	3.37028e-06	0.020771	0.0274542	1.20283	155	0.337691	inter	PF3D7_0728900|-|PF3D7_0729000|+	RNA-binding protein, putative	signal recognition particle subunit SRP9	RNA-binding protein%2C putative	0.114947	0.00752742	0.158868
Pf3D7_10_v3-1473462|PF3D7_1434800	Pf3D7_10_v3-1473462	PF3D7_1434800	distant trans	7.51022e-06	0.185142	0.16251	1.39069	26	0.0494297	inter	PF3D7_1037100|-|PF3D7_1037200|+	pyruvate kinase 2	conserved Plasmodium protein, unknown function	mitochondrial acidic protein MAM33%2C putative	-0.115041	0.00753377	0.158868
Pf3D7_12_v3-1127326|PF3D7_1228000	Pf3D7_12_v3-1127326	PF3D7_1228000	local	2.80278e-06	0.0138188	0.0228785	1.30652	123	0.227778	nsy	PF3D7_1227600	cyclin related protein, putative		conserved Plasmodium protein%2C unknown function	-0.114794	0.00783616	0.163438
Pf3D7_12_v3-1137939|PF3D7_1228000	Pf3D7_12_v3-1137939	PF3D7_1228000	local	2.38778e-08	0.000294318	0.000831947	1.47917	47	0.100213	inter	PF3D7_1227800|-|PF3D7_1227900|+	histone S-adenosyl methyltransferase, putative	RNA pseudouridylate synthase, putative	conserved Plasmodium protein%2C unknown function	-0.114794	0.00783616	0.163438
Pf3D7_12_v3-1145989|PF3D7_1228000	Pf3D7_12_v3-1145989	PF3D7_1228000	local	7.18576e-08	0.000590478	0.00166389	1.45098	57	0.106145	nsy	PF3D7_1228200	conserved Plasmodium protein, unknown function		conserved Plasmodium protein%2C unknown function	-0.114794	0.00783616	0.163438
Pf3D7_12_v3-67429|PF3D7_1228000	Pf3D7_12_v3-67429	PF3D7_1228000	distant cis	2.63234e-06	0.0138188	0.105569	1.7757	15	0.0319149	inter	PF3D7_1200700|-|PF3D7_1200800|-	acyl-CoA synthetase	serine/threonine protein kinase, FIKK family	conserved Plasmodium protein%2C unknown function	-0.114794	0.00783616	0.163438
Pf3D7_14_v3-2279630|PF3D7_1228000	Pf3D7_14_v3-2279630	PF3D7_1228000	distant trans	9.13607e-09	0.000225222	0.000831947	1.52175	40	0.12523	nsy	PF3D7_1455700	conserved Plasmodium protein, unknown function		conserved Plasmodium protein%2C unknown function	-0.114794	0.00783616	0.163438
Pf3D7_01_v3-127783|PF3D7_1131100	Pf3D7_01_v3-127783	PF3D7_1131100	distant trans	4.64451e-06	0.114496	0.0370216	1.2182	30	0.0558659	nsy	PF3D7_0102800	conserved Plasmodium protein, unknown function		serpentine receptor%2C putative	-0.114565	0.00784458	0.163438
Pf3D7_06_v3-271560|PF3D7_1348400	Pf3D7_06_v3-271560	PF3D7_1348400	distant trans	6.25889e-07	0.0154294	0.00748752	1.34525	28	0.0516605	nsy	PF3D7_0606600	conserved Plasmodium protein, unknown function		conserved Plasmodium membrane protein%2C unknown function	-0.114937	0.00787498	0.163438
Pf3D7_06_v3-824823|PF3D7_1348400	Pf3D7_06_v3-824823	PF3D7_1348400	distant trans	4.39184e-06	0.0432636	0.129676	1.77838	6	0.0113208	inter	PF3D7_0619500|-|PF3D7_0619600|+	acyl-CoA synthetase	conserved Plasmodium protein, unknown function	conserved Plasmodium membrane protein%2C unknown function	-0.114937	0.00787498	0.163438
Pf3D7_10_v3-370091|PF3D7_1348400	Pf3D7_10_v3-370091	PF3D7_1348400	distant trans	5.26492e-06	0.0432636	0.0403494	1.47269	43	0.0809793	intron	PF3D7_1008900	adenylate kinase		conserved Plasmodium membrane protein%2C unknown function	-0.114937	0.00787498	0.163438
Pf3D7_05_v3-1219742|PF3D7_1206800	Pf3D7_05_v3-1219742	PF3D7_1206800	distant trans	5.63265e-06	0.034714	0.0428453	0.841074	192	0.362949	inter	PF3D7_0529800|+|PF3D7_0529900|-	conserved Plasmodium protein, unknown function	RING zinc finger protein, putative	conserved Plasmodium protein%2C unknown function	0.114336	0.00791194	0.163438
Pf3D7_07_v3-259352|PF3D7_1206800	Pf3D7_07_v3-259352	PF3D7_1206800	distant trans	3.52227e-06	0.034714	0.117207	1.74574	10	0.0184843	syn	PF3D7_0705200	conserved Plasmodium protein, unknown function		conserved Plasmodium protein%2C unknown function	0.114336	0.00791194	0.163438
Pf3D7_10_v3-338770|PF3D7_1206800	Pf3D7_10_v3-338770	PF3D7_1206800	distant trans	5.62676e-06	0.034714	0.0428453	0.651316	42	0.0774908	nsy	PF3D7_1008100	zinc finger protein, putative		conserved Plasmodium protein%2C unknown function	0.114336	0.00791194	0.163438
Pf3D7_10_v3-370091|PF3D7_1206800	Pf3D7_10_v3-370091	PF3D7_1206800	distant trans	6.2213e-09	0.000153367	0.000831947	0.585459	43	0.0809793	intron	PF3D7_1008900	adenylate kinase		conserved Plasmodium protein%2C unknown function	0.114336	0.00791194	0.163438
Pf3D7_10_v3-409963|PF3D7_1206800	Pf3D7_10_v3-409963	PF3D7_1206800	distant trans	7.44827e-06	0.0367229	0.0519967	0.635378	44	0.0814815	syn	PF3D7_1010200	DNA2/NAM7 helicase, putative		conserved Plasmodium protein%2C unknown function	0.114336	0.00791194	0.163438
Pf3D7_13_v3-156175|PF3D7_0813400	Pf3D7_13_v3-156175	PF3D7_0813400	distant trans	8.3145e-09	0.000204969	0.000831947	1.40528	69	0.126838	nsy	PF3D7_1302900	conserved Plasmodium protein, unknown function		conserved Plasmodium protein%2C unknown function	0.113504	0.00837956	0.169636
Pf3D7_10_v3-1411006|PF3D7_1015000	Pf3D7_10_v3-1411006	PF3D7_1015000	distant cis	9.22989e-06	0.189893	0.177057	0.674856	12	0.0228571	inter	PF3D7_1035600|+|PF3D7_1035700|+	merozoite surface protein	duffy binding-like merozoite surface protein	FAD synthetase%2C putative	-0.113513	0.00849626	0.170617
Pf3D7_13_v3-1269995|PF3D7_1328000	Pf3D7_13_v3-1269995	PF3D7_1328000	distant cis	9.14382e-06	0.211959	0.176642	2.24682	16	0.0294659	nsy	PF3D7_1329900	conserved Plasmodium protein, unknown function		conserved Plasmodium protein%2C unknown function	-0.113775	0.00859099	0.171177
Pf3D7_08_v3-942040|PF3D7_0215100	Pf3D7_08_v3-942040	PF3D7_0215100	distant trans	4.42188e-06	0.0545041	0.0361897	0.838659	252	0.464088	nsy	PF3D7_0820900	conserved Plasmodium protein, unknown function		RING zinc finger protein%2C putative	-0.112862	0.00881958	0.172604
Pf3D7_13_v3-2758818|PF3D7_0215100	Pf3D7_13_v3-2758818	PF3D7_0215100	distant trans	3.65286e-07	0.00900503	0.0440565	0.707702	25	0.0480769	inter	PF3D7_1369300|-|PF3D7_1369400|+	conserved Plasmodium protein, unknown function	conserved Plasmodium protein, unknown function	RING zinc finger protein%2C putative	-0.112862	0.00881958	0.172604
Pf3D7_12_v3-1657170|PF3D7_1320200	Pf3D7_12_v3-1657170	PF3D7_1320200	distant trans	8.57737e-06	0.180208	0.0582363	0.660396	50	0.0922509	nsy	PF3D7_1239700	ATP-dependent zinc metalloprotease FTSH 1		TBC domain protein%2C putative	0.113156	0.00883312	0.172604
Pf3D7_04_v3-1037656|PF3D7_1138000	Pf3D7_04_v3-1037656	PF3D7_1138000	distant trans	5.15776e-06	0.127149	0.0399334	1.11503	205	0.46593	syn	PF3D7_0422500	pre-mRNA-splicing helicase BRR2, putative		conserved Plasmodium protein%2C unknown function	-0.112568	0.00899851	0.174488
Pf3D7_11_v3-196878|PF3D7_0416000	Pf3D7_11_v3-196878	PF3D7_0416000	distant trans	9.5443e-06	0.117628	0.0615641	1.2017	30	0.0559701	nsy	PF3D7_1104400	thioredoxin, putative		RNA-binding protein%2C putative	-0.111914	0.00927637	0.178711
Pf3D7_11_v3-976290|PF3D7_0929300	Pf3D7_11_v3-976290	PF3D7_0929300	distant trans	8.38487e-07	0.0206704	0.0619285	1.99868	7	0.0136187	inter	PF3D7_1124700|-|PF3D7_1124800|-	GrpE protein homolog, mitochondrial, putative	nuclear preribosomal assembly protein, putative	conserved Plasmodium protein%2C unknown function	-0.112735	0.00928687	0.178711
Pf3D7_12_v3-179179|PF3D7_1033300	Pf3D7_12_v3-179179	PF3D7_1033300	distant trans	6.12824e-06	0.151073	0.151288	1.49307	14	0.0259259	nsy	PF3D7_1203400	major facilitator superfamily domain-containing protein, putative		conserved Plasmodium protein%2C unknown function	-0.112113	0.0094141	0.180473
Pf3D7_11_v3-225594|PF3D7_1338000	Pf3D7_11_v3-225594	PF3D7_1338000	distant trans	2.38422e-06	0.0293879	0.0178869	1.58779	18	0.0648148	inter	PF3D7_1105000|-|PF3D7_1105100|+	histone H4	histone H2B	LMBR1 domain-containing protein%2C putative	-0.111995	0.00948966	0.180891
Pf3D7_14_v3-660428|PF3D7_1338000	Pf3D7_14_v3-660428	PF3D7_1338000	distant trans	1.08914e-06	0.0268495	0.0685786	1.83345	11	0.0202952	nsy	PF3D7_1416300	conserved protein, unknown function		LMBR1 domain-containing protein%2C putative	-0.111995	0.00948966	0.180891
Pf3D7_14_v3-2591185|PF3D7_1027400	Pf3D7_14_v3-2591185	PF3D7_1027400	distant trans	4.81396e-06	0.118674	0.0374376	1.21971	71	0.133208	inter	PF3D7_1463900|-|PF3D7_1464000|-	conserved Plasmodium membrane protein, unknown function	YL1 nuclear protein, putative	DNA-directed RNA polymerase II subunit RPB7%2C putative	0.111759	0.00950742	0.180891
Pf3D7_09_v3-1449671|PF3D7_1041000	Pf3D7_09_v3-1449671	PF3D7_1041000	distant trans	1.24147e-06	0.0306048	0.0731505	2.03872	11	0.0247748	inter	PF3D7_0936600|+|PF3D7_0936700|+	gametocyte exported protein 5	lysophospholipase, putative	rifin	-0.112325	0.00968432	0.182202
Pf3D7_01_v3-156590|PF3D7_1349900	Pf3D7_01_v3-156590	PF3D7_1349900	distant trans	5.42412e-06	0.133715	0.0420133	1.29834	36	0.0711462	intron	PF3D7_0103500	conserved Plasmodium protein, unknown function		conserved Plasmodium protein%2C unknown function	0.110935	0.00991333	0.182724
Pf3D7_12_v3-264762|PF3D7_1225000	Pf3D7_12_v3-264762	PF3D7_1225000	distant cis	6.15356e-06	0.151698	0.0445092	1.19729	111	0.205176	syn	PF3D7_1205900	conserved protein, unknown function		conserved Plasmodium protein%2C unknown function	-0.111059	0.00996823	0.182724
