# Supplementary material for: The origins of malaria artemisinin resistance defined by a genetic and transcriptomic background
Source: Nat Commun. 2018 Dec 4;9:5158. doi: 10.1038/s41467-018-07588-x (PMC6279830; doi:10.1038/s41467-018-07588-x)
Supplement: Supplementary file 17 — Supplementary Data 14 [file 41467_2018_7588_MOESM17_ESM.xlsx]

## Sheet: genetic.trans.BG
Supplementary Data 14. Artemisinin resistance associated eQTLs and their regulated genes in w-GMS.
Index	eQTL(SNP)	Target geneID	eQTL regulation	eQTL Pvalue	eQTL Qvalue	FDR(by permutation)	eQTL odds ratio	Minimum allele count	MAF	SNP type	SNP locus(geneid; left geneid|left gene strand|right geneid|right gene strand)	Description of altered gene or left gene	Description of right gene	Description of target gene	TWAS spearman's rho	TWAS p-value	TWAS FDR
Pf3D7_13_v3-777047|PF3D7_0716200	Pf3D7_13_v3-777047	PF3D7_0716200	distant trans	9.14251e-06	0.20311	0.0977537	1.18151	80	0.40404	inter	PF3D7_1318800|-|PF3D7_1318900|+	translocation protein SEC63	conserved Plasmodium protein, unknown function	conserved Plasmodium protein%2C unknown function	0.200606	0.00243252	0.233159
Pf3D7_03_v3-137076|PF3D7_1408700	Pf3D7_03_v3-137076	PF3D7_1408700	distant trans	3.29986e-06	0.0327562	0.0395175	1.36296	14	0.426396	nsy	PF3D7_0302500	cytoadherence linked asexual protein 3.1		conserved Plasmodium protein%2C unknown function	0.192063	0.00372454	0.233159
Pf3D7_03_v3-137078|PF3D7_1408700	Pf3D7_03_v3-137078	PF3D7_1408700	distant trans	4.42332e-06	0.0327562	0.0486689	1.35793	14	0.428571	syn	PF3D7_0302500	cytoadherence linked asexual protein 3.1		conserved Plasmodium protein%2C unknown function	0.192063	0.00372454	0.233159
Pf3D7_09_v3-1046879|PF3D7_1116200	Pf3D7_09_v3-1046879	PF3D7_1116200	distant trans	9.96724e-06	0.10226	0.244075	1.63532	8	0.0349345	nsy	PF3D7_0926000	protein kinase, putative		pyridoxine biosynthesis protein PDX2	0.217146	0.00101601	0.167825
Pf3D7_03_v3-136374|PF3D7_0527600	Pf3D7_03_v3-136374	PF3D7_0527600	distant trans	9.07653e-06	0.0815251	0.237838	1.69279	9	0.0452261	syn	PF3D7_0302500	cytoadherence linked asexual protein 3.1		conserved Plasmodium protein%2C unknown function	0.260423	7.58e-05	0.0426169
Pf3D7_12_v3-1639777|PF3D7_0313800	Pf3D7_12_v3-1639777	PF3D7_0313800	distant trans	3.72825e-07	0.00828267	0.0062396	1.35946	47	0.207048	nsy	PF3D7_1239200	transcription factor with AP2 domain(s)		conserved Plasmodium protein%2C unknown function	-0.213673	0.00122694	0.167825
Pf3D7_12_v3-1901713|PF3D7_1425300	Pf3D7_12_v3-1901713	PF3D7_1425300	distant trans	4.40422e-06	0.0565374	0.0486689	1.35913	24	0.105263	syn	PF3D7_1245600	kinesin, putative		conserved Plasmodium protein%2C unknown function	-0.201403	0.00238879	0.233159
Pf3D7_12_v3-1636008|PF3D7_0313800	Pf3D7_12_v3-1636008	PF3D7_0313800	distant trans	5.00214e-06	0.0555638	0.0540765	1.32644	44	0.192982	nsy	PF3D7_1239200	transcription factor with AP2 domain(s)		conserved Plasmodium protein%2C unknown function	-0.213673	0.00122694	0.167825
Pf3D7_14_v3-3013706|PF3D7_1239200	Pf3D7_14_v3-3013706	PF3D7_1239200	distant trans	5.57859e-08	0.000248213	0.0428274	1.81074	11	0.0480349	nsy	PF3D7_1474000	probable protein, unknown function		AP2 domain transcription factor%2C putative	-0.183482	0.00551329	0.246927
Pf3D7_09_v3-114323|PF3D7_1129800	Pf3D7_09_v3-114323	PF3D7_1129800	distant trans	2.53803e-06	0.056385	0.031614	1.18813	53	0.344978	nsy	PF3D7_0902600	serine/threonine protein kinase, FIKK family		conserved Plasmodium protein%2C unknown function	0.193644	0.00344654	0.233159
Pf3D7_12_v3-1640844|PF3D7_0313800	Pf3D7_12_v3-1640844	PF3D7_0313800	distant trans	8.98591e-06	0.0665437	0.0969218	1.30222	49	0.213974	syn	PF3D7_1239200	transcription factor with AP2 domain(s)		conserved Plasmodium protein%2C unknown function	-0.213673	0.00122694	0.167825
Pf3D7_11_v3-681623|PF3D7_0903000	Pf3D7_11_v3-681623	PF3D7_0903000	distant trans	4.12785e-06	0.0917042	0.0478369	1.71791	15	0.0655022	nsy	PF3D7_1117900	conserved Plasmodium protein, unknown function		conserved protein%2C unknown function	-0.199924	0.00263248	0.233159
Pf3D7_07_v3-80386|PF3D7_0523000	Pf3D7_07_v3-80386	PF3D7_0523000	distant trans	5.82211e-06	0.129344	0.063228	1.2845	85	0.493213	nsy	PF3D7_0701900	Plasmodium exported protein, unknown function		multidrug resistance protein 1	0.190339	0.00396962	0.23479
Pf3D7_10_v3-1457076|PF3D7_1021700	Pf3D7_10_v3-1457076	PF3D7_1021700	distant cis	7.93587e-07	0.0176303	0.0124792	1.32823	35	0.152838	nsy	PF3D7_1036900	conserved Plasmodium protein, unknown function		conserved Plasmodium membrane protein%2C unknown function	-0.186281	0.00501894	0.244239
Pf3D7_14_v3-1274494|PF3D7_1133500	Pf3D7_14_v3-1274494	PF3D7_1133500	distant trans	1.51983e-06	0.0337645	0.133056	1.88392	10	0.0440529	syn	PF3D7_1432300	conserved Plasmodium protein, unknown function		conserved Plasmodium protein%2C unknown function	0.252605	0.000129772	0.0621744
Pf3D7_12_v3-370582|PF3D7_0715000	Pf3D7_12_v3-370582	PF3D7_0715000	distant trans	8.92152e-06	0.112523	0.0965058	0.819787	66	0.290749	nsy	PF3D7_1208100	conserved Plasmodium protein, unknown function		4-nitrophenylphosphatase	0.193932	0.00346993	0.233159
Pf3D7_06_v3-435740|PF3D7_0526800	Pf3D7_06_v3-435740	PF3D7_0526800	distant trans	9.74351e-06	0.108231	0.103577	0.816696	34	0.148472	syn	PF3D7_0610100	pre-mRNA-splicing factor SLU7, putative		conserved Plasmodium protein%2C unknown function	0.193079	0.00354371	0.233159
Pf3D7_12_v3-1767113|PF3D7_1028400	Pf3D7_12_v3-1767113	PF3D7_1028400	distant trans	1.49569e-06	0.0120461	0.0228785	0.54879	11	0.0514019	inter	PF3D7_1241400|-|PF3D7_1241500|-	RNA-binding protein, putative	conserved Plasmodium protein, unknown function	nucleolar preribosomal assembly protein%2C putative	-0.209048	0.00160879	0.180935
Pf3D7_11_v3-1154257|PF3D7_1129800	Pf3D7_11_v3-1154257	PF3D7_1129800	local	9.47393e-06	0.105236	0.241164	1.38846	10	0.0460829	inter	PF3D7_1129800|+|PF3D7_1129900|+	conserved Plasmodium protein, unknown function	major facilitator superfamily-related transporter, putative	conserved Plasmodium protein%2C unknown function	0.193644	0.00344654	0.233159
Pf3D7_12_v3-2102113|PF3D7_1335000	Pf3D7_12_v3-2102113	PF3D7_1335000	distant trans	5.57692e-06	0.0784	0.0590682	1.51972	15	0.0672646	inter	PF3D7_1251500|+|PF3D7_1251600|+	ATP-dependent RNA helicase DRS1, putative	conserved Plasmodium protein, unknown function	MSP7-like protein	-0.188717	0.00438076	0.244239
Pf3D7_04_v3-132509|PF3D7_0402200	Pf3D7_04_v3-132509	PF3D7_0402200	local	1.26738e-07	0.000525753	0.00415973	0.740368	35	0.157658	nsy	PF3D7_0402200	surface-associated interspersed protein 4.1 (SURFIN 4.1), pseudogene		surface-associated interspersed protein 4.1 (SURFIN 4.1)%2C pseudogene	-0.238588	0.000297354	0.0893856
Pf3D7_11_v3-138987|PF3D7_1456000	Pf3D7_11_v3-138987	PF3D7_1456000	distant trans	7.15801e-06	0.00875246	0.22079	1.84195	5	0.0222222	nsy	PF3D7_1103000	conserved Plasmodium protein, unknown function		AP2 domain transcription factor%2C putative	-0.220845	0.000850936	0.167825
Pf3D7_04_v3-890347|PF3D7_0201500	Pf3D7_04_v3-890347	PF3D7_0201500	distant trans	8.37108e-06	0.178536	0.233264	0.630552	7	0.0318182	nsy	PF3D7_0419900	phosphatidylinositol 4-kinase, putative		Plasmodium exported protein (hyp9)%2C unknown function	-0.191079	0.00390763	0.23479
Pf3D7_04_v3-133215|PF3D7_0402200	Pf3D7_04_v3-133215	PF3D7_0402200	local	4.10638e-06	0.00608183	0.047421	0.786977	48	0.209607	nsy	PF3D7_0402200	surface-associated interspersed protein 4.1 (SURFIN 4.1), pseudogene		surface-associated interspersed protein 4.1 (SURFIN 4.1)%2C pseudogene	-0.238588	0.000297354	0.0893856
Pf3D7_06_v3-526868|PF3D7_1239400	Pf3D7_06_v3-526868	PF3D7_1239400	distant trans	4.73058e-06	0.0175157	0.0515807	1.54544	13	0.0567686	nsy	PF3D7_0612700	6-cysteine protein		conserved Plasmodium protein%2C unknown function	0.185138	0.0055054	0.246927
Pf3D7_04_v3-132503|PF3D7_0402200	Pf3D7_04_v3-132503	PF3D7_0402200	local	8.32841e-08	0.000525753	0.00332779	0.743606	37	0.165179	nsy	PF3D7_0402200	surface-associated interspersed protein 4.1 (SURFIN 4.1), pseudogene		surface-associated interspersed protein 4.1 (SURFIN 4.1)%2C pseudogene	-0.238588	0.000297354	0.0893856
Pf3D7_14_v3-1326431|PF3D7_1126700	Pf3D7_14_v3-1326431	PF3D7_1126700	distant trans	7.83528e-06	0.114332	0.226611	0.748588	10	0.0444444	nsy	PF3D7_1433400	conserved Plasmodium membrane protein, unknown function		autophagy-related protein 23%2C putative	-0.214283	0.00118717	0.167825
Pf3D7_01_v3-424114|PF3D7_1456000	Pf3D7_01_v3-424114	PF3D7_1456000	distant trans	3.05485e-07	0.000969522	0.00582363	1.97265	13	0.0567686	syn	PF3D7_0111000	kinesin-8, putative		AP2 domain transcription factor%2C putative	-0.220845	0.000850936	0.167825
Pf3D7_04_v3-133319|PF3D7_0402200	Pf3D7_04_v3-133319	PF3D7_0402200	local	3.74816e-07	0.000832692	0.00665557	0.737734	38	0.165939	nsy	PF3D7_0402200	surface-associated interspersed protein 4.1 (SURFIN 4.1), pseudogene		surface-associated interspersed protein 4.1 (SURFIN 4.1)%2C pseudogene	-0.238588	0.000297354	0.0893856
Pf3D7_04_v3-133480|PF3D7_0402200	Pf3D7_04_v3-133480	PF3D7_0402200	local	9.06208e-06	0.00775121	0.0969218	0.792151	56	0.244541	nsy	PF3D7_0402200	surface-associated interspersed protein 4.1 (SURFIN 4.1), pseudogene		surface-associated interspersed protein 4.1 (SURFIN 4.1)%2C pseudogene	-0.238588	0.000297354	0.0893856
Pf3D7_04_v3-132501|PF3D7_0402200	Pf3D7_04_v3-132501	PF3D7_0402200	local	4.99166e-08	0.000525753	0.00124792	0.745037	37	0.165179	syn	PF3D7_0402200	surface-associated interspersed protein 4.1 (SURFIN 4.1), pseudogene		surface-associated interspersed protein 4.1 (SURFIN 4.1)%2C pseudogene	-0.238588	0.000297354	0.0893856
Pf3D7_04_v3-133250|PF3D7_0402200	Pf3D7_04_v3-133250	PF3D7_0402200	local	4.26184e-07	0.000860736	0.00707155	0.738415	38	0.166667	nsy	PF3D7_0402200	surface-associated interspersed protein 4.1 (SURFIN 4.1), pseudogene		surface-associated interspersed protein 4.1 (SURFIN 4.1)%2C pseudogene	-0.238588	0.000297354	0.0893856
Pf3D7_04_v3-132470|PF3D7_0402200	Pf3D7_04_v3-132470	PF3D7_0402200	local	2.67317e-07	0.000824375	0.00582363	0.756714	39	0.171806	nsy	PF3D7_0402200	surface-associated interspersed protein 4.1 (SURFIN 4.1), pseudogene		surface-associated interspersed protein 4.1 (SURFIN 4.1)%2C pseudogene	-0.238588	0.000297354	0.0893856
Pf3D7_04_v3-133479|PF3D7_0402200	Pf3D7_04_v3-133479	PF3D7_0402200	local	8.14366e-06	0.00775121	0.0898502	0.791534	56	0.244541	nsy	PF3D7_0402200	surface-associated interspersed protein 4.1 (SURFIN 4.1), pseudogene		surface-associated interspersed protein 4.1 (SURFIN 4.1)%2C pseudogene	-0.238588	0.000297354	0.0893856
Pf3D7_04_v3-132396|PF3D7_0402200	Pf3D7_04_v3-132396	PF3D7_0402200	local	7.51593e-07	0.00139145	0.0120632	0.768361	46	0.211982	nsy	PF3D7_0402200	surface-associated interspersed protein 4.1 (SURFIN 4.1), pseudogene		surface-associated interspersed protein 4.1 (SURFIN 4.1)%2C pseudogene	-0.238588	0.000297354	0.0893856
Pf3D7_09_v3-151452|PF3D7_1421800	Pf3D7_09_v3-151452	PF3D7_1421800	distant trans	4.45401e-07	0.00989502	0.0864865	1.77122	6	0.027027	inter	PF3D7_0903300|+|PF3D7_0903400|-	conserved Plasmodium membrane protein, unknown function	ATP-dependent RNA helicase DDX60, putative	conserved Plasmodium protein%2C unknown function	0.187974	0.00511253	0.246424
Pf3D7_09_v3-151452|PF3D7_1239400	Pf3D7_09_v3-151452	PF3D7_1239400	distant trans	8.23823e-06	0.0261458	0.231185	1.88271	6	0.027027	inter	PF3D7_0903300|+|PF3D7_0903400|-	conserved Plasmodium membrane protein, unknown function	ATP-dependent RNA helicase DDX60, putative	conserved Plasmodium protein%2C unknown function	0.185138	0.0055054	0.246927
Pf3D7_04_v3-132478|PF3D7_0402200	Pf3D7_04_v3-132478	PF3D7_0402200	local	1.2898e-07	0.000525753	0.00415973	0.75667	41	0.180617	nsy	PF3D7_0402200	surface-associated interspersed protein 4.1 (SURFIN 4.1), pseudogene		surface-associated interspersed protein 4.1 (SURFIN 4.1)%2C pseudogene	-0.238588	0.000297354	0.0893856
Pf3D7_09_v3-341591|PF3D7_1244200	Pf3D7_09_v3-341591	PF3D7_1244200	distant trans	8.12295e-06	0.180459	0.0898502	1.40743	15	0.0655022	syn	PF3D7_0907100	conserved Plasmodium protein, unknown function		RNA polymerase II transcription factor B subunit 2%2C putative	0.23866	0.000296078	0.0893856
Pf3D7_07_v3-147725|PF3D7_0703700	Pf3D7_07_v3-147725	PF3D7_0703700	local	5.06613e-06	0.0562746	0.0544925	0.660542	19	0.0989583	inter	PF3D7_0703700|-|PF3D7_0703800|+	conserved Plasmodium protein, unknown function	conserved Plasmodium protein, unknown function	conserved Plasmodium protein%2C unknown function	-0.217085	0.00104618	0.167825
Pf3D7_07_v3-431287|PF3D7_1332700	Pf3D7_07_v3-431287	PF3D7_1332700	distant trans	1.51328e-06	0.0190624	0.0228785	0.738295	43	0.188596	syn	PF3D7_0709600	ribonucleases P/MRP protein subunit POP1, putative		ATP-dependent RNA helicase DBP8%2C putative	0.188989	0.00432378	0.244239
Pf3D7_13_v3-181328|PF3D7_1352800	Pf3D7_13_v3-181328	PF3D7_1352800	distant cis	4.97853e-06	0.0553015	0.191684	1.61595	7	0.0322581	intron	PF3D7_1303700	conserved Plasmodium protein, unknown function		vacuolar fusion protein MON1%2C putative	0.196866	0.00293726	0.233159
Pf3D7_04_v3-133247|PF3D7_0402200	Pf3D7_04_v3-133247	PF3D7_0402200	local	3.44657e-07	0.000832692	0.0062396	0.740216	39	0.171053	nsy	PF3D7_0402200	surface-associated interspersed protein 4.1 (SURFIN 4.1), pseudogene		surface-associated interspersed protein 4.1 (SURFIN 4.1)%2C pseudogene	-0.238588	0.000297354	0.0893856
Pf3D7_02_v3-243813|PF3D7_1239200	Pf3D7_02_v3-243813	PF3D7_1239200	distant trans	5.51908e-06	0.0136235	0.0582363	1.38337	39	0.171053	inter	PF3D7_0206000|-|PF3D7_0206100|+	DNA repair protein RAD2, putative	cysteine desulfuration protein SufE	AP2 domain transcription factor%2C putative	-0.183482	0.00551329	0.246927
Pf3D7_11_v3-1511739|PF3D7_1310800	Pf3D7_11_v3-1511739	PF3D7_1310800	distant trans	6.29195e-06	0.139782	0.0678037	1.45224	14	0.0614035	syn	PF3D7_1138400	guanylyl cyclase		conserved Plasmodium protein%2C unknown function	0.187142	0.00481798	0.244239
Pf3D7_04_v3-132482|PF3D7_0402200	Pf3D7_04_v3-132482	PF3D7_0402200	local	2.96858e-07	0.000824375	0.00582363	0.75454	38	0.167401	nsy	PF3D7_0402200	surface-associated interspersed protein 4.1 (SURFIN 4.1), pseudogene		surface-associated interspersed protein 4.1 (SURFIN 4.1)%2C pseudogene	-0.238588	0.000297354	0.0893856
Pf3D7_04_v3-132400|PF3D7_0402200	Pf3D7_04_v3-132400	PF3D7_0402200	local	1.10931e-06	0.00189573	0.015807	0.771864	46	0.206278	syn	PF3D7_0402200	surface-associated interspersed protein 4.1 (SURFIN 4.1), pseudogene		surface-associated interspersed protein 4.1 (SURFIN 4.1)%2C pseudogene	-0.238588	0.000297354	0.0893856
Pf3D7_04_v3-132488|PF3D7_0402200	Pf3D7_04_v3-132488	PF3D7_0402200	local	1.41993e-07	0.000525753	0.00415973	0.754489	40	0.176211	nsy	PF3D7_0402200	surface-associated interspersed protein 4.1 (SURFIN 4.1), pseudogene		surface-associated interspersed protein 4.1 (SURFIN 4.1)%2C pseudogene	-0.238588	0.000297354	0.0893856
Pf3D7_04_v3-132487|PF3D7_0402200	Pf3D7_04_v3-132487	PF3D7_0402200	local	1.41993e-07	0.000525753	0.00415973	0.754489	40	0.176211	nsy	PF3D7_0402200	surface-associated interspersed protein 4.1 (SURFIN 4.1), pseudogene		surface-associated interspersed protein 4.1 (SURFIN 4.1)%2C pseudogene	-0.238588	0.000297354	0.0893856
Pf3D7_04_v3-908685|PF3D7_1116200	Pf3D7_04_v3-908685	PF3D7_1116200	distant trans	2.5297e-07	0.00561999	0.00582363	1.27157	70	0.407895	nsy	PF3D7_0420100	serine/threonine protein kinase RIO2		pyridoxine biosynthesis protein PDX2	0.217146	0.00101601	0.167825
Pf3D7_04_v3-133428|PF3D7_0402200	Pf3D7_04_v3-133428	PF3D7_0402200	local	8.91651e-06	0.00775121	0.0965058	0.778571	42	0.183406	syn	PF3D7_0402200	surface-associated interspersed protein 4.1 (SURFIN 4.1), pseudogene		surface-associated interspersed protein 4.1 (SURFIN 4.1)%2C pseudogene	-0.238588	0.000297354	0.0893856
Pf3D7_04_v3-133429|PF3D7_0402200	Pf3D7_04_v3-133429	PF3D7_0402200	local	8.91651e-06	0.00775121	0.0965058	0.778571	42	0.183406	nsy	PF3D7_0402200	surface-associated interspersed protein 4.1 (SURFIN 4.1), pseudogene		surface-associated interspersed protein 4.1 (SURFIN 4.1)%2C pseudogene	-0.238588	0.000297354	0.0893856
Pf3D7_04_v3-133432|PF3D7_0402200	Pf3D7_04_v3-133432	PF3D7_0402200	local	8.91651e-06	0.00775121	0.0965058	0.778571	42	0.183406	syn	PF3D7_0402200	surface-associated interspersed protein 4.1 (SURFIN 4.1), pseudogene		surface-associated interspersed protein 4.1 (SURFIN 4.1)%2C pseudogene	-0.238588	0.000297354	0.0893856
Pf3D7_07_v3-431302|PF3D7_1332700	Pf3D7_07_v3-431302	PF3D7_1332700	distant trans	1.7161e-06	0.0190624	0.0249584	0.739031	43	0.187773	syn	PF3D7_0709600	ribonucleases P/MRP protein subunit POP1, putative		ATP-dependent RNA helicase DBP8%2C putative	0.188989	0.00432378	0.244239
Pf3D7_13_v3-2412342|PF3D7_1133500	Pf3D7_13_v3-2412342	PF3D7_1133500	distant trans	3.27329e-06	0.0363597	0.16632	1.96831	8	0.0372093	inter	PF3D7_1360400|+|PF3D7_1360500|+	conserved Plasmodium protein, unknown function	guanylyl cyclase beta	conserved Plasmodium protein%2C unknown function	0.252605	0.000129772	0.0621744
Pf3D7_04_v3-134243|PF3D7_0402200	Pf3D7_04_v3-134243	PF3D7_0402200	local	1.96296e-06	0.00311494	0.0270383	0.759498	44	0.19214	nsy	PF3D7_0402200	surface-associated interspersed protein 4.1 (SURFIN 4.1), pseudogene		surface-associated interspersed protein 4.1 (SURFIN 4.1)%2C pseudogene	-0.238588	0.000297354	0.0893856
Pf3D7_04_v3-632106|PF3D7_0527600	Pf3D7_04_v3-632106	PF3D7_0527600	distant trans	4.0217e-06	0.0815251	0.046173	1.49068	16	0.069869	syn	PF3D7_0414000	structural maintenance of chromosomes protein 3, putative		conserved Plasmodium protein%2C unknown function	0.260423	7.58e-05	0.0426169
Pf3D7_14_v3-2739952|PF3D7_1467900	Pf3D7_14_v3-2739952	PF3D7_1467900	distant cis	2.14769e-06	0.0477131	0.0295341	0.749413	109	0.475983	nsy	PF3D7_1466900	rhoptry protein, putative		rab GTPase activator%2C putative	-0.220455	0.000846576	0.167825
Pf3D7_14_v3-3131612|PF3D7_1239400	Pf3D7_14_v3-3131612	PF3D7_1239400	distant trans	2.46349e-06	0.0109458	0.151351	1.7794	7	0.0313901	nsy	PF3D7_1476100	early transcribed membrane protein 14.2		conserved Plasmodium protein%2C unknown function	0.185138	0.0055054	0.246927
Pf3D7_02_v3-278285|PF3D7_1239200	Pf3D7_02_v3-278285	PF3D7_1239200	distant trans	5.76644e-07	0.0018301	0.00873544	1.33245	67	0.393013	nsy	PF3D7_0207000	merozoite surface protein 4		AP2 domain transcription factor%2C putative	-0.183482	0.00551329	0.246927
Pf3D7_10_v3-1360448|PF3D7_0935500	Pf3D7_10_v3-1360448	PF3D7_0935500	distant trans	7.53107e-06	0.0494044	0.0815308	1.7018	20	0.0873362	nsy	PF3D7_1034000	Sec1 family protein, putative		Plasmodium exported protein%2C unknown function	-0.217038	0.00110467	0.167825
Pf3D7_12_v3-1326626|PF3D7_0301300	Pf3D7_12_v3-1326626	PF3D7_0301300	distant trans	9.47824e-07	0.0210569	0.0133111	0.729887	30	0.131579	syn	PF3D7_1232000	phenylalanine--tRNA ligase		epoxide hydrolase 1	-0.210639	0.00144336	0.175611
Pf3D7_02_v3-353715|PF3D7_1239200	Pf3D7_02_v3-353715	PF3D7_1239200	distant trans	1.28562e-08	9.52044e-05	0.0278586	2.32316	6	0.0285714	inter	PF3D7_0208500|+|PF3D7_0208600|+	acyl carrier protein	ribosome-recycling factor	AP2 domain transcription factor%2C putative	-0.183482	0.00551329	0.246927
Pf3D7_05_v3-119735|PF3D7_0526800	Pf3D7_05_v3-119735	PF3D7_0526800	distant cis	2.8608e-06	0.0635554	0.15842	1.64072	5	0.0221239	nsy	PF3D7_0502600	conserved Plasmodium protein, unknown function		conserved Plasmodium protein%2C unknown function	0.193079	0.00354371	0.233159
Pf3D7_14_v3-1628364|PF3D7_1456000	Pf3D7_14_v3-1628364	PF3D7_1456000	distant cis	8.77941e-07	0.00216715	0.107277	1.9839	5	0.0219298	nsy	PF3D7_1440000	conserved Plasmodium protein, unknown function		AP2 domain transcription factor%2C putative	-0.220845	0.000850936	0.167825
Pf3D7_13_v3-1410969|PF3D7_1038700	Pf3D7_13_v3-1410969	PF3D7_1038700	distant trans	1.0543e-07	0.00117111	0.00415973	0.519634	11	0.0511628	inter	PF3D7_1334600|-|PF3D7_1334700|-	MSP7-like protein	MSP7-like protein	Plasmodium exported protein%2C unknown function	0.270976	4.06e-05	0.0393091
Pf3D7_04_v3-903891|PF3D7_0805700	Pf3D7_04_v3-903891	PF3D7_0805700	distant trans	9.17733e-06	0.0298211	0.238669	2.86182	8	0.0350877	nsy	PF3D7_0420000	zinc finger protein, putative		serine/threonine protein kinase%2C FIKK family	-0.19011	0.00409597	0.238272
Pf3D7_11_v3-355640|PF3D7_1122800	Pf3D7_11_v3-355640	PF3D7_1122800	distant cis	4.34012e-06	0.09642	0.0486689	0.793887	41	0.186364	inter	PF3D7_1108000|+|PF3D7_1108100|+	IWS1-like protein, putative	conserved Plasmodium protein, unknown function	calcium-dependent protein kinase 6	0.194641	0.00328099	0.233159
Pf3D7_14_v3-3001959|PF3D7_1239200	Pf3D7_14_v3-3001959	PF3D7_1239200	distant trans	4.67817e-06	0.0129913	0.0511647	1.81411	7	0.0786026	nsy	PF3D7_1473700	nucleoporin NUP116/NSP116, putative		AP2 domain transcription factor%2C putative	-0.183482	0.00551329	0.246927
Pf3D7_13_v3-1972073|PF3D7_1456000	Pf3D7_13_v3-1972073	PF3D7_1456000	distant trans	7.87942e-06	0.00875246	0.0865225	1.57167	11	0.0786026	nsy	PF3D7_1349200	glutamate--tRNA ligase, putative		AP2 domain transcription factor%2C putative	-0.220845	0.000850936	0.167825
Pf3D7_14_v3-2743351|PF3D7_1467900	Pf3D7_14_v3-2743351	PF3D7_1467900	distant cis	4.98683e-06	0.0553937	0.0540765	1.31088	105	0.475556	nsy	PF3D7_1467000	conserved Plasmodium membrane protein, unknown function		rab GTPase activator%2C putative	-0.220455	0.000846576	0.167825
Pf3D7_04_v3-133176|PF3D7_0402200	Pf3D7_04_v3-133176	PF3D7_0402200	local	6.63564e-06	0.00775121	0.0690516	0.785678	48	0.209607	syn	PF3D7_0402200	surface-associated interspersed protein 4.1 (SURFIN 4.1), pseudogene		surface-associated interspersed protein 4.1 (SURFIN 4.1)%2C pseudogene	-0.238588	0.000297354	0.0893856
Pf3D7_04_v3-133175|PF3D7_0402200	Pf3D7_04_v3-133175	PF3D7_0402200	local	6.63564e-06	0.00775121	0.0690516	0.785678	48	0.209607	nsy	PF3D7_0402200	surface-associated interspersed protein 4.1 (SURFIN 4.1), pseudogene		surface-associated interspersed protein 4.1 (SURFIN 4.1)%2C pseudogene	-0.238588	0.000297354	0.0893856
Pf3D7_04_v3-133179|PF3D7_0402200	Pf3D7_04_v3-133179	PF3D7_0402200	local	6.63564e-06	0.00775121	0.0690516	0.785678	48	0.209607	syn	PF3D7_0402200	surface-associated interspersed protein 4.1 (SURFIN 4.1), pseudogene		surface-associated interspersed protein 4.1 (SURFIN 4.1)%2C pseudogene	-0.238588	0.000297354	0.0893856
Pf3D7_04_v3-133162|PF3D7_0402200	Pf3D7_04_v3-133162	PF3D7_0402200	local	9.07146e-06	0.00775121	0.0973378	0.788554	48	0.209607	nsy	PF3D7_0402200	surface-associated interspersed protein 4.1 (SURFIN 4.1), pseudogene		surface-associated interspersed protein 4.1 (SURFIN 4.1)%2C pseudogene	-0.238588	0.000297354	0.0893856
Pf3D7_04_v3-133165|PF3D7_0402200	Pf3D7_04_v3-133165	PF3D7_0402200	local	9.07146e-06	0.00775121	0.0973378	0.788554	48	0.209607	nsy	PF3D7_0402200	surface-associated interspersed protein 4.1 (SURFIN 4.1), pseudogene		surface-associated interspersed protein 4.1 (SURFIN 4.1)%2C pseudogene	-0.238588	0.000297354	0.0893856
Pf3D7_04_v3-133167|PF3D7_0402200	Pf3D7_04_v3-133167	PF3D7_0402200	local	9.07146e-06	0.00775121	0.0973378	0.788554	48	0.209607	nsy	PF3D7_0402200	surface-associated interspersed protein 4.1 (SURFIN 4.1), pseudogene		surface-associated interspersed protein 4.1 (SURFIN 4.1)%2C pseudogene	-0.238588	0.000297354	0.0893856
Pf3D7_02_v3-373243|PF3D7_0310200	Pf3D7_02_v3-373243	PF3D7_0310200	distant trans	4.20349e-06	0.0494109	0.182952	1.83134	5	0.0218341	nsy	PF3D7_0209000	6-cysteine protein		phd finger protein%2C putative	-0.252513	0.000135135	0.0621744
Pf3D7_03_v3-220262|PF3D7_0805700	Pf3D7_03_v3-220262	PF3D7_0805700	distant trans	2.41615e-06	0.0298211	0.150104	2.1699	8	0.0363636	inter	PF3D7_0304500|-|PF3D7_0304600|-	1-cys-glutaredoxin-like protein-1	circumsporozoite (CS) protein	serine/threonine protein kinase%2C FIKK family	-0.19011	0.00409597	0.238272
Pf3D7_13_v3-1880113|PF3D7_1231600	Pf3D7_13_v3-1880113	PF3D7_1231600	distant trans	1.56551e-06	0.0259052	0.0228785	1.32685	41	0.220264	nsy	PF3D7_1346800	6-cysteine protein		pre-mRNA-splicing factor ATP-dependent RNA helicase PRP2%2C putative	0.216685	0.00109722	0.167825
Pf3D7_04_v3-909361|PF3D7_0805700	Pf3D7_04_v3-909361	PF3D7_0805700	distant trans	7.00863e-06	0.0298211	0.217464	2.90485	8	0.0358744	inter	PF3D7_0420100|+|PF3D7_0420200|+	serine/threonine protein kinase RIO2	holo-[acyl-carrier-protein] synthase, putative	serine/threonine protein kinase%2C FIKK family	-0.19011	0.00409597	0.238272
Pf3D7_13_v3-106724|PF3D7_1430200	Pf3D7_13_v3-106724	PF3D7_1430200	distant trans	8.16203e-06	0.0556723	0.231185	1.64348	6	0.0263158	nsy	PF3D7_1301800	surface-associated interspersed protein 13.1 (SURFIN 13.1), pseudogene		plasmepsin IX	-0.191126	0.00397905	0.23479
Pf3D7_05_v3-493521|PF3D7_0805200	Pf3D7_05_v3-493521	PF3D7_0805200	distant trans	2.65628e-07	0.0059012	0.0715177	1.53781	9	0.0393013	nsy	PF3D7_0511500	RNA pseudouridylate synthase, putative		gamete release protein%2C putative	-0.23947	0.000300248	0.0893856
Pf3D7_05_v3-673188|PF3D7_0805700	Pf3D7_05_v3-673188	PF3D7_0805700	distant trans	8.12652e-06	0.0298211	0.230769	2.88097	8	0.0353982	syn	PF3D7_0516100	cation-transporting ATPase 1		serine/threonine protein kinase%2C FIKK family	-0.19011	0.00409597	0.238272
Pf3D7_05_v3-601876|PF3D7_1456000	Pf3D7_05_v3-601876	PF3D7_1456000	distant trans	9.24192e-06	0.00939373	0.240333	1.69642	7	0.0305677	syn	PF3D7_0514300	aspartate--tRNA ligase, putative		AP2 domain transcription factor%2C putative	-0.220845	0.000850936	0.167825
Pf3D7_12_v3-512609|PF3D7_0203000	Pf3D7_12_v3-512609	PF3D7_0203000	distant trans	7.67856e-06	0.170587	0.0831947	1.2168	29	0.126638	nsy	PF3D7_1211600	lysine-specific histone demethylase 1, putative		repetitive organellar protein%2C putative	-0.184942	0.00534657	0.246927
Pf3D7_04_v3-682171|PF3D7_1239200	Pf3D7_04_v3-682171	PF3D7_1239200	distant trans	3.67697e-07	0.00136146	0.0062396	1.34779	97	0.431111	nsy	PF3D7_0415300	cdc2-related protein kinase 3		AP2 domain transcription factor%2C putative	-0.183482	0.00551329	0.246927
Pf3D7_11_v3-1745444|PF3D7_0805700	Pf3D7_11_v3-1745444	PF3D7_0805700	distant trans	9.02854e-06	0.0298211	0.237006	2.86631	8	0.0365297	nsy	PF3D7_1143700	conserved Plasmodium protein, unknown function		serine/threonine protein kinase%2C FIKK family	-0.19011	0.00409597	0.238272
Pf3D7_08_v3-857544|PF3D7_0622200	Pf3D7_08_v3-857544	PF3D7_0622200	distant trans	5.86775e-06	0.0410225	0.203742	2.13592	5	0.0245098	inter	PF3D7_0818800|-|PF3D7_0818900|+	U3 small nucleolar ribonucleoprotein protein IMP4, putative	heat shock protein 70	radical SAM protein%2C putative	0.193748	0.00357539	0.233159
Pf3D7_07_v3-1018422|PF3D7_0622200	Pf3D7_07_v3-1018422	PF3D7_0622200	distant trans	3.19533e-06	0.0354937	0.164657	0.458807	5	0.0260417	inter	PF3D7_0724100|-|PF3D7_0724200|-	conserved Plasmodium protein, unknown function	type 2A phosphatase-associated protein 42, putative	radical SAM protein%2C putative	0.193748	0.00357539	0.233159
Pf3D7_04_v3-92795|PF3D7_1408700	Pf3D7_04_v3-92795	PF3D7_1408700	distant trans	2.03144e-06	0.0327562	0.0282862	1.17396	80	0.358744	syn	PF3D7_0401600.1			conserved Plasmodium protein%2C unknown function	0.192063	0.00372454	0.233159
Pf3D7_14_v3-3182647|PF3D7_1451000	Pf3D7_14_v3-3182647	PF3D7_1451000	distant cis	9.19388e-06	0.137622	0.238669	0.667891	10	0.046729	inter	PF3D7_1477300|+|PF3D7_1477400|+	Plasmodium exported protein (PHIST), unknown function	Plasmodium exported protein (PHIST), unknown function	conserved Plasmodium protein%2C unknown function	0.239635	0.000297301	0.0893856
Pf3D7_02_v3-271031|PF3D7_1239200	Pf3D7_02_v3-271031	PF3D7_1239200	distant trans	9.82077e-16	2.18178e-11	0	1.93378	21	0.10396	inter	PF3D7_0206600|-|PF3D7_0206700|+	DNA-directed RNA polymerase III subunit RPC10, putative	adenylosuccinate lyase	AP2 domain transcription factor%2C putative	-0.183482	0.00551329	0.246927
Pf3D7_13_v3-1528577|PF3D7_1335000	Pf3D7_13_v3-1528577	PF3D7_1335000	distant cis	7.05797e-06	0.0784	0.0740433	1.31028	40	0.174672	syn	PF3D7_1337800	calcium-dependent protein kinase 5		MSP7-like protein	-0.188717	0.00438076	0.244239
Pf3D7_07_v3-137445|PF3D7_0703700	Pf3D7_07_v3-137445	PF3D7_0703700	local	3.43929e-06	0.0562746	0.0407654	0.633942	19	0.0829694	syn	PF3D7_0703500	erythrocyte membrane-associated antigen		conserved Plasmodium protein%2C unknown function	-0.217085	0.00104618	0.167825
Pf3D7_12_v3-1761576|PF3D7_1425300	Pf3D7_12_v3-1761576	PF3D7_1425300	distant trans	5.08979e-06	0.0565374	0.0544925	1.68444	13	0.0570175	nsy	PF3D7_1241400	RNA-binding protein, putative		conserved Plasmodium protein%2C unknown function	-0.201403	0.00238879	0.233159
Pf3D7_04_v3-270480|PF3D7_1363400	Pf3D7_04_v3-270480	PF3D7_1363400	distant trans	8.34424e-06	0.0597399	0.232848	1.48125	10	0.0438596	nsy	PF3D7_0405000	ATP-dependent RNA helicase DDX51, putative		polyubiquitin binding protein%2C putative	0.207902	0.00170846	0.187967
Pf3D7_05_v3-55410|PF3D7_1372000	Pf3D7_05_v3-55410	PF3D7_1372000	distant trans	7.33488e-06	0.09248	0.221206	2.00882	7	0.0316742	inter	PF3D7_0500900|-|PF3D7_0501000|+	serine/threonine protein kinase, FIKK family	Plasmodium exported protein, unknown function	Plasmodium exported protein (PHISTa)%2C unknown function	0.194273	0.00341226	0.233159
Pf3D7_03_v3-507451|PF3D7_0201700	Pf3D7_03_v3-507451	PF3D7_0201700	distant trans	6.53023e-06	0.0530742	0.211642	1.61494	7	0.0305677	syn	PF3D7_0311800	conserved protein, unknown function		DnaJ protein%2C putative	0.215068	0.00119723	0.167825
Pf3D7_05_v3-57912|PF3D7_1372000	Pf3D7_05_v3-57912	PF3D7_1372000	distant trans	8.32553e-06	0.09248	0.232432	2.00163	7	0.0309735	inter	PF3D7_0501000|+|PF3D7_0501100|-	Plasmodium exported protein, unknown function	heat shock protein 40, type II	Plasmodium exported protein (PHISTa)%2C unknown function	0.194273	0.00341226	0.233159
Pf3D7_12_v3-1772010|PF3D7_1028400	Pf3D7_12_v3-1772010	PF3D7_1028400	distant trans	3.65481e-07	0.00811952	0.0790021	0.433311	6	0.0266667	nsy	PF3D7_1241500	conserved Plasmodium protein, unknown function		nucleolar preribosomal assembly protein%2C putative	-0.209048	0.00160879	0.180935
Pf3D7_05_v3-805119|PF3D7_1423000	Pf3D7_05_v3-805119	PF3D7_1423000	distant trans	2.64011e-06	0.0586526	0.155094	1.81843	5	0.0218341	nsy	PF3D7_0519500	carbon catabolite repressor protein 4, putative		nucleolar GTP-binding protein 2%2C putative	0.186034	0.00498065	0.244239
Pf3D7_02_v3-279662|PF3D7_1239200	Pf3D7_02_v3-279662	PF3D7_1239200	distant trans	2.35478e-10	2.61568e-06	0.000415973	1.70677	21	0.0950226	inter	PF3D7_0207000|-|PF3D7_0207100|+	merozoite surface protein 4	conserved Plasmodium protein, unknown function	AP2 domain transcription factor%2C putative	-0.183482	0.00551329	0.246927
Pf3D7_02_v3-175943|PF3D7_1214800	Pf3D7_02_v3-175943	PF3D7_1214800	distant trans	5.84658e-06	0.129888	0.063228	0.629342	11	0.0569948	inter	PF3D7_0203800|-|PF3D7_0203900|+	conserved Plasmodium protein, unknown function	5'-3' exonuclease, N-terminal resolvase-like domain, putative	conserved Plasmodium protein%2C unknown function	0.205294	0.00200296	0.203011
Pf3D7_09_v3-1082168|PF3D7_0935500	Pf3D7_09_v3-1082168	PF3D7_0935500	distant cis	3.00225e-06	0.0494044	0.0378536	0.532602	15	0.0669643	inter	PF3D7_0926500|-|PF3D7_0926600|+	conserved Plasmodium protein, unknown function	conserved Plasmodium membrane protein, unknown function	Plasmodium exported protein%2C unknown function	-0.217038	0.00110467	0.167825
Pf3D7_11_v3-1499335|PF3D7_0507300	Pf3D7_11_v3-1499335	PF3D7_0507300	distant trans	8.4237e-08	0.00187141	0.049896	0.535991	10	0.0440529	syn	PF3D7_1138300	conserved Plasmodium membrane protein, unknown function		conserved Plasmodium protein%2C unknown function	-0.194718	0.00326852	0.233159
Pf3D7_02_v3-282070|PF3D7_1239200	Pf3D7_02_v3-282070	PF3D7_1239200	distant trans	8.97644e-06	0.019942	0.0969218	1.33904	47	0.279476	nsy	PF3D7_0207100	conserved Plasmodium protein, unknown function		AP2 domain transcription factor%2C putative	-0.183482	0.00551329	0.246927
Pf3D7_12_v3-1865707|PF3D7_1238600	Pf3D7_12_v3-1865707	PF3D7_1238600	distant cis	1.37983e-06	0.00383179	0.127651	0.505527	7	0.0305677	nsy	PF3D7_1244500	conserved Plasmodium protein, unknown function		sphingomyelin phosphodiesterase	-0.219827	0.000900165	0.167825
Pf3D7_13_v3-2542112|PF3D7_1239200	Pf3D7_13_v3-2542112	PF3D7_1239200	distant trans	5.58635e-08	0.000248213	0.00124792	1.77409	12	0.0535714	inter	PF3D7_1363200|-|PF3D7_1363300|+	bifunctional polynucleotide phosphatase/kinase	50S ribosomal protein L9, mitochondrial, putative	AP2 domain transcription factor%2C putative	-0.183482	0.00551329	0.246927
