# Supplementary material for: The origins of malaria artemisinin resistance defined by a genetic and transcriptomic background
Source: Nat Commun. 2018 Dec 4;9:5158. doi: 10.1038/s41467-018-07588-x (PMC6279830; doi:10.1038/s41467-018-07588-x)
Supplement: Supplementary file 18 — Supplementary Data 15 [file 41467_2018_7588_MOESM18_ESM.txt]

SampleID	PF3D7_1314600	PF3D7_0209400	PF3D7_1142200	PF3D7_0507200	PF3D7_0806000	PF3D7_0412000	PF3D7_1006800	PF3D7_0732200	PF3D7_0324800	PF3D7_1227500	PF3D7_0301800	PF3D7_0920900	PF3D7_1443600	PF3D7_0415900	PF3D7_0214100	PF3D7_0726100	PF3D7_0717700	PF3D7_1342200	PF3D7_1400700	PF3D7_1322800	PF3D7_1477400	PF3D7_1106700	PF3D7_0621100	PF3D7_0909100	PF3D7_1040800	PF3D7_1342400	PF3D7_1028500	PF3D7_1419100	PF3D7_1448500	PF3D7_1125000	PF3D7_1468000	PF3D7_0500900	PF3D7_1207600	PF3D7_0311400	PF3D7_0722200	PF3D7_0319500	PF3D7_1450000	PF3D7_1222800	PF3D7_1443900	PF3D7_0519700	PF3D7_1470100	PF3D7_1469700	PF3D7_1455700	PF3D7_1132100	PF3D7_0532200	PF3D7_0508700	PF3D7_1227400	PF3D7_1126200	PF3D7_1242500	PF3D7_0806700	PF3D7_0911100	PF3D7_0303500	PF3D7_0422800	PF3D7_0926300	PF3D7_1215600	PF3D7_1436400	PF3D7_0808700	PF3D7_1444700	PF3D7_1209600	PF3D7_0523800	PF3D7_1459700	PF3D7_1409000	PF3D7_1028900	PF3D7_1447100	PF3D7_1366000	PF3D7_0919800	PF3D7_0205000	PF3D7_1354200	PF3D7_0610800	PF3D7_1353200	PF3D7_0914300	PF3D7_0605000	PF3D7_0410900	PF3D7_1113700	PF3D7_1108800	PF3D7_1129400	PF3D7_1215000	PF3D7_0607000	PF3D7_0519600	PF3D7_1460600	PF3D7_1321700	PF3D7_0820000	PF3D7_0623900	PF3D7_0311900	PF3D7_0905600	PF3D7_1437700	PF3D7_1307100	PF3D7_0532400	PF3D7_0527500	PF3D7_1110300	PF3D7_0620600	PF3D7_1214700	PF3D7_1413400	PF3D7_0716300	PF3D7_1327000	PF3D7_1426600	PF3D7_0920800	PF3D7_1250000	PF3D7_1009200	PF3D7_0921900	PF3D7_0318400	PF3D7_1463300	PF3D7_1321100	PF3D7_1252900	PF3D7_1244800	PF3D7_0525000	PF3D7_0732500	PF3D7_0207000	PF3D7_1335300	PF3D7_0412300	PF3D7_1433400	PF3D7_1473600	PF3D7_1006900	PF3D7_1014800	PF3D7_1471900	PF3D7_0107600	PF3D7_1026600	PF3D7_0922100	PF3D7_1471000	PF3D7_1429200	PF3D7_0800100	PF3D7_0516200	PF3D7_1416400	PF3D7_1029600	PF3D7_0517100	PF3D7_1125200	PF3D7_0520800	PF3D7_1114800	PF3D7_0805600	PF3D7_1242600	PF3D7_0313500	PF3D7_1320900	PF3D7_1209900	PF3D7_1310700	PF3D7_1302400	PF3D7_1300100	PF3D7_1448000	PF3D7_0614200	PF3D7_1221900	PF3D7_0322900	PF3D7_0934100	PF3D7_0918100	PF3D7_1018100	PF3D7_1019400	PF3D7_1211200	PF3D7_0518300	PF3D7_1023200	PF3D7_1222300	PF3D7_0518400	PF3D7_1009400	PF3D7_0630000	PF3D7_1320100	PF3D7_1302200	PF3D7_1221300	PF3D7_0616800	PF3D7_1429700	PF3D7_1441700	PF3D7_0415300	PF3D7_0806800	PF3D7_1119300	PF3D7_0105800	PF3D7_0526600	PF3D7_1423800	PF3D7_0822100	PF3D7_0924100	PF3D7_1441000	PF3D7_1015100	PF3D7_0322400	PF3D7_0507500	PF3D7_0521100	PF3D7_1254400	PF3D7_1107400	PF3D7_0810800	PF3D7_0830900	PF3D7_1438000	PF3D7_0937200	PF3D7_1471800	PF3D7_1454200	PF3D7_1348600	PF3D7_1203700	PF3D7_1247300	PF3D7_0928800	PF3D7_1113100	PF3D7_1033200	PF3D7_0702500	PF3D7_1362200	PF3D7_1138500	PF3D7_1421900	PF3D7_1421200	PF3D7_1443800	PF3D7_0406000	PF3D7_1408300	PF3D7_0816300	PF3D7_1352200	PF3D7_1122100	PF3D7_0508200	PF3D7_1320200	PF3D7_1121600	PF3D7_1231400	PF3D7_1216500	PF3D7_0532100	PF3D7_1412500	PF3D7_1322000	PF3D7_1002900	PF3D7_1001200	PF3D7_1308100	PF3D7_0806300	PF3D7_1249300	PF3D7_1027000	PF3D7_0816000	PF3D7_0318700	PF3D7_0910600	PF3D7_0104500	PF3D7_1249600	PF3D7_0504700	PF3D7_0402200	PF3D7_0305200	PF3D7_0727800	PF3D7_0607100	PF3D7_1338100	PF3D7_0502800	PF3D7_0705900	PF3D7_0524900	PF3D7_1407200	PF3D7_1216400	PF3D7_0308700	PF3D7_1132400	PF3D7_1241200	PF3D7_0611100	PF3D7_1332000	PF3D7_0531200	PF3D7_1124400	PF3D7_0928000	PF3D7_0804300	PF3D7_0617300	PF3D7_0526800	PF3D7_0424700	PF3D7_1445600	PF3D7_0632700	PF3D7_1131000	PF3D7_1461800	PF3D7_1208800	PF3D7_1442200	PF3D7_1349400	PF3D7_0111700	PF3D7_1018600	PF3D7_0727900	PF3D7_1002700	PF3D7_1124600	PF3D7_0701900	PF3D7_0903700	PF3D7_0417600	PF3D7_0628100	PF3D7_1418100	PF3D7_0900700	PF3D7_0710400	PF3D7_1309300	PF3D7_1474400	PF3D7_1451200	PF3D7_1455200	PF3D7_1139500	PF3D7_0703300	PF3D7_1411500	PF3D7_1232500	PF3D7_0214600	PF3D7_1217400	PF3D7_1213500	PF3D7_1229900	PF3D7_0913400	PF3D7_0527800	PF3D7_0107900	PF3D7_1439200	PF3D7_0934300	PF3D7_0616100	PF3D7_0805000	PF3D7_1465200	PF3D7_1027100	PF3D7_0514900	PF3D7_1408700	PF3D7_1142500	PF3D7_1121800	PF3D7_1245000	PF3D7_1203600	PF3D7_0609500	PF3D7_0415700	PF3D7_1135900	PF3D7_1316800	PF3D7_0928400	PF3D7_0717500	PF3D7_1369300	PF3D7_0529200	PF3D7_1031900	PF3D7_1405100	PF3D7_1134700	PF3D7_1142700	PF3D7_1350000	PF3D7_1111600	PF3D7_1012800	PF3D7_0409500	PF3D7_0218500	PF3D7_0720900	PF3D7_1308200	PF3D7_1302000	PF3D7_1241800	PF3D7_1032600	PF3D7_1025600	PF3D7_1219700	PF3D7_1039000	PF3D7_1364400	PF3D7_0323700	PF3D7_0208600	PF3D7_0713100	PF3D7_0908000	PF3D7_1203900	PF3D7_0618800	PF3D7_0210900	PF3D7_1224400	PF3D7_0306200	PF3D7_1239500	PF3D7_1478800	PF3D7_1427500	PF3D7_0627100	PF3D7_1009300	PF3D7_1113600	PF3D7_0804900	PF3D7_1146600	PF3D7_0316300	PF3D7_1368100	PF3D7_1467600	PF3D7_1432600	PF3D7_1102700	PF3D7_1111200	PF3D7_0714000	PF3D7_1316400	PF3D7_0816900	PF3D7_0932600	PF3D7_1343100	PF3D7_0307100	PF3D7_0111600	PF3D7_0924200	PF3D7_0405300	PF3D7_0614900	PF3D7_1401600	PF3D7_1340900	PF3D7_0209700	PF3D7_1227900	PF3D7_1031200	PF3D7_0108800	PF3D7_1030400	PF3D7_1401700	PF3D7_1476600	PF3D7_0415400	PF3D7_0626000	PF3D7_0106400	PF3D7_0603000	PF3D7_0610900	PF3D7_1105000	PF3D7_1338600	PF3D7_0722300	PF3D7_0606300	PF3D7_0525800	PF3D7_1410200	PF3D7_1026200	PF3D7_1200700	PF3D7_1347900	PF3D7_0200500	PF3D7_1317800	PF3D7_1010500	PF3D7_1243800	PF3D7_1301400	PF3D7_0526300	PF3D7_0821000	PF3D7_0732400	PF3D7_0803600	PF3D7_1338800	PF3D7_1203500	PF3D7_0419100	PF3D7_1147000	PF3D7_1029800	PF3D7_1448700	PF3D7_1445300	PF3D7_0213600	PF3D7_1454400	PF3D7_0717300	PF3D7_0609400	PF3D7_0509100	PF3D7_1470500	PF3D7_1030200	PF3D7_1217100	PF3D7_0717600	PF3D7_1312300	PF3D7_0701600	PF3D7_0414000	PF3D7_1463500	PF3D7_1212000	PF3D7_1404900	PF3D7_0316900	PF3D7_1115000	PF3D7_0501900	PF3D7_0610000	PF3D7_1131500	PF3D7_1122400	PF3D7_1115300	PF3D7_0811300	PF3D7_1458600	PF3D7_1025500	PF3D7_0529300	PF3D7_1456700	PF3D7_0526400	PF3D7_0604000	PF3D7_1305900	PF3D7_1426400	PF3D7_1141000	PF3D7_0303800	PF3D7_1433800	PF3D7_0525300	PF3D7_1472600	PF3D7_1401500	PF3D7_0702200	PF3D7_0830500	PF3D7_0502300	PF3D7_1425800	PF3D7_1120200	PF3D7_0727200	PF3D7_1445800	PF3D7_1405300	PF3D7_1116200	PF3D7_1119700	PF3D7_1471600	PF3D7_0519500	PF3D7_1126100	PF3D7_1431900	PF3D7_1234200	PF3D7_1104300	PF3D7_1337800	PF3D7_1440200	PF3D7_1119000	PF3D7_1440300	PF3D7_1361500	PF3D7_0513200	PF3D7_0109800	PF3D7_1120100	PF3D7_0604500	PF3D7_1231200	PF3D7_1225900	PF3D7_1235900	PF3D7_1333000	PF3D7_0914000	PF3D7_1016400	PF3D7_0108400	PF3D7_0817700	PF3D7_0607300	PF3D7_0111500	PF3D7_1103300	PF3D7_1348400	PF3D7_1243300	PF3D7_1228000	PF3D7_1314700	PF3D7_1139800	PF3D7_1403800	PF3D7_0520300	PF3D7_1227100	PF3D7_0404900	PF3D7_1415000	PF3D7_1113800	PF3D7_0505000	PF3D7_1324700	PF3D7_0506700	PF3D7_0104800	PF3D7_1123000	PF3D7_1308500	PF3D7_1368800	PF3D7_0915800	PF3D7_0616700	PF3D7_1367000	PF3D7_0915000	PF3D7_0911900	PF3D7_1425300	PF3D7_1222500	PF3D7_1354700	PF3D7_1412100	PF3D7_1401900	PF3D7_0523700	PF3D7_1024900	PF3D7_1130000	PF3D7_0517800	PF3D7_1433300	PF3D7_1361000	PF3D7_1351300	PF3D7_0725200	PF3D7_0802000	PF3D7_0318900	PF3D7_0222500	PF3D7_1435100	PF3D7_1351900	PF3D7_1452800	PF3D7_0406700	PF3D7_1307500	PF3D7_1037300	PF3D7_1118400	PF3D7_1348500	PF3D7_1024100	PF3D7_0300700	PF3D7_1006400	PF3D7_0808400	PF3D7_1014700	PF3D7_1307600	PF3D7_1344300	PF3D7_0924900	PF3D7_0921500	PF3D7_0821500	PF3D7_1007700	PF3D7_1336800	PF3D7_0529800	PF3D7_0805300	PF3D7_1366100	PF3D7_1310100	PF3D7_1117400	PF3D7_1437500	PF3D7_1312100	PF3D7_0801300	PF3D7_0617900	PF3D7_1000600	PF3D7_1350800	PF3D7_1324300	PF3D7_1248600	PF3D7_1108200	PF3D7_0808100	PF3D7_0715000	PF3D7_1354400	PF3D7_0724900	PF3D7_0217300	PF3D7_0722000	PF3D7_1334700	PF3D7_1322500	PF3D7_0412100	PF3D7_1464600	PF3D7_0927200	PF3D7_1040700	PF3D7_1420500	PF3D7_0917800	PF3D7_0901700	PF3D7_1135000	PF3D7_0111900	PF3D7_0300100	PF3D7_0223100	PF3D7_0821800	PF3D7_0804800	PF3D7_1407900	PF3D7_1034800	PF3D7_1254200	PF3D7_0218100	PF3D7_1428700	PF3D7_1462000	PF3D7_0826100	PF3D7_1222000	PF3D7_0807600	PF3D7_1023600	PF3D7_1141600	PF3D7_0520900	PF3D7_1104600	PF3D7_1469400	PF3D7_1400800	PF3D7_0712900	PF3D7_0724100	PF3D7_1215300	PF3D7_0105600	PF3D7_1010800	PF3D7_0419900	PF3D7_1417000	PF3D7_1350900	PF3D7_1347500	PF3D7_0815200	PF3D7_1321400	PF3D7_1438800	PF3D7_0602200	PF3D7_1332900	PF3D7_0922300	PF3D7_1343300	PF3D7_1007800	PF3D7_1417300	PF3D7_1106400	PF3D7_0109900	PF3D7_1442700	PF3D7_1025100	PF3D7_0609600	PF3D7_1027800	PF3D7_0114300	PF3D7_1455600	PF3D7_1357500	PF3D7_0825600	PF3D7_0915100	PF3D7_1212300	PF3D7_0702100	PF3D7_0719000	PF3D7_0907200	PF3D7_1131100	PF3D7_0917500	PF3D7_0922500	PF3D7_0616400	PF3D7_0808300	PF3D7_1353800	PF3D7_1325600	PF3D7_0729400	PF3D7_1339900	PF3D7_0529600	PF3D7_0313800	PF3D7_1149300	PF3D7_1252300	PF3D7_0936400	PF3D7_1413000	PF3D7_0104300	PF3D7_0819000	PF3D7_1038600	PF3D7_1200800	PF3D7_0507000	PF3D7_1408800	PF3D7_1347000	PF3D7_0627000	PF3D7_0720000	PF3D7_0723700	PF3D7_0932700	PF3D7_1219300	PF3D7_0626800	PF3D7_0618000	PF3D7_0623600	PF3D7_0212900	PF3D7_0512600	PF3D7_0104400	PF3D7_0209200	PF3D7_1402300	PF3D7_0618100	PF3D7_1223400	PF3D7_0715700	PF3D7_1135300	PF3D7_1003700	PF3D7_1251200	PF3D7_1449000	PF3D7_1345700	PF3D7_0928500	PF3D7_0920200	PF3D7_0606000	PF3D7_1303300	PF3D7_1356800	PF3D7_1124700	PF3D7_1235700	PF3D7_1121100	PF3D7_0220600	PF3D7_1040500	PF3D7_1029700	PF3D7_0933800	PF3D7_0827500	PF3D7_1001000	PF3D7_1023400	PF3D7_1303600	PF3D7_1031000	PF3D7_0527900	PF3D7_0513600	PF3D7_0315900	PF3D7_0718400	PF3D7_1464200	PF3D7_1430400	PF3D7_1225700	PF3D7_0426000	PF3D7_0522200	PF3D7_0301200	PF3D7_1345500	PF3D7_0518200	PF3D7_1102800	PF3D7_1235000	PF3D7_1128100	PF3D7_0809500	PF3D7_0614600	PF3D7_1228300	PF3D7_1210200	PF3D7_0215500	PF3D7_0208900	PF3D7_1340400	PF3D7_0201300	PF3D7_1148700	PF3D7_1247700	PF3D7_0305700	PF3D7_0626600	PF3D7_0930200	PF3D7_0304500	PF3D7_1351400	PF3D7_0110400	PF3D7_1354300	PF3D7_0511300	PF3D7_1432200	PF3D7_1200600	PF3D7_0620100	PF3D7_1417600	PF3D7_1034500	PF3D7_1458000	PF3D7_1309100	PF3D7_0519800	PF3D7_0408300	PF3D7_0825900	PF3D7_1103400	PF3D7_1005000	PF3D7_1464000	PF3D7_0314500	PF3D7_0926700	PF3D7_1353500	PF3D7_1208200	PF3D7_0632000	PF3D7_0316500	PF3D7_1251500	PF3D7_0709100	PF3D7_0115200	PF3D7_0305900	PF3D7_0614800	PF3D7_1450300	PF3D7_0933900	PF3D7_1011400	PF3D7_1117200	PF3D7_1335600	PF3D7_0504600	PF3D7_1350200	PF3D7_0932300	PF3D7_0320400	PF3D7_1012400	PF3D7_1207000	PF3D7_1104200	PF3D7_0211600	PF3D7_0219100	PF3D7_1464900	PF3D7_1004300	PF3D7_0417900	PF3D7_1477300	PF3D7_1204100	PF3D7_1303100	PF3D7_0719100	PF3D7_0305600	PF3D7_0731700	PF3D7_1252800	PF3D7_1202500	PF3D7_0618900	PF3D7_1314200	PF3D7_1466000	PF3D7_1120300	PF3D7_1414900	PF3D7_0621800	PF3D7_1422300	PF3D7_0931700	PF3D7_0512300	PF3D7_1320400	PF3D7_0310800	PF3D7_1444300	PF3D7_1426900	PF3D7_1324600	PF3D7_1218300	PF3D7_1405800	PF3D7_1327600	PF3D7_0717900	PF3D7_1138700	PF3D7_0629000	PF3D7_1032400	PF3D7_1318700	PF3D7_1408400	PF3D7_1035000	PF3D7_1029400	PF3D7_0807200	PF3D7_1234400	PF3D7_1143200	PF3D7_0720300	PF3D7_1236800	PF3D7_1138000	PF3D7_1475700	PF3D7_0101300	PF3D7_1445100	PF3D7_0206900	PF3D7_1472900	PF3D7_0935200	PF3D7_0304100	PF3D7_0524500	PF3D7_0819700	PF3D7_1315000	PF3D7_1363600	PF3D7_1337900	PF3D7_1021000	PF3D7_0703900	PF3D7_1448100	PF3D7_1457600	PF3D7_1336300	PF3D7_1307700	PF3D7_1240900	PF3D7_0530500	PF3D7_1474300	PF3D7_1104500	PF3D7_1455400	PF3D7_0526100	PF3D7_0617200	PF3D7_1232000	PF3D7_0416200	PF3D7_1129800	PF3D7_1018800	PF3D7_0913800	PF3D7_1459600	PF3D7_1347700	PF3D7_1315900	PF3D7_1131900	PF3D7_1359700	PF3D7_1016900	PF3D7_0402300	PF3D7_0303200	PF3D7_1329800	PF3D7_1135800	PF3D7_0203300	PF3D7_1225000	PF3D7_0202300	PF3D7_0416400	PF3D7_1002400	PF3D7_1205000	PF3D7_1208500	PF3D7_0913000	PF3D7_0309100	PF3D7_1478300	PF3D7_0902200	PF3D7_1362300	PF3D7_1003800	PF3D7_0311000	PF3D7_0927100	PF3D7_0611300	PF3D7_1471500	PF3D7_0903300	PF3D7_1121500	PF3D7_0317800	PF3D7_0824900	PF3D7_0202700	PF3D7_0112200	PF3D7_0717200	PF3D7_0705100	PF3D7_1249200	PF3D7_1111100	PF3D7_1339500	PF3D7_1479900	PF3D7_1217000	PF3D7_0215400	PF3D7_1365800	PF3D7_1018900	PF3D7_0911500	PF3D7_1411700	PF3D7_0925900	PF3D7_1201600	PF3D7_0622000	PF3D7_0501400	PF3D7_1007200	PF3D7_1407100	PF3D7_0912500	PF3D7_1017100	PF3D7_1355500	PF3D7_0528500	PF3D7_1456000	PF3D7_1419900	PF3D7_1422200	PF3D7_0512900	PF3D7_1368700	PF3D7_0815900	PF3D7_0306400	PF3D7_1415600	PF3D7_0215100	PF3D7_1359300	PF3D7_0731200	PF3D7_1401100	PF3D7_0511900	PF3D7_0214000	PF3D7_1116500	PF3D7_1015800	PF3D7_1456300	PF3D7_0904800	PF3D7_1441100	PF3D7_0918700	PF3D7_0303900	PF3D7_0208300	PF3D7_1216300	PF3D7_1215800	PF3D7_0913100	PF3D7_1463400	PF3D7_1006100	PF3D7_0906910	PF3D7_1302600	PF3D7_1306100	PF3D7_0900500	PF3D7_0400900	PF3D7_1422100	PF3D7_1411900	PF3D7_1333900	PF3D7_1133100	PF3D7_0936200	PF3D7_0919700	PF3D7_0405100	PF3D7_0109600	PF3D7_1000100	PF3D7_0315400	PF3D7_1150100	PF3D7_0311700	PF3D7_0629500	PF3D7_0502200	PF3D7_1119400	PF3D7_0721000	PF3D7_0415100	PF3D7_1144500	PF3D7_1369400	PF3D7_0623400	PF3D7_0409700	PF3D7_1134400	PF3D7_1127900	PF3D7_0832300	PF3D7_1218800	PF3D7_0506300	PF3D7_1307200	PF3D7_1246500	PF3D7_0931500	PF3D7_1354600	PF3D7_1349700	PF3D7_1239700	PF3D7_0423600	PF3D7_0711400	PF3D7_0423900	PF3D7_1244200	PF3D7_0303000	PF3D7_1434700	PF3D7_0526200	PF3D7_0824700	PF3D7_1204200	PF3D7_1115700	PF3D7_0220400	PF3D7_0607600	PF3D7_0312400	PF3D7_1436300	PF3D7_0803300	PF3D7_0626100	PF3D7_0721200	PF3D7_0415200	PF3D7_1241400	PF3D7_0723900	PF3D7_1203200	PF3D7_1458800	PF3D7_1342900	PF3D7_1030100	PF3D7_0709500	PF3D7_0817900	PF3D7_0714100	PF3D7_1434500	PF3D7_1314800	PF3D7_1137900	PF3D7_1029300	PF3D7_0935800	PF3D7_1143600	PF3D7_1032000	PF3D7_0521700	PF3D7_0321400	PF3D7_0213800	PF3D7_0521500	PF3D7_0532900	PF3D7_0321300	PF3D7_0317900	PF3D7_1239600	PF3D7_1362500	PF3D7_0400400	PF3D7_1419600	PF3D7_0528700	PF3D7_0815100	PF3D7_1448300	PF3D7_0925200	PF3D7_0524600	PF3D7_1355300	PF3D7_0724300	PF3D7_1341000	PF3D7_1353900	PF3D7_0108700	PF3D7_1206900	PF3D7_1108100	PF3D7_1406800	PF3D7_0301700	PF3D7_1305600	PF3D7_1403100	PF3D7_0934000	PF3D7_0319600	PF3D7_0409100	PF3D7_1107200	PF3D7_0402600	PF3D7_1442500	PF3D7_0527600	PF3D7_1461900	PF3D7_1338200	PF3D7_0508500	PF3D7_0309600	PF3D7_1213400	PF3D7_0531300	PF3D7_1105400	PF3D7_0210200	PF3D7_0917300	PF3D7_0112800	PF3D7_1349900	PF3D7_0700100	PF3D7_1111800	PF3D7_1460900	PF3D7_0216500	PF3D7_0817500	PF3D7_1116600	PF3D7_1311000	PF3D7_1220000	PF3D7_1215100	PF3D7_1201300	PF3D7_0822400	PF3D7_0902300	PF3D7_1326700	PF3D7_0409300	PF3D7_1147600	PF3D7_0906100	PF3D7_1408200	PF3D7_0620200	PF3D7_0912400	PF3D7_1012700	PF3D7_1321200	PF3D7_0617700	PF3D7_0732300	PF3D7_1207500	PF3D7_0305500	PF3D7_1447200	PF3D7_0828900	PF3D7_1452200	PF3D7_1421400	PF3D7_1126000	PF3D7_1022900	PF3D7_1109200	PF3D7_0716200	PF3D7_0211900	PF3D7_1442000	PF3D7_1017600	PF3D7_0723000	PF3D7_1227600	PF3D7_1359800	PF3D7_0905400	PF3D7_1352500	PF3D7_1344100	PF3D7_0313100	PF3D7_0304900	PF3D7_1469000	PF3D7_0810000	PF3D7_1033600	PF3D7_0517300	PF3D7_0622900	PF3D7_0521000	PF3D7_1345600	PF3D7_1104400	PF3D7_1145800	PF3D7_1404600	PF3D7_1453600	PF3D7_1427300	PF3D7_1022100	PF3D7_0523200	PF3D7_0623800	PF3D7_1031100	PF3D7_1461200	PF3D7_1013600	PF3D7_0302500	PF3D7_1103200	PF3D7_0914400	PF3D7_1472100	PF3D7_0424600	PF3D7_1030600	PF3D7_1320000	PF3D7_1243600	PF3D7_1223200	PF3D7_0722800	PF3D7_0914500	PF3D7_0822300	PF3D7_0812300	PF3D7_1027700	PF3D7_1407800	PF3D7_1406600	PF3D7_0615400	PF3D7_1422400	PF3D7_1317100	PF3D7_0806500	PF3D7_1301500	PF3D7_0217700	PF3D7_1413800	PF3D7_1434100	PF3D7_0715900	PF3D7_0416300	PF3D7_0711200	PF3D7_0201900	PF3D7_0919200	PF3D7_0219600	PF3D7_0415500	PF3D7_1318400	PF3D7_0620800	PF3D7_0607500	PF3D7_1459500	PF3D7_1476900	PF3D7_1131600	PF3D7_0419200	PF3D7_1234100	PF3D7_1331300	PF3D7_0923300	PF3D7_0204800	PF3D7_1304100	PF3D7_0523000	PF3D7_1335100	PF3D7_0829400	PF3D7_1232200	PF3D7_0414700	PF3D7_0212200	PF3D7_0910700	PF3D7_1110900	PF3D7_0728900	PF3D7_1221500	PF3D7_0508900	PF3D7_1250600	PF3D7_0214800	PF3D7_1101100	PF3D7_0605600	PF3D7_0508100	PF3D7_1432800	PF3D7_1416900	PF3D7_0721300	PF3D7_1300200	PF3D7_1210100	PF3D7_0110700	PF3D7_0112000	PF3D7_1102500	PF3D7_0828500	PF3D7_1015900	PF3D7_1202700	PF3D7_0323300	PF3D7_1140000	PF3D7_0937300	PF3D7_0401600	PF3D7_1243100	PF3D7_1232700	PF3D7_1476300	PF3D7_1366700	PF3D7_1123800	PF3D7_0902700	PF3D7_0309800	PF3D7_1212100	PF3D7_0710000	PF3D7_1465800	PF3D7_1406700	PF3D7_1352000	PF3D7_1112400	PF3D7_1360100	PF3D7_1113500	PF3D7_0209800	PF3D7_1472500	PF3D7_0906800	PF3D7_0522900	PF3D7_1331200	PF3D7_0615300	PF3D7_1254700	PF3D7_1300300	PF3D7_0815700	PF3D7_1216100	PF3D7_1335700	PF3D7_1435000	PF3D7_0211800	PF3D7_0602900	PF3D7_0207600	PF3D7_1413900	PF3D7_0619000	PF3D7_0514200	PF3D7_0507600	PF3D7_1120700	PF3D7_1147200	PF3D7_1252700	PF3D7_1410900	PF3D7_1105800	PF3D7_0104200	PF3D7_1020700	PF3D7_1215900	PF3D7_1207700	PF3D7_0505700	PF3D7_0220900	PF3D7_0919300	PF3D7_0510500	PF3D7_1326000	PF3D7_1127800	PF3D7_1465600	PF3D7_0512000	PF3D7_0621000	PF3D7_1141500	PF3D7_0926100	PF3D7_1012900	PF3D7_0801500	PF3D7_0307400	PF3D7_0220200	PF3D7_0503600	PF3D7_0702000	PF3D7_0600100	PF3D7_0811400	PF3D7_0826900	PF3D7_1224500	PF3D7_0112100	PF3D7_0936900	PF3D7_0920300	PF3D7_0217100	PF3D7_0412700	PF3D7_1230800	PF3D7_0320900	PF3D7_0416900	PF3D7_1011800	PF3D7_1140700	PF3D7_1118900	PF3D7_1019500	PF3D7_0214900	PF3D7_1033400	PF3D7_1210900	PF3D7_1477200	PF3D7_0626500	PF3D7_1032800	PF3D7_1013200	PF3D7_0910300	PF3D7_0109700	PF3D7_1438600	PF3D7_1353100	PF3D7_1252600	PF3D7_1343600	PF3D7_1225600	PF3D7_0517700	PF3D7_1027900	PF3D7_1013000	PF3D7_0413200	PF3D7_0816500	PF3D7_0919600	PF3D7_1339600	PF3D7_0930300	PF3D7_0521300	PF3D7_1025900	PF3D7_1214300	PF3D7_0305300	PF3D7_1339400	PF3D7_1409900	PF3D7_1124100	PF3D7_0415600	PF3D7_1247600	PF3D7_0930700	PF3D7_1403700	PF3D7_0524100	PF3D7_0315700	PF3D7_1338000	PF3D7_1009900	PF3D7_0303400	PF3D7_1357900	PF3D7_1422700	PF3D7_1432100	PF3D7_0929400	PF3D7_1466700	PF3D7_0223400	PF3D7_0418200	PF3D7_1310500	PF3D7_0210600	PF3D7_0901900	PF3D7_1021800	PF3D7_1001300	PF3D7_1244500	PF3D7_1419000	PF3D7_0425300	PF3D7_1429500	PF3D7_1348300	PF3D7_0932800	PF3D7_0615100	PF3D7_0604700	PF3D7_1209400	PF3D7_0308300	PF3D7_1131400	PF3D7_1107700	PF3D7_0824800	PF3D7_0809700	PF3D7_1209700	PF3D7_0723800	PF3D7_1021900	PF3D7_1460500	PF3D7_0611400	PF3D7_0530400	PF3D7_1451600	PF3D7_1436000	PF3D7_0730500	PF3D7_0923600	PF3D7_0403800	PF3D7_0306700	PF3D7_1206200	PF3D7_0508000	PF3D7_0401800	PF3D7_1450100	PF3D7_0937800	PF3D7_1467300	PF3D7_0218700	PF3D7_1313500	PF3D7_0706400	PF3D7_1359600	PF3D7_1349000	PF3D7_1334200	PF3D7_0811000	PF3D7_0804700	PF3D7_0904700	PF3D7_1133300	PF3D7_0529400	PF3D7_0312000	PF3D7_1418900	PF3D7_1148900	PF3D7_1310000	PF3D7_0300200	PF3D7_1341500	PF3D7_1243900	PF3D7_1323700	PF3D7_1327300	PF3D7_1476200	PF3D7_1229000	PF3D7_0826500	PF3D7_0723500	PF3D7_1024700	PF3D7_1225300	PF3D7_0532500	PF3D7_1201700	PF3D7_0210300	PF3D7_1111300	PF3D7_1142900	PF3D7_0627200	PF3D7_0729700	PF3D7_1213200	PF3D7_1023700	PF3D7_0421900	PF3D7_1402700	PF3D7_1012500	PF3D7_1235400	PF3D7_0104000	PF3D7_0731100	PF3D7_1141100	PF3D7_1219900	PF3D7_1470800	PF3D7_1428900	PF3D7_0816700	PF3D7_0909600	PF3D7_0632800	PF3D7_1307400	PF3D7_1213700	PF3D7_1020500	PF3D7_1438500	PF3D7_1205600	PF3D7_1428500	PF3D7_1133600	PF3D7_0422300	PF3D7_1122700	PF3D7_0320500	PF3D7_1208100	PF3D7_0523300	PF3D7_1329200	PF3D7_1245900	PF3D7_0506800	PF3D7_0527100	PF3D7_1008700	PF3D7_1472400	PF3D7_0524700	PF3D7_0911000	PF3D7_1234500	PF3D7_1245600	PF3D7_0510300	PF3D7_1008800	PF3D7_1408900	PF3D7_1335500	PF3D7_1421100	PF3D7_0809200	PF3D7_1209500	PF3D7_0800900	PF3D7_1130500	PF3D7_1241100	PF3D7_1213600	PF3D7_1439800	PF3D7_0916700	PF3D7_0628800	PF3D7_1016300	PF3D7_1115200	PF3D7_1460700	PF3D7_0825100	PF3D7_0407300	PF3D7_1451400	PF3D7_1329500	PF3D7_1423500	PF3D7_1317700	PF3D7_1327700	PF3D7_1308800	PF3D7_0708400	PF3D7_1365500	PF3D7_1427200	PF3D7_1350100	PF3D7_1325000	PF3D7_0704800	PF3D7_1240300	PF3D7_1451900	PF3D7_1411100	PF3D7_1126300	PF3D7_1004700	PF3D7_0826200	PF3D7_1027200	PF3D7_1407500	PF3D7_0622700	PF3D7_0516500	PF3D7_1304000	PF3D7_0815400	PF3D7_0726400	PF3D7_1335400	PF3D7_0308500	PF3D7_0411200	PF3D7_0204500	PF3D7_1436900	PF3D7_1445700	PF3D7_0422900	PF3D7_1364100	PF3D7_1225500	PF3D7_0920600	PF3D7_0715600	PF3D7_0505800	PF3D7_1310200	PF3D7_1226400	PF3D7_1221700	PF3D7_0812500	PF3D7_1140900	PF3D7_0414200	PF3D7_0524400	PF3D7_0915900	PF3D7_0612400	PF3D7_1351100	PF3D7_1337200	PF3D7_1351200	PF3D7_0316100	PF3D7_1116100	PF3D7_1231600	PF3D7_0514500	PF3D7_1328200	PF3D7_1327100	PF3D7_1037100	PF3D7_1468700	PF3D7_1128500	PF3D7_1224700	PF3D7_1303700	PF3D7_1119900	PF3D7_0608200	PF3D7_0726700	PF3D7_1144900	PF3D7_0620300	PF3D7_1404400	PF3D7_1441400	PF3D7_1036500	PF3D7_1105600	PF3D7_0810700	PF3D7_1321800	PF3D7_0632500	PF3D7_1136800	PF3D7_1420400	PF3D7_1407600	PF3D7_0703100	PF3D7_1431300	PF3D7_1349600	PF3D7_1361800	PF3D7_0906400	PF3D7_0510200	PF3D7_0421700	PF3D7_1035100	PF3D7_1321500	PF3D7_0216000	PF3D7_0309700	PF3D7_0907900	PF3D7_1464500	PF3D7_1355600	PF3D7_1237200	PF3D7_0415000	PF3D7_0106600	PF3D7_0806100	PF3D7_1246200	PF3D7_0716700	PF3D7_1109100	PF3D7_0405500	PF3D7_0914700	PF3D7_1422600	PF3D7_1312900	PF3D7_1224900	PF3D7_1220300	PF3D7_0314900	PF3D7_1314000	PF3D7_0205400	PF3D7_0422500	PF3D7_1457200	PF3D7_1010900	PF3D7_1120800	PF3D7_1336700	PF3D7_0826700	PF3D7_1219400	PF3D7_1249400	PF3D7_0528100	PF3D7_1411800	PF3D7_0906600	PF3D7_1023100	PF3D7_1212200	PF3D7_0402100	PF3D7_1125500	PF3D7_1142400	PF3D7_0908700	PF3D7_0607200	PF3D7_0627400	PF3D7_1449300	PF3D7_0812200	PF3D7_0623200	PF3D7_1235300	PF3D7_0832200	PF3D7_0111400	PF3D7_0804500	PF3D7_1342500	PF3D7_1011600	PF3D7_0314100	PF3D7_1469800	PF3D7_1434900	PF3D7_0718000	PF3D7_0908200	PF3D7_1236100	PF3D7_0522100	PF3D7_0410700	PF3D7_0208500	PF3D7_1423000	PF3D7_1221800	PF3D7_1437400	PF3D7_1363700	PF3D7_0618300	PF3D7_0409600	PF3D7_1416800	PF3D7_0802300	PF3D7_1231300	PF3D7_0828600	PF3D7_0411700	PF3D7_0601900	PF3D7_1114700	PF3D7_1356400	PF3D7_0718300	PF3D7_0316600	PF3D7_1129000	PF3D7_1140500	PF3D7_1330100	PF3D7_0812600	PF3D7_1478000	PF3D7_0630600	PF3D7_1401300	PF3D7_1365300	PF3D7_0503200	PF3D7_1446200	PF3D7_0811100	PF3D7_0914100	PF3D7_0832400	PF3D7_0107300	PF3D7_0100300	PF3D7_0934500	PF3D7_1247200	PF3D7_1223500	PF3D7_1125800	PF3D7_0105300	PF3D7_0111300	PF3D7_1415700	PF3D7_0617400	PF3D7_0101800	PF3D7_0215000	PF3D7_1457700	PF3D7_1250300	PF3D7_0514400	PF3D7_1207400	PF3D7_1000200	PF3D7_1237100	PF3D7_1041300	PF3D7_0912600	PF3D7_1312600	PF3D7_1408000	PF3D7_0613700	PF3D7_1250200	PF3D7_0817100	PF3D7_0823300	PF3D7_0804000	PF3D7_0626400	PF3D7_0211400	PF3D7_1239000	PF3D7_1370000	PF3D7_1337700	PF3D7_0831200	PF3D7_1018200	PF3D7_0517900	PF3D7_0732000	PF3D7_0934400	PF3D7_0207300	PF3D7_0611800	PF3D7_0304600	PF3D7_0201500	PF3D7_1403400	PF3D7_1305800	PF3D7_1444500	PF3D7_1138100	PF3D7_1303400	PF3D7_0821400	PF3D7_1012300	PF3D7_1457100	PF3D7_0205600	PF3D7_1435400	PF3D7_1340300	PF3D7_1244000	PF3D7_0516300	PF3D7_0609300	PF3D7_0212600	PF3D7_1419700	PF3D7_0529000	PF3D7_0408100	PF3D7_0514300	PF3D7_1019200	PF3D7_1252400	PF3D7_0322500	PF3D7_1465100	PF3D7_0714200	PF3D7_0111800	PF3D7_1430100	PF3D7_0212300	PF3D7_0605700	PF3D7_1478600	PF3D7_1462700	PF3D7_1402200	PF3D7_0529900	PF3D7_1410600	PF3D7_1105300	PF3D7_1436800	PF3D7_0401900	PF3D7_0311200	PF3D7_1208900	PF3D7_1338700	PF3D7_0703600	PF3D7_1251100	PF3D7_0405900	PF3D7_1416000	PF3D7_1358800	PF3D7_0912900	PF3D7_0722400	PF3D7_0114200	PF3D7_0708100	PF3D7_1366500	PF3D7_1311500	PF3D7_0305800	PF3D7_0102500	PF3D7_1450600	PF3D7_0206600	PF3D7_1106200	PF3D7_0936700	PF3D7_0201700	PF3D7_0407100	PF3D7_0526000	PF3D7_1412600	PF3D7_1331700	PF3D7_1134200	PF3D7_0205100	PF3D7_1305000	PF3D7_1202300	PF3D7_0803200	PF3D7_0811700	PF3D7_0724000	PF3D7_1137600	PF3D7_0907700	PF3D7_1111900	PF3D7_1321300	PF3D7_0609800	PF3D7_1130800	PF3D7_0100800	PF3D7_0624000	PF3D7_0523500	PF3D7_1476500	PF3D7_0209000	PF3D7_0931600	PF3D7_1127400	PF3D7_1331400	PF3D7_0628000	PF3D7_1443000	PF3D7_0932200	PF3D7_1103700	PF3D7_1463000	PF3D7_0606800	PF3D7_1356700	PF3D7_0935900	PF3D7_0919100	PF3D7_1229400	PF3D7_0624200	PF3D7_0419800	PF3D7_0829200	PF3D7_1243700	PF3D7_0930800	PF3D7_0202900	PF3D7_0729300	PF3D7_0403600	PF3D7_0815800	PF3D7_1014400	PF3D7_1102300	PF3D7_0623700	PF3D7_0111200	PF3D7_0828200	PF3D7_0728200	PF3D7_1319900	PF3D7_1146000	PF3D7_1467900	PF3D7_1239200	PF3D7_0500800	PF3D7_0525600	PF3D7_0629700	PF3D7_0106900	PF3D7_1318300	PF3D7_0310200	PF3D7_0304000	PF3D7_0902500	PF3D7_1316200	PF3D7_0919000	PF3D7_0818900	PF3D7_1226800	PF3D7_1221400	PF3D7_0630100	PF3D7_0214700	PF3D7_0618600	PF3D7_1316700	PF3D7_0104100	PF3D7_1215400	PF3D7_0706800	PF3D7_0710900	PF3D7_0221000	PF3D7_1032900	PF3D7_1415500	PF3D7_1016000	PF3D7_0607800	PF3D7_0625400	PF3D7_0404400	PF3D7_1466800	PF3D7_0822900	PF3D7_1139300	PF3D7_0530000	PF3D7_0202400	PF3D7_1314100	PF3D7_0708500	PF3D7_1110500	PF3D7_1003300	PF3D7_1118000	PF3D7_0218300	PF3D7_1477000	PF3D7_1240100	PF3D7_1455300	PF3D7_0802800	PF3D7_0110500	PF3D7_0110200	PF3D7_1365900	PF3D7_0913900	PF3D7_0622800	PF3D7_0527400	PF3D7_0422600	PF3D7_1420900	PF3D7_1318600	PF3D7_0931100	PF3D7_0416600	PF3D7_1461000	PF3D7_1473900	PF3D7_1475100	PF3D7_0710600	PF3D7_0725300	PF3D7_0517200	PF3D7_1436600	PF3D7_1245200	PF3D7_1208000	PF3D7_1475400	PF3D7_1112800	PF3D7_1231000	PF3D7_1337000	PF3D7_0512400	PF3D7_1019900	PF3D7_1134100	PF3D7_0107000	PF3D7_0302900	PF3D7_0602000	PF3D7_1004200	PF3D7_0315200	PF3D7_1121200	PF3D7_1124500	PF3D7_0813500	PF3D7_0937000	PF3D7_0914800	PF3D7_0830700	PF3D7_0619400	PF3D7_1359100	PF3D7_0521400	PF3D7_0505100	PF3D7_1471200	PF3D7_0912700	PF3D7_1360900	PF3D7_1251600	PF3D7_0715300	PF3D7_1217900	PF3D7_1319300	PF3D7_0630500	PF3D7_1313000	PF3D7_1345100	PF3D7_1469200	PF3D7_1366200	PF3D7_1458400	PF3D7_1459900	PF3D7_1234900	PF3D7_0815000	PF3D7_0803700	PF3D7_1037800	PF3D7_0108100	PF3D7_0702900	PF3D7_0525700	PF3D7_1206100	PF3D7_0807000	PF3D7_1230400	PF3D7_1246000	PF3D7_1423300	PF3D7_1361700	PF3D7_1211700	PF3D7_0712600	PF3D7_0320700	PF3D7_1032100	PF3D7_1005400	PF3D7_1021100	PF3D7_1355100	PF3D7_1426700	PF3D7_0800700	PF3D7_0918200	PF3D7_0408200	PF3D7_1452600	PF3D7_0619900	PF3D7_1326800	PF3D7_1238900	PF3D7_1202100	PF3D7_0209500	PF3D7_1474500	PF3D7_0813100	PF3D7_0303700	PF3D7_1328100	PF3D7_1332100	PF3D7_0422200	PF3D7_1333400	PF3D7_0102900	PF3D7_1104100	PF3D7_0501300	PF3D7_0827900	PF3D7_1459000	PF3D7_1442600	PF3D7_0102100	PF3D7_0626900	PF3D7_0322000	PF3D7_0923900	PF3D7_1126500	PF3D7_0523100	PF3D7_1434600	PF3D7_1436100	PF3D7_1245400	PF3D7_1312400	PF3D7_0604600	PF3D7_1028700	PF3D7_0833400	PF3D7_0809100	PF3D7_0313600	PF3D7_0407800	PF3D7_1449600	PF3D7_1320800	PF3D7_1110100	PF3D7_1223000	PF3D7_0822800	PF3D7_1432400	PF3D7_0517400	PF3D7_1107800	PF3D7_1365400	PF3D7_0504000	PF3D7_0627500	PF3D7_1323500	PF3D7_1400600	PF3D7_0907600	PF3D7_1476400	PF3D7_1464100	PF3D7_1403000	PF3D7_1251300	PF3D7_1140300	PF3D7_0709600	PF3D7_0814500	PF3D7_0307200	PF3D7_1124800	PF3D7_1463200	PF3D7_1409400	PF3D7_0113300	PF3D7_1251000	PF3D7_1461100	PF3D7_1373100	PF3D7_1452700	PF3D7_0603400	PF3D7_1223100	PF3D7_1422900	PF3D7_1247400	PF3D7_0210500	PF3D7_1253700	PF3D7_0728600	PF3D7_0723400	PF3D7_0816400	PF3D7_1131300	PF3D7_1372800	PF3D7_0208200	PF3D7_0707900	PF3D7_1368200	PF3D7_1324400	PF3D7_0404200	PF3D7_0106500	PF3D7_1323200	PF3D7_0625000	PF3D7_1358700	PF3D7_0903500	PF3D7_1127000	PF3D7_1107100	PF3D7_0211500	PF3D7_0903100	PF3D7_1345200	PF3D7_1001700	PF3D7_0905200	PF3D7_0111000	PF3D7_0629100	PF3D7_0109300	PF3D7_0806200	PF3D7_1323600	PF3D7_0609100	PF3D7_0411100	PF3D7_0501000	PF3D7_1130400	PF3D7_1427900	PF3D7_0724600	PF3D7_1456900	PF3D7_1226000	PF3D7_1431100	PF3D7_0713400	PF3D7_1218700	PF3D7_0507400	PF3D7_1143100	PF3D7_1101300	PF3D7_1005800	PF3D7_1236300	PF3D7_1002200	PF3D7_0623000	PF3D7_0103100	PF3D7_1400500	PF3D7_0717000	PF3D7_0307700	PF3D7_1414400	PF3D7_0410500	PF3D7_1431500	PF3D7_1336100	PF3D7_1360800	PF3D7_1223900	PF3D7_1206000	PF3D7_0106300	PF3D7_0931900	PF3D7_0416000	PF3D7_0824100	PF3D7_0827300	PF3D7_0500400	PF3D7_0406200	PF3D7_1470900	PF3D7_0903400	PF3D7_0707600	PF3D7_1334100	PF3D7_0526900	PF3D7_1143900	PF3D7_0821200	PF3D7_1004900	PF3D7_0310500	PF3D7_0810300	PF3D7_1342100	PF3D7_0827400	PF3D7_0710700	PF3D7_1136900	PF3D7_0822600	PF3D7_0731800	PF3D7_1300900	PF3D7_0616200	PF3D7_1475900	PF3D7_0917000	PF3D7_1138400	PF3D7_0811500	PF3D7_0719500	PF3D7_1020200	PF3D7_1211100	PF3D7_0920400	PF3D7_1373500	PF3D7_1318500	PF3D7_0313900	PF3D7_1372500	PF3D7_1472200	PF3D7_1346100	PF3D7_0808000	PF3D7_0926900	PF3D7_0114400	PF3D7_1454900	PF3D7_0935400	PF3D7_1431400	PF3D7_1014900	PF3D7_0513700	PF3D7_0710300	PF3D7_1103800	PF3D7_0300400	PF3D7_1306800	PF3D7_1123500	PF3D7_1437800	PF3D7_1311600	PF3D7_0315000	PF3D7_0921100	PF3D7_1418300	PF3D7_0629300	PF3D7_0911200	PF3D7_0614500	PF3D7_1010300	PF3D7_0102800	PF3D7_0306000	PF3D7_1322300	PF3D7_0904100	PF3D7_0630800	PF3D7_1214000	PF3D7_0820500	PF3D7_0222600	PF3D7_1322900	PF3D7_1144000	PF3D7_0910400	PF3D7_0419300	PF3D7_0617600	PF3D7_0917400	PF3D7_1016500	PF3D7_1237600	PF3D7_0923800	PF3D7_1442900	PF3D7_0420200	PF3D7_1336900	PF3D7_1001900	PF3D7_1454800	PF3D7_1319600	PF3D7_0605200	PF3D7_0220800	PF3D7_0107100	PF3D7_1128400	PF3D7_1417700	PF3D7_0105500	PF3D7_1329000	PF3D7_1467800	PF3D7_0626700	PF3D7_0628900	PF3D7_0502600	PF3D7_0424900	PF3D7_1141300	PF3D7_0900100	PF3D7_1434000	PF3D7_1134000	PF3D7_0606200	PF3D7_1029500	PF3D7_1439500	PF3D7_1205300	PF3D7_0901000	PF3D7_0311100	PF3D7_1040300	PF3D7_0819500	PF3D7_0929600	PF3D7_0925300	PF3D7_0804600	PF3D7_1422800	PF3D7_1444800	PF3D7_1453200	PF3D7_0108600	PF3D7_1428400	PF3D7_0824000	PF3D7_1304900	PF3D7_0803100	PF3D7_0520500	PF3D7_0528400	PF3D7_1114600	PF3D7_0923500	PF3D7_1318000	PF3D7_0513400	PF3D7_0708700	PF3D7_1022200	PF3D7_0832900	PF3D7_0503100	PF3D7_0827700	PF3D7_1340700	PF3D7_1210700	PF3D7_0704900	PF3D7_0409400	PF3D7_1104900	PF3D7_1244900	PF3D7_0401300	PF3D7_1228500	PF3D7_1306200	PF3D7_1228200	PF3D7_0115700	PF3D7_0904900	PF3D7_1102400	PF3D7_1236000	PF3D7_0716400	PF3D7_0525500	PF3D7_1120400	PF3D7_1113900	PF3D7_1443400	PF3D7_1369500	PF3D7_1237900	PF3D7_1127700	PF3D7_1336000	PF3D7_0110000	PF3D7_1340100	PF3D7_0617000	PF3D7_1023300	PF3D7_0630900	PF3D7_0317700	PF3D7_0934900	PF3D7_0716900	PF3D7_1119500	PF3D7_0421800	PF3D7_0619800	PF3D7_0410000	PF3D7_1249700	PF3D7_1139900	PF3D7_1346600	PF3D7_1215700	PF3D7_0112900	PF3D7_1107000	PF3D7_0927900	PF3D7_1128300	PF3D7_1250700	PF3D7_1427000	PF3D7_1224800	PF3D7_0924600	PF3D7_1132800	PF3D7_0916600	PF3D7_1251800	PF3D7_0304300	PF3D7_1147400	PF3D7_0307300	PF3D7_1246600	PF3D7_0714500	PF3D7_1233000	PF3D7_1356200	PF3D7_1440700	PF3D7_1147800	PF3D7_0718500	PF3D7_1114500	PF3D7_1365100	PF3D7_1248200	PF3D7_0302600	PF3D7_0812900	PF3D7_0935600	PF3D7_1404100	PF3D7_1141700	PF3D7_1237700	PF3D7_1244600	PF3D7_0922200	PF3D7_1315200	PF3D7_1133400	PF3D7_1466400	PF3D7_1107600	PF3D7_1474200	PF3D7_0825800	PF3D7_1225800	PF3D7_1473500	PF3D7_1360300	PF3D7_1479500	PF3D7_0421100	PF3D7_0512800	PF3D7_0705600	PF3D7_0901500	PF3D7_1346800	PF3D7_0527300	PF3D7_1475000	PF3D7_1370200	PF3D7_0408900	PF3D7_1026800	PF3D7_1149600	PF3D7_1110700	PF3D7_1214200	PF3D7_0615200	PF3D7_1458500	PF3D7_1008900	PF3D7_1253000	PF3D7_1034200	PF3D7_0314700	PF3D7_0909200	PF3D7_1330300	PF3D7_0906300	PF3D7_0200200	PF3D7_0514800	PF3D7_1304300	PF3D7_1311900	PF3D7_0319800	PF3D7_0716500	PF3D7_1331800	PF3D7_1446800	PF3D7_1329100	PF3D7_1222100	PF3D7_1037200	PF3D7_0804400	PF3D7_1001600	PF3D7_0311800	PF3D7_1200400	PF3D7_0808900	PF3D7_1449700	PF3D7_0627300	PF3D7_0511600	PF3D7_1018000	PF3D7_1309000	PF3D7_1357700	PF3D7_1465900	PF3D7_0114000	PF3D7_0103900	PF3D7_1031300	PF3D7_1129500	PF3D7_1479000	PF3D7_0600300	PF3D7_0404600	PF3D7_1030700	PF3D7_0819100	PF3D7_0718600	PF3D7_0217000	PF3D7_1306700	PF3D7_0823000	PF3D7_0913700	PF3D7_1016200	PF3D7_1416500	PF3D7_1116700	PF3D7_0519300	PF3D7_1233200	PF3D7_1108600	PF3D7_0316000	PF3D7_0217600	PF3D7_1013900	PF3D7_0215800	PF3D7_1117500	PF3D7_0903900	PF3D7_0628500	PF3D7_0109100	PF3D7_1325800	PF3D7_1341600	PF3D7_1224600	PF3D7_1004800	PF3D7_0704100	PF3D7_1210600	PF3D7_0533100	PF3D7_0903200	PF3D7_1406500	PF3D7_1035500	PF3D7_1450500	PF3D7_1232300	PF3D7_0302200	PF3D7_0513500	PF3D7_0205500	PF3D7_0810600	PF3D7_1346500	PF3D7_0612800	PF3D7_1368500	PF3D7_1419200	PF3D7_0518900	PF3D7_0510000	PF3D7_1438400	PF3D7_1218200	PF3D7_0908300	PF3D7_0315500	PF3D7_1017400	PF3D7_1439000	PF3D7_0909000	PF3D7_0320000	PF3D7_1226200	PF3D7_1460100	PF3D7_1021700	PF3D7_1203300	PF3D7_1117700	PF3D7_1121300	PF3D7_1112200	PF3D7_0808800	PF3D7_1145700	PF3D7_0203000	PF3D7_1316900	PF3D7_0937600	PF3D7_0605300	PF3D7_1249800	PF3D7_1201000	PF3D7_0814600	PF3D7_1431000	PF3D7_0718100	PF3D7_0629400	PF3D7_1430500	PF3D7_1327400	PF3D7_1207800	PF3D7_0625700	PF3D7_0926000	PF3D7_0312900	PF3D7_0816800	PF3D7_1214500	PF3D7_1035600	PF3D7_0301000	PF3D7_1416600	PF3D7_1463700	PF3D7_0832500	PF3D7_1318200	PF3D7_1234800	PF3D7_0930000	PF3D7_0219200	PF3D7_1321900	PF3D7_1229500	PF3D7_1457300	PF3D7_0828700	PF3D7_0616900	PF3D7_0721600	PF3D7_0405000	PF3D7_1006000	PF3D7_0420100	PF3D7_1453900	PF3D7_0733000	PF3D7_0207200	PF3D7_1208400	PF3D7_0722900	PF3D7_0602700	PF3D7_0624800	PF3D7_0611600	PF3D7_1005100	PF3D7_1402100	PF3D7_1012600	PF3D7_0221200	PF3D7_0313200	PF3D7_1006200	PF3D7_0701800	PF3D7_1415300	PF3D7_1476800	PF3D7_0103300	PF3D7_0624300	PF3D7_0713900	PF3D7_1013300	PF3D7_1230100	PF3D7_1022700	PF3D7_0314800	PF3D7_1460400	PF3D7_1027500	PF3D7_1202600	PF3D7_1348100	PF3D7_0302800	PF3D7_0930500	PF3D7_0200400	PF3D7_1426200	PF3D7_1021600	PF3D7_0605500	PF3D7_0828400	PF3D7_0801800	PF3D7_0518000	PF3D7_0731400	PF3D7_0608800	PF3D7_0609700	PF3D7_0911700	PF3D7_1429800	PF3D7_0320200	PF3D7_0730400	PF3D7_0705300	PF3D7_1478200	PF3D7_0315800	PF3D7_1232600	PF3D7_0510800	PF3D7_1417200	PF3D7_1016100	PF3D7_1404000	PF3D7_1319100	PF3D7_0506500	PF3D7_0931400	PF3D7_0803500	PF3D7_1311200	PF3D7_0421600	PF3D7_0207800	PF3D7_1148800	PF3D7_0910800	PF3D7_1474900	PF3D7_1006500	PF3D7_0525900	PF3D7_0700200	PF3D7_0421300	PF3D7_1240600	PF3D7_1211400	PF3D7_1403300	PF3D7_1440000	PF3D7_0211200	PF3D7_0513800	PF3D7_0831100	PF3D7_0523600	PF3D7_1441600	PF3D7_1201800	PF3D7_0204200	PF3D7_1476000	PF3D7_1013800	PF3D7_1453100	PF3D7_0106100	PF3D7_1477700	PF3D7_0728700	PF3D7_1147900	PF3D7_0323200	PF3D7_0616300	PF3D7_0727600	PF3D7_0422100	PF3D7_1208700	PF3D7_0908400	PF3D7_1028000	PF3D7_0307800	PF3D7_1204700	PF3D7_0801900	PF3D7_1023000	PF3D7_0406100	PF3D7_1149000	PF3D7_1204900	PF3D7_1405600	PF3D7_0813200	PF3D7_1366300	PF3D7_0319700	PF3D7_0306800	PF3D7_1021200	PF3D7_1348900	PF3D7_0801600	PF3D7_0623100	PF3D7_0911600	PF3D7_0714600	PF3D7_1449800	PF3D7_1452400	PF3D7_1250400	PF3D7_1123200	PF3D7_1139100	PF3D7_0303100	PF3D7_1464700	PF3D7_1472300	PF3D7_1370300	PF3D7_0706100	PF3D7_0814200	PF3D7_0413700	PF3D7_0810900	PF3D7_1365600	PF3D7_1029100	PF3D7_1110600	PF3D7_0501800	PF3D7_1409800	PF3D7_1208600	PF3D7_1031800	PF3D7_0530100	PF3D7_1316000	PF3D7_0606700	PF3D7_1426300	PF3D7_1230600	PF3D7_0921400	PF3D7_1119600	PF3D7_1363000	PF3D7_0508400	PF3D7_1368400	PF3D7_1368300	PF3D7_0400100	PF3D7_0719900	PF3D7_0824400	PF3D7_1144200	PF3D7_1116800	PF3D7_0706600	PF3D7_0721400	PF3D7_1017000	PF3D7_1322700	PF3D7_1366800	PF3D7_1335900	PF3D7_1243500	PF3D7_1254800	PF3D7_0504500	PF3D7_1301700	PF3D7_1446300	PF3D7_0409800	PF3D7_1233700	PF3D7_1238300	PF3D7_1108400	PF3D7_1122600	PF3D7_0807400	PF3D7_0419000	PF3D7_1136200	PF3D7_1372600	PF3D7_1467700	PF3D7_0604900	PF3D7_0818400	PF3D7_1350700	PF3D7_0510700	PF3D7_0509600	PF3D7_1430000	PF3D7_1409500	PF3D7_0314300	PF3D7_1034400	PF3D7_1003400	PF3D7_1116300	PF3D7_0615800	PF3D7_0805400	PF3D7_1313400	PF3D7_0930900	PF3D7_0600200	PF3D7_1470300	PF3D7_1034000	PF3D7_1364200	PF3D7_0927300	PF3D7_1437100	PF3D7_0212700	PF3D7_0304400	PF3D7_1233400	PF3D7_0630300	PF3D7_0407200	PF3D7_0207700	PF3D7_1117300	PF3D7_1211000	PF3D7_1413200	PF3D7_1007000	PF3D7_0915600	PF3D7_1011100	PF3D7_0321100	PF3D7_1457800	PF3D7_0107500	PF3D7_0514600	PF3D7_0819900	PF3D7_1456200	PF3D7_1454100	PF3D7_1106900	PF3D7_1111400	PF3D7_0608600	PF3D7_0813800	PF3D7_0819300	PF3D7_0109400	PF3D7_0920500	PF3D7_0933500	PF3D7_0908600	PF3D7_0518100	PF3D7_1235500	PF3D7_1006600	PF3D7_0504300	PF3D7_0532600	PF3D7_1024400	PF3D7_1472800	PF3D7_0906500	PF3D7_1003900	PF3D7_1317600	PF3D7_0407000	PF3D7_1246400	PF3D7_1326500	PF3D7_1242000	PF3D7_1020800	PF3D7_0630200	PF3D7_1336200	PF3D7_0707200	PF3D7_0500500	PF3D7_0728100	PF3D7_0911800	PF3D7_0405200	PF3D7_0602100	PF3D7_1347400	PF3D7_1475200	PF3D7_1245100	PF3D7_0316800	PF3D7_1008600	PF3D7_0216600	PF3D7_1017500	PF3D7_0918000	PF3D7_1402900	PF3D7_0718700	PF3D7_1130700	PF3D7_1038500	PF3D7_1150200	PF3D7_1310300	PF3D7_0311300	PF3D7_0502100	PF3D7_1425200	PF3D7_1024000	PF3D7_1033300	PF3D7_1304500	PF3D7_0316200	PF3D7_1316600	PF3D7_0704000	PF3D7_0723300	PF3D7_0817800	PF3D7_1223800	PF3D7_0903000	PF3D7_1425700	PF3D7_0207100	PF3D7_1468600	PF3D7_1238200	PF3D7_1402000	PF3D7_0909700	PF3D7_1237500	PF3D7_0904600	PF3D7_0317500	PF3D7_1002300	PF3D7_0716800	PF3D7_0702300	PF3D7_0822500	PF3D7_1430200	PF3D7_1222600	PF3D7_0803800	PF3D7_1367800	PF3D7_1438700	PF3D7_0423400	PF3D7_1337100	PF3D7_1355200	PF3D7_1221000	PF3D7_0312800	PF3D7_1477600	PF3D7_0909800	PF3D7_1352300	PF3D7_0710100	PF3D7_0208100	PF3D7_0607900	PF3D7_1226900	PF3D7_0102400	PF3D7_1241700	PF3D7_0509800	PF3D7_1429900	PF3D7_0410800	PF3D7_1132300	PF3D7_0219900	PF3D7_0922600	PF3D7_0424000	PF3D7_1143800	PF3D7_0211300	PF3D7_1129600	PF3D7_0713000	PF3D7_0107700	PF3D7_0206700	PF3D7_1250800	PF3D7_0802500	PF3D7_1436200	PF3D7_1466900	PF3D7_0322600	PF3D7_1218900	PF3D7_0613200	PF3D7_0518700	PF3D7_0823100	PF3D7_1114200	PF3D7_0901300	PF3D7_1467100	PF3D7_0407400	PF3D7_1430700	PF3D7_0509300	PF3D7_1206800	PF3D7_1459200	PF3D7_1420700	PF3D7_1419400	PF3D7_0522800	PF3D7_1435600	PF3D7_1305100	PF3D7_1344800	PF3D7_1017300	PF3D7_0831000	PF3D7_0820800	PF3D7_1137500	PF3D7_0408000	PF3D7_1028600	PF3D7_0933600	PF3D7_0423500	PF3D7_0932500	PF3D7_0628200	PF3D7_0403500	PF3D7_0720600	PF3D7_0823400	PF3D7_0618400	PF3D7_1301900	PF3D7_1412200	PF3D7_0711300	PF3D7_1313200	PF3D7_0825300	PF3D7_0609200	PF3D7_1025400	PF3D7_0314600	PF3D7_1237400	PF3D7_1149400	PF3D7_1463800	PF3D7_0827000	PF3D7_1140100	PF3D7_0830800	PF3D7_1367400	PF3D7_1223600	PF3D7_0215200	PF3D7_1312800	PF3D7_1468100	PF3D7_1369000	PF3D7_0515400	PF3D7_1444200	PF3D7_0505400	PF3D7_0533000	PF3D7_0312100	PF3D7_1136700	PF3D7_0528600	PF3D7_1423200	PF3D7_0724700	PF3D7_0820600	PF3D7_0522300	PF3D7_1446600	PF3D7_0310000	PF3D7_0925500	PF3D7_1343500	PF3D7_1002100	PF3D7_1405900	PF3D7_0509400	PF3D7_0414600	PF3D7_0105200	PF3D7_0304700	PF3D7_1228100	PF3D7_0932100	PF3D7_1011700	PF3D7_0203800	PF3D7_1228900	PF3D7_1007600	PF3D7_0517000	PF3D7_1339100	PF3D7_0524000	PF3D7_0207900	PF3D7_0301900	PF3D7_0629600	PF3D7_0602300	PF3D7_1312700	PF3D7_0504400	PF3D7_1252200	PF3D7_1108000	PF3D7_0902900	PF3D7_0520700	PF3D7_1100200	PF3D7_1406400	PF3D7_1211900	PF3D7_1408100	PF3D7_0206100	PF3D7_0809400	PF3D7_1467400	PF3D7_1106800	PF3D7_0504800	PF3D7_0503500	PF3D7_1210000	PF3D7_1121000	PF3D7_1019100	PF3D7_1004600	PF3D7_0624900	PF3D7_1330200	PF3D7_1022500	PF3D7_1102900	PF3D7_0102700	PF3D7_1006700	PF3D7_1033100	PF3D7_1016700	PF3D7_1122800	PF3D7_1349300	PF3D7_0201800	PF3D7_0321600	PF3D7_0604800	PF3D7_1438300	PF3D7_0933700	PF3D7_1451800	PF3D7_1358200	PF3D7_1473400	PF3D7_0727500	PF3D7_1214600	PF3D7_0706000	PF3D7_0402400	PF3D7_0506200	PF3D7_0215600	PF3D7_1223300	PF3D7_1345400	PF3D7_0903800	PF3D7_0927700	PF3D7_1217800	PF3D7_1217600	PF3D7_0824300	PF3D7_1369100	PF3D7_0324600	PF3D7_0912000	PF3D7_0902600	PF3D7_0703400	PF3D7_1409300	PF3D7_1402400	PF3D7_1230700	PF3D7_0826000	PF3D7_1234700	PF3D7_1319000	PF3D7_1315400	PF3D7_1141200	PF3D7_1432000	PF3D7_1245300	PF3D7_1320300	PF3D7_1358500	PF3D7_1023900	PF3D7_0612200	PF3D7_1038800	PF3D7_1235800	PF3D7_0625300	PF3D7_1320600	PF3D7_0505900	PF3D7_0831700	PF3D7_0311500	PF3D7_0515300	PF3D7_1343700	PF3D7_1238500	PF3D7_0827100	PF3D7_1465500	PF3D7_0319200	PF3D7_1330600	PF3D7_1334300	PF3D7_0217900	PF3D7_0808600	PF3D7_1124200	PF3D7_1200900	PF3D7_0731500	PF3D7_0410300	PF3D7_0612600	PF3D7_1404700	PF3D7_0905500	PF3D7_1013100	PF3D7_1411400	PF3D7_1125400	PF3D7_0822000	PF3D7_1407700	PF3D7_0308800	PF3D7_0608700	PF3D7_0613800	PF3D7_1249100	PF3D7_0204300	PF3D7_1145100	PF3D7_1364800	PF3D7_1140600	PF3D7_0603800	PF3D7_1019600	PF3D7_1139700	PF3D7_1456800	PF3D7_0406400	PF3D7_1372100	PF3D7_1005500	PF3D7_0625600	PF3D7_1041200	PF3D7_1310900	PF3D7_0506900	PF3D7_1137700	PF3D7_0508800	PF3D7_0525200	PF3D7_0719700	PF3D7_1320700	PF3D7_1227300	PF3D7_0616000	PF3D7_0507300	PF3D7_0219800	PF3D7_1308900	PF3D7_0222800	PF3D7_0923000	PF3D7_0110900	PF3D7_0513300	PF3D7_1115900	PF3D7_1323900	PF3D7_0610100	PF3D7_0729200	PF3D7_0217800	PF3D7_1238000	PF3D7_1309800	PF3D7_0624500	PF3D7_0902100	PF3D7_1340000	PF3D7_1332500	PF3D7_0828300	PF3D7_0904400	PF3D7_0925700	PF3D7_0727100	PF3D7_1031400	PF3D7_1242700	PF3D7_0717800	PF3D7_1469100	PF3D7_1228600	PF3D7_1480000	PF3D7_0922800	PF3D7_1427400	PF3D7_0924300	PF3D7_1477900	PF3D7_1373400	PF3D7_1010100	PF3D7_1453700	PF3D7_1024600	PF3D7_0525100	PF3D7_0617100	PF3D7_0914200	PF3D7_1409100	PF3D7_1214100	PF3D7_1212900	PF3D7_1346000	PF3D7_0807500	PF3D7_0203600	PF3D7_0805700	PF3D7_1401200	PF3D7_0302300	PF3D7_1311100	PF3D7_1133800	PF3D7_1421500	PF3D7_1427100	PF3D7_1466600	PF3D7_1400400	PF3D7_0308900	PF3D7_1118800	PF3D7_1412000	PF3D7_0323000	PF3D7_0700500	PF3D7_0718900	PF3D7_1468800	PF3D7_0810100	PF3D7_1432500	PF3D7_1126600	PF3D7_0926800	PF3D7_0731300	PF3D7_0103800	PF3D7_1445000	PF3D7_1470400	PF3D7_1455500	PF3D7_1305200	PF3D7_1306600	PF3D7_1038900	PF3D7_0310900	PF3D7_0800300	PF3D7_0528300	PF3D7_1370100	PF3D7_1475300	PF3D7_1404200	PF3D7_1363400	PF3D7_1238100	PF3D7_1133500	PF3D7_0925600	PF3D7_0614400	PF3D7_1421300	PF3D7_1149500	PF3D7_1444100	PF3D7_0935300	PF3D7_0400500	PF3D7_1351000	PF3D7_1104000	PF3D7_1129200	PF3D7_1323300	PF3D7_0104600	PF3D7_0406800	PF3D7_1369800	PF3D7_1316100	PF3D7_0621400	PF3D7_0211100	PF3D7_1210500	PF3D7_1010000	PF3D7_0417400	PF3D7_0613000	PF3D7_1024200	PF3D7_0418000	PF3D7_1235100	PF3D7_1462600	PF3D7_1024500	PF3D7_0112600	PF3D7_1431800	PF3D7_1470200	PF3D7_1014200	PF3D7_1352100	PF3D7_1347200	PF3D7_1407300	PF3D7_0814300	PF3D7_0403900	PF3D7_1007300	PF3D7_1106100	PF3D7_1247500	PF3D7_1226500	PF3D7_0318000	PF3D7_0408500	PF3D7_0219500	PF3D7_1115500	PF3D7_1432700	PF3D7_0115000	PF3D7_1410700	PF3D7_0217500	PF3D7_1416200	PF3D7_1313800	PF3D7_1319200	PF3D7_1344700	PF3D7_1478100	PF3D7_0113800	PF3D7_1204600	PF3D7_0621500	PF3D7_0832700	PF3D7_1411300	PF3D7_1333300	PF3D7_0800200	PF3D7_1244400	PF3D7_1337300	PF3D7_1239900	PF3D7_0934200	PF3D7_0614100	PF3D7_1307000	PF3D7_0603100	PF3D7_0306100	PF3D7_1136400	PF3D7_1013400	PF3D7_0417300	PF3D7_0113900	PF3D7_1462100	PF3D7_0319300	PF3D7_1364300	PF3D7_1333200	PF3D7_1246300	PF3D7_0932400	PF3D7_1439900	PF3D7_1205700	PF3D7_1236500	PF3D7_1145400	PF3D7_1112700	PF3D7_1406300	PF3D7_0501700	PF3D7_1359500	PF3D7_1327200	PF3D7_1241600	PF3D7_0625200	PF3D7_0108300	PF3D7_1427800	PF3D7_1145900	PF3D7_0730100	PF3D7_0709300	PF3D7_1130600	PF3D7_0605800	PF3D7_1205800	PF3D7_1022800	PF3D7_0710800	PF3D7_0501100	PF3D7_0310700	PF3D7_0103000	PF3D7_0802900	PF3D7_0825000	PF3D7_1225100	PF3D7_0811800	PF3D7_1248800	PF3D7_0525400	PF3D7_0611000	PF3D7_0415800	PF3D7_1478700	PF3D7_1220700	PF3D7_1128000	PF3D7_0204100	PF3D7_0528800	PF3D7_1219100	PF3D7_1149200	PF3D7_1345800	PF3D7_0515700	PF3D7_1446700	PF3D7_0929700	PF3D7_0524800	PF3D7_1431700	PF3D7_1451700	PF3D7_1237800	PF3D7_1309700	PF3D7_0814700	PF3D7_1028400	PF3D7_1349200	PF3D7_1436500	PF3D7_0907800	PF3D7_0822700	PF3D7_1248500	PF3D7_0728400	PF3D7_1414800	PF3D7_0425200	PF3D7_0103400	PF3D7_1338900	PF3D7_0927800	PF3D7_1368900	PF3D7_0824500	PF3D7_0817300	PF3D7_1127600	PF3D7_1133200	PF3D7_1452000	PF3D7_1220400	PF3D7_1373300	PF3D7_1310800	PF3D7_0320100	PF3D7_0718800	PF3D7_1369600	PF3D7_0908500	PF3D7_1357200	PF3D7_0102600	PF3D7_0520600	PF3D7_0817600	PF3D7_1424100	PF3D7_1449500	PF3D7_1001400	PF3D7_0921600	PF3D7_1002500	PF3D7_0202100	PF3D7_0320600	PF3D7_1239100	PF3D7_0320300	PF3D7_1117000	PF3D7_1311300	PF3D7_0530900	PF3D7_0606900	PF3D7_0903600	PF3D7_1319700	PF3D7_0916100	PF3D7_0822200	PF3D7_1461300	PF3D7_1029200	PF3D7_1130900	PF3D7_1366400	PF3D7_0909900	PF3D7_1328600	PF3D7_1317000	PF3D7_0223500	PF3D7_0309200	PF3D7_1022600	PF3D7_0210700	PF3D7_1233800	PF3D7_1121400	PF3D7_1415900	PF3D7_0530700	PF3D7_0413400	PF3D7_0418700	PF3D7_0825700	PF3D7_0210000	PF3D7_1134500	PF3D7_1344500	PF3D7_1142600	PF3D7_0404000	PF3D7_1132600	PF3D7_1251400	PF3D7_1430800	PF3D7_0310300	PF3D7_1107300	PF3D7_1122000	PF3D7_1135500	PF3D7_0519200	PF3D7_1364700	PF3D7_1010600	PF3D7_0404100	PF3D7_1341200	PF3D7_1204300	PF3D7_0913200	PF3D7_1007400	PF3D7_1480100	PF3D7_0204000	PF3D7_1442300	PF3D7_1224200	PF3D7_1118500	PF3D7_0810400	PF3D7_1033700	PF3D7_1315100	PF3D7_1229300	PF3D7_0310100	PF3D7_1146700	PF3D7_0921300	PF3D7_1369200	PF3D7_1021400	PF3D7_0208000	PF3D7_0627900	PF3D7_1212700	PF3D7_0809600	PF3D7_0707800	PF3D7_0915200	PF3D7_0606100	PF3D7_0503400	PF3D7_1359000	PF3D7_1373000	PF3D7_0322800	PF3D7_1236900	PF3D7_1026400	PF3D7_1116400	PF3D7_0915300	PF3D7_0818000	PF3D7_1343900	PF3D7_1303800	PF3D7_0705400	PF3D7_1338300	PF3D7_1352800	PF3D7_1221200	PF3D7_1250500	PF3D7_0512500	PF3D7_1002000	PF3D7_1100400	PF3D7_0907100	PF3D7_1147500	PF3D7_1409700	PF3D7_0611200	PF3D7_0704200	PF3D7_1362900	PF3D7_1017900	PF3D7_1004400	PF3D7_0420000	PF3D7_0301500	PF3D7_1314400	PF3D7_1123900	PF3D7_0414500	PF3D7_0624100	PF3D7_0722600	PF3D7_1248900	PF3D7_1231900	PF3D7_0919400	PF3D7_1005600	PF3D7_1333600	PF3D7_0615000	PF3D7_0828100	PF3D7_0720200	PF3D7_1005900	PF3D7_1446100	PF3D7_1034700	PF3D7_1104800	PF3D7_1243000	PF3D7_0717100	PF3D7_1453000	PF3D7_1209000	PF3D7_0936100	PF3D7_0619100	PF3D7_1124300	PF3D7_0820100	PF3D7_1439600	PF3D7_1344600	PF3D7_0931300	PF3D7_1220800	PF3D7_1146200	PF3D7_0725000	PF3D7_0721100	PF3D7_0820900	PF3D7_1410400	PF3D7_1337500	PF3D7_0814900	PF3D7_1250900	PF3D7_1137400	PF3D7_1455800	PF3D7_0912100	PF3D7_1350500	PF3D7_1417800	PF3D7_1326600	PF3D7_1110200	PF3D7_0704300	PF3D7_1238800	PF3D7_1017800	PF3D7_0710200	PF3D7_0809800	PF3D7_1142300	PF3D7_1139200	PF3D7_1342800	PF3D7_1448800	PF3D7_0828000	PF3D7_0513100	PF3D7_0516900	PF3D7_1444000	PF3D7_1018300	PF3D7_1454000	PF3D7_1105900	PF3D7_1340600	PF3D7_1423400	PF3D7_0503000	PF3D7_1228700	PF3D7_0824200	PF3D7_0608100	PF3D7_1245800	PF3D7_1242300	PF3D7_0105900	PF3D7_0803400	PF3D7_1412300	PF3D7_1239300	PF3D7_1470600	PF3D7_0417200	PF3D7_1435700	PF3D7_0603200	PF3D7_1445900	PF3D7_0113100	PF3D7_1242100	PF3D7_1124900	PF3D7_1144400	PF3D7_0906700	PF3D7_0324900	PF3D7_0600400	PF3D7_1246900	PF3D7_0927000	PF3D7_1346300	PF3D7_0207400	PF3D7_1463900	PF3D7_0520100	PF3D7_1247800	PF3D7_0115600	PF3D7_0937100	PF3D7_1251700	PF3D7_1242800	PF3D7_1030000	PF3D7_0201600	PF3D7_1103500	PF3D7_1410500	PF3D7_1312000	PF3D7_0517600	PF3D7_0203700	PF3D7_0519900	PF3D7_0610700	PF3D7_1331000	PF3D7_0816600	PF3D7_1341900	PF3D7_0115400	PF3D7_0917900	PF3D7_1364600	PF3D7_0927400	PF3D7_1449900	PF3D7_1346400	PF3D7_1342600	PF3D7_0605900	PF3D7_0921200	PF3D7_1343400	PF3D7_1459800	PF3D7_0108500	PF3D7_1336400	PF3D7_1426800	PF3D7_1352900	PF3D7_1244100	PF3D7_1367300	PF3D7_1335000	PF3D7_1467500	PF3D7_0928700	PF3D7_1145000	PF3D7_1235200	PF3D7_0323500	PF3D7_0728000	PF3D7_0821100	PF3D7_0721500	PF3D7_1338400	PF3D7_1453800	PF3D7_1423700	PF3D7_0726900	PF3D7_0936800	PF3D7_0307500	PF3D7_0516700	PF3D7_1425400	PF3D7_0904500	PF3D7_1304400	PF3D7_1120500	PF3D7_0720800	PF3D7_0500300	PF3D7_0705700	PF3D7_1405500	PF3D7_0802400	PF3D7_1356100	PF3D7_0616500	PF3D7_0413300	PF3D7_0522700	PF3D7_0409900	PF3D7_0914600	PF3D7_1224000	PF3D7_1350300	PF3D7_0620700	PF3D7_0715400	PF3D7_1234300	PF3D7_1220100	PF3D7_0103600	PF3D7_0832000	PF3D7_1428300	PF3D7_1247900	PF3D7_1329300	PF3D7_1033800	PF3D7_1302500	PF3D7_1467200	PF3D7_1218500	PF3D7_1019700	PF3D7_1200100	PF3D7_0705200	PF3D7_1428100	PF3D7_1132500	PF3D7_0708600	PF3D7_0802200	PF3D7_1466300	PF3D7_0920100	PF3D7_1102600	PF3D7_0620000	PF3D7_0213500	PF3D7_1416100	PF3D7_1112300	PF3D7_1429400	PF3D7_0323400	PF3D7_1332800	PF3D7_1131800	PF3D7_1205100	PF3D7_0820400	PF3D7_1232100	PF3D7_1125900	PF3D7_0630400	PF3D7_1448400	PF3D7_0715100	PF3D7_0917600	PF3D7_1114900	PF3D7_1372400	PF3D7_1036000	PF3D7_0818800	PF3D7_1308700	PF3D7_0707400	PF3D7_1204400	PF3D7_1410300	PF3D7_0402800	PF3D7_1356000	PF3D7_1450900	PF3D7_1328400	PF3D7_1473300	PF3D7_1307800	PF3D7_0202500	PF3D7_0709900	PF3D7_1025700	PF3D7_1400100	PF3D7_0524200	PF3D7_1346700	PF3D7_0408800	PF3D7_1410000	PF3D7_0218200	PF3D7_1341800	PF3D7_1415100	PF3D7_0929300	PF3D7_0201200	PF3D7_0502700	PF3D7_0811600	PF3D7_0205700	PF3D7_0928100	PF3D7_0422000	PF3D7_1144800	PF3D7_0408700	PF3D7_1015400	PF3D7_1333700	PF3D7_0501600	PF3D7_1218000	PF3D7_0412400	PF3D7_0216200	PF3D7_1013500	PF3D7_0204900	PF3D7_1205400	PF3D7_0113600	PF3D7_0508300	PF3D7_1307300	PF3D7_0830600	PF3D7_0527200	PF3D7_0423200	PF3D7_1313600	PF3D7_1451100	PF3D7_1330700	PF3D7_1301600	PF3D7_0110800	PF3D7_1118100	PF3D7_0619700	PF3D7_1108700	PF3D7_0114700	PF3D7_0314200	PF3D7_1212500	PF3D7_0906200	PF3D7_1409200	PF3D7_1253100	PF3D7_0610600	PF3D7_1121900	PF3D7_0323800	PF3D7_1317200	PF3D7_1137100	PF3D7_0620400	PF3D7_0303300	PF3D7_1211600	PF3D7_0801000	PF3D7_1020600	PF3D7_0413800	PF3D7_0632400	PF3D7_1363800	PF3D7_1000800	PF3D7_0423300	PF3D7_1459300	PF3D7_0612000	PF3D7_1014300	PF3D7_1434200	PF3D7_0103200	PF3D7_0318800	PF3D7_1446400	PF3D7_1406100	PF3D7_0602800	PF3D7_1127500	PF3D7_1149900	PF3D7_0418100	PF3D7_1458100	PF3D7_1226600	PF3D7_1360200	PF3D7_1037700	PF3D7_1324800	PF3D7_0935000	PF3D7_1339000	PF3D7_1475500	PF3D7_1462400	PF3D7_1222700	PF3D7_0608400	PF3D7_1220900	PF3D7_1325500	PF3D7_1003500	PF3D7_0704500	PF3D7_1106600	PF3D7_1456400	PF3D7_0104700	PF3D7_1221100	PF3D7_1132000	PF3D7_0613400	PF3D7_0714300	PF3D7_0724800	PF3D7_0410400	PF3D7_0509000	PF3D7_0707700	PF3D7_0833200	PF3D7_1233600	PF3D7_0730000	PF3D7_1123400	PF3D7_1366600	PF3D7_1135600	PF3D7_1332600	PF3D7_0514100	PF3D7_0933000	PF3D7_1022300	PF3D7_1035700	PF3D7_0503900	PF3D7_1144600	PF3D7_0928300	PF3D7_0504100	PF3D7_0711500	PF3D7_0403100	PF3D7_0523900	PF3D7_1302900	PF3D7_1356300	PF3D7_1241500	PF3D7_1412400	PF3D7_1041000	PF3D7_0213000	PF3D7_1468500	PF3D7_0813600	PF3D7_0220000	PF3D7_1235600	PF3D7_1336600	PF3D7_0721700	PF3D7_0719300	PF3D7_1425900	PF3D7_1207900	PF3D7_0305000	PF3D7_0716000	PF3D7_1305300	PF3D7_1007900	PF3D7_1013700	PF3D7_1036600	PF3D7_1011500	PF3D7_1474600	PF3D7_0102300	PF3D7_0810200	PF3D7_1037600	PF3D7_0911300	PF3D7_0507900	PF3D7_0918600	PF3D7_1140800	PF3D7_1433700	PF3D7_0414800	PF3D7_1413500	PF3D7_0102200	PF3D7_1126400	PF3D7_1458900	PF3D7_0312200	PF3D7_1106300	PF3D7_1024300	PF3D7_0912800	PF3D7_0713300	PF3D7_1334000	PF3D7_1414600	PF3D7_0206000	PF3D7_1340800	PF3D7_0310400	PF3D7_0726500	PF3D7_0405400	PF3D7_0607400	PF3D7_0500100	PF3D7_0321700	PF3D7_0521200	PF3D7_0916200	PF3D7_0528200	PF3D7_0413600	PF3D7_0826300	PF3D7_1472000	PF3D7_0811900	PF3D7_1327800	PF3D7_0716100	PF3D7_1315600	PF3D7_1143300	PF3D7_1317900	PF3D7_1314500	PF3D7_0217400	PF3D7_0109000	PF3D7_1416300	PF3D7_0621700	PF3D7_1136300	PF3D7_0709400	PF3D7_1314900	PF3D7_1414200	PF3D7_1304600	PF3D7_1103900	PF3D7_0830300	PF3D7_0513000	PF3D7_0813700	PF3D7_1015300	PF3D7_1116000	PF3D7_1360000	PF3D7_0220100	PF3D7_1310600	PF3D7_1143700	PF3D7_0405700	PF3D7_1206300	PF3D7_1036900	PF3D7_1439400	PF3D7_0715500	PF3D7_1447300	PF3D7_1330500	PF3D7_0425500	PF3D7_1213800	PF3D7_0803000	PF3D7_1358400	PF3D7_0218000	PF3D7_1014100	PF3D7_1332300	PF3D7_0929200	PF3D7_1325100	PF3D7_1415800	PF3D7_0920700	PF3D7_1123300	PF3D7_1145500	PF3D7_1445400	PF3D7_1119800	PF3D7_1440400	PF3D7_1473200	PF3D7_1000400	PF3D7_0424300	PF3D7_0905100	PF3D7_0511500	PF3D7_1149100	PF3D7_0609900	PF3D7_1309200	PF3D7_1421800	PF3D7_1122500	PF3D7_0208700	PF3D7_1443200	PF3D7_0323100	PF3D7_1372200	PF3D7_1246100	PF3D7_1420300	PF3D7_1224300	PF3D7_0401700	PF3D7_0215700	PF3D7_1361200	PF3D7_0505300	PF3D7_0511200	PF3D7_1015000	PF3D7_0529500	PF3D7_1030800	PF3D7_0520400	PF3D7_1236600	PF3D7_1444900	PF3D7_0503800	PF3D7_1238600	PF3D7_1343800	PF3D7_1146300	PF3D7_1329600	PF3D7_1035300	PF3D7_1150400	PF3D7_1021300	PF3D7_1030300	PF3D7_0306600	PF3D7_1254000	PF3D7_1350400	PF3D7_0404500	PF3D7_0928900	PF3D7_0817400	PF3D7_1464300	PF3D7_1215200	PF3D7_0726600	PF3D7_0511000	PF3D7_0200900	PF3D7_0315600	PF3D7_0614300	PF3D7_0825200	PF3D7_1358900	PF3D7_1474100	PF3D7_0213400	PF3D7_0214500	PF3D7_0922700	PF3D7_0306500	PF3D7_1362400	PF3D7_0211700	PF3D7_0929000	PF3D7_1034600	PF3D7_0936000	PF3D7_1315500	PF3D7_0411000	PF3D7_0720700	PF3D7_1302100	PF3D7_1300400	PF3D7_1351700	PF3D7_1040200	PF3D7_1209300	PF3D7_0212000	PF3D7_1354900	PF3D7_0916900	PF3D7_1036400	PF3D7_1431200	PF3D7_1211300	PF3D7_0917200	PF3D7_0604200	PF3D7_0730300	PF3D7_0319000	PF3D7_1340500	PF3D7_0302000	PF3D7_0925100	PF3D7_0621300	PF3D7_1327500	PF3D7_1117800	PF3D7_1458200	PF3D7_0904300	PF3D7_0214400	PF3D7_1209800	PF3D7_0823900	PF3D7_0912200	PF3D7_1249000	PF3D7_1365700	PF3D7_0106700	PF3D7_1326100	PF3D7_1362100	PF3D7_0910100	PF3D7_1353700	PF3D7_0908900	PF3D7_1401400	PF3D7_1335800	PF3D7_1326400	PF3D7_1128700	PF3D7_0626300	PF3D7_0219400	PF3D7_0220300	PF3D7_0728300	PF3D7_1030500	PF3D7_1331600	PF3D7_1202800	PF3D7_0527000	PF3D7_1001500	PF3D7_0321900	PF3D7_0404300	PF3D7_0631900	PF3D7_0414900	PF3D7_0924000	PF3D7_1306300	PF3D7_1475800	PF3D7_0623500	PF3D7_1117600	PF3D7_1347800	PF3D7_0309300	PF3D7_0901600	PF3D7_1028200	PF3D7_0308100	PF3D7_1252500	PF3D7_1312200	PF3D7_0425400	PF3D7_1356500	PF3D7_1405200	PF3D7_1366900	PF3D7_0502000	PF3D7_0928600	PF3D7_0422400	PF3D7_0825500	PF3D7_0113200	PF3D7_1035800	PF3D7_1126900	PF3D7_0403200	PF3D7_1452500	PF3D7_1217700	PF3D7_1330800	PF3D7_0208400	PF3D7_1462300	PF3D7_0628300	PF3D7_0520000	PF3D7_0819800	PF3D7_0302700	PF3D7_0209100	PF3D7_0814100	PF3D7_0919900	PF3D7_1449100	PF3D7_1210300	PF3D7_1465000	PF3D7_1445200	PF3D7_1414300	PF3D7_1477100	PF3D7_0509700	PF3D7_1437600	PF3D7_1469500	PF3D7_0916400	PF3D7_0506400	PF3D7_0720100	PF3D7_1242200	PF3D7_0806900	PF3D7_0814000	PF3D7_0214200	PF3D7_1367100	PF3D7_1353300	PF3D7_1142800	PF3D7_0821700	PF3D7_1430300	PF3D7_1353600	PF3D7_1237000	PF3D7_1303200	PF3D7_1141800	PF3D7_1130200	PF3D7_1458700	PF3D7_0414400	PF3D7_0706900	PF3D7_1372000	PF3D7_0202200	PF3D7_1117900	PF3D7_0604400	PF3D7_1219500	PF3D7_0417000	PF3D7_0709700	PF3D7_1133900	PF3D7_1018700	PF3D7_1213900	PF3D7_1203100	PF3D7_0512100	PF3D7_0405800	PF3D7_0933100	PF3D7_0505600	PF3D7_1248000	PF3D7_0812100	PF3D7_0722100	PF3D7_1457000	PF3D7_0624600	PF3D7_1435200	PF3D7_1227000	PF3D7_0311600	PF3D7_1440500	PF3D7_1238700	PF3D7_1000500	PF3D7_1358000	PF3D7_0910500	PF3D7_0907400	PF3D7_0103500	PF3D7_0614700	PF3D7_0425000	PF3D7_0830400	PF3D7_0933300	PF3D7_1308600	PF3D7_1009100	PF3D7_1349500	PF3D7_1252000	PF3D7_0321800	PF3D7_1334800	PF3D7_1332200	PF3D7_0823600	PF3D7_1229100	PF3D7_0706500	PF3D7_0411500	PF3D7_1015600	PF3D7_0317000	PF3D7_1430600	PF3D7_1363300	PF3D7_0516000	PF3D7_1142100	PF3D7_0816200	PF3D7_0317200	PF3D7_1351800	PF3D7_0205300	PF3D7_0417500	PF3D7_1425600	PF3D7_0303600	PF3D7_0629900	PF3D7_1040600	PF3D7_0318300	PF3D7_0515000	PF3D7_1346900	PF3D7_1414000	PF3D7_1109400	PF3D7_0606400	PF3D7_0910000	PF3D7_0907300	PF3D7_0521900	PF3D7_0418600	PF3D7_0721800	PF3D7_1305500	PF3D7_1346200	PF3D7_0910900	PF3D7_0723600	PF3D7_0511800	PF3D7_1330000	PF3D7_1324000	PF3D7_1362000	PF3D7_0212800	PF3D7_0908800	PF3D7_1024800	PF3D7_1326300	PF3D7_1106500	PF3D7_1428800	PF3D7_0833000	PF3D7_1010400	PF3D7_1033500	PF3D7_0908100	PF3D7_0419600	PF3D7_1305400	PF3D7_1201500	PF3D7_1018400	PF3D7_1343200	PF3D7_0917100	PF3D7_0425900	PF3D7_0301300	PF3D7_1412700	PF3D7_1134800	PF3D7_0807800	PF3D7_0728500	PF3D7_1471400	PF3D7_0416800	PF3D7_0932900	PF3D7_1440800	PF3D7_1135400	PF3D7_1004000	PF3D7_0321500	PF3D7_1229600	PF3D7_1112600	PF3D7_1433600	PF3D7_0423000	PF3D7_0935700	PF3D7_1145600	PF3D7_1233100	PF3D7_1469300	PF3D7_1125300	PF3D7_0422700	PF3D7_1113000	PF3D7_1041100	PF3D7_0829600	PF3D7_1118200	PF3D7_0321200	PF3D7_1127300	PF3D7_0212100	PF3D7_1136600	PF3D7_1411200	PF3D7_0806400	PF3D7_1361600	PF3D7_1202200	PF3D7_1115400	PF3D7_1247000	PF3D7_0106000	PF3D7_1359400	PF3D7_1126700	PF3D7_0725400	PF3D7_0724500	PF3D7_1324200	PF3D7_1353400	PF3D7_0712000	PF3D7_1147300	PF3D7_0606500	PF3D7_1453500	PF3D7_0201000	PF3D7_1414500	PF3D7_0219700	PF3D7_1038700	PF3D7_1138600	PF3D7_0933400	PF3D7_1429000	PF3D7_0304800	PF3D7_1243400	PF3D7_0614000	PF3D7_1234000	PF3D7_0307600	PF3D7_0724400	PF3D7_1456100	PF3D7_0207500	PF3D7_0828800	PF3D7_1457500	PF3D7_1403600	PF3D7_0420400	PF3D7_1129300	PF3D7_0819600	PF3D7_1020000	PF3D7_1365000	PF3D7_0621200	PF3D7_1012200	PF3D7_0419700	PF3D7_0423100	PF3D7_1437300	PF3D7_0717400	PF3D7_0920000	PF3D7_1352700	PF3D7_1023800	PF3D7_1320500	PF3D7_0606600	PF3D7_0709000	PF3D7_0213100	PF3D7_0301400	PF3D7_0832600	PF3D7_1321600	PF3D7_1400200	PF3D7_1122300	PF3D7_0524300	PF3D7_0632200	PF3D7_1402500	PF3D7_0209600	PF3D7_1040100	PF3D7_1114000	PF3D7_1344000	PF3D7_1137300	PF3D7_1352600	PF3D7_1009500	PF3D7_1462200	PF3D7_0510400	PF3D7_0308600	PF3D7_1227800	PF3D7_0807700	PF3D7_1334500	PF3D7_1332700	PF3D7_1431600	PF3D7_1144700	PF3D7_0911400	PF3D7_1469900	PF3D7_0913600	PF3D7_0407600	PF3D7_0407500	PF3D7_1429300	PF3D7_1328800	PF3D7_1100100	PF3D7_0403300	PF3D7_0408600	PF3D7_1358300	PF3D7_1028100	PF3D7_0812220	PF3D7_1225400	PF3D7_0829100	PF3D7_0921800	PF3D7_1362800	PF3D7_1360400	PF3D7_0500700	PF3D7_1206500	PF3D7_1421600	PF3D7_0519400	PF3D7_0212400	PF3D7_0611500	PF3D7_1354500	PF3D7_0103700	PF3D7_1301800	PF3D7_1217300	PF3D7_1300500	PF3D7_1304200	PF3D7_1443100	PF3D7_1233300	PF3D7_1228400	PF3D7_1011300	PF3D7_0615600	PF3D7_0602500	PF3D7_0610500	PF3D7_1207200	PF3D7_0318100	PF3D7_1009800	PF3D7_0306900	PF3D7_0927600	PF3D7_1037500	PF3D7_0418300	PF3D7_0605400	PF3D7_1367500	PF3D7_1477500	PF3D7_0312500	PF3D7_0805100	PF3D7_1433100	PF3D7_0100100	PF3D7_1202900	PF3D7_1137200	PF3D7_0628700	PF3D7_1342300	PF3D7_0608000	PF3D7_0719400	PF3D7_0108000	PF3D7_0715800	PF3D7_0504200	PF3D7_1372700	PF3D7_1417100	PF3D7_1128600	PF3D7_1367600	PF3D7_1436700	PF3D7_0411300	PF3D7_1017200	PF3D7_0301100	PF3D7_1238400	PF3D7_1301300	PF3D7_1361400	PF3D7_0411900	PF3D7_0424400	PF3D7_1430900	PF3D7_1435300	PF3D7_0705000	PF3D7_0401000	PF3D7_0424200	PF3D7_0935500	PF3D7_1434800	PF3D7_1146800	PF3D7_0619500	PF3D7_0916000	PF3D7_0934600	PF3D7_0521800	PF3D7_1003200	PF3D7_0915400	PF3D7_1363100	PF3D7_0601700	PF3D7_1426000	PF3D7_0206200	PF3D7_1452300	PF3D7_1246800	PF3D7_1011000	PF3D7_1120900	PF3D7_1037000	PF3D7_1002600	PF3D7_0413900	PF3D7_0612500	PF3D7_0317300	PF3D7_1127100	PF3D7_0827800	PF3D7_1364000	PF3D7_0410600	PF3D7_1440100	PF3D7_0922400	PF3D7_1025000	PF3D7_1449400	PF3D7_1143400	PF3D7_1205500	PF3D7_1354000	PF3D7_0816100	PF3D7_1439100	PF3D7_0626200	PF3D7_0403400	PF3D7_0416100	PF3D7_1313700	PF3D7_0420700	PF3D7_0615900	PF3D7_0918800	PF3D7_1302800	PF3D7_0212500	PF3D7_1142000	PF3D7_1008200	PF3D7_1347100	PF3D7_0802700	PF3D7_0204700	PF3D7_0221900	PF3D7_1460800	PF3D7_1252100	PF3D7_0114500	PF3D7_1032500	PF3D7_0506000	PF3D7_1324500	PF3D7_0409000	PF3D7_0929100	PF3D7_1414700	PF3D7_0603700	PF3D7_1016800	PF3D7_1305700	PF3D7_1010700	PF3D7_1451500	PF3D7_1441900	PF3D7_0509900	PF3D7_1112500	PF3D7_1106000	PF3D7_1319800	PF3D7_1216900	PF3D7_1216600	PF3D7_0622200	PF3D7_0710500	PF3D7_0821600	PF3D7_0712500	PF3D7_0214300	PF3D7_0221400	PF3D7_0502400	PF3D7_1427600	PF3D7_1403900	PF3D7_1357300	PF3D7_0914900	PF3D7_0204600	PF3D7_1342000	PF3D7_0309500	PF3D7_1031700	PF3D7_1459100	PF3D7_0732900	PF3D7_0110600	PF3D7_1003600	PF3D7_1302700	PF3D7_1412800	PF3D7_1421000	PF3D7_1322400	PF3D7_1442400	PF3D7_1117100	PF3D7_1216000	PF3D7_1207100	PF3D7_0316700	PF3D7_1345000	PF3D7_0518500	PF3D7_1250100	PF3D7_0416500	PF3D7_0618200	PF3D7_1242400	PF3D7_1217200	PF3D7_0306300	PF3D7_0217200	PF3D7_0800500	PF3D7_0812700	PF3D7_1451300	PF3D7_0810500	PF3D7_1227700	PF3D7_0624700	PF3D7_0702400	PF3D7_1444400	PF3D7_0826400	PF3D7_0502900	PF3D7_1232400	PF3D7_0905000	PF3D7_0628400	PF3D7_0711000	PF3D7_1359200	PF3D7_1303900	PF3D7_0506100	PF3D7_1248700	PF3D7_0613600	PF3D7_1218600	PF3D7_0929500	PF3D7_1132200	PF3D7_0309900	PF3D7_0313700	PF3D7_0720400	PF3D7_1420100	PF3D7_1020300	PF3D7_0423700	PF3D7_1411600	PF3D7_0501500	PF3D7_1311800	PF3D7_0720500	PF3D7_1458300	PF3D7_0113000	PF3D7_0604100	PF3D7_1434400	PF3D7_0924500	PF3D7_1132900	PF3D7_0424100	PF3D7_1214800	PF3D7_0305400	PF3D7_1408600	PF3D7_1478400	PF3D7_1310400	PF3D7_0528900	PF3D7_1352400	PF3D7_0213900	PF3D7_0712400	PF3D7_0813300	PF3D7_0729900	PF3D7_1230900	PF3D7_1459400	PF3D7_0707500	PF3D7_1249500	PF3D7_0213200	PF3D7_1019800	PF3D7_0514700	PF3D7_1035900	PF3D7_1341700	PF3D7_0622400	PF3D7_1021500	PF3D7_1028800	PF3D7_0114600	PF3D7_1361900	PF3D7_1141400	PF3D7_1136500	PF3D7_0322200	PF3D7_0719800	PF3D7_1408500	PF3D7_0417700	PF3D7_1426500	PF3D7_0507800	PF3D7_1341300	PF3D7_0500600	PF3D7_0706700	PF3D7_1030900	PF3D7_0702700	PF3D7_0815300	PF3D7_0218400	PF3D7_1331500	PF3D7_1433200	PF3D7_1417500	PF3D7_0729800	PF3D7_0627800	PF3D7_1355900	PF3D7_0301600	PF3D7_1222900	PF3D7_0826600	PF3D7_1413600	PF3D7_1324900	PF3D7_0324400	PF3D7_1348700	PF3D7_0825400	PF3D7_1410800	PF3D7_1244700	PF3D7_1118600	PF3D7_1456500	PF3D7_1201400	PF3D7_1472700	PF3D7_0109500	PF3D7_0607700	PF3D7_0402000	PF3D7_0824600	PF3D7_0609000	PF3D7_1334900	PF3D7_0725100	PF3D7_1148000	PF3D7_1432300	PF3D7_1476700	PF3D7_0406900	PF3D7_0516400	PF3D7_1360500	PF3D7_1224100	PF3D7_0926500	PF3D7_1446500	PF3D7_1143000	PF3D7_0818300	PF3D7_0532300	PF3D7_1217500	PF3D7_0930100	PF3D7_1027400	PF3D7_1473700	PF3D7_1317300	PF3D7_0729100	PF3D7_1146500	PF3D7_0312300	PF3D7_0516800	PF3D7_1231500	PF3D7_1308000	PF3D7_0107400	PF3D7_0621900	PF3D7_0818500	PF3D7_1429600	PF3D7_1128200	PF3D7_0602400	PF3D7_0603500	PF3D7_0805200	PF3D7_0519100	PF3D7_0603300	PF3D7_1454300	PF3D7_1011900	PF3D7_1205200	PF3D7_1149800	PF3D7_1017700	PF3D7_1318100	PF3D7_0625800	PF3D7_1360700	PF3D7_1322100	PF3D7_1311700	PF3D7_1032300	PF3D7_1225200	PF3D7_1468300	PF3D7_1328000	PF3D7_0618500	PF3D7_0318500	PF3D7_1240000	PF3D7_1356600	PF3D7_1344200	PF3D7_1108500	PF3D7_0616600	PF3D7_0203100	PF3D7_0625900	PF3D7_1005300	PF3D7_1428200	PF3D7_1204500	PF3D7_0200600	PF3D7_0413500	PF3D7_1419300	PF3D7_0909500	PF3D7_0829300	PF3D7_0505500	PF3D7_1248300	PF3D7_0819400	PF3D7_0515600	PF3D7_1145200	PF3D7_1112000	PF3D7_1460000	PF3D7_0624400	PF3D7_1456600	PF3D7_1334600	PF3D7_0833500	PF3D7_1439700	PF3D7_1129900	PF3D7_1034300	PF3D7_1411000	PF3D7_0402700	PF3D7_1136000	PF3D7_0322700	PF3D7_0101900	PF3D7_0629200	PF3D7_1357800	PF3D7_1356900	PF3D7_1221600	PF3D7_1210400	PF3D7_1009700	PF3D7_1241900	PF3D7_1333500	PF3D7_0809900	PF3D7_1025300	PF3D7_1112900	PF3D7_1426100	PF3D7_0915700	PF3D7_0902800	PF3D7_0203500	PF3D7_1363500	PF3D7_1248400	PF3D7_1220500	PF3D7_0318200	PF3D7_1132700	PF3D7_0100600	PF3D7_0934700	PF3D7_1349100	PF3D7_0404700	PF3D7_1455100	PF3D7_1433900	PF3D7_0509500	PF3D7_1111700	PF3D7_0905900	PF3D7_0602600	PF3D7_1247100	PF3D7_0612700	PF3D7_1450700	PF3D7_1323000	PF3D7_1134900	PF3D7_0114800	PF3D7_0730700	PF3D7_1239800	PF3D7_1118700	PF3D7_0502500	PF3D7_0513900	PF3D7_0829000	PF3D7_0814400	PF3D7_1438100	PF3D7_0515500	PF3D7_1206400	PF3D7_0731600	PF3D7_0729600	PF3D7_1329700	PF3D7_1114100	PF3D7_1461400	PF3D7_1304700	PF3D7_0515800	PF3D7_0620500	PF3D7_1441800	PF3D7_1471100	PF3D7_0608310	PF3D7_0315300	PF3D7_0321000	PF3D7_1317500	PF3D7_0608300	PF3D7_1473000	PF3D7_1201900	PF3D7_0712300	PF3D7_1471700	PF3D7_0517500	PF3D7_0727300	PF3D7_1313100	PF3D7_1424400	PF3D7_0715200	PF3D7_0403700	PF3D7_1138800	PF3D7_0620900	PF3D7_0801400	PF3D7_1328500	PF3D7_1103100	PF3D7_0703800	PF3D7_1315300	PF3D7_0410200	PF3D7_0202000	PF3D7_1212400	PF3D7_0617500	PF3D7_0708800	PF3D7_0604300	PF3D7_1323400	PF3D7_1121700	PF3D7_1200500	PF3D7_1112100	PF3D7_1359900	PF3D7_1437200	PF3D7_1404300	PF3D7_0711700	PF3D7_1419800	PF3D7_0512200	PF3D7_0507700	PF3D7_1442800	PF3D7_1364500	PF3D7_0722500	PF3D7_0206800	PF3D7_0218600	PF3D7_0705500	PF3D7_1004500	PF3D7_0419500	PF3D7_0909400	PF3D7_1128900	PF3D7_0704400	PF3D7_0713800	PF3D7_1465400	PF3D7_1223700	PF3D7_0528000	PF3D7_1231800	PF3D7_1008500	PF3D7_0708300	PF3D7_0724200	PF3D7_1202000	PF3D7_0530200	PF3D7_0808200	PF3D7_1420200	PF3D7_1236700	PF3D7_0923100	PF3D7_1319400	PF3D7_1435800	PF3D7_0205900	PF3D7_0209300	PF3D7_1355700	PF3D7_0918900	PF3D7_1468200	PF3D7_0713600	PF3D7_0101000	PF3D7_1200300	PF3D7_0913300	PF3D7_0619600	PF3D7_1371900	PF3D7_0216100	PF3D7_1147700	PF3D7_1455000	PF3D7_1143500	PF3D7_0831300	PF3D7_0418900	PF3D7_1227200	PF3D7_0315100	PF3D7_1010200	PF3D7_1008000	PF3D7_1367900	PF3D7_1138200	PF3D7_1406000	PF3D7_0923200	PF3D7_1022000	PF3D7_0522600	PF3D7_0726200	PF3D7_1213300	PF3D7_1303000	PF3D7_1414100	PF3D7_0719200	PF3D7_0817200	PF3D7_1328900	PF3D7_0412200	PF3D7_1433500	PF3D7_0113400	PF3D7_1331100	PF3D7_0314000	PF3D7_0613500	PF3D7_1228800	PF3D7_0708200	PF3D7_1005700	PF3D7_0222100	PF3D7_0318600	PF3D7_1014500	PF3D7_0923700	PF3D7_1420600	PF3D7_1226300	PF3D7_1357400	PF3D7_1120600	PF3D7_1338500	PF3D7_0105700	PF3D7_0203900	PF3D7_0530300	PF3D7_1009000	PF3D7_1114400	PF3D7_0309000	PF3D7_1313900	PF3D7_0729500	PF3D7_1222400	PF3D7_0515200	PF3D7_0510100	PF3D7_1022400	PF3D7_1139600	PF3D7_1443300	PF3D7_0213700	PF3D7_0308000	PF3D7_0503300	PF3D7_1220600	PF3D7_1466200	PF3D7_1311400	PF3D7_1465700	PF3D7_0805800	PF3D7_0520200	PF3D7_0924400	PF3D7_0516600	PF3D7_0215300	PF3D7_0305100	PF3D7_0314400	PF3D7_0729000	PF3D7_0518600	PF3D7_0800800	PF3D7_0813400	PF3D7_0414100	PF3D7_1332400	PF3D7_0114900	PF3D7_1467000	PF3D7_1462800	PF3D7_0408400	PF3D7_0323600	PF3D7_1206700	PF3D7_1001100	PF3D7_1342700	PF3D7_0208800	PF3D7_1218100	PF3D7_0418400	PF3D7_1255200	PF3D7_1107500	PF3D7_1362600	PF3D7_0418500	PF3D7_0625100	PF3D7_1031500	PF3D7_1314300	PF3D7_1448200	PF3D7_0726300	PF3D7_1345900	PF3D7_1457400	PF3D7_0930600	PF3D7_0613300	PF3D7_1306000	PF3D7_1423100	PF3D7_0823700	PF3D7_0110100	PF3D7_0801700	PF3D7_0818600	PF3D7_1113200	PF3D7_0802100	PF3D7_0936500	PF3D7_0905700	PF3D7_0617800	PF3D7_0603900	PF3D7_1339700	PF3D7_0522000	PF3D7_0815600	PF3D7_0206300	PF3D7_1015500	PF3D7_1476100	PF3D7_1133700	PF3D7_0410100	PF3D7_1434300	PF3D7_1454600	PF3D7_1367700	PF3D7_0622500	PF3D7_1126800	PF3D7_1122900	PF3D7_1212800	PF3D7_1361100	PF3D7_0516100	PF3D7_1234600	PF3D7_0921000	PF3D7_1461600	PF3D7_1443500	PF3D7_0918300	PF3D7_0711100	PF3D7_0713700	PF3D7_1462900	PF3D7_0411400	PF3D7_0820200	PF3D7_1012000	PF3D7_1230500	PF3D7_1140400	PF3D7_0820300	PF3D7_0921700	PF3D7_1333800	PF3D7_1422500	PF3D7_0400700	PF3D7_1214900	PF3D7_0220700	PF3D7_0529100	PF3D7_0630700	PF3D7_0512700	PF3D7_1404800	PF3D7_1441300	PF3D7_1236200	PF3D7_1308400	PF3D7_1451000	PF3D7_1135100	PF3D7_1033900	PF3D7_0514000	PF3D7_1038000	PF3D7_1405000	PF3D7_0727400	PF3D7_0610200	PF3D7_0924700	PF3D7_0728800	PF3D7_0423800	PF3D7_0723200	PF3D7_1420000	PF3D7_1447000	PF3D7_1468400	PF3D7_1477800	PF3D7_1354100	PF3D7_0714400	PF3D7_0827200	PF3D7_1435900	PF3D7_0612900	PF3D7_1014000	PF3D7_0618700	PF3D7_0904200	PF3D7_0600900	PF3D7_1218400	PF3D7_1029900	PF3D7_0418800	PF3D7_0424500	PF3D7_1216200	PF3D7_0931000	PF3D7_0730900	PF3D7_1405400	PF3D7_1347300	PF3D7_0704700	PF3D7_0815500	PF3D7_0905300	PF3D7_0811200	PF3D7_0709800	PF3D7_0405600	PF3D7_1015200	PF3D7_1036800	PF3D7_1248100	PF3D7_1466100	PF3D7_1309500	PF3D7_1415400	PF3D7_1037400	PF3D7_1001800	PF3D7_1125100	PF3D7_1109900	PF3D7_0926600	PF3D7_1219000	PF3D7_1150000	PF3D7_1350600	PF3D7_0424800	PF3D7_0622100	PF3D7_1401800	PF3D7_1233900	PF3D7_0411800	PF3D7_0820700	PF3D7_0708900	PF3D7_0320800	PF3D7_0930400	PF3D7_0925400	PF3D7_0823800	PF3D7_1323100	PF3D7_1038400	PF3D7_1032700	PF3D7_0702600	PF3D7_0317100	PF3D7_1130100	PF3D7_1038100	PF3D7_1475600	PF3D7_1201200	PF3D7_1115800	PF3D7_1337400	PF3D7_1344900	PF3D7_1358600	PF3D7_1318800	PF3D7_1134600	PF3D7_1306900	PF3D7_0107200	PF3D7_0417100	PF3D7_0813900	PF3D7_1140200	PF3D7_0719600	PF3D7_1469600	PF3D7_1313300	PF3D7_1333100	PF3D7_0902400	PF3D7_0106200	PF3D7_0806600	PF3D7_1036300	PF3D7_1209200	PF3D7_1105100	PF3D7_0526500	PF3D7_0622300	PF3D7_0308200	PF3D7_1447700	PF3D7_1033000	PF3D7_1141900	PF3D7_1134300	PF3D7_1026300	PF3D7_1351600	PF3D7_0322100	PF3D7_1406200	PF3D7_1445500	PF3D7_0611900	PF3D7_1412900	PF3D7_0505200	PF3D7_0509200	PF3D7_0900600	PF3D7_1454500	PF3D7_0827600	PF3D7_0404800	PF3D7_1031600	PF3D7_0307900	PF3D7_0522400	PF3D7_0313400	PF3D7_1448600	PF3D7_1230200	PF3D7_0406500	PF3D7_0407900	PF3D7_1364900	PF3D7_0216400	PF3D7_0922000	PF3D7_0529700	PF3D7_0216800	PF3D7_1205900	PF3D7_1200200	PF3D7_1019000	PF3D7_0623300	PF3D7_0714700	PF3D7_1226100	PF3D7_0300900	PF3D7_1241300	PF3D7_0915500	PF3D7_1473100	PF3D7_0904000	PF3D7_1123100	PF3D7_1425500	PF3D7_1454700	PF3D7_1008400	PF3D7_1306500	PF3D7_1357600	PF3D7_1105200	PF3D7_1404500	PF3D7_1453400	PF3D7_1435500	PF3D7_1125700	PF3D7_1231100	PF3D7_0807300	PF3D7_1429100	PF3D7_1124000	PF3D7_1219600	PF3D7_1413700	PF3D7_1103000	PF3D7_1020400	PF3D7_0523400	PF3D7_0619300	PF3D7_0812000	PF3D7_0313300	PF3D7_1309600	PF3D7_1368600	PF3D7_0304200	PF3D7_0310600	PF3D7_0316400	PF3D7_1129100	PF3D7_0615500	PF3D7_0821900	PF3D7_1406900	PF3D7_0812400	PF3D7_1120000	PF3D7_1226700	PF3D7_1303500	PF3D7_0608900	PF3D7_0610400	PF3D7_1474800	PF3D7_0916500	PF3D7_0818700	PF3D7_1418200	PF3D7_1201100	PF3D7_1307900	PF3D7_0918500	PF3D7_1008100	PF3D7_1002800	PF3D7_0317600	PF3D7_1203000	PF3D7_0322300	PF3D7_1108900	PF3D7_1329400	PF3D7_1301200	PF3D7_1105500	PF3D7_1355400	PF3D7_1136100	PF3D7_1325900	PF3D7_1104700	PF3D7_1004100	PF3D7_1369900	PF3D7_1211500	PF3D7_1446900	PF3D7_1354800	PF3D7_1322200	PF3D7_0216700	PF3D7_1239400	PF3D7_0818100	PF3D7_0105100	PF3D7_1240400	PF3D7_1339800	PF3D7_1315800	PF3D7_1318900	PF3D7_0727700	PF3D7_0109200	PF3D7_0504900	PF3D7_0917700	PF3D7_1209100	PF3D7_1202400	PF3D7_0818200	PF3D7_1470700	PF3D7_0302100	PF3D7_1035200	PF3D7_0511100	PF3D7_0627700	PF3D7_1474700	PF3D7_1012100	PF3D7_0831400	PF3D7_0530600	PF3D7_1402800	PF3D7_0409200	PF3D7_0906000	PF3D7_1428000	PF3D7_1407400	PF3D7_0703500	PF3D7_1309900	PF3D7_0210800	PF3D7_1105700	PF3D7_0703700	PF3D7_1457900	PF3D7_0526700	PF3D7_1343000	PF3D7_1447800	PF3D7_0417800	PF3D7_0923400	PF3D7_1329900	PF3D7_0603600	PF3D7_0200100	PF3D7_0925800	PF3D7_1113400	PF3D7_1330400	PF3D7_1409600	PF3D7_1353000	PF3D7_0613900	PF3D7_1039700	PF3D7_0522500	PF3D7_1413100	PF3D7_1232900	PF3D7_1325200	PF3D7_0709200	PF3D7_0730200	PF3D7_1367200	PF3D7_1417400	PF3D7_1443700	PF3D7_0823200	PF3D7_1415200	PF3D7_0113700	PF3D7_1323800	PF3D7_0802600	PF3D7_1014600	PF3D7_1441500	PF3D7_0916300	PF3D7_1309400	PF3D7_1036700	PF3D7_1216700	PF3D7_1439300	PF3D7_1230300	PF3D7_1315700	PF3D7_1432900	PF3D7_1450400	PF3D7_1339300	PF3D7_1468900	PF3D7_0605100	PF3D7_0629800	PF3D7_1363200	PF3D7_0813000	PF3D7_1334400	PF3D7_0823500	PF3D7_0425800	PF3D7_0401400	PF3D7_1020900	PF3D7_1034900	PF3D7_1254500	PF3D7_0919500	PF3D7_0202600	PF3D7_0913500	PF3D7_0531000	PF3D7_1326900	PF3D7_1110400	PF3D7_0420300	PF3D7_1465300	PF3D7_0319100	PF3D7_0400800	PF3D7_1317400	PF3D7_0716600	PF3D7_0703200	PF3D7_1118300	PF3D7_0922900	PF3D7_0406600	PF3D7_1246700	PF3D7_1123600	PF3D7_1349800	PF3D7_1306400	PF3D7_0402900	PF3D7_1437900	PF3D7_0926400	PF3D7_1328300	PF3D7_0206500	PF3D7_1229800	PF3D7_0910200	PF3D7_0608500	PF3D7_0722700	PF3D7_0407700	PF3D7_0931200	PF3D7_0703000	PF3D7_1447900	PF3D7_0704600	PF3D7_1316500	PF3D7_0501200	PF3D7_0901400	PF3D7_1348800	PF3D7_1407000	PF3D7_1111000	PF3D7_1236400	PF3D7_1129700	PF3D7_1249900	PF3D7_0931800	PF3D7_0831600	PF3D7_1438900	PF3D7_0807100	PF3D7_0419400	PF3D7_1474000	PF3D7_0531400	PF3D7_0713500	PF3D7_0612100	PF3D7_1245500	PF3D7_1206600	PF3D7_0518800	PF3D7_0902000	PF3D7_0105400	PF3D7_1103600	PF3D7_0531100	PF3D7_1440600	PF3D7_0632100	PF3D7_0319400	PF3D7_1107900	PF3D7_0216300	PF3D7_0107800	PF3D7_1300700	PF3D7_0805500	PF3D7_1410100	PF3D7_1308300	PF3D7_0727000	PF3D7_0829500	PF3D7_0807900	PF3D7_1437000	PF3D7_1348000	PF3D7_1447500	PF3D7_1405700	PF3D7_0317400	PF3D7_1450800	PF3D7_0905800	PF3D7_1115600	PF3D7_1230000	PF3D7_1203400	PF3D7_0928200	PF3D7_0628600	PF3D7_0112700	PF3D7_1471300	PF3D7_0627600	PF3D7_1358100	PF3D7_0821300	PF3D7_1019300	PF3D7_1325400	PF3D7_0515100	PF3D7_0707300	PF3D7_1324100	PF3D7_1003000	PF3D7_0708000	PF3D7_0723100	PF3D7_0712800	PF3D7_0819200	PF3D7_1011200	PF3D7_0319900	PF3D7_1321000	PF3D7_1362700	PF3D7_1322600	PF3D7_1428600	PF3D7_0216900
KH001.001	0.557	0.728	1.003	-0.577	0.670	-0.157	0.787	0.081	1.446	-0.768	1.068	0.366	-1.373	-0.285	0.876	2.469	-0.425	-1.249	1.067	-1.108	-1.154	0.258	-0.628	-0.240	0.104	0.409	1.430	0.290	-0.712	-1.521	0.085	-0.336	0.415	0.664	-1.796	0.263	0.416	-0.683	-0.716	-0.085	-0.055	-0.427	-1.206	0.135	0.030	0.264	1.156	0.554	-1.156	0.956	-1.694	-0.721	-0.829	-0.246	-0.709	0.204	0.761	-0.032	0.233	1.890	-0.554	0.467	-1.199	1.368	0.841	1.078	-0.885	-0.787	0.115	0.456	1.586	-1.116	0.522	0.812	0.960	0.771	-0.756	0.210	0.724	-2.648	-0.292	0.739	-0.733	-0.507	0.272	-1.193	1.586	-1.951	0.249	0.208	1.875	0.422	-1.209	-1.951	0.216	-0.171	1.273	0.566	1.428	-0.196	0.362	-0.471	-0.525	0.753	0.445	-1.316	0.671	-0.801	0.090	0.988	-1.265	-0.595	0.557	-0.179	1.342	-0.101	-1.808	1.129	1.406	0.108	0.408	1.231	0.323	-0.959	0.385	0.278	-0.725	0.119	0.552	0.119	0.847	-0.634	-0.888	-1.897	0.585	0.371	1.570	1.445	1.005	0.011	0.614	1.305	-0.221	-0.595	1.053	-0.993	0.627	-2.073	0.342	0.952	0.697	-0.971	-0.696	-1.052	-0.859	0.053	0.473	0.580	-0.076	0.162	-1.276	-0.396	0.856	-0.183	-0.549	0.678	0.636	0.751	-1.503	0.123	0.125	-2.431	-0.969	-1.129	1.459	3.506	0.626	1.233	-0.961	0.457	1.468	-0.596	0.306	-2.867	-1.122	0.607	0.196	-1.342	0.589	0.463	-0.153	0.594	0.434	1.587	-0.609	-0.414	-0.992	-0.899	0.205	-0.807	-0.112	0.497	-0.834	0.936	-2.877	-0.348	-1.025	1.120	0.336	1.597	-1.391	-0.367	-0.070	-0.296	-0.370	-0.714	0.684	0.060	0.350	-0.993	1.222	-2.477	1.146	0.459	0.736	-0.470	-0.821	0.932	-2.273	-0.215	-0.600	-0.078	-1.515	1.700	-2.976	0.287	-1.882	1.253	-0.111	-1.598	0.910	1.666	-0.309	0.646	-0.474	0.943	1.796	0.258	-2.411	0.289	-1.987	-0.022	-1.378	0.039	3.460	-0.014	1.305	0.324	0.585	-0.090	-0.096	-0.478	1.113	-2.458	-1.208	1.129	0.073	-0.368	-1.244	0.669	-1.648	0.546	-0.470	0.943	1.478	0.487	0.996	0.652	0.874	0.301	-0.390	-0.934	0.943	0.047	-1.332	-0.733	0.221	1.128	-1.539	0.126	0.346	-0.490	0.902	1.313	1.651	0.633	-0.679	-0.619	-2.930	0.113	-1.619	0.541	0.425	0.604	0.395	-2.526	0.102	-0.843	1.169	0.885	-0.796	-1.262	-2.194	1.185	-0.585	-0.025	0.334	-0.130	-0.725	0.742	-0.487	0.974	1.520	0.862	-0.057	-1.622	-2.379	-1.780	0.634	0.549	-0.144	-0.140	-1.213	0.277	0.427	0.049	-1.745	-0.230	-0.833	-0.407	0.532	-0.709	-0.345	0.235	1.163	1.742	-1.771	-0.776	0.786	2.502	0.625	0.349	-0.408	-0.467	1.422	0.343	-0.425	-1.047	1.277	0.592	-1.803	1.068	-0.172	2.186	-0.433	-0.149	0.185	-0.094	0.176	-1.792	0.849	-2.605	0.454	0.540	-1.014	1.263	-0.527	0.187	-1.788	1.551	-0.241	0.478	-0.718	-0.042	0.106	-1.043	-0.955	-1.588	0.233	-2.238	-0.621	-0.201	-1.958	2.318	-0.236	0.398	0.242	-1.659	0.143	-0.674	-0.703	-0.026	0.997	0.205	1.187	-0.137	-0.919	1.065	0.582	-0.013	-1.627	0.377	-0.078	-0.289	-0.388	-1.633	-2.059	-0.658	0.887	0.937	-0.065	-0.542	-0.837	0.883	0.084	0.626	0.388	0.752	1.658	-0.738	-0.179	0.458	-0.505	-0.680	-1.235	-0.204	-0.253	-0.842	-1.280	0.674	0.588	0.098	0.123	-0.351	0.347	0.083	-0.501	0.092	0.317	0.463	-1.343	1.038	-1.650	0.710	-0.207	-0.601	0.222	-0.981	0.639	-0.085	0.296	-0.819	-1.237	-1.134	-0.875	0.816	1.068	-0.791	-0.092	1.108	-0.626	-0.377	0.475	-0.309	0.277	-0.745	0.116	-1.744	0.336	0.610	-1.151	0.112	0.527	-0.605	-0.049	0.105	-1.871	1.359	1.030	0.238	-3.109	-0.961	0.162	-0.048	0.667	0.249	0.022	-1.174	1.326	-0.097	-0.175	-0.920	-0.016	-1.116	0.005	-0.547	-0.814	-1.646	0.124	-0.845	1.048	-1.859	0.748	-0.319	-0.625	0.041	-1.065	-0.603	-0.103	-0.210	-0.041	-0.521	-0.587	0.562	1.172	0.117	0.142	-0.324	0.614	-0.047	0.315	0.760	-0.410	1.615	-1.699	0.384	-0.406	-0.481	-0.056	0.366	0.710	-0.107	0.760	-0.335	-0.097	0.510	-0.546	0.236	1.664	-0.875	1.068	-1.090	-0.022	0.456	0.586	-0.567	0.458	-0.670	-2.544	-0.705	-0.406	-1.497	-0.439	-1.413	0.356	-2.112	0.814	1.127	0.192	0.062	0.234	0.328	1.196	-0.136	0.427	0.497	1.210	0.217	-0.953	1.135	0.262	-0.901	-1.384	-0.573	1.154	0.336	-0.048	0.320	-0.175	-0.280	-0.027	0.373	-0.328	0.752	-0.145	1.636	-1.434	-0.198	0.174	1.163	-0.051	-0.475	0.436	1.171	-0.982	0.519	-0.878	1.508	-1.598	-0.357	-0.046	0.272	0.691	0.301	2.619	-1.674	-0.063	-0.108	0.565	2.354	0.171	0.263	0.979	-0.581	-1.525	1.120	0.074	-0.687	-0.861	0.299	0.379	-0.389	0.393	-0.927	0.878	1.201	-2.153	0.076	0.214	0.822	-0.887	1.029	-0.190	-0.825	-1.680	-1.326	0.999	-0.220	0.141	-0.037	0.108	-3.694	-1.390	-1.698	0.992	0.048	0.812	-2.107	1.128	-1.572	1.448	0.935	1.182	0.361	0.777	2.422	-0.884	-1.621	0.564	-0.105	-0.255	0.784	-0.618	-1.397	0.955	0.629	0.776	-0.423	-0.065	-0.954	-0.036	-0.915	1.474	-2.059	-1.778	0.710	-0.008	1.314	0.055	-0.726	-2.369	-0.795	0.583	-0.771	1.248	0.210	-0.067	-0.797	-0.196	-0.597	0.827	0.789	1.783	0.378	0.528	0.387	-0.071	-1.206	1.387	-2.120	0.049	-1.909	-1.173	1.430	0.870	-0.468	0.133	0.949	-2.610	0.065	-0.594	0.676	-2.768	-1.333	0.334	-0.341	0.998	0.953	0.901	0.073	0.224	-0.149	-0.823	-2.081	-1.982	1.709	-0.185	0.938	-1.307	-0.550	-0.060	-0.094	0.198	0.855	-0.554	0.300	1.210	-0.804	1.172	-1.398	-1.459	-0.689	0.525	0.521	-0.470	0.510	1.181	-0.542	-0.657	0.141	-0.013	1.130	-0.691	-0.262	1.168	-1.898	0.186	-1.171	-0.769	-0.331	0.534	0.806	-1.917	-0.493	0.294	-0.048	0.610	-1.048	1.818	-3.002	1.591	-1.832	0.809	0.473	1.464	0.552	0.707	-0.458	0.354	-0.657	0.526	-0.324	-0.939	-0.105	-0.543	-0.412	1.236	0.695	-1.158	0.781	0.583	1.416	-0.330	0.390	-1.488	-1.485	-1.730	0.106	0.061	-0.137	-0.445	1.047	-1.413	0.358	0.069	-0.271	0.646	-0.353	1.517	2.004	0.032	0.877	0.531	-1.202	-1.641	-1.637	-0.946	-0.432	-1.130	0.794	-0.068	-1.603	-0.059	-0.500	-0.238	-0.722	-0.679	0.330	-0.399	0.741	0.071	0.191	-0.495	1.599	0.467	-0.380	1.068	0.823	-1.135	0.331	0.331	-2.299	1.919	-0.700	-1.381	1.252	-0.007	-1.046	-1.051	0.514	-0.260	-0.564	-1.180	1.006	1.923	2.474	0.440	0.118	-1.368	-1.541	0.536	-1.105	0.894	1.183	-0.265	1.218	1.256	-0.515	-0.528	1.125	0.145	0.224	0.696	-0.667	-0.835	-0.329	-0.325	1.739	-0.315	1.160	-0.151	-0.367	0.507	0.692	1.038	-2.136	-0.321	-0.152	-0.278	-0.243	0.989	-0.082	0.227	0.002	0.304	-1.032	-1.639	-0.106	-0.479	-0.210	0.793	-1.099	0.619	1.359	0.155	0.451	-0.491	-1.316	0.466	-0.862	0.208	0.956	1.257	-0.582	-2.620	-1.154	-0.537	-1.181	2.700	-0.820	-1.799	0.351	-1.068	-1.615	1.081	-0.185	-0.421	-0.007	1.102	1.608	0.534	-0.031	-0.514	0.338	0.214	0.498	1.379	0.189	-1.460	-2.030	0.107	0.447	1.372	-2.756	0.442	-0.172	0.616	-0.325	-1.133	-0.869	-0.279	-0.579	0.768	0.011	-0.073	0.423	0.623	-0.810	0.831	-0.206	0.362	0.369	-0.584	0.247	-1.073	-1.181	-0.846	-0.095	-1.952	-0.311	1.119	0.536	-0.231	-2.212	-0.512	-0.052	0.734	0.292	-0.454	-0.481	-0.069	-0.262	-0.023	-0.936	-0.752	3.034	-0.009	0.325	-0.074	-1.961	-0.192	-0.810	-0.007	1.677	0.455	-1.072	2.921	1.498	0.234	1.286	0.678	-1.077	-3.117	1.247	-0.596	-0.566	0.922	0.844	-1.455	0.627	-2.531	0.167	0.480	-0.777	0.001	-0.445	0.220	-0.234	0.667	1.319	-1.264	0.435	0.868	1.360	-0.844	0.479	-2.082	-2.099	1.690	-1.435	0.874	-1.424	1.043	0.793	0.883	0.588	0.464	-0.704	-0.406	1.109	-0.047	-0.338	-0.876	2.173	0.638	1.326	0.547	0.560	-1.102	-2.622	0.921	-2.640	0.376	-0.182	1.163	0.389	0.457	0.097	0.233	0.496	0.114	-0.326	-0.915	0.731	-0.266	0.614	1.435	-1.777	1.112	-0.375	2.079	0.969	1.643	-0.896	-0.532	1.106	-0.512	-1.097	-1.113	0.814	-1.364	1.118	0.320	0.150	0.305	-0.284	-0.489	0.371	-0.938	0.803	-0.613	-1.951	0.795	-3.097	-0.201	-0.808	-0.737	-0.171	-0.029	0.933	-0.424	-0.550	-0.679	1.923	0.338	-0.160	0.379	-1.216	-0.583	-2.540	0.486	-0.469	-1.292	0.285	1.441	1.388	-2.667	0.042	0.917	-0.426	0.451	0.361	-0.779	0.403	-0.554	-0.963	1.271	-0.854	-1.084	1.706	0.017	-0.338	0.053	-1.569	-0.577	0.115	0.998	0.669	-0.108	-0.690	0.335	0.955	0.402	-1.718	0.326	-2.923	-0.115	-1.281	-0.870	-0.936	-0.296	1.128	-2.993	0.173	-0.007	1.165	0.858	0.144	-0.716	0.262	1.030	-1.410	-1.843	1.214	0.359	0.657	1.039	-0.049	-1.344	-1.523	-1.789	1.016	0.977	-1.543	-0.243	0.112	1.717	0.064	0.624	-1.310	-0.071	-1.437	1.008	0.384	-0.446	-0.054	-2.041	2.637	-0.096	-0.789	-2.583	-0.284	0.538	0.004	0.473	0.013	1.169	-0.237	-1.751	-0.655	-0.419	-1.123	1.096	1.281	-0.940	-0.349	-0.528	0.932	1.672	0.979	1.125	-0.293	1.442	0.990	-0.145	0.251	0.657	0.294	-2.073	-0.085	-2.668	1.193	-1.457	-1.286	1.573	-1.240	-1.270	0.403	-0.533	0.491	0.441	0.505	1.904	0.143	-0.843	0.250	-0.262	-2.217	0.461	0.057	-3.175	1.058	-0.363	1.321	-1.254	-2.376	0.010	-1.709	-0.638	-0.285	-0.244	1.632	2.261	1.482	0.343	0.195	-0.867	0.138	-2.343	-0.734	1.010	0.234	0.136	-1.132	-1.560	-1.376	-0.605	1.302	-0.514	1.251	-0.628	-1.158	-0.881	0.114	0.496	0.597	-0.864	-0.696	1.004	0.324	-0.539	0.828	-0.563	0.321	-1.716	0.664	0.234	-0.263	2.578	-2.931	-1.242	-1.887	-2.590	1.454	1.015	-1.313	-0.119	-0.534	0.295	-2.053	-1.516	-1.067	1.666	1.565	0.485	-1.103	1.554	-1.234	-0.820	0.751	-1.202	0.129	1.391	-0.968	-0.324	0.453	-0.646	-0.216	1.540	-0.040	0.511	1.304	0.392	-0.679	-1.735	-0.534	-0.385	-1.820	0.016	0.392	0.542	0.677	1.199	-1.089	1.221	0.005	-0.674	-1.483	-1.650	0.784	-1.319	0.288	0.253	0.248	0.463	-2.440	-0.443	-0.876	-0.662	2.102	0.677	0.002	-0.081	1.665	0.677	2.053	1.022	-0.384	2.273	-0.345	0.228	-3.590	-1.239	0.907	-0.283	-2.994	0.160	1.016	-0.002	1.957	1.857	1.263	0.254	1.496	0.356	-1.225	-0.376	-2.281	0.838	0.076	0.719	-1.293	-0.540	1.306	-2.085	0.689	-0.407	-0.707	1.045	0.748	1.733	0.440	-1.769	-0.469	0.667	-1.665	-2.367	-0.211	-0.180	1.732	0.306	-2.288	-2.425	1.097	-0.538	-1.910	0.032	-0.724	-0.071	-0.862	0.484	0.042	-0.683	0.674	0.302	-0.550	0.880	0.213	-0.223	-0.496	-1.617	-0.355	0.461	-0.518	0.404	-0.912	0.303	0.743	1.042	-0.484	1.932	0.057	-1.795	-0.415	-0.748	0.673	-0.231	-1.851	1.036	-0.901	0.109	-2.211	1.218	0.967	-0.184	1.698	0.949	-0.325	-1.740	0.869	0.836	-0.190	-1.683	-1.337	-0.531	1.353	-1.431	-0.660	-0.070	0.625	0.212	1.112	0.338	-2.435	0.189	0.366	1.221	0.195	-1.091	-0.038	0.269	-0.552	-0.155	-0.449	1.431	0.650	-2.887	0.640	-1.476	0.798	-0.563	-0.092	-1.382	1.071	0.212	0.655	0.469	-0.372	0.080	0.935	0.100	0.324	-0.597	-0.196	1.735	-1.545	1.212	0.448	-2.608	-0.420	-0.317	-0.705	0.708	-0.405	-0.174	-0.836	0.674	-0.948	-2.404	-0.673	-1.225	-0.160	1.239	-0.720	-0.293	-0.271	0.266	-0.972	-0.021	0.159	0.031	-1.201	1.536	-0.043	0.299	-0.724	0.167	-1.196	-0.448	0.038	-0.553	0.327	2.734	0.035	-1.795	1.549	-0.365	-0.299	0.126	-1.881	-0.176	0.231	-2.592	-0.956	0.464	0.647	-1.572	-0.791	-0.578	0.501	-0.364	0.072	0.090	0.963	-0.796	0.589	0.937	-0.855	0.107	0.187	1.113	-0.996	0.568	-1.659	0.041	-0.526	-0.645	0.287	-0.715	-0.484	0.536	-0.278	0.267	0.883	-1.555	-0.973	-0.136	-1.656	0.866	0.490	1.181	0.804	-2.047	0.024	1.064	2.203	0.673	0.463	-2.146	-0.002	0.263	0.424	0.756	-1.351	0.501	-0.539	-2.225	0.245	0.380	1.315	-0.625	-0.026	-1.327	-0.165	-0.651	1.197	-1.258	-0.284	1.160	-0.708	-1.156	-1.384	0.086	0.274	0.481	-0.965	0.049	2.701	-0.048	-0.940	-0.679	0.085	0.187	-1.280	0.621	-0.320	0.348	0.378	0.818	0.689	-1.118	0.154	0.909	-1.947	0.525	1.292	-1.108	2.750	2.203	1.333	-0.046	0.149	0.014	1.480	-0.297	-0.516	0.418	-1.018	-1.342	-0.536	-0.080	0.728	-1.004	0.565	-0.612	0.939	0.273	0.233	-0.528	-0.715	0.177	0.702	-0.299	0.408	0.650	0.432	-3.070	0.091	-0.235	-1.253	0.005	0.752	-0.940	-0.028	-1.404	0.708	-1.251	-1.721	-0.644	-1.838	0.248	-1.502	-1.415	0.897	1.526	-0.383	-1.172	-0.423	-0.218	-0.196	0.880	-1.071	-1.079	-2.971	-0.705	0.316	-0.889	-0.682	0.277	-0.395	1.386	-0.708	0.754	0.201	-0.125	-0.774	1.251	-0.724	-2.312	0.072	0.266	-0.278	0.341	0.602	-0.238	1.575	-0.657	-0.797	-0.636	0.150	0.890	1.180	-1.531	-0.933	0.713	-1.898	0.879	0.422	-0.404	-1.549	0.111	-1.387	-0.498	0.731	-2.703	-1.148	-0.131	-0.133	0.228	0.148	0.691	1.071	1.445	-0.697	-0.174	0.855	0.339	-0.386	1.424	0.195	0.210	0.783	1.095	-1.652	-0.321	0.584	0.188	0.486	-0.793	-0.046	2.465	-1.038	0.029	-1.930	0.563	0.558	-0.799	0.268	0.020	-0.201	-0.829	0.045	-3.364	0.312	-0.295	1.425	-0.811	-0.079	-1.829	-0.192	-2.151	0.262	-1.367	-0.446	1.116	0.750	-0.840	0.797	-0.925	-1.058	1.131	-0.685	-2.729	-0.780	-1.938	0.553	-0.844	-0.088	-1.350	-0.535	-0.141	-2.033	1.386	-2.003	-1.406	-1.353	-0.539	-3.134	1.099	0.272	2.096	-1.508	0.613	-0.276	-1.666	1.104	0.692	1.260	1.260	-1.056	0.439	-0.272	1.151	-0.552	-2.210	-1.315	1.070	1.230	0.094	0.751	0.619	0.178	-1.297	1.119	0.030	0.449	-0.550	0.610	0.150	0.565	-0.767	0.669	-0.420	-1.303	-0.513	-0.417	-2.728	2.236	-2.084	-0.740	-0.759	0.072	-0.801	-0.485	0.227	0.988	0.020	-0.714	-2.199	1.103	-0.652	0.754	-0.421	0.390	0.912	2.521	0.578	0.173	-1.710	-0.403	1.533	2.055	0.108	-1.617	-0.810	-1.846	2.088	1.673	-1.760	0.741	-1.184	-0.594	-2.326	0.240	-0.958	0.402	-0.498	-0.809	0.957	-0.810	-0.240	0.295	1.134	0.900	-0.057	0.864	-1.062	-0.735	-0.084	0.302	0.182	1.788	1.121	-1.095	-0.308	0.987	-0.729	1.146	1.129	-0.950	0.626	-0.171	-1.124	-1.865	0.721	-0.443	-2.822	-0.104	-1.107	-0.345	0.551	-0.527	-0.599	0.060	0.336	-1.865	-1.433	-0.285	-1.219	-0.607	0.339	-1.827	-1.139	0.405	-1.125	-1.506	-2.551	1.186	-0.693	-0.442	0.166	-0.827	-0.543	-0.273	-0.204	-0.857	-0.496	0.751	0.031	-1.580	-0.862	1.097	0.364	0.129	-0.533	1.362	0.323	-0.872	1.050	-2.634	0.138	0.215	-0.035	-1.071	0.463	2.112	0.130	-2.209	0.096	-0.071	-0.305	1.590	-1.257	-0.311	0.920	-0.318	0.188	-0.360	0.191	-0.827	1.160	-1.125	0.204	0.777	0.603	-0.276	-1.656	-0.201	-0.801	-0.060	-0.675	-1.086	0.870	0.307	0.239	1.483	0.845	1.069	-0.438	-0.493	-0.426	-1.995	0.233	0.787	-0.169	-1.911	-0.545	-0.114	0.294	-0.727	0.754	0.024	-0.396	-0.219	0.043	-0.953	-0.739	0.020	-0.016	1.352	-0.972	1.069	-0.194	0.871	1.822	1.685	-0.081	-1.388	-1.492	-0.902	-1.266	0.032	-1.098	1.298	-1.082	1.850	-0.430	-0.080	0.040	-0.590	0.155	-0.614	-0.922	-1.617	-0.209	0.979	0.159	1.132	0.577	-0.015	-1.060	0.030	-1.001	0.573	-0.123	-2.389	-0.721	-1.105	0.186	-0.080	0.703	0.940	-1.465	-0.974	-1.408	-0.164	0.451	-2.160	0.124	-0.183	1.744	-1.072	0.244	-0.914	0.147	-0.260	0.683	-0.732	-0.181	0.249	-1.358	-0.349	-0.472	-0.051	-1.125	0.848	-0.218	-1.443	1.719	0.840	0.019	-0.504	0.729	0.057	0.437	1.342	-1.738	1.052	0.012	-0.926	0.834	0.416	1.969	-0.381	-1.148	0.181	-0.165	-0.830	-0.112	0.670	-0.028	-0.187	-0.110	-0.480	0.033	-0.742	0.960	-0.550	1.763	-0.314	-2.641	2.532	1.218	-0.223	-0.327	-0.262	0.844	-0.128	0.018	-0.751	-0.275	-0.514	-0.703	-1.153	-1.054	0.857	-0.735	0.020	-0.358	-0.737	-1.448	-1.051	0.144	-0.781	0.323	-2.103	1.348	0.650	0.697	0.152	1.197	0.381	-0.310	0.579	-1.009	-0.104	-0.653	0.086	0.194	1.792	0.515	-0.498	-0.948	-0.661	0.619	-0.024	1.844	0.948	-0.116	-0.302	-1.786	-0.486	-0.271	0.511	-1.112	1.384	-0.286	0.249	-0.837	-0.687	0.979	-0.372	0.066	-1.741	-0.927	0.243	1.302	-0.941	-1.739	-0.829	0.685	-1.043	1.213	-0.525	1.333	1.216	0.689	1.625	0.052	0.486	-0.671	-0.635	-1.480	2.675	-0.093	-0.233	0.713	2.151	0.333	-0.322	-0.916	0.242	-1.105	1.827	-0.131	0.190	0.122	-0.250	-1.674	-2.487	-0.920	1.036	-0.253	-0.702	-0.161	0.251	-0.321	-0.576	-0.741	-0.064	-1.677	-0.396	0.933	0.085	-2.196	0.055	-2.005	-0.331	0.111	0.697	1.752	0.701	0.986	1.136	0.034	0.312	-0.962	0.256	-0.586	-1.377	0.325	-1.293	-1.169	0.373	0.144	0.012	-3.167	0.559	1.276	-1.206	-0.184	-0.776	-0.539	-1.745	-0.284	-0.104	-0.966	0.754	-1.102	-0.525	-0.030	-1.271	-0.068	-1.268	-0.701	-0.753	0.181	-1.846	0.514	0.403	-0.773	0.392	-0.462	-0.402	-0.871	0.736	0.115	0.487	0.144	-0.053	0.676	0.872	-0.924	1.582	0.351	0.400	0.144	1.179	-0.313	0.672	-0.156	1.367	1.548	-0.523	0.210	-0.627	-0.133	2.448	-0.028	-0.985	1.329	1.049	2.280	-0.901	-0.398	1.137	0.972	-2.680	2.420	0.603	-1.498	0.429	0.488	-0.327	0.273	-0.772	-0.600	-0.431	-0.259	-1.747	2.088	0.562	-0.630	-0.580	0.614	-1.307	0.021	0.023	0.556	-1.104	-3.523	0.881	-0.811	1.200	-0.011	-0.553	-1.496	0.315	0.262	-0.435	-0.168	0.633	1.273	-1.843	1.052	-0.651	-0.386	0.513	1.246	0.776	-0.701	1.781	0.861	-0.354	0.156	0.332	-0.304	-0.127	-0.080	-0.262	-0.190	-0.182	-1.330	-3.283	0.815	-1.834	-0.315	-1.036	-1.220	1.617	-0.903	0.112	-0.126	-0.910	-0.374	0.435	-1.602	-0.481	-0.517	-0.655	-0.355	-0.776	-0.337	0.523	-1.259	1.315	0.877	-0.826	-1.840	-2.372	-3.396	-1.010	0.488	1.123	-0.634	-0.205	-0.196	-2.026	0.348	-1.284	0.798	0.110	0.748	-0.220	-0.357	-0.817	-0.195	-0.298	-0.291	-1.795	-0.057	-0.438	-2.269	-1.480	-0.822	-0.676	-0.898	-0.669	-0.925	-1.406	-1.628	0.256	0.043	0.201	-0.244	-0.690	-0.098	1.037	1.163	0.132	0.614	0.084	0.316	0.718	-0.347	-0.356	0.596	-0.417	-1.949	-0.901	-1.397	0.100	0.174	-0.948	-0.391	0.243	0.690	0.880	0.581	0.226	0.962	-0.021	-0.230	-1.014	-0.391	-0.943	0.145	-0.271	-1.532	0.669	-0.594	0.396	-0.538	-1.246	0.416	-0.108	-1.636	0.081	0.652	-1.036	0.158	-0.347	-0.186	-1.474	0.137	1.576	0.544	-0.715	0.402	-0.253	0.549	1.057	-0.716	0.142	-2.844	-0.353	-0.102	0.693	-2.072	0.546	0.571	-0.293	-0.199	0.066	-0.229	-0.432	-0.317	-1.349	-0.357	-1.233	0.942	0.197	-0.721	-2.694	-1.339	-0.641	1.371	-0.736	0.698	-0.444	-0.605	-1.185	-0.266	-0.752	0.994	1.214	-0.006	1.792	-2.049	-0.031	0.869	0.409	-0.099	-0.684	-0.481	-0.104	-0.210	-0.280	-1.205	1.386	-1.132	-0.756	-1.502	0.137	-0.064	0.382	-3.304	-2.072	-0.831	-0.480	-0.667	-0.478	0.397	1.241	-0.974	-1.431	-0.079	-0.895	0.444	-2.646	-0.929	-1.427	0.968	-1.305	-2.154	-0.053	-0.563	-0.679	-1.875	0.181	0.817	-0.234	1.146	1.039	0.079	0.597	0.789	0.476	1.940	2.162	-2.229	2.001	-0.960	0.001	-1.869	-0.159	-1.157	1.874	-0.807	0.291	0.540	0.767	-0.028	1.323	-1.428	-0.648	-2.594	-0.882	-1.160	-0.001	0.214	-1.166	0.482	1.531	1.490	-0.816	0.545	-2.383	0.002	-0.259	-1.928	0.217	0.180	1.094	-0.682	0.980	0.171	0.618	-1.300	-0.315	2.009	0.262	0.964	0.841	0.162	-0.157	-0.013	-1.077	1.173	0.685	0.837	1.214	-0.696	-0.578	-0.811	-1.848	-0.397	-0.928	-1.623	-0.930	-2.588	0.377	-2.346	-0.640	0.686	0.487	0.453	1.313	-0.224	-0.395	1.285	-1.503	-0.283	-0.908	0.940	-1.603	0.947	1.526	-1.075	-1.896	-0.008	-0.709	-0.602	1.704	0.695	1.312	-1.097	-0.252	1.398	-1.308	0.175	-1.289	2.385	-0.423	-0.647	0.254	0.795	0.229	-0.726	0.888	-1.391	-1.630	-1.104	-2.609	0.676	0.705	1.035	-0.736	-1.564	0.483	-0.042	0.056	-0.031	-0.085	1.034	1.309	0.828	-0.423	0.751	-0.422	0.151	0.850	-0.242	-1.098	-1.812	-0.442	0.567	0.047	0.869	-2.761	-0.769	0.139	1.542	1.506	-0.310	1.005	0.484	-1.114	0.115	0.495	-2.775	-0.723	-0.191	-0.197	-0.428	0.238	2.562	1.187	0.871	0.013	2.607	0.835	1.641	1.954	-1.672	-0.832	0.637	0.388	-2.072	1.281	0.231	-0.649	0.532	0.898	0.293	2.104	-0.484	0.166	-0.917	0.481	-1.236	3.038	0.503	-0.940	1.498	0.129	0.510	1.252	-0.375	-1.295	0.112	0.380	-0.157	0.549	-0.311	-0.488	-0.359	-0.764	-0.761	-0.343	0.711	-0.607	-1.294	2.124	0.390	-0.478	-0.450	-0.282	0.254	0.868	0.282	1.619	-0.940	-0.429	0.718	1.238	-1.241	-0.345	-0.628	-0.014	-0.238	2.667	-2.195	0.690	0.396	0.324	-0.735	1.303	-0.455	-0.234	-0.261	0.690	0.336	0.320	-1.343	0.374	1.066	1.105	2.384	0.099	-0.917	-0.834	-0.200	-0.076	-0.497	-0.153	-0.549	1.326	-0.422	-0.372	-1.186	-0.246	-1.239	-0.362	0.115	-0.541	-0.158	-0.530	-0.101	0.396	-0.479	0.456	0.960	0.153	-0.883	1.107	0.269	0.538	-0.529	-0.143	-1.329	-1.607	-0.763	0.324	1.674	-0.051	0.156	-2.207	-0.425	-1.551	-1.892	0.355	0.392	-0.572	-2.440	-1.341	0.834	0.180	-1.185	0.013	-0.548	0.447	-0.597	-0.788	0.212	1.302	0.570	-0.307	-0.813	-0.201	0.548	0.467	-0.539	-0.971	-0.751	-1.402	1.199	0.623	-0.035	1.154	1.698	-0.411	1.930	0.410	-0.484	-1.132	3.025	0.775	0.228	-0.307	0.922	0.078	-0.007	-1.627	-0.239	-1.561	0.682	0.756	0.589	0.635	-0.261	-0.113	-1.251	-0.368	0.735	-0.725	-0.206	0.849	-1.263	-0.092	0.176	0.171	-0.213	2.298	-0.073	1.116	0.259	-0.076	-0.191	-0.688	-0.644	0.653	-1.365	0.835	0.810	0.870	-0.076	0.937	-0.550	-0.003	-1.841	-1.323	-0.404	-1.494	-0.223	-1.484	-0.917	-1.177	0.713	0.545	-0.098	-0.932	-0.107	1.572	-0.568	-0.310	-1.356	-1.836	-0.109	0.300	-1.241	-0.841	-0.174	-2.371	0.130	-1.832	-2.785	-0.607	1.434	0.698	0.272	1.762	0.644	0.410	1.120	-0.065	0.295	0.587	-0.779	-1.676	0.892	1.730	-0.197	-0.125	0.107	-0.578	1.073	0.997	1.263	0.415	1.596	-1.449	-0.051	0.964	-0.367	0.595	-0.576	-0.309	-0.074	-1.259	0.245	-0.260	0.031	0.602	1.227	-0.126	0.095	-0.956	0.358	-0.003	-1.264	0.151	0.173	0.031	-0.324	0.513	-1.147	0.021	1.373	2.057	0.134	-0.247	-0.136	-0.258	-0.965	-1.194	-1.598	-0.510	-0.055	1.239	0.609	0.799	-1.531	1.524	1.029	1.292	0.518	-1.668	-1.071	-2.247	0.669	0.093	-1.440	0.953	1.011	0.186	0.147	1.047	-0.633	0.089	1.331	0.213	-1.751	0.044	-0.497	-2.135	-0.486	-1.703	0.324	-1.053	-1.871	-3.439	-0.966	-1.540	0.452	1.436	0.682	0.486	-0.320	0.319	-0.818	-0.484	-0.567	0.145	-1.122	-0.010	-0.503	0.697	0.419	-0.006	1.600	-1.729	-0.353	0.577	0.851	0.213	-0.558	0.680	-1.999	-0.889	0.944	1.032	0.214	0.266	-1.243	0.108	1.077	0.622	1.224	1.165	-0.414	1.131	-1.538	-2.047	-0.731	0.520	0.700	-0.349	1.063	-0.402	-0.247	0.140	-2.349	0.058	-1.281	1.219	0.118	-0.117	0.864	0.070	-0.036	0.581	-1.581	-1.257	-0.072	-0.225	-0.487	0.172	0.154	0.270	-1.062	-0.820	0.816	-0.424	0.393	-1.621	-0.052	1.000	-0.590	0.397	0.696	1.365	1.868	0.688	-0.541	1.708	0.746	-0.771	-0.998	0.174	0.430	-3.379	1.428	-0.211	1.420	-1.535	-0.296	-0.049	0.919	0.516	0.654	-0.796	-1.495	-0.366	-0.085	-0.170	-2.375	-0.227	1.730	0.327	-0.173	0.810	-1.165	-2.026	0.447	-0.392	-0.072	-1.929	0.485	1.505	-0.809	0.237	2.215	0.134	0.418	-0.049	1.235	-0.922	0.912	1.435	0.875	-0.103	-0.550	0.630	0.326	-0.679	-1.139	-0.861	-0.407	1.255	0.066	0.395	0.897	0.065	-0.021	-1.266	-0.444	0.013	0.291	-0.164	-0.562	-3.054	0.992	-2.146	1.110	-0.729	-2.143	-0.213	0.763	0.214	0.809	-1.223	-0.951	0.570	-1.233	0.248	0.652	-0.918	-0.761	-2.272	1.422	-0.599	-0.540	0.451	-0.760	-0.285	0.204	0.917	0.708	2.593	-0.629	-0.113	-1.524	-0.516	-0.761	-0.735	-0.309	-2.467	-1.650	-1.183	-0.104	1.571	-0.093	-1.019	-2.472	-0.882	0.115	-0.107	0.279	0.089	-0.017	1.593	0.355	-1.665	-0.692	0.408	0.430	-1.344	-1.600	0.559	0.422	0.180	0.019	-0.413	0.506	-0.673	2.451	-0.049	-0.311	0.529	1.406	1.112	0.058	0.800	-0.502	-0.704	-1.235	-0.471	-1.029	0.124	0.159	-1.204	-0.443	-2.627	0.828	0.885	1.615	-1.603	0.896	0.131	1.120	0.714	-0.873	0.864	0.716	0.744	-0.606	-0.093	-0.435	-0.250	-0.080	1.060	-0.566	-0.120	1.143	-0.135	-0.478	-1.549	-0.726	1.100	-1.345	-0.643	-0.175	1.204	-1.581	-0.116	-0.645	1.242	0.423	-1.350	0.295	0.447	-0.601	0.182	0.580	-1.578	0.909	0.532	-1.060	-1.832	0.856	-0.640	1.745	0.527	0.879	0.370	0.780	1.228	1.606	0.969	-0.965	0.543	-0.594	1.117	0.449	0.894	-3.113	0.348	0.097	-0.257	0.147	1.126	0.948	-0.502	0.512	-1.748	0.425	-1.369	0.348	0.175	-2.556	-0.409	-0.586	-1.948	0.704	0.761	-0.384	0.298	-2.067	0.252	-1.559	-0.668	0.550	0.676	0.161	-0.277	-0.797	1.592	-0.200	0.868	0.580	0.041	-1.166	0.587	-0.205	-0.127	0.049	2.064	-0.688	0.142	0.685	-0.160	-0.001	-0.573	-1.582	1.041	0.170	-0.042	-0.578	0.583	-1.172	-1.348	-2.416	-1.983	0.353	0.837	0.898	-2.194	0.406	2.160	-0.174	0.459	1.370	-0.304	-0.486	-0.718	-0.101	-0.933	-2.358	-0.219	-0.504	-0.377	-0.631	0.045	-0.384	0.973	0.201	-1.612	0.921	-0.181	-1.186	1.508	-0.979	1.004	-1.538	0.867	0.443	0.962	0.404	-0.868	0.172	-0.466	0.390	-0.936	1.484	-0.906	-0.484	-0.723	-1.682	0.036	0.225	0.716	1.845	-0.748	-0.243	1.341	0.015	-0.299	-0.521	0.435	-1.018	0.927	0.202	0.238	1.622	-1.854	-2.593	-1.179	-0.351	0.625	-0.922	-0.178	0.223	0.158	-0.105	-0.194	-3.438	0.490	-1.936	0.142	-0.200	0.221	0.106	0.482	-0.767	-0.344	0.440	-0.113	-0.242	-0.714	0.607	0.379	-1.762	-0.164	1.374	0.664	-0.885	-1.869	-0.163	0.206	0.118	-0.506	0.010	0.464	-0.063	-0.711	-1.063	0.508	0.694	-2.397	-0.422	0.833	0.488	-0.680	-0.269	-2.695	0.570	0.935	0.616	-1.488	-1.396	0.644	-0.112	0.516	-0.079	0.748	-0.059	0.260	-1.133	1.254	-0.817	-0.535	-1.210	1.077	0.224	0.637	-0.009	-1.334	-0.818	1.052	-2.145	-1.470	0.514	0.768	-0.436	-1.908	0.938	0.396	-0.108	1.649	-0.202	-0.460	-0.582	0.897	-0.292	-1.090	0.950	-1.267	0.699	0.059	-0.921	-0.210	1.023	0.337	-0.245	-3.109	-1.066	0.674	0.940	-1.239	1.337	0.139	-0.654	0.609	1.414	-0.642	-0.959	0.726	-1.705	-3.658	1.178	-0.421	0.083	-0.321	-0.873	0.975	-0.739	-1.041	-0.964	-0.566	-0.173	1.229	0.122	-1.012	-1.805	-1.209	-0.338	0.425	0.496	0.938	-0.678	0.008	0.112	0.288	0.668	-0.474	0.136	0.868	-1.403	0.566	0.429	-1.428	1.720	0.035	-0.243	-0.400	-0.346	0.235	-0.399	0.409	0.051	0.701	0.514	-0.889	0.110	0.658	-0.063	-1.421	-0.802	-0.053	-0.048	0.647	0.051	-1.518	-0.046	-1.122	-0.195	0.235	0.152	-2.047	-1.051	-1.272	-0.016	0.175	0.691	0.404	0.871	0.239	-0.253	0.250	-1.793	0.023	-1.173	-0.077	-0.201	-0.338	-1.436	0.599	0.872	-0.410	0.328	-0.618	-0.896	1.483	-0.352	1.000	-0.950	1.027	-0.316	0.618	0.869	-0.601	-1.506	-2.101	-0.498	-1.649	-1.570	0.326	1.237	0.195	1.317	-0.689	0.423	-0.740	-0.083	-0.871	0.020	0.865	1.772	0.910	-1.041	1.202	0.538	0.186	1.123	-0.842	-0.607	2.017	0.663	-0.045	0.392	0.126	1.161	0.745	-0.858	-0.116	0.124	-1.160	0.840	-0.913	0.308	-0.106	-1.009	-1.001	0.551	-1.959	1.174	-1.979	1.601	0.091	0.439	0.202	-2.487	0.759	0.118	0.567	0.683	-1.794	-0.013	1.187	-0.882	-1.338	-0.562	1.591	0.252	1.228	0.411	0.841	-0.104	0.698	0.636	0.404	0.829	-0.731	-0.486	-0.408	0.858	-0.461	-0.121	0.127	0.773	1.008	-1.117	0.033	-0.229	-1.698	0.949	1.137	-0.793	-0.930	1.195	-1.312	0.671	-0.157	-0.420	0.156	0.161	1.037	0.427	-0.690	0.989	0.847	0.978	0.342	-0.290	0.311	-0.504	-1.555	-0.333	1.094	-0.953	0.930	-1.563	-2.862	-0.299	-0.137	0.716	0.786	-0.579	3.707	0.578	0.578	0.103	1.046	1.246	0.491	0.810	-0.115	1.055	-1.498	-0.730	1.242	0.637	-0.498	0.417	0.449	-1.070	-0.034	-0.603	-1.449	0.511	-0.474	-1.010	0.617	-0.948	0.122	-0.269	-0.281	-0.528	0.351	0.811	-1.166	-0.057	0.633	0.251	-0.945	0.533	-0.255	-1.190	0.791	1.894	0.172	-0.491	-1.565	-0.442	-2.222	-1.747	-0.423	1.621	-0.811	-1.542	-0.354	0.246	-1.887	-0.173	-0.478	1.337	0.203	1.370	0.483	-1.233	-1.975	1.033	1.225	0.617	0.307	0.196	-0.825	-1.738	0.397	1.253	-0.344	0.033	-0.300	1.674	1.227	-0.398	0.433	-0.330	0.561	0.544	-0.888	-0.008	1.642	0.331	0.207	-0.366	0.493	0.478	0.618	0.533	0.359	0.295	-0.676	1.032	-0.044	1.105	-0.504	-1.056	-1.710	-0.669	0.809	-0.571	-0.357	0.281	-0.876	-0.871	-0.546	-2.070	0.876	1.517	-0.072	-0.091	0.604	-0.709	0.086	-0.558	-0.187	-0.178	-0.695	-1.033	1.359	0.154	1.280	-0.036	0.108	-0.610	-1.209	-0.972	-1.135	-1.651	0.308	-1.857	-2.012	1.645	0.366	1.005	-0.422	-0.965	1.175	-0.038	1.128	-0.038	1.364	1.263	1.496	-0.237	-0.860	-0.189	-1.277	-0.938	-1.453	-0.793	-0.022	0.249	-1.763	-1.926	-1.132	-0.708	-1.176	-0.878	-1.408	-0.467	-0.998	-0.784	-1.368	-1.000	-0.050	-1.611	0.416	-1.723	0.605	-0.272	-0.209	0.915	0.407	-1.118	-0.480	0.982	1.034	-0.099	0.960	0.338	0.611	0.527	-0.379	-0.059	-0.052	-0.516	0.810	0.596	-0.861	-0.880	1.134	0.035	1.710	0.580	-0.916	1.550	-1.002	0.356	-1.040	-0.570	-0.948	-0.031	0.172	-0.184	0.923	0.266	0.442	1.251	-0.143	0.274	-0.551	0.605	1.024	1.219	-0.646	-1.137	0.149	0.345	0.669	0.670	0.778	-0.544	-0.555	0.013	1.011	0.094	-0.092	-1.424	-0.470	-0.549	1.553	-1.051	0.470	-0.046	0.888	-0.378	-2.313	0.323	0.197	-1.641	-0.913	0.400	-0.166	-1.267	-0.325	0.056	0.123	0.171	0.175	-0.249	-0.679	0.590	-0.657	-0.142	-0.971	-0.795	-2.250	-1.262	0.081	-1.692	-0.425	1.499	-0.339	-0.369	-0.263	1.569	-0.321	0.500	-0.808	-0.798	2.210	-3.232	-0.280	1.126	0.295	-1.648	-0.976	-2.442	0.200	1.103	-0.326	0.543	-0.610	-2.456	0.789	0.738	-0.037	-0.088	-0.912	0.075	-1.307	-0.485	-0.856	-0.333	-1.194	0.126	-0.061	0.434	-1.124	-0.033	1.108	-1.061	-1.497	-0.374	1.312	-0.625	-0.123	-0.250	0.482	1.105	0.527	1.346	1.223	-1.113	-0.541	-0.069	-0.627	1.726	-0.181	0.291	-0.227	-1.543	-0.928	0.599	-1.338	0.482	-1.756	-2.631	1.370	-2.118	-0.522	-0.707	-0.027	-0.654	0.776	-0.940	1.530	0.176	0.329	1.420	0.961	-0.259	1.275	0.350	-1.303	-0.453	-0.015	1.547	-2.327	0.209	0.224	0.725	1.380	1.627	-0.493	0.061	0.113	1.144	-0.203	-0.446	-0.056	0.371	0.417	0.760	0.422	-3.092	1.049	0.823	-0.532	-0.685	-0.939	-2.510	-1.271	0.136	-0.773	-0.087	0.258	0.436	-1.173	0.257	-1.223	0.865	0.820	-0.017	0.690	0.834	-1.650	-0.885	0.007	-2.514	-1.349	1.073	-1.249	-1.879	0.779	-0.519	1.225	-0.325	-0.568	0.039	0.187	0.147	-0.382	-0.005	0.218	0.920	-0.579	-1.354	0.494	0.663	-0.185	-2.251	-0.964	-2.027	-0.501	0.801	-1.227	-0.370	-1.182	-0.557	-0.146	-1.373	-1.450	0.255	1.209	-0.052	-0.091	0.351	2.173	0.907	1.130	-2.298	0.819	0.224	1.441	1.355	1.308	-1.173	-1.490	-0.137	0.381	-1.939	0.361	-0.767	0.701	-2.454	0.693	-2.481	-2.350	-0.432	0.138	0.038	0.872	-0.290	0.286	0.522	0.272	-0.027	0.210	0.559	-0.569	-0.226	0.475	-0.746	-0.029	0.082	-0.471	-0.010	0.933	1.733	-0.239	-0.867	-0.209	0.778	0.335	0.128	-1.690	-0.936	-0.045	0.618	-0.950	1.288	-1.584	0.235	-1.274	-1.749	0.275	0.284	-0.548	0.651	-0.411	-0.953	1.218	0.394	0.183	0.103	-2.441	-0.837	0.515	-1.440	0.086	-2.176	0.568	-0.702	0.416	-0.025	-0.782	-0.916	0.562	0.497	-0.600	0.799	-2.251	-0.545	1.633	0.365	-2.376	-0.109	-1.511	-0.071	-1.492	-0.154	0.094	1.286	0.891	0.730	-0.393	0.845	-2.525	0.970	0.731	1.416	-0.417	-0.245	0.965	1.029	-0.572	-2.734	-0.709	1.596	0.027	-0.178	-1.425	-1.259	-0.743	-1.472	0.613	0.242	0.501	2.599	-1.116	0.815	-0.418	-0.472	-1.604	0.635	0.368	0.279	-1.256	-1.476	0.823	-1.688	-0.648	-1.473	0.076	-1.115	-1.070	0.294	-1.620	-0.038	-0.572	1.175	0.013	-0.888	-0.222	-0.538	-0.799	0.932	-0.377	0.296	-0.177	1.227	-0.975	0.336	0.745	-1.473	-1.066	-0.355	0.002	0.243	1.347	0.355	-1.245	-0.040	-0.591	-1.138	-1.815	-1.102	0.203	0.138	0.929	0.569	1.206	0.011	-0.679	0.238	1.565	-0.005	0.004	0.282	-1.096	-0.852	1.204	-0.416	-0.122	0.705	-0.343	-0.248	-0.193	-1.087	-1.432	0.908	-1.670	-2.784	-1.086	0.118	1.107	0.104	-1.222	-0.411	-0.235	-0.137	-1.149	0.209	0.781	-0.470	0.881	-0.125	0.177	1.189	0.352	0.773	-1.224	0.536	0.737	0.538	0.454	-0.324	-0.322	0.078	-2.398	0.529	-0.897	-1.147	-1.610	0.530	0.571	0.598	0.409	-0.348	-0.913	1.243	-1.128	-0.214	-0.210	-1.512	0.523	0.832	1.801	1.077	0.256	-2.347	0.019	0.599	-0.315	1.461	0.684	-1.659	-0.723	-0.162	1.251	-0.501	-0.192	0.708	0.985	2.010	0.897	0.504	-1.274	-1.265	-1.060	-0.829	-0.246	-0.163	0.193	0.072	0.055	0.993	1.347	-1.157	0.502	-0.270	-0.185	-0.135	-0.281	-0.135	0.340	-0.861	0.260	-1.178	-1.118	-0.188	-0.013	1.723	0.440	0.721	0.447	0.049	-0.660	1.965	-0.258	-1.180	-0.739	0.466	-2.299	0.916	0.870	1.423	0.336	1.923	0.816	0.816	0.337	-0.745	-0.564	-0.455	0.721	-0.194	-0.096	1.152	1.439	0.424	-0.024	0.891	-0.118	-0.593	-0.371	-0.647	-0.875	-1.107	0.485	-0.444	0.873	0.320	0.276	-1.084	-2.973	-1.078	-0.938	0.441	0.419	-0.095	-0.867	0.355	0.540	0.617	-0.155	-0.260	1.004	0.808	0.082	0.233	1.424	-0.581	0.185	0.028	-0.675	0.932	0.611	-0.844	0.938	0.671	0.521	0.248	-0.863	0.585	0.086	-0.935	0.371	0.155	-0.820	-0.907	1.298	-0.741	-1.147	-0.241	-0.543	0.298	-0.949	-0.076	0.752	-1.528	1.869	0.528	-1.596	-0.567	-0.365	-0.951	0.594	0.167	0.272	0.505	-1.353	1.057	1.057	-2.808	0.002	-0.943	-0.870	0.720	0.858	-0.313	1.473	1.330	0.349	0.136	-1.207	1.271	1.028	0.250	0.479	-0.500	0.232	-0.007	-0.805	0.405	0.924	-0.733	1.274	1.631	-0.184	1.756	0.159	-0.125	0.286	1.471	-3.325	1.705	0.420	1.253	-1.815	0.554	-0.793	-0.156	-1.707	0.245	-0.284	0.843	0.265	-0.729	-0.043	1.410	1.423	-1.037	0.348	-0.052	0.141	-0.702	-0.238	0.648	-0.962	-1.751	0.152	-1.098	-0.034	-2.090	-0.614	0.271	1.342	-0.108	-0.188	0.840	-0.424	-0.746	0.353	-0.520	1.030	-2.009	0.495	1.299	-0.223	0.946	-1.017	-0.114	-0.924	1.078	-1.023	0.380	-0.381	0.375	-0.025	0.596	-1.557	-0.089	-1.558	0.507	-0.792	0.068	1.332	-2.105	0.146	0.136	-0.749	-0.293	1.007	1.317	0.594	-2.146	-0.140	-0.315	-1.534	1.405	-1.274	0.679	-1.580	-1.269	-0.004	-0.047	0.491	1.382	1.405	0.252	0.966	1.154	2.565	0.605	1.117	0.611	0.071	0.691	-0.778	0.502	-0.325	0.533	0.175	-0.968	1.016	0.205	-1.182	0.691	-0.335	-2.016	1.964	0.027	0.253	-2.319	0.618	0.750	-0.126	-0.394	0.531	0.327	-0.519	-0.456	-0.316	1.456	0.688	1.489	-0.821	1.086	-0.380	-0.823	0.549	1.241	-0.756	-0.423	-0.300	-0.259	-0.374	0.381	0.337	-0.632	-0.310	-1.106	1.650	-0.683	0.533	-0.058	-0.641	0.244	-0.104	0.302	0.132	-0.602	0.612	-0.596	-0.668	0.921	-0.130	0.348	0.837	0.622	0.608	0.238	-0.177	-0.564	0.591	1.018	1.280	0.091	-1.533	0.245	0.098	-0.703	1.323	1.124	-0.103	1.598	1.288	-1.623	0.032	0.082	-1.234	0.156	-0.958	0.275	0.918	-1.426	-0.885	-0.565	-0.402	-0.159	-0.047	0.248	0.854	0.488	-0.778	-3.070	0.449	-0.704	1.042	-0.729	0.468	-0.792	-3.040	0.622	-0.462	0.252	-0.935	-0.964	0.343	0.827	2.024	-0.302	1.001	-0.237	-0.650	-3.228	1.421	0.327	0.114	-0.014	0.151	-1.456	-1.670	-0.735	-1.060	-0.814	0.001	-0.121	1.499	1.374	-0.366	0.359	-3.115	0.580	0.062	0.496	-0.521	-0.792	0.731	-2.327	0.454	0.673	-0.120	-1.421	-2.587	0.714	-0.284	0.024	-0.242	-0.152	-0.494	0.253	-1.737	1.429	1.214	0.434	0.843	-0.505	-0.663	0.260	-1.206	-0.225	-0.686	0.364	0.279	0.148	0.082	-0.344	0.275	-0.227	-1.639	-0.639	-3.091	0.675	0.242	0.968	0.868	1.123	0.283	-0.394	-0.597	-0.841	0.440	1.190	0.505	-0.773	-0.067	-0.049	0.182	-0.392	0.375	0.714	0.577	0.404	0.853	-0.345	1.175	0.385	0.231	1.148	1.331	0.444	0.596	-0.185	0.267	-1.613	-0.078	-0.782	0.317	0.300	-0.106	0.369	-0.901	1.588	0.474	0.655	-1.139	1.782	-0.185	0.655	-1.128	-0.551	-1.398	0.607	0.126	-2.305	-0.312	1.131	1.406	-1.617	1.812	-0.213	-0.197	-1.992	1.875	-1.455	0.017	1.015	-0.913	-1.139	-0.493	0.368	-1.313	0.239	0.361	-2.969	0.686	0.443	0.609	1.403	1.087	0.894	0.489	-1.462	-2.252	0.241	0.543	-0.875	0.067	1.440	1.035	-0.049	-1.979	0.967	0.164	2.388	-1.389	1.711	-0.536	-0.102	-0.155	-0.862	1.102	0.978	-0.970	0.224	1.288	1.186	-0.231	0.118	0.460	-0.592	0.277	-0.293	0.816	0.182	-1.047	0.263	0.400	-2.226	0.523	-1.259	0.950	0.185	-0.815	-1.675	0.381	0.509	0.495	0.051	-0.662	-0.718	-1.960	-0.340	-0.389	-0.365	-0.608	0.269	1.046	-0.850	0.135	0.606	-0.522	-0.335	-1.556	-0.430
KH001.004	0.152	0.152	1.860	-0.324	0.574	0.161	0.064	-0.405	-0.174	-0.343	1.104	-0.254	-1.200	0.059	0.694	1.239	0.426	-0.890	0.737	-0.486	-0.205	0.072	-0.260	-1.106	-1.822	0.307	0.702	0.328	-0.426	-1.226	-0.280	0.348	0.293	0.298	-0.994	-0.071	-0.516	-0.648	-0.912	-0.334	0.071	-0.875	-0.701	0.817	1.088	-0.117	1.150	0.321	-1.293	0.696	-0.525	-0.819	-0.857	0.083	0.149	-0.296	0.933	0.093	0.604	1.445	-0.748	0.129	-0.160	1.502	1.284	0.139	-0.622	-0.508	0.895	0.582	1.125	-0.963	0.402	0.476	2.439	0.861	-0.891	-0.487	0.709	-2.203	0.289	0.837	0.856	-0.109	-0.933	-0.987	1.515	-1.371	-0.068	0.553	1.190	0.429	-0.613	-1.466	0.612	-0.026	0.159	0.840	1.137	-0.762	0.691	-0.638	-0.655	1.127	-0.289	-0.280	1.699	-0.725	-2.653	0.954	-0.993	-0.044	2.085	-0.432	1.008	-0.506	-0.964	1.020	0.847	-0.703	-0.008	1.023	0.721	-0.767	1.580	-0.290	0.018	-0.047	0.792	0.670	0.730	-0.470	-0.531	-1.043	1.506	1.074	1.035	1.141	1.289	0.477	0.259	0.239	-0.222	-1.113	0.627	-0.642	1.187	-1.289	-0.055	0.874	-0.475	-0.252	0.087	-1.203	-0.889	-0.305	0.244	0.430	-0.203	-0.036	-0.986	-0.188	1.019	-0.575	-0.465	0.699	0.888	0.503	-0.510	-0.766	0.184	-1.177	-1.011	-0.547	1.108	1.871	0.560	0.523	-0.087	-0.463	1.102	-0.222	-0.840	-0.747	0.227	0.850	-0.300	-1.736	-0.371	0.652	-0.425	2.229	-0.271	0.642	-0.629	0.208	-0.236	-0.918	-0.066	-0.625	-0.104	0.632	-0.436	0.887	-1.987	-1.013	-0.762	-0.264	-0.640	0.912	-0.385	0.088	0.597	0.555	-0.727	0.034	0.621	0.083	1.631	-1.342	0.782	-1.785	1.232	0.096	1.169	-1.108	-0.956	0.530	-1.577	-0.095	-1.417	-0.393	-1.122	1.263	-1.856	0.204	-0.073	1.173	0.778	-1.191	1.675	1.334	-0.321	0.574	0.226	0.656	1.233	-0.484	-1.932	-0.545	-1.342	-0.744	-0.720	-0.575	0.694	-0.196	1.340	0.344	0.135	-0.799	-0.454	0.765	1.201	-1.399	-0.847	1.865	1.075	-0.586	-1.130	1.440	-0.774	0.256	-0.545	-0.106	1.997	1.392	1.203	0.646	0.029	-0.236	-1.298	-1.181	0.413	0.667	-1.430	-0.768	0.455	1.408	-1.067	-0.490	-0.508	0.013	-0.082	1.143	1.442	1.070	0.060	-0.498	-2.214	-0.375	-1.534	0.391	-0.152	0.692	0.399	-1.405	0.192	-0.587	0.575	0.172	-0.826	-0.693	-1.868	0.215	-0.670	0.322	0.440	0.624	-0.640	0.807	-0.457	0.821	0.979	1.408	-0.420	-1.408	-0.675	-0.450	2.087	0.516	0.052	0.399	-0.759	0.530	0.062	-1.932	-1.611	-0.173	-0.298	-0.507	0.789	-0.716	-0.342	0.155	1.358	-0.736	-1.162	-0.781	0.834	2.220	1.486	1.024	0.257	0.576	1.322	0.273	-0.223	-0.632	0.674	1.198	-1.154	0.675	-0.370	2.725	-0.999	-0.502	0.454	-0.353	-0.027	-0.670	0.273	-2.570	1.244	0.404	-0.632	0.762	-0.564	-0.895	-1.367	1.349	-0.149	-0.699	-0.373	-0.244	-0.272	-0.608	0.176	-0.614	1.023	-1.673	-1.039	-0.633	-1.120	2.304	-0.946	0.293	0.374	-0.821	0.485	-0.386	-0.926	0.395	0.977	-0.151	0.724	-0.269	-0.502	0.594	-1.095	0.194	-1.394	0.863	-0.458	-0.222	-0.375	-1.224	-1.948	-0.155	1.012	-0.834	-1.366	-0.188	-1.229	1.037	-0.680	-0.216	0.145	0.278	0.969	-0.172	-0.146	0.286	-0.206	-0.846	-1.579	-1.707	-0.164	-0.116	-1.010	0.205	1.013	0.762	0.141	0.091	-0.518	0.153	-1.140	0.045	0.917	0.485	-0.658	0.306	-1.181	1.354	-0.580	-0.215	-0.202	-0.826	0.391	-0.044	0.389	-1.187	-0.889	-0.740	-0.515	0.399	0.982	-0.956	-1.023	0.437	-0.332	0.052	-0.042	-0.359	0.124	-0.605	1.206	-1.615	1.159	0.592	-0.728	-1.247	0.907	-0.700	1.053	-1.553	-0.588	1.928	0.880	1.179	-1.642	-0.908	-1.112	-0.841	0.309	-0.161	-0.531	-0.870	1.135	-0.254	0.006	-0.946	0.456	-1.139	-0.109	-0.660	-0.980	-1.126	0.431	-0.186	1.804	-1.377	0.705	-0.482	-0.447	-0.484	-0.796	-0.255	-0.825	0.161	0.647	-0.179	-0.038	-0.454	0.814	1.416	-0.628	0.179	0.356	0.542	-1.256	0.700	0.672	1.218	-1.817	0.658	0.284	-0.619	-0.317	0.108	0.129	-0.804	0.383	-0.501	-0.377	-1.076	-0.258	1.071	1.695	-0.936	0.529	-0.939	-0.261	-0.140	0.589	0.478	-0.013	-0.701	-2.136	-0.554	-0.151	-1.192	-1.382	-0.868	-0.054	-1.594	0.510	0.739	0.578	-0.006	0.132	0.153	0.282	0.249	0.550	0.632	0.882	-0.460	-0.514	0.609	-0.366	-1.175	-1.083	-0.689	0.543	-0.200	-0.024	-1.182	-0.278	-0.042	-0.918	-0.028	-0.517	-1.192	-0.516	1.291	-1.993	-0.446	0.201	0.323	0.701	-0.326	-0.309	0.486	-1.335	1.685	-1.023	-0.075	-0.496	0.118	0.683	0.312	0.065	0.282	2.151	-0.210	-0.259	-0.305	1.048	1.930	0.424	0.138	1.395	-0.115	-1.350	1.244	-0.335	-1.004	-0.818	0.094	-0.088	-0.898	0.665	-0.468	1.179	0.621	-1.485	-0.856	-0.176	0.434	-0.981	0.962	0.133	-0.665	-1.041	-0.907	0.647	-0.069	-0.797	0.969	-0.540	-2.911	-1.289	-1.562	0.823	1.367	0.806	-0.980	0.420	-0.883	1.105	1.187	1.031	-0.696	1.032	1.946	-0.907	-0.574	0.009	-1.070	-0.911	0.439	-0.150	-1.020	0.302	0.092	-0.194	-0.769	-2.016	-1.081	0.379	-1.208	1.377	-1.547	-1.417	-0.388	0.465	0.993	-0.367	-0.815	-1.685	-0.558	0.055	-0.408	0.867	-0.069	-0.185	-0.472	-0.025	-0.238	0.781	0.724	0.384	-0.054	0.294	-0.588	0.182	-0.735	1.164	-1.310	0.689	-1.417	-0.996	1.732	1.529	0.289	0.184	0.997	-2.161	0.920	-0.919	-0.112	-1.896	-1.276	0.231	-0.962	1.153	0.615	1.559	-0.219	-0.038	0.442	-0.815	-1.064	-1.431	0.770	-0.198	1.200	-1.502	-0.610	-0.155	1.013	-1.746	0.981	-0.361	0.237	1.206	-0.477	-0.445	-1.189	-1.316	-0.867	0.310	0.651	-0.547	-0.026	0.323	-1.453	-1.432	0.256	-0.246	0.862	-0.450	-0.164	0.378	-1.624	-0.189	-1.177	-0.848	-0.586	-0.926	0.705	-1.440	0.577	0.214	-0.368	-0.146	-0.871	1.559	-2.346	1.063	-1.277	0.304	0.680	0.961	0.822	0.289	-0.392	-0.385	-0.410	-1.437	0.327	-1.438	-0.269	-1.270	-0.033	2.130	1.186	-0.376	0.989	0.928	1.264	0.207	-0.167	-0.670	-0.874	-2.022	-0.688	0.113	-0.941	-0.535	0.765	-1.365	-0.491	-1.206	-1.079	0.141	-0.775	1.188	1.747	0.613	0.463	0.108	-0.697	-1.358	-1.255	-0.815	-1.704	-1.500	0.509	0.415	-1.535	-0.394	-1.067	-1.990	-0.256	-0.362	-0.192	0.021	0.826	0.054	1.313	-1.049	-0.105	0.123	-0.871	1.283	0.776	-0.468	0.970	0.001	-1.729	0.453	-0.447	-1.424	0.694	-1.114	-1.108	-0.520	0.536	-0.730	-0.628	-1.752	0.798	0.981	2.725	0.174	0.644	-1.154	-0.690	0.361	-0.850	0.331	-0.141	-0.200	1.133	0.934	-2.128	-0.626	1.958	0.515	0.581	0.385	-1.307	-0.649	-0.448	-0.248	1.344	0.235	0.890	0.199	0.089	0.402	0.871	0.435	-1.778	0.224	-0.108	0.226	-0.890	0.820	-0.430	0.052	0.377	-0.138	-1.033	-0.868	-0.564	-1.348	-0.615	1.210	-0.710	-0.276	-0.606	-1.115	0.946	-0.112	-1.125	0.088	-0.690	-0.510	0.958	0.823	-0.460	-2.609	-1.201	0.039	-0.531	1.423	-1.014	-1.474	0.296	-0.990	-1.398	1.289	-0.038	-1.214	-0.103	1.423	1.027	0.769	-0.118	-1.116	-0.167	0.598	0.424	0.649	-0.292	-1.144	-2.103	-1.003	1.225	1.320	-2.148	0.062	-0.199	0.479	-0.632	-1.022	-0.090	0.238	-1.022	0.464	0.523	-0.492	0.015	-0.115	-0.160	1.041	-0.347	1.253	0.042	-0.185	0.201	-0.575	-0.897	-0.854	-0.101	-1.651	-0.040	2.094	0.772	-0.221	-0.210	-0.688	0.633	0.286	0.497	-0.723	0.430	-1.106	-0.309	-0.361	-0.801	-0.065	2.957	-0.329	-0.208	0.231	-1.146	-1.080	-0.218	-0.264	1.237	-1.714	-0.799	2.522	1.049	0.494	1.036	0.956	-0.425	-1.629	1.102	-0.738	-0.775	0.270	-0.073	-1.265	0.745	-1.852	0.044	0.877	-0.821	0.083	0.455	-0.026	-0.898	0.172	0.963	-1.046	-0.044	0.284	1.238	-0.460	0.001	-1.124	-0.982	0.787	-1.192	1.504	-1.967	1.371	0.735	0.413	-0.507	0.497	-0.501	0.309	0.394	0.156	0.362	-1.118	2.767	0.048	1.108	0.442	0.848	-1.016	-1.474	1.850	-1.698	1.517	0.399	0.300	0.454	-0.309	-0.324	0.128	0.379	0.092	0.857	-0.535	0.939	-0.300	0.401	1.295	-2.298	0.519	-0.380	1.771	0.993	0.678	-0.648	-0.449	0.631	-0.550	-0.194	-1.028	0.718	-1.616	1.316	-0.381	-0.305	0.266	-0.245	0.158	0.289	0.156	0.797	0.402	-1.392	1.079	-2.041	-0.385	-0.037	-0.426	0.558	0.292	0.779	0.103	-0.547	-0.682	1.289	-0.043	-0.233	-0.009	-0.865	-0.340	-2.822	0.569	-0.492	-1.463	-0.622	0.979	2.152	-2.099	0.484	1.006	0.016	1.230	-0.336	-0.566	0.495	-0.401	-0.428	0.429	-0.658	-0.742	1.330	0.383	-0.134	-0.162	-1.866	-0.865	-1.184	0.639	0.726	-0.381	0.477	-0.098	1.214	0.361	-1.127	0.527	-1.911	-1.525	-0.277	-0.759	-0.916	-0.396	0.876	-2.022	0.277	-0.538	0.200	0.095	0.662	-0.184	0.120	1.038	-0.495	-1.149	0.301	0.081	0.705	-0.049	-0.596	-0.683	-1.058	-0.972	0.243	1.280	-0.973	-0.091	0.116	1.531	0.560	1.064	-1.929	-0.337	-0.729	0.642	-1.276	-0.309	0.316	-0.974	1.771	-0.707	-0.746	-1.873	-0.273	-0.184	-0.111	-0.225	-0.407	0.813	-1.133	-0.961	-0.468	-0.843	-1.694	1.540	1.466	-1.016	-0.209	-0.323	0.761	1.245	1.556	0.774	-0.764	1.761	1.017	0.868	0.320	0.268	-1.819	-1.881	-0.536	-1.675	1.781	-0.605	-0.615	1.150	-1.225	-1.312	0.234	-0.546	0.398	0.612	-0.521	1.053	0.355	-0.988	0.261	-1.324	-0.744	-0.147	-0.998	-2.190	1.225	-0.601	0.979	-1.107	-1.506	0.771	-1.280	-2.019	-0.010	-0.027	0.567	2.030	1.019	0.315	-0.163	0.179	0.057	-1.949	-0.628	0.628	0.475	-0.690	-1.873	-1.185	-0.926	-0.777	1.205	-0.552	0.526	-0.619	-0.786	-1.052	-0.451	0.004	0.507	-0.375	-0.196	1.164	-0.171	-0.538	1.067	-0.323	-0.195	-0.855	-0.156	0.204	-0.933	2.589	-2.264	-0.701	-1.381	-1.756	1.253	1.470	-2.475	-0.352	-0.337	-0.491	-1.363	-1.240	-0.332	1.371	1.312	0.980	-0.826	0.875	-1.075	-1.276	-0.950	0.448	-0.428	1.552	-0.515	-1.370	-0.992	-1.000	0.053	1.171	0.419	-0.561	2.027	0.375	-1.658	-1.785	-0.826	-0.569	-0.391	-0.259	0.305	0.322	-0.432	0.737	-0.538	0.526	0.297	0.779	-1.167	-0.882	0.675	-0.976	0.826	0.768	0.208	0.879	-1.508	0.239	-0.285	-0.806	1.705	0.456	0.170	0.481	1.146	0.321	0.102	0.861	-0.486	0.901	0.812	-0.178	-1.217	-0.921	0.805	-0.914	-2.239	0.465	1.016	0.224	0.240	1.228	1.042	-0.204	1.601	-0.555	-0.916	-0.105	-1.920	0.042	0.474	1.213	-1.366	-0.515	1.008	-1.051	0.707	-1.348	-0.157	1.253	0.285	0.229	0.356	-1.532	-0.588	-0.109	-1.082	-1.365	-0.389	0.325	1.812	0.390	-1.942	-2.268	1.686	-1.163	-1.446	0.396	-1.159	-0.463	-0.188	0.308	0.274	-1.767	0.803	0.932	-1.447	1.682	-0.225	-0.168	-1.210	-1.387	0.526	-0.537	0.177	-0.298	-0.663	0.283	0.980	0.275	-0.289	1.347	0.426	-0.162	-0.940	-0.856	0.072	0.010	-1.861	0.844	-0.449	0.327	-1.431	1.335	0.705	-0.175	1.279	1.666	-0.876	-1.016	1.374	1.193	-0.436	-0.924	-0.848	-0.475	1.196	-1.563	-0.589	-0.244	0.194	-0.687	0.362	-0.046	-1.412	0.998	0.103	0.960	0.337	0.125	0.210	0.964	-0.829	-0.417	-0.075	1.653	0.459	-0.024	-0.315	-0.962	0.442	0.053	0.189	-1.534	1.529	0.247	0.410	0.185	-1.180	0.420	1.134	0.123	1.083	-0.249	0.280	1.686	-1.022	1.531	0.167	-2.149	-0.878	-0.356	-0.137	0.802	-0.544	-0.865	-0.416	-0.193	-0.962	-0.962	-0.359	-1.262	-1.020	1.383	-0.716	-0.634	-0.792	1.054	-0.058	-0.169	0.209	-0.917	-0.632	2.275	0.442	-0.453	-1.194	0.232	-0.350	0.013	0.196	-1.210	0.672	3.280	0.091	-0.161	1.751	-0.581	1.167	-0.275	-0.686	-0.114	0.156	-1.818	-0.667	0.865	0.249	-1.262	-0.856	-0.695	0.738	-0.504	0.418	1.378	0.572	-1.480	1.385	1.535	-0.748	-0.226	0.214	1.425	-0.272	0.864	-0.559	-0.110	-1.397	-0.001	0.018	-0.818	-1.135	0.234	1.105	-0.074	1.019	-1.804	-0.766	-0.434	-0.777	-0.624	0.054	2.800	2.588	-1.644	-0.500	0.839	2.097	0.693	-0.430	-1.930	-0.991	0.441	0.514	0.836	-1.256	0.553	-1.010	-1.510	0.123	0.806	1.023	-0.330	-0.336	-0.674	-0.363	-0.421	1.113	-0.627	-1.567	0.241	-1.447	-0.345	-0.871	-0.097	-0.049	0.694	-0.223	-0.281	2.779	-0.805	-0.477	-0.897	1.165	-0.399	-0.967	0.199	0.460	-0.471	0.856	-0.892	0.493	-1.008	0.197	0.430	-1.518	0.385	0.854	-1.300	2.334	2.604	1.170	-1.421	0.943	-0.012	0.958	-0.344	0.121	-0.296	-0.544	-2.354	-0.656	-0.529	0.843	-0.724	0.552	0.099	-0.823	-0.263	-0.116	0.782	-1.073	0.039	-0.586	0.274	-0.312	0.713	-0.422	-1.891	0.544	-0.508	0.605	-0.255	0.747	-0.076	0.632	-0.966	1.098	-0.624	-1.670	-0.632	-0.866	0.607	-1.059	-0.715	1.385	1.735	0.350	-0.815	-0.888	0.592	-0.741	0.968	-0.440	-0.620	-2.360	-0.916	0.043	-0.435	-0.742	-0.169	-0.469	1.286	-1.558	0.239	-0.121	-0.733	-0.537	0.098	0.015	-2.132	0.346	-0.428	-0.332	1.354	-0.439	-0.630	1.348	-0.940	-0.998	-0.518	0.647	1.388	0.766	-1.116	-0.390	0.367	-1.372	1.180	0.115	-0.883	-0.674	0.525	-0.962	0.679	0.468	-1.328	-0.922	-0.373	0.009	-0.247	-0.618	0.393	1.047	0.753	-0.293	0.020	0.117	-0.348	-0.875	2.287	-0.321	0.515	1.166	1.532	-1.527	0.207	0.863	-0.099	0.349	-0.183	-0.431	1.422	-1.171	0.175	-1.692	0.917	0.836	-0.674	0.493	-0.775	-0.356	-0.920	-0.592	-2.198	0.221	-0.309	0.860	-0.203	0.031	-0.809	-0.508	-2.131	0.359	-1.511	-0.383	1.252	0.138	-0.217	-0.335	-0.385	-0.288	0.778	-0.775	-1.028	-0.976	-1.198	1.402	-1.169	-0.175	-0.014	-1.626	0.822	-2.037	0.657	-0.394	-1.568	-1.042	-0.483	-1.958	0.853	0.022	1.095	-1.183	0.216	0.089	-1.092	0.906	0.105	1.270	1.628	-0.059	-0.216	0.055	0.186	-0.491	-1.543	-0.909	0.239	0.176	1.854	0.656	0.209	0.219	-0.184	0.931	0.094	-1.977	-0.251	-0.642	-0.019	0.304	-0.516	0.606	0.125	-1.643	-0.821	-0.097	-2.141	-0.621	-1.070	-0.956	-0.353	0.439	-0.659	-0.854	-0.084	0.724	-0.986	-0.290	-0.860	0.842	-0.349	1.219	0.746	-0.185	0.398	-0.908	0.722	-1.686	-1.549	-1.023	1.344	1.272	-0.966	-0.878	0.029	-0.956	2.528	2.106	-0.783	0.253	-0.769	0.494	-2.121	-0.532	-0.377	-0.873	0.346	-0.639	0.578	-0.592	-0.362	0.796	0.910	0.317	0.220	0.617	0.288	-0.259	0.242	-0.800	-0.294	0.842	-0.395	-1.314	-0.438	-0.319	0.039	-0.020	0.976	-0.478	-0.025	-0.277	-0.542	-1.486	0.344	-0.771	-2.252	-0.459	-0.954	-0.492	2.026	-0.316	-0.375	0.654	1.598	-1.031	-0.749	0.481	-0.552	-0.082	0.841	-1.500	-0.824	0.031	-0.513	-0.771	-1.615	1.955	0.115	-0.399	0.366	-1.085	-0.355	0.840	0.305	-0.634	-0.965	1.261	-0.412	1.366	-0.669	0.814	1.188	0.147	-0.640	1.491	0.271	-0.319	0.487	-1.745	1.022	-0.120	0.538	-0.821	0.754	1.010	-1.001	-1.652	0.777	-0.313	-0.411	1.701	-0.526	-0.451	0.905	-0.355	0.146	0.660	-0.647	-0.210	2.305	-0.589	0.342	-0.317	-0.779	-1.067	-1.244	0.268	-0.539	-0.126	-1.294	-0.915	1.808	-0.148	0.826	1.218	-0.374	1.131	0.059	-0.790	0.045	-2.271	0.015	0.173	-0.265	-1.748	-0.474	-0.417	-0.001	-0.353	0.809	-0.013	-0.288	0.182	0.101	-0.794	-0.143	-0.605	0.743	0.809	-0.658	0.143	-0.026	1.121	0.908	1.454	-0.975	-0.515	-0.433	-0.443	-1.959	0.422	-1.824	0.538	-0.483	2.049	-1.023	-0.053	0.194	-0.816	0.763	0.242	-0.839	-0.619	0.391	-0.659	0.067	0.638	0.197	-0.861	-0.938	-0.046	-1.028	0.921	-0.202	-1.727	-0.506	-0.158	0.225	-0.193	1.091	1.130	-0.592	-1.116	-1.072	-0.480	0.806	-2.823	0.234	-0.534	1.848	-0.894	-0.166	-0.557	0.150	0.362	-0.350	-0.941	-0.629	-0.078	-1.050	-0.812	-0.072	0.418	-0.780	1.113	-0.276	-1.918	1.702	1.669	-0.685	-0.598	1.155	-0.960	-1.990	0.711	-1.958	0.411	-0.399	-0.206	0.799	0.254	1.634	-0.172	-0.502	0.324	-0.866	-0.521	0.003	0.425	-0.624	0.723	-0.398	-0.926	-0.081	-0.257	0.677	-0.507	0.372	-0.019	-2.067	1.904	0.200	0.306	0.097	0.408	0.813	0.283	-0.001	-0.213	-0.657	-0.129	-0.437	-2.313	0.103	0.572	-0.294	0.323	-0.679	-0.518	-1.885	-0.561	-0.573	-0.422	-0.329	-1.746	1.083	0.427	-0.111	0.431	0.790	0.737	0.297	0.545	-1.573	-0.284	-0.474	-0.539	-1.515	1.240	-0.835	1.113	-0.980	-0.377	0.760	-1.411	0.521	0.564	-0.142	0.615	-1.205	-0.656	-0.141	-0.088	-0.698	1.379	-0.434	0.245	0.265	-1.268	1.255	-0.829	0.078	-2.162	-0.808	0.937	1.599	-0.712	-1.320	-0.675	0.200	-1.015	1.002	-0.304	0.881	0.319	0.673	1.513	-0.303	1.010	-0.989	-0.526	-1.153	2.053	1.019	-0.006	1.300	0.999	-1.265	-0.529	-1.089	0.043	-1.054	0.981	0.861	0.226	0.088	-0.205	-0.960	-1.526	-0.677	0.902	-0.826	-0.387	-0.589	-0.138	-0.142	-0.956	-0.546	0.271	-1.325	-0.410	1.255	-0.342	-0.912	-0.730	-1.078	-0.571	0.885	-0.203	1.013	0.497	-0.091	1.214	0.242	-0.278	-1.000	1.038	-0.675	-0.744	0.081	-1.932	-1.071	0.678	0.786	-0.455	-2.803	2.052	-0.386	-0.934	-0.382	-0.682	-1.076	-1.842	-0.466	-0.752	-0.878	1.103	-1.416	-0.284	0.566	-0.697	0.178	-1.605	-1.045	-0.883	-0.988	-1.406	0.528	0.013	-0.961	1.211	1.031	0.430	-0.388	0.310	-0.212	0.571	0.130	-0.651	0.551	0.530	0.591	1.431	0.332	0.445	0.338	0.518	0.706	0.944	0.446	0.891	1.052	-0.864	0.568	-0.010	-1.872	1.335	1.215	-0.483	1.442	0.496	1.337	-1.622	-0.369	0.525	-0.992	-2.945	0.533	1.064	-1.591	-0.048	-0.149	-0.586	0.209	-0.259	0.240	-1.127	-0.473	-1.919	1.059	-0.294	0.938	0.145	0.317	-1.357	-0.375	0.145	1.912	-0.849	-2.245	1.080	-0.813	0.877	-0.662	-0.017	-0.964	-0.840	-0.004	-1.372	-0.497	0.039	1.027	-1.367	1.156	-0.145	-0.894	0.026	1.481	-1.601	-0.034	1.485	1.046	-0.144	0.079	0.493	0.256	-0.504	-0.186	0.515	-0.932	-0.712	-1.510	-2.641	-0.154	-1.137	-0.334	-0.947	-0.873	1.502	-0.714	0.630	-0.301	-1.010	-0.358	0.370	-1.064	-0.665	0.148	-0.082	0.400	-1.232	-0.120	0.709	-1.183	2.570	0.712	-1.120	-1.330	-1.118	-2.931	0.079	0.401	0.644	-0.678	-0.297	-0.500	-2.243	0.614	-1.295	0.716	-0.105	0.933	-0.368	-0.956	0.136	-0.657	-0.009	0.096	0.473	-0.365	-0.208	-1.169	-0.886	-0.459	0.042	-0.537	-1.208	-1.157	-1.061	-0.987	-0.016	-0.331	0.979	-0.305	-0.322	-0.365	0.234	0.907	-0.337	-1.070	-1.000	2.962	0.286	-0.512	-0.102	0.261	-0.017	-1.358	-1.145	-1.368	0.565	1.034	-0.845	-1.025	-0.263	1.666	0.440	0.169	0.279	0.585	-0.394	-0.439	-0.496	-0.963	-0.574	-0.384	0.911	0.098	1.206	-0.750	-2.021	-0.594	-1.146	-0.729	-0.238	-1.173	0.225	0.784	-1.131	0.127	-0.833	0.463	-0.785	0.942	1.510	0.805	-1.157	1.028	-0.633	0.472	1.618	-0.695	-0.005	-1.924	-0.343	-0.926	-0.168	-1.382	0.406	0.199	-0.687	-0.387	0.660	-1.107	0.103	-0.055	-0.895	-1.705	-1.104	0.528	0.562	-0.650	-1.755	-0.722	-0.475	2.027	-0.462	0.645	-0.880	-0.669	-1.173	0.437	-0.348	0.233	1.230	-0.088	2.147	-1.585	-0.102	0.685	0.144	0.641	-0.875	-0.579	1.887	-0.249	0.477	-1.262	1.467	-0.335	-0.646	-1.609	0.544	1.054	0.538	-1.762	-1.036	-0.217	-0.296	-0.292	-0.016	-1.050	0.211	-1.139	-1.330	-0.084	-0.705	0.271	-1.978	-1.117	-0.631	0.869	-1.583	-1.469	0.403	0.002	-1.039	-1.345	-0.264	0.071	0.218	1.142	0.914	-0.258	0.874	-0.214	0.606	0.902	1.797	-1.875	2.858	-0.932	-0.236	-1.514	0.010	-1.287	1.434	-0.797	-0.015	0.486	1.396	0.066	0.436	-0.821	-0.569	-2.174	-1.472	-0.724	-0.051	0.141	-0.805	-0.623	1.674	0.964	-1.171	-0.004	-2.861	-0.210	-0.259	-2.486	0.489	-0.209	0.513	-0.257	0.735	-0.066	-0.118	-0.989	0.389	1.897	0.375	0.721	1.522	0.724	-0.058	0.287	0.665	0.412	-0.243	0.735	1.556	-0.757	-0.586	-0.466	-1.372	-0.147	0.129	-0.978	-0.525	-1.688	-0.301	-2.036	-0.228	1.096	0.766	0.730	-0.017	-1.095	1.047	0.636	-0.251	-0.518	-0.004	0.397	-1.052	0.679	1.569	-0.896	-1.610	0.019	-0.269	0.400	1.815	0.382	1.171	-0.615	-0.091	0.174	-0.997	0.457	-0.904	2.502	-0.155	-0.549	1.307	0.990	0.466	-0.382	0.649	-0.711	-1.370	-0.869	-1.043	0.754	0.410	0.956	-0.662	-1.387	-0.294	0.278	-0.651	0.345	-0.493	0.395	0.813	-0.024	0.678	0.929	-0.672	-0.656	1.248	0.237	-1.463	-1.765	0.049	1.059	-0.123	1.197	-1.847	-0.502	0.298	1.316	0.478	-1.012	-0.771	-0.050	-1.006	-0.542	-0.278	-2.125	-0.269	-0.341	-1.499	-0.794	1.044	1.218	0.753	0.697	-0.338	1.908	0.126	1.046	2.471	-1.155	-1.310	1.287	-0.231	-1.631	1.092	0.261	-1.383	1.175	1.106	-0.314	0.959	0.163	0.068	-0.854	-0.134	-1.117	2.483	0.805	-0.159	0.521	-0.458	0.859	0.914	1.080	-0.924	0.052	1.026	-0.646	1.026	0.421	-0.253	-0.600	-0.755	-1.844	-0.562	0.649	-0.663	-1.116	1.746	-0.257	-0.805	-1.106	-0.984	0.583	0.897	-0.146	1.461	-0.286	-0.519	0.213	1.348	-1.362	-0.312	-0.212	-0.522	-0.376	2.572	-1.536	1.467	0.060	-0.017	-0.647	1.420	-0.809	-0.660	-0.946	1.032	-0.151	0.410	-0.945	0.484	0.120	0.698	2.046	-0.789	-0.585	-0.145	-0.329	0.711	-0.161	-3.303	-0.824	1.871	-0.177	-0.129	-0.967	-0.369	-1.455	-0.297	0.390	-1.010	0.081	0.009	-0.214	-0.198	-0.076	0.717	0.008	0.290	-0.678	1.548	0.802	0.156	-0.824	0.018	-0.916	-1.552	-0.515	-0.645	0.984	0.202	-0.433	-1.406	0.286	-1.258	-1.906	0.465	0.093	-0.215	-2.090	-0.994	-0.283	-0.438	-0.969	0.185	-0.161	-0.463	-0.853	-0.298	0.014	0.471	0.328	0.067	-0.811	-0.129	0.292	-0.406	-0.608	-0.776	-0.235	-0.864	0.933	0.241	0.179	0.621	1.725	-0.609	1.924	-0.040	-0.452	-0.399	1.628	1.439	-0.118	-0.292	1.280	0.368	-0.869	-0.935	-0.098	-1.757	1.458	0.649	-0.418	-0.041	-0.098	-0.785	-0.862	0.059	2.241	-1.121	-0.164	1.095	-1.125	0.226	0.058	0.674	-0.469	2.304	-0.244	0.402	-1.091	0.413	-0.019	-0.402	-0.946	-0.324	-1.475	1.892	0.765	0.407	-0.625	0.701	-0.667	-0.045	-1.835	-0.571	-0.496	-0.099	-2.075	-1.200	0.276	-0.775	2.166	-0.907	-0.108	-0.324	-0.044	1.202	-0.426	-0.412	-1.170	-1.801	-0.518	-0.575	-0.811	-1.527	0.524	-1.625	0.110	-1.890	-1.849	-0.418	1.037	-0.006	0.545	2.131	1.246	0.263	0.209	-0.175	0.417	0.330	-0.553	-0.690	-0.101	1.299	-0.974	-0.083	-0.342	-0.710	0.524	1.133	1.656	0.321	0.772	-1.933	1.426	1.379	0.768	0.444	-0.882	-0.020	-0.242	0.190	0.643	-0.973	-0.453	-0.071	3.347	-0.647	-0.746	0.035	0.103	0.036	-1.178	-0.334	0.554	0.567	0.597	0.403	-0.649	0.297	1.099	1.516	-0.776	-0.332	-0.280	-0.638	-0.266	-0.511	-1.279	-1.006	0.331	0.290	0.293	1.287	-0.992	1.479	0.124	0.550	-0.016	-1.437	-1.041	-2.434	0.336	-0.129	-1.017	0.882	0.826	0.166	-0.340	1.157	-1.216	-1.393	1.282	-0.357	-0.651	0.513	-0.835	-1.718	-0.453	-1.216	0.251	-1.576	-1.120	-2.825	-1.021	-1.129	0.072	-0.747	0.641	0.259	-1.473	0.665	-0.771	0.149	0.262	0.306	-0.613	0.232	-0.202	0.389	0.050	-0.166	1.904	-1.574	-0.329	-0.187	-0.268	-2.473	-0.852	0.932	-1.689	-0.703	0.549	1.158	0.343	0.961	-0.986	0.375	0.746	0.113	0.614	1.151	0.238	0.565	-1.341	-2.189	-0.049	0.256	0.432	0.488	0.236	-1.335	-0.163	-0.030	-1.290	0.325	-1.068	1.323	0.313	-0.901	1.028	0.135	0.702	-0.932	-1.181	-0.606	-0.218	-0.235	-0.330	-0.066	-0.539	-0.138	-0.512	-0.819	0.680	-0.222	0.124	-1.162	0.392	-0.222	0.010	0.619	-0.201	0.348	1.053	1.035	-0.572	1.861	0.252	-0.422	-0.876	-0.704	0.483	-1.979	0.756	0.262	1.658	-1.662	-0.603	-0.464	0.800	0.493	0.375	-0.837	-1.304	0.400	0.722	-0.016	-1.754	-0.072	1.341	1.162	0.039	0.829	-0.985	-1.734	0.010	0.249	-0.716	-1.230	0.168	1.100	-1.500	0.449	-0.103	0.467	0.164	0.397	-0.068	-0.847	0.391	0.883	1.604	-0.063	-0.221	-0.617	0.343	-0.852	-1.258	-0.127	-0.565	1.034	-0.381	0.566	0.494	0.449	0.048	-1.265	-0.861	0.541	-2.188	-0.186	-0.612	-2.101	0.676	-1.282	0.806	0.517	-0.135	-0.099	-0.428	0.455	0.891	-1.009	-0.603	0.360	-0.699	-0.420	0.148	-0.827	-0.417	-1.379	0.350	-1.075	-1.046	0.316	-0.869	0.538	-0.536	1.174	0.402	1.666	0.396	-1.313	-0.989	-0.926	-0.811	-1.116	0.133	-1.631	-1.719	-0.555	0.147	1.287	-0.187	-0.836	-1.893	-0.822	0.641	-0.832	-0.333	0.461	0.447	0.975	0.939	-1.898	-1.337	-0.496	0.327	-1.075	-0.309	0.216	-0.035	1.076	-1.463	-1.037	0.661	-0.110	2.587	-0.196	-0.507	-0.800	1.543	0.505	0.691	1.408	-0.033	-0.734	-0.802	-0.820	-0.355	-0.446	-0.243	-0.694	-0.430	-1.706	-0.124	1.139	1.120	-0.986	-0.119	0.339	0.658	0.637	-1.043	0.923	0.396	0.589	-0.041	-0.361	-0.354	-0.460	-0.344	0.548	-0.885	-0.369	0.789	-0.704	-0.789	-0.527	-0.891	0.336	-0.929	-1.229	-0.281	1.380	-1.200	1.209	0.234	0.951	-0.171	-1.093	-0.236	-0.251	-0.100	0.921	0.242	-0.796	1.130	0.778	-1.505	-1.671	0.791	-0.751	1.477	0.192	1.118	-0.075	0.837	0.686	1.134	0.647	-1.542	0.219	0.113	0.709	0.458	1.549	-2.477	0.150	0.137	1.941	-0.219	0.874	0.526	-1.267	0.260	-0.568	0.501	-1.296	-0.318	0.716	-1.849	-0.717	-0.714	-1.575	-0.275	0.885	-0.074	-0.686	-1.507	1.071	-1.684	-0.597	1.189	0.539	0.195	-0.241	-0.472	0.001	0.788	0.394	0.763	0.128	-0.928	0.360	-0.281	-0.434	0.796	1.222	1.363	-0.917	0.759	-0.264	-0.971	-0.266	-0.353	1.867	0.213	0.730	0.167	0.269	-0.536	-0.836	-0.799	-1.424	-0.114	1.122	0.101	-1.502	1.026	2.216	0.211	-0.967	0.396	0.172	-0.083	-1.160	0.642	-0.847	-1.523	0.196	0.031	-0.544	0.397	-1.473	-1.314	-0.103	0.003	-2.622	0.888	-0.254	-0.751	0.845	-0.457	0.571	-0.852	1.129	-0.072	0.340	0.021	-1.768	1.467	-1.114	0.390	-0.822	0.808	-0.611	-0.102	-0.645	-0.961	-0.148	0.565	0.618	1.762	-0.696	-0.206	1.091	1.169	-0.638	-0.103	1.065	-0.111	1.210	-0.071	0.453	0.909	-0.946	-1.660	-1.210	-0.296	0.723	-0.772	0.228	-0.222	0.747	0.248	-0.095	-2.596	0.325	-1.600	0.688	0.210	0.314	-0.603	0.262	-1.273	0.048	-0.215	-0.134	0.359	-0.802	0.411	-0.079	-1.308	-1.086	0.962	1.116	-0.787	-0.967	-0.850	1.126	0.850	-0.754	-0.674	0.173	0.089	-0.365	-0.575	0.927	-0.401	-1.430	0.302	1.143	1.057	0.333	-0.219	-1.267	0.444	0.819	0.437	-1.181	-1.047	1.183	0.507	-0.435	-0.965	0.941	0.399	-0.419	-1.157	0.383	-0.415	-1.606	-0.049	0.419	1.456	-0.344	-0.704	-1.530	-1.140	1.123	-1.492	-1.096	0.930	-0.070	-0.273	-1.305	0.506	0.704	-0.169	0.702	-0.215	-0.579	-0.705	1.073	-0.291	-0.930	1.460	-0.991	1.038	-0.341	-0.153	0.072	1.118	-0.806	-0.064	-1.524	0.224	0.200	0.374	-1.308	0.952	-0.214	-0.472	-0.100	1.371	-0.231	-1.027	0.505	-1.251	-2.171	0.905	0.931	-0.110	-0.649	-0.714	0.602	-0.655	0.270	-0.008	-0.233	-0.267	0.823	0.243	-0.549	-1.366	-0.636	0.268	1.151	0.358	1.038	-0.427	0.859	-0.118	0.395	0.663	0.160	1.686	0.628	-0.831	-0.131	0.343	-0.732	0.575	0.338	-0.335	-0.328	-0.889	-0.592	-0.074	-0.812	-0.565	1.223	0.093	0.151	0.286	0.261	-0.746	-0.747	-0.419	0.313	-0.042	0.460	-1.753	-1.051	0.395	-0.495	-0.307	-0.291	1.640	-1.658	-0.728	-1.006	0.016	0.636	0.024	1.075	0.407	0.008	-1.388	1.216	-1.342	-0.237	-1.140	0.386	-0.423	0.535	-1.241	0.470	0.094	-0.549	0.489	-0.247	-0.967	0.405	-0.542	0.979	-0.460	2.252	-0.684	0.646	0.827	-0.582	-1.105	-1.220	-0.740	-1.050	-0.206	0.442	1.187	-0.365	-0.177	-0.402	-0.590	-0.668	0.240	-0.816	0.639	0.806	0.230	0.836	-0.792	0.879	0.954	-0.968	1.092	-0.946	-0.323	1.241	0.244	-0.337	0.388	0.931	1.127	0.773	-0.282	-0.676	-0.012	-1.428	0.694	-0.700	0.294	0.372	-0.799	-1.532	0.249	-1.750	1.575	-1.944	1.208	0.299	0.126	0.550	-1.855	0.478	-0.242	0.705	-0.017	-1.044	-1.183	1.896	-0.238	-1.429	-0.653	2.512	0.542	1.144	-0.202	0.250	0.423	0.429	0.704	0.366	0.372	-0.533	-0.339	0.531	0.287	-0.345	0.613	-0.052	0.296	1.154	-1.207	-0.115	-0.552	-1.447	0.512	0.454	-0.677	-0.592	-0.009	-0.388	0.411	-0.027	-0.233	0.210	-1.399	0.093	0.637	-0.188	0.116	0.509	-0.340	0.258	0.650	0.168	-0.721	-1.390	-0.177	-0.115	-1.148	0.223	-0.546	-1.861	0.282	-0.654	0.761	1.145	-0.808	2.671	1.318	-1.167	0.240	0.441	1.196	0.300	0.978	0.222	-0.003	-1.438	-0.551	1.043	-0.111	-0.585	0.367	0.580	-0.749	0.359	-0.716	-1.116	0.487	-0.616	-1.274	0.418	-0.470	-0.087	-0.559	-0.259	-0.559	-1.230	0.429	-0.761	0.734	-0.198	0.237	1.157	0.382	-1.065	-0.029	0.531	2.460	0.364	1.554	-1.007	-0.270	-1.486	-0.664	-0.188	1.526	-1.046	-1.058	-0.320	-0.478	-2.133	-0.543	-0.509	0.430	-0.245	1.126	1.099	-1.474	-0.506	1.263	2.565	0.997	0.323	-1.485	-0.391	-1.736	0.227	2.235	-0.216	0.449	-1.199	0.588	1.569	-0.515	0.354	0.141	0.589	0.870	-0.551	-0.346	-0.128	0.220	0.550	-0.417	0.764	0.944	0.942	1.079	0.171	-0.064	-1.604	0.646	0.101	0.447	-0.268	-0.903	-1.007	-0.639	0.495	-0.823	0.797	-0.245	-0.692	-0.809	-0.863	-0.595	0.373	0.952	-0.429	0.552	0.208	-0.506	0.181	-0.923	0.253	0.433	-0.273	-1.386	1.481	0.021	0.710	-0.241	0.182	-0.404	-0.708	-0.531	-0.328	-1.565	0.534	-0.940	-0.688	1.289	0.403	0.900	0.017	-1.119	2.000	-1.962	0.518	-0.269	0.750	1.982	0.013	-0.901	0.883	0.092	-0.228	-0.927	-1.128	-0.497	0.200	-0.714	-1.586	-1.488	-1.719	-0.894	-0.390	-0.718	-0.942	-0.799	-0.464	-0.301	-1.069	-1.551	-0.481	-1.795	0.090	-0.960	0.772	0.052	-0.704	0.694	1.147	-1.428	-0.265	1.656	0.959	-1.441	1.326	0.737	0.216	1.078	0.076	-0.754	-0.494	-0.569	0.649	-0.315	-0.300	-1.105	1.322	0.363	1.309	-0.155	-1.058	1.601	-1.014	0.267	-0.031	0.017	-1.148	0.127	-0.068	-0.115	2.512	-0.192	1.244	-0.642	0.084	0.393	-0.869	0.593	-0.052	1.085	-0.834	-0.517	-0.255	-0.363	0.896	-0.039	0.240	-0.757	0.031	-0.202	1.870	1.329	1.953	-0.888	-0.698	-0.757	1.336	-0.370	0.556	0.099	-0.172	-0.446	-1.605	0.231	0.749	-1.474	-0.664	-0.382	-1.698	-0.543	0.021	-0.293	-0.164	0.944	2.470	-0.080	-0.367	0.263	0.156	-0.518	-1.058	-0.098	-1.637	-0.796	-1.860	-0.024	0.353	1.928	-0.066	-1.795	-0.186	0.922	-0.488	0.547	-0.870	-0.361	2.099	-1.930	-0.212	1.059	-0.319	-1.276	-0.259	-2.704	-0.291	0.359	-0.169	0.562	-0.336	-2.442	0.733	0.352	-0.157	-0.105	0.032	0.102	-0.318	-0.571	-1.053	0.153	0.440	0.011	-0.622	0.345	-0.290	-0.209	0.682	-2.539	-1.462	-0.114	1.203	-0.994	0.101	0.206	-1.088	0.943	0.809	1.301	0.890	-1.090	-0.452	-0.367	-0.287	1.084	1.006	0.324	-1.176	-1.503	-0.721	-0.340	-0.853	0.318	-0.491	-1.970	0.077	-0.476	-0.709	-1.201	-0.212	0.192	1.024	-0.692	0.827	0.151	0.520	1.616	0.553	-0.605	0.841	0.235	-0.886	0.159	0.616	0.725	-1.520	0.097	-0.899	1.128	0.350	2.309	-1.745	0.542	-2.142	0.276	-0.175	-0.052	0.823	0.498	-0.005	0.894	0.081	-2.077	0.967	0.737	-0.508	-0.961	-0.403	-1.603	-0.464	0.174	0.642	0.008	0.575	0.194	-1.198	0.358	-0.409	0.339	-0.219	0.174	1.024	1.120	-0.196	-0.304	-0.020	-1.538	0.193	0.837	-0.965	-1.053	0.766	-0.074	2.047	0.115	-0.928	0.391	0.454	-0.423	-0.486	0.227	-1.175	1.096	-0.563	-1.640	0.451	-0.375	0.686	-0.134	-0.581	-1.189	0.547	-0.550	-0.540	-0.462	-0.935	-0.183	0.070	-1.701	-0.672	0.370	1.504	0.295	-1.272	0.002	1.436	0.352	0.188	-1.364	0.703	-0.226	1.742	1.387	0.615	-1.617	-0.683	-0.542	0.560	-0.996	-0.101	-0.613	0.318	-1.614	-0.507	-2.254	-1.903	0.242	-0.098	0.172	0.828	-0.167	0.482	0.580	0.558	0.512	-2.811	-0.037	1.439	0.514	0.395	-0.367	0.105	-0.161	-0.400	-0.631	0.360	0.885	-1.037	-0.501	-0.120	1.408	1.672	-0.413	-1.275	-0.531	-0.470	0.627	-0.121	1.132	-1.070	0.375	-0.942	-1.352	0.443	0.134	0.200	0.659	-0.333	-1.164	0.586	-0.125	0.035	-0.231	-2.086	-0.897	-0.023	-1.040	0.324	-0.535	0.503	-0.323	1.719	2.658	-1.379	-0.715	0.105	0.183	-0.160	0.230	-1.230	-0.760	1.518	0.718	-0.977	0.397	-1.065	-0.647	-1.271	-0.167	0.413	1.281	0.729	0.361	-0.184	0.398	-1.951	0.703	0.210	0.977	1.278	0.021	0.729	1.051	-0.586	-2.984	-0.520	0.769	0.151	0.376	-1.723	-1.299	-0.804	-0.146	-0.694	-0.150	2.120	0.250	-1.104	1.208	-0.679	-0.538	-1.699	1.356	-0.255	-0.232	-0.907	-0.689	0.356	-1.346	-0.370	-1.067	-0.013	-1.342	0.178	1.083	-0.986	-0.619	-0.992	0.777	-0.620	-0.821	0.276	-0.308	-0.630	0.182	-0.200	0.317	-0.004	0.647	-1.119	0.340	-0.358	-0.663	-1.605	1.272	-0.625	-0.261	1.379	0.622	-1.513	-0.523	-0.373	-0.724	-0.886	-0.502	-0.151	0.724	1.380	0.023	0.508	0.366	0.034	0.313	1.749	0.192	-0.370	0.670	-0.770	-0.114	1.851	-0.038	-0.147	0.733	0.082	-0.620	0.160	-1.093	-1.233	0.809	-1.077	-2.150	-0.126	0.341	1.479	-0.773	-0.988	-0.899	-0.506	-0.117	-1.223	-0.434	1.131	-0.689	-0.314	0.077	0.581	0.845	0.199	0.436	-0.961	0.576	0.720	0.939	0.685	0.067	-0.099	0.253	-2.417	0.648	0.393	-1.365	-1.071	0.232	0.277	-0.511	0.175	-0.482	-1.078	1.098	-0.450	0.991	-0.352	-1.395	0.557	0.632	1.159	0.660	-0.332	-0.698	-0.041	0.042	-0.575	1.341	0.342	-1.142	-0.336	-0.248	1.661	0.575	-0.154	1.186	0.793	1.916	1.217	0.371	-1.807	-0.153	-1.523	-0.916	0.406	-0.477	-0.561	-0.071	0.067	0.999	0.803	0.122	-0.181	-0.433	0.277	-0.227	-0.368	-0.834	-0.151	-1.004	1.000	-0.260	-0.748	0.002	0.013	1.039	0.678	0.667	-1.182	0.354	0.391	1.660	0.233	-0.949	-0.632	1.008	-1.151	-0.119	0.473	1.059	0.503	2.276	0.707	0.591	-0.419	-1.524	-0.133	-0.844	0.318	-1.719	-0.461	0.976	0.093	-0.524	-0.520	-0.033	-0.448	-0.861	-2.414	-0.395	-0.498	-1.270	0.532	-0.171	0.314	0.210	0.611	-0.434	-1.734	-0.829	-0.768	-0.135	1.015	0.728	-1.699	0.326	-0.356	0.506	0.805	-0.328	-0.591	0.079	0.244	0.513	0.681	-0.976	1.354	0.173	0.307	-1.052	0.495	-1.340	0.734	0.182	1.219	-0.114	-0.539	0.137	-0.058	-0.229	0.184	-0.019	-0.985	0.407	-0.214	-0.083	-0.947	-0.998	-0.138	-0.354	-0.436	-0.835	-0.094	-0.681	1.571	0.492	-0.931	0.154	-0.503	-0.349	0.383	0.146	0.644	0.268	-0.958	1.614	-0.949	-1.970	-1.320	-0.766	-0.457	0.967	1.972	-0.291	1.265	1.059	0.841	-0.082	-0.859	1.097	1.011	-0.010	0.808	0.145	0.903	-0.038	0.232	0.792	1.002	-0.959	1.187	1.642	-1.004	1.645	-1.153	0.378	0.050	1.008	-2.156	1.350	0.826	1.401	-1.315	0.029	-0.696	0.714	-1.111	-0.043	-0.134	1.053	1.033	0.218	-0.421	2.029	1.210	-0.890	-0.144	-0.051	-0.092	-1.415	-0.597	0.279	-1.023	-0.768	0.496	0.419	0.192	-1.435	-1.228	0.514	1.048	-0.801	-0.507	0.920	-0.305	-0.654	0.717	-0.560	1.009	-1.429	-1.608	1.412	-0.087	1.225	-0.241	-0.756	0.229	0.839	-0.741	-0.145	0.547	0.781	-0.486	1.030	-1.715	0.210	-1.717	0.911	-0.082	0.053	1.009	-1.031	0.261	0.033	-0.643	-0.510	2.260	1.193	0.875	-1.747	0.032	-2.004	-1.388	2.177	-1.323	0.500	-1.988	-0.247	0.118	-0.026	0.345	2.722	0.361	-0.234	0.112	0.749	2.506	-0.184	1.644	0.931	0.489	0.619	0.051	0.147	-0.480	0.303	0.573	-0.885	0.713	0.712	-0.809	-0.296	0.624	-1.441	1.536	-0.673	0.975	-0.516	0.623	0.756	0.165	0.382	-0.129	1.165	-0.613	-0.436	-0.582	0.510	0.667	1.475	1.482	1.568	-0.714	0.133	-0.279	0.776	-0.947	-0.476	-0.335	-0.340	-0.254	0.332	0.778	-1.628	0.464	-1.143	0.867	-0.967	-0.877	-0.273	0.044	0.277	-1.451	0.465	0.537	1.707	0.977	-0.396	-1.036	0.854	1.505	0.306	-0.298	0.175	0.335	-0.537	-0.623	-0.461	0.862	0.685	0.386	-0.066	-1.450	-0.276	0.211	-0.579	0.476	0.768	-0.646	0.777	1.356	-0.620	-0.081	0.925	-0.658	0.066	-0.971	0.855	0.618	-1.350	-0.190	-0.249	-0.665	-0.663	0.376	-0.225	0.808	0.847	-1.406	-1.750	1.032	-1.012	1.478	0.462	1.040	-0.765	-2.380	0.561	-0.754	-0.338	-0.571	-0.965	0.620	0.867	2.311	-0.764	1.139	-0.142	-0.588	-2.541	1.272	1.933	0.000	0.199	-0.382	-1.286	-0.970	-0.623	-0.540	-0.708	0.222	-1.057	0.643	1.651	0.151	0.202	-2.352	1.404	-0.590	0.004	-0.255	-0.161	0.290	-1.806	1.018	0.849	0.228	-0.844	-2.347	0.453	0.464	0.060	-1.153	-0.707	0.076	0.689	-1.468	0.863	0.991	0.669	0.204	-0.349	-0.173	0.204	-0.681	0.250	-0.528	1.132	-0.293	-0.043	-0.066	-0.663	-0.279	-0.349	-1.054	0.485	-2.544	0.302	-0.269	1.101	2.013	0.765	0.426	-0.449	-0.082	0.114	1.150	1.317	0.418	-0.822	-0.206	0.228	-0.022	-0.653	-0.009	0.439	0.015	-0.618	0.713	0.500	0.153	-0.016	0.706	1.176	1.475	0.452	0.105	-0.510	-0.229	-1.127	-0.795	-0.873	0.616	0.406	0.513	0.289	-0.855	0.061	1.265	0.173	-1.088	1.561	0.968	0.792	-1.226	-0.578	-0.490	0.851	0.647	-1.859	-0.581	0.712	1.695	-1.582	1.235	-0.102	-0.009	-1.475	1.414	-1.140	0.323	0.215	-0.389	-1.067	0.058	-0.013	-1.223	-0.039	-0.087	-1.565	-1.110	-0.008	0.101	1.361	1.404	0.538	-0.003	-1.403	-1.395	0.757	0.334	-0.828	-0.720	1.244	0.296	0.192	-1.450	0.721	-0.664	1.503	-1.245	1.442	-1.228	-0.531	-0.446	-0.043	0.713	0.456	-0.780	-0.632	0.538	1.369	0.436	0.565	-1.214	-0.063	0.331	-0.623	1.311	-0.151	-0.456	-0.152	0.251	-1.425	0.030	-0.926	-0.095	0.248	0.407	-1.333	0.767	0.690	0.626	0.798	-0.539	0.054	-0.959	-0.746	-0.703	0.365	0.029	-0.422	0.791	-0.713	0.236	0.238	-0.404	-1.135	-0.831	-0.044
KH001.005	-0.527	-0.271	3.007	0.388	0.482	-0.527	0.457	-0.231	-0.812	-0.582	0.686	-0.545	-1.336	-1.016	1.067	2.228	1.434	-0.375	0.606	-0.750	-1.422	-0.045	-0.598	0.025	-1.139	-0.146	0.692	-0.169	-0.614	-2.245	0.611	0.117	-0.324	0.852	-1.162	-0.095	-0.104	-0.410	-0.623	0.969	-0.170	-0.939	-1.031	0.263	1.938	-0.042	0.898	-0.422	-1.787	0.482	-0.757	-0.814	-0.813	0.439	-0.751	0.255	0.381	0.226	0.949	1.180	-1.580	-0.146	-0.460	0.263	0.291	0.159	-1.096	-0.763	0.650	0.086	1.307	-0.920	0.847	0.681	0.878	0.299	-0.645	-0.827	0.833	-2.006	-0.435	0.673	2.195	0.728	-1.793	-0.700	1.303	-0.592	-0.769	0.862	1.662	0.423	-0.664	-1.889	0.648	-0.155	0.264	-0.237	0.829	-0.730	0.660	-0.131	-0.710	-0.800	-0.541	-0.434	0.457	-0.574	-2.494	0.172	-0.942	-0.390	1.493	-0.259	-0.083	0.410	-1.094	0.787	0.884	-0.204	0.068	1.008	0.333	-0.680	2.349	0.425	0.020	0.492	0.361	0.700	0.820	0.675	-0.442	-1.702	0.889	1.387	1.239	0.599	0.561	0.358	0.167	-0.628	0.831	-0.517	-0.127	-0.287	0.102	-1.405	-1.679	0.107	-0.253	-0.419	0.336	-1.229	-0.551	0.735	1.331	0.328	-0.058	-0.197	-1.639	0.386	0.880	0.225	-1.630	0.358	0.446	0.284	-1.046	-0.691	0.083	-0.906	-0.437	-0.325	1.282	1.542	0.153	0.376	-0.510	-1.148	0.905	-0.270	-0.636	-0.141	-0.128	0.644	0.170	-1.284	-0.382	0.520	-0.289	3.829	-0.187	0.168	0.183	-0.098	0.550	-2.008	-0.509	-0.395	-0.191	0.374	0.041	-0.094	-2.310	-0.123	-0.536	0.166	-0.023	0.661	-0.013	-0.533	0.176	2.175	0.300	-0.807	0.113	0.094	0.731	-0.532	-0.293	-1.548	1.243	-0.229	1.359	-0.604	-1.014	0.142	-2.122	0.020	-0.886	0.778	-0.638	1.138	-0.875	0.521	0.412	0.985	0.590	-0.829	-0.082	0.722	-0.486	1.002	-3.415	0.723	0.768	0.002	-2.157	-0.343	-1.041	-2.013	-0.935	-1.093	0.254	-0.008	0.624	-0.116	0.132	-0.060	0.024	0.918	0.763	-1.419	-0.467	1.964	-0.538	0.136	-1.018	1.127	-0.295	0.028	-0.133	1.597	1.472	0.460	0.869	0.918	0.072	-1.056	0.287	-0.759	0.352	0.383	-1.449	-0.885	0.266	1.087	-0.617	-0.048	0.423	-0.268	-0.036	0.679	0.875	1.421	-0.082	-0.883	-2.173	-0.123	-0.307	0.484	0.159	0.846	-0.079	-1.463	0.012	-0.357	0.471	0.016	-0.727	-0.994	-2.039	1.226	-0.471	0.186	0.505	-0.051	-0.574	0.180	-0.367	0.163	0.643	0.688	0.375	-0.954	-1.001	-0.937	1.522	0.426	-0.331	-0.106	-0.759	-0.198	-0.567	-1.472	-2.009	-0.534	-0.470	-0.621	-0.087	-0.157	-0.196	-0.137	0.968	1.520	-0.725	-0.104	0.557	-0.194	0.835	0.420	0.894	0.328	0.887	0.213	-0.543	-0.855	0.366	0.655	-0.921	0.647	-0.234	2.379	-0.653	-1.121	-0.144	-0.365	-0.270	-0.595	0.411	-2.225	1.675	0.220	-0.737	0.603	-1.373	-1.985	-1.396	0.404	0.502	0.367	-0.366	0.770	-0.001	-0.781	-0.295	-0.382	0.297	-0.893	-0.779	-0.592	-1.583	1.492	0.229	-0.233	0.347	-1.393	-0.180	-0.732	-1.174	0.408	0.835	0.390	0.705	-0.054	-0.899	0.495	-0.216	-0.623	-1.188	0.758	-1.522	0.357	0.664	-1.302	-2.195	0.010	1.673	0.368	-1.437	0.451	-1.502	0.674	-0.349	-0.009	1.792	-0.042	0.853	0.036	-0.477	-0.045	0.060	-0.611	-1.194	-0.821	-0.866	-0.622	-1.164	0.356	0.749	0.356	-0.045	-0.234	-0.694	0.072	-0.244	0.224	0.992	1.789	-0.689	0.905	-1.180	1.324	-0.769	-0.487	-0.233	-0.273	-0.039	0.166	-0.093	-1.149	-0.808	-0.870	-0.754	0.643	0.842	-0.234	-1.198	0.268	-0.941	-0.371	0.818	-0.040	-0.642	-0.502	1.590	-1.087	0.843	1.574	-0.840	-1.324	0.167	0.078	0.718	-0.478	-0.073	0.708	-0.181	0.130	-1.637	-0.578	-0.428	-0.700	0.249	0.069	-0.014	-0.781	0.930	-0.292	-0.624	-0.785	0.034	-0.548	0.406	-0.355	-0.575	-0.669	-0.020	-0.269	0.064	-1.344	-0.364	-0.625	-0.793	0.115	-0.021	-0.633	-0.240	0.288	1.508	-0.239	0.008	-0.191	0.803	-0.004	-1.021	-0.245	0.884	1.189	0.097	0.163	0.487	-0.304	-1.215	-0.607	0.016	-1.040	-1.233	0.046	0.596	-1.267	1.343	-0.799	0.156	0.161	-0.618	0.514	0.845	-0.659	-0.400	-0.685	-0.029	1.181	0.822	1.382	0.307	-0.435	-1.653	-0.889	-0.283	-0.580	-2.623	-0.759	-0.128	-1.573	0.680	1.069	0.074	-0.022	0.382	0.267	1.092	0.809	0.966	0.410	0.418	-1.036	-0.854	1.805	0.432	0.260	-0.841	-1.287	0.518	-0.311	-0.595	-0.026	-0.313	-0.794	0.540	-0.598	-0.339	-0.028	-0.632	0.067	-0.832	-0.260	0.894	-0.258	0.437	-0.118	-0.240	0.563	-1.030	0.925	-0.895	-0.106	-0.540	0.017	-1.488	-0.092	0.308	-0.015	3.019	0.496	-0.302	-0.440	0.994	-0.088	-0.106	0.487	0.314	-0.691	-1.070	0.685	-0.588	-0.460	0.269	-0.107	0.259	-0.060	0.252	-1.985	0.950	1.245	-1.901	-0.190	0.143	0.133	-0.968	0.695	-0.555	-0.691	0.179	-1.090	-0.182	-0.237	-1.287	0.758	-0.172	-1.862	-1.096	-0.547	1.237	2.343	0.388	-1.036	1.102	0.761	1.635	0.989	0.905	-0.010	1.097	1.923	-0.636	-0.801	-0.216	-0.519	-0.782	-1.155	-1.020	-1.345	-0.075	0.910	0.300	-1.212	-0.514	-0.254	0.548	-0.048	0.472	-1.628	-1.300	0.010	0.131	0.704	-0.623	-0.749	-1.691	-0.305	0.877	0.281	0.828	-0.237	0.317	-0.727	-0.095	-1.275	0.735	0.902	0.973	-0.562	0.213	-0.774	-1.416	-0.613	1.527	-1.251	0.443	-1.150	-0.758	1.347	0.977	0.663	-0.117	0.391	-1.734	1.215	-0.295	0.634	-1.915	-1.224	0.650	-0.608	1.063	-0.015	1.211	0.462	0.063	0.717	-0.746	-1.098	-1.629	0.204	-0.009	0.734	-1.821	-0.875	0.005	0.627	-1.197	0.346	0.962	-0.038	0.300	-0.248	0.167	0.058	0.137	-1.074	0.652	0.637	-0.160	-0.458	0.946	-1.039	-0.215	0.411	0.090	0.283	-0.107	0.532	-1.186	-1.979	0.010	-0.987	-0.915	-1.403	-0.050	1.385	-1.329	0.513	0.401	-0.914	-0.658	-0.874	0.417	-2.228	0.060	-0.779	0.683	0.030	0.160	0.705	0.860	-0.470	-0.171	-1.036	-1.076	-0.256	-1.065	0.000	0.171	0.774	1.314	1.782	-0.481	0.834	-0.156	0.799	0.328	-0.369	-0.847	-1.059	-1.472	-0.632	-0.191	-0.686	-0.250	0.303	-1.167	-0.646	-0.332	-0.833	0.015	0.165	1.142	0.958	0.567	0.169	0.780	-1.538	-1.048	-0.829	-0.735	-0.908	-1.444	0.351	-1.002	-1.236	-1.149	-0.662	-0.763	0.421	-0.036	0.830	1.530	0.780	1.239	1.571	-0.360	-0.061	-0.664	-1.535	1.265	0.803	-0.876	0.584	0.261	-1.332	1.222	-0.841	-1.576	0.297	-0.467	-0.548	0.018	1.260	-2.216	-1.026	-0.113	1.146	-0.068	1.609	-0.622	0.049	-0.770	0.332	0.454	-0.840	-0.075	0.229	-1.485	0.712	0.450	-0.375	-0.562	0.326	0.634	1.028	0.322	-1.879	-0.079	-0.336	-0.077	0.446	0.078	0.255	1.074	-0.015	0.577	1.611	1.650	-1.926	0.043	0.480	0.159	-1.360	0.120	-0.159	-0.119	0.053	0.183	-0.157	-0.511	-0.946	-0.648	-1.781	1.585	-0.845	0.001	-0.193	-0.040	0.414	-0.996	-0.983	0.365	-0.566	0.424	1.087	1.059	-0.524	-1.591	-1.087	0.086	-1.786	0.964	-0.655	-1.427	0.112	-0.528	-0.136	-0.106	0.562	-0.818	0.671	0.516	0.915	0.311	-0.324	-1.517	0.054	-0.251	0.313	0.814	0.644	-1.344	-1.786	-1.545	1.146	0.556	-2.422	0.471	-0.929	0.451	0.798	-0.736	-0.351	0.225	-0.746	1.102	0.677	-1.580	0.117	0.338	0.058	0.242	-0.179	1.872	0.119	0.240	0.101	0.369	-1.296	0.436	-0.170	-1.317	-0.513	0.626	0.403	0.221	-0.218	-1.621	-0.448	0.024	-0.030	0.049	-0.218	-1.227	0.059	-1.127	-1.109	-1.461	2.513	0.089	-0.473	0.484	-1.495	-0.483	-0.097	-0.044	1.299	-1.677	-1.461	1.937	1.781	0.812	1.333	1.021	-0.614	-1.933	1.255	-0.897	-0.173	0.993	0.701	-0.561	1.207	-2.342	0.006	1.289	-1.459	-0.300	1.187	-0.868	-1.058	0.138	1.066	-0.651	-0.596	0.766	0.223	-0.509	0.076	-1.319	-0.531	0.295	-1.073	1.691	-1.274	0.896	0.616	0.236	0.071	0.128	-0.713	0.074	-0.210	-0.069	0.111	-0.905	1.335	0.453	0.809	0.998	0.599	-1.537	-1.644	2.108	-2.330	1.364	-0.619	0.599	0.034	-0.606	0.172	0.373	0.343	-0.676	-1.157	-1.060	0.486	-0.206	-0.228	0.684	-1.753	-0.205	-0.176	1.237	0.657	-0.372	-0.832	-0.622	0.302	0.883	0.120	-1.336	0.127	-1.541	1.175	-1.277	-0.031	1.041	-0.345	0.343	0.287	0.488	0.737	0.422	-1.620	1.757	-2.664	-0.077	0.019	-0.697	0.365	-0.121	-0.362	-0.377	-1.507	-0.508	0.844	0.357	0.062	0.606	-0.805	-0.046	-2.085	1.214	-0.873	-1.176	-1.195	1.031	1.358	-2.197	0.010	0.732	0.216	2.188	-0.736	0.071	0.335	-0.468	-0.947	-0.536	-2.570	0.952	1.879	0.267	-0.568	-0.209	-1.526	-0.752	-0.179	0.143	0.806	-0.585	0.374	0.460	1.953	0.363	-0.979	0.888	-1.986	0.125	0.614	-1.132	-0.971	-0.387	0.579	-2.107	0.648	-0.622	0.247	0.638	-0.206	-0.024	0.517	0.530	-0.003	-1.220	1.045	0.792	0.566	-0.100	-0.761	-0.712	-0.862	-0.792	0.148	0.711	0.220	-0.924	0.611	1.415	0.529	0.023	-2.240	-1.269	-0.419	-0.582	-2.702	-0.331	0.416	-1.276	1.882	-0.021	-0.501	-1.048	0.550	-0.166	-0.178	-0.118	-0.705	0.578	0.511	-0.981	-1.149	-1.817	-0.367	1.113	1.529	-1.253	-0.519	0.409	0.260	1.684	1.363	0.579	-0.964	-0.074	0.486	2.462	-0.990	0.563	-3.098	-1.605	-0.080	-1.776	1.856	-0.769	-1.384	0.886	-1.659	-0.004	0.496	0.213	0.092	0.469	-0.273	1.166	0.586	-0.877	0.859	-0.753	-0.018	0.533	-0.602	-1.912	0.583	0.981	0.209	-0.580	-1.761	-0.272	-1.214	-1.544	-0.709	-0.201	0.593	0.971	1.263	1.018	0.249	0.155	-0.099	-1.542	-1.284	0.630	0.239	-0.663	-2.002	-0.983	-0.650	-0.789	0.046	-0.354	1.214	0.021	-0.717	-0.808	-0.929	-0.500	0.203	0.422	0.384	0.935	0.150	-1.094	0.460	-0.564	-1.112	-1.169	-0.055	0.712	-0.398	2.267	-2.082	-1.789	-1.363	-1.824	0.672	1.260	-0.929	-0.349	0.095	-0.527	-1.740	-1.318	0.002	1.300	1.306	0.548	-0.678	0.694	-0.912	-0.743	-0.316	-0.707	-0.360	1.909	-0.334	-1.540	-0.810	-0.431	0.466	0.279	0.451	-0.190	1.230	0.735	-1.232	-1.324	-0.767	0.251	-1.221	-0.019	0.619	-0.894	-0.556	0.923	-0.619	1.029	0.870	0.855	-0.684	-0.779	0.623	-0.168	2.310	0.499	1.005	0.712	-1.516	-0.545	0.038	-1.963	1.230	-0.071	-0.582	0.163	0.841	-0.520	0.695	0.893	0.032	-0.637	0.798	0.561	-1.183	-0.835	1.014	-0.258	-1.969	1.076	-0.102	0.202	0.687	-0.015	1.154	0.133	0.019	0.830	-0.059	-0.485	-0.658	-0.610	0.575	0.415	-1.438	-0.287	1.211	-1.749	1.258	-1.296	0.013	1.113	-0.069	1.594	0.890	-1.145	-0.282	-0.189	-1.563	-1.761	2.039	0.373	1.843	-0.136	-1.278	-0.988	0.723	-1.652	-1.411	-0.098	-0.329	-0.307	-0.716	-0.265	0.327	-0.539	0.332	0.382	-0.110	0.640	-0.220	-0.340	-1.119	-1.436	1.240	0.649	0.100	0.151	0.206	0.281	0.460	0.075	-0.517	1.027	0.619	-0.368	-0.607	-0.849	0.647	-0.052	-1.196	0.172	0.202	0.184	-1.336	0.167	-0.052	0.088	0.846	1.420	-0.374	-1.051	2.323	0.159	-0.951	-1.117	-0.804	-1.449	0.888	0.090	-0.673	-0.878	0.306	-0.318	0.778	0.406	-1.433	1.812	-0.333	1.190	0.192	-0.258	-0.140	0.676	-1.051	-0.246	-0.515	0.220	-0.082	0.011	0.368	-0.935	0.170	-0.360	0.044	-0.445	1.588	0.887	-0.006	0.090	-0.948	0.538	-0.125	0.331	0.593	-0.543	0.063	0.903	-0.920	0.635	0.076	-1.900	-1.685	-0.253	-0.305	1.371	0.816	-0.555	-0.437	-0.355	-0.548	-1.054	-0.392	-0.918	0.152	0.810	-0.583	-0.797	-0.945	-0.060	-0.267	0.062	0.326	-0.123	-1.153	1.115	0.513	-0.399	-0.657	-0.333	0.746	0.866	-0.026	0.024	1.749	2.605	-0.262	0.425	1.161	-0.509	0.926	-1.149	-1.163	-0.762	0.999	-2.175	-0.431	0.712	0.316	-1.518	-0.443	-1.377	0.545	-1.121	0.350	0.493	0.448	-0.870	1.355	2.112	-0.389	-0.638	1.344	2.503	-0.435	-0.047	-0.699	-0.886	-0.719	0.150	-0.027	-0.549	-1.527	0.802	1.478	-0.195	0.500	-1.151	-0.717	-0.189	-0.379	-1.366	0.253	3.052	2.585	-1.327	-0.517	0.629	-0.078	0.379	-0.536	-1.285	0.614	0.716	-0.576	0.921	-1.314	0.710	-0.333	-1.882	0.059	0.910	0.873	-1.261	-3.173	-0.703	-0.189	-0.141	0.427	-1.002	-0.634	0.246	-0.517	0.184	-0.317	0.421	0.880	0.315	-0.034	-0.774	2.635	-0.371	-0.971	-1.057	0.707	0.568	-1.312	-0.822	-0.200	-0.631	0.396	-1.409	0.551	-1.138	-0.304	0.058	-1.641	1.322	0.672	-0.988	2.359	3.077	-0.312	-2.309	0.251	0.646	0.689	-0.158	-0.187	-0.089	-0.361	0.134	0.494	-0.727	-0.444	-0.879	0.441	0.182	-1.949	0.187	-0.067	0.416	-0.123	-0.347	-2.213	-0.057	0.455	0.532	-0.412	-2.606	0.839	-1.249	0.075	-0.124	0.526	-0.722	-0.129	-0.995	0.361	-0.771	-1.867	-0.710	-1.531	-0.222	-1.186	-0.637	0.124	-0.012	0.380	-1.128	-0.892	0.754	-0.481	0.841	-1.366	-0.338	-1.840	-1.127	0.077	-0.759	0.039	-0.384	0.347	1.062	-0.536	-0.091	0.182	-0.308	-0.080	0.016	-0.160	-1.975	0.407	-0.653	-0.148	0.890	-0.348	-0.337	0.334	-0.041	-0.587	-0.721	0.524	1.714	1.097	-1.212	0.214	1.039	-1.394	1.190	0.389	-0.710	-0.923	-0.335	0.603	1.381	-0.217	-1.147	-0.525	-0.405	-0.573	-0.140	-0.383	0.860	1.079	0.332	-0.185	0.320	0.050	-0.561	-0.021	1.654	-0.308	0.420	0.493	2.517	-1.355	-1.018	-0.177	-0.494	-1.504	-0.344	-0.019	2.184	-1.676	0.093	-1.323	0.607	0.253	-0.683	0.560	-0.795	-0.823	-0.630	-1.938	-2.829	-0.204	-0.141	0.807	0.660	-0.116	-0.332	-0.334	-1.639	0.167	-1.348	0.442	1.113	-0.237	-0.272	-0.227	-0.724	-0.263	0.877	-0.242	-1.154	-0.251	-0.272	-0.970	-1.138	0.569	-0.719	-2.758	1.237	-1.257	1.600	-0.666	-1.771	-0.735	-0.965	-2.254	0.502	1.314	0.729	-1.373	0.441	-0.407	-0.209	0.514	0.669	0.226	0.635	-0.131	-0.388	-0.672	0.290	-1.113	-1.496	-0.981	0.814	0.272	1.224	0.362	0.129	0.770	-0.574	0.228	-0.381	0.891	0.564	-1.015	-0.526	-0.097	0.678	1.042	-0.744	-1.359	-0.836	-0.104	-2.091	0.225	-1.316	-0.772	-0.854	-0.285	-1.099	0.044	-0.622	0.359	-0.591	-0.492	-0.081	0.989	-0.373	0.331	0.203	0.472	0.862	-0.921	0.344	-0.414	-0.977	0.113	0.908	0.872	-0.707	-0.457	0.172	-1.151	1.845	2.372	-1.125	0.671	-0.504	-0.306	-1.772	0.037	-0.785	-0.612	-0.233	-0.439	0.509	-0.084	-0.144	0.461	0.315	-0.397	0.749	0.913	1.342	-0.526	-0.474	1.071	-0.017	0.739	0.242	-1.001	-0.189	-0.827	0.340	0.444	0.956	-1.081	-0.112	-0.165	-1.044	-1.055	0.437	-0.097	-3.038	0.005	-1.612	-0.451	1.301	0.334	0.665	0.535	1.902	-0.891	-0.663	-0.608	-0.693	-0.493	0.332	-1.291	-0.069	-0.866	-0.472	-1.211	-1.749	2.008	-0.362	-1.312	0.845	-0.754	-0.135	0.169	0.540	0.428	-0.853	0.867	-0.491	-0.322	-0.206	0.823	1.357	0.447	0.381	1.054	-0.425	-0.723	-0.091	-1.720	1.253	0.800	-0.087	-1.206	1.196	0.503	-0.886	-1.598	-0.288	-0.511	-0.378	1.357	-0.516	-0.469	0.864	-1.252	0.313	0.508	-1.849	-0.661	0.268	-0.788	0.486	-0.295	1.176	0.510	-1.902	-0.274	-0.687	-0.412	-1.451	-1.013	3.244	-0.105	0.036	1.346	-0.084	2.496	-0.533	-0.341	0.245	-1.940	-0.428	-0.689	-0.770	-1.717	-0.557	-0.162	0.316	-0.364	0.844	-0.466	-0.092	0.209	-0.142	-1.265	0.032	0.211	0.613	-0.139	-0.458	0.282	0.200	1.207	1.545	3.429	-0.970	-0.691	-0.396	-0.261	-0.480	0.596	-1.761	0.366	0.230	1.257	-1.180	1.994	-0.332	-0.367	0.606	-0.317	-1.495	-1.350	2.479	-0.726	0.107	0.917	0.010	-1.674	-0.769	-0.016	-0.850	0.752	0.561	-1.365	-0.920	-0.407	0.139	-0.622	0.680	1.020	0.088	-1.072	-0.225	-0.810	0.904	-1.714	0.334	-1.075	1.702	-0.854	0.819	-0.342	0.992	-0.196	0.045	-1.071	-0.651	-0.586	-0.662	-1.189	-0.297	0.887	-0.485	1.039	-0.602	0.162	0.367	0.400	0.464	-0.112	0.983	-0.896	-0.125	0.820	-2.217	-0.368	0.188	-0.114	0.655	0.202	1.139	-0.565	0.819	-0.060	-1.031	1.170	-0.911	0.326	-1.122	0.721	-0.313	-0.563	1.469	0.455	0.983	0.063	-0.185	-0.069	-1.942	1.062	0.317	-0.008	-0.641	1.599	0.740	-0.024	-0.679	-0.035	-0.423	-0.657	-0.907	-1.799	0.407	0.075	-0.539	1.092	-0.759	-1.321	-0.910	-1.633	0.082	-0.988	-0.694	-1.566	1.444	1.412	-0.843	0.235	0.571	0.260	0.274	0.386	-1.222	0.017	0.747	-1.940	-1.711	2.027	-1.202	0.986	-0.807	-0.218	-0.197	-0.221	0.198	0.127	-0.188	-0.366	-1.399	0.658	0.027	0.553	-1.093	0.547	-0.018	0.095	0.330	-0.183	1.670	-0.060	0.025	-1.732	-0.091	1.382	1.719	-0.575	-1.324	-0.209	0.189	-0.985	0.739	-0.273	1.545	0.231	0.639	1.245	-0.853	1.448	-0.466	-0.459	-1.258	2.143	-0.215	1.725	0.114	1.118	-0.329	-1.335	-0.659	-0.035	-0.164	0.904	-0.062	-0.194	0.660	-0.558	-0.449	-1.900	-0.921	0.505	-0.100	-0.039	-0.592	0.602	-0.026	-0.960	-0.876	0.564	-0.234	-0.568	0.403	-0.258	-1.516	-0.675	-1.272	-0.555	0.540	-0.785	0.022	1.117	0.249	1.627	0.543	0.251	-1.499	0.561	0.270	-0.763	0.455	-1.145	-1.962	1.423	0.442	-0.227	-2.153	0.238	-0.245	-0.814	-0.028	-0.999	-0.639	-1.400	-0.541	-0.740	-0.957	0.153	-0.036	-0.288	0.053	-0.437	-0.010	-1.361	-0.787	-0.166	-0.434	-1.374	1.061	-0.131	0.517	2.421	1.041	-0.522	-0.540	0.417	0.014	0.549	-0.258	-2.595	0.414	0.275	-0.387	-0.056	0.286	0.197	-0.143	0.009	-0.565	0.489	0.827	0.457	0.926	-0.548	0.646	0.127	-2.100	0.922	2.252	-0.196	0.859	0.840	2.137	-1.180	-0.653	-0.077	-0.501	-0.737	1.802	0.665	-0.318	0.384	-0.196	-0.375	0.347	-1.314	0.900	0.304	-0.336	-3.322	0.561	-0.447	0.338	0.135	-0.037	-1.571	-0.192	-0.167	0.751	-0.383	-2.157	0.994	-0.836	0.694	0.164	-0.030	-1.129	0.183	0.273	-2.005	0.469	0.153	2.548	-0.705	1.601	-0.327	-0.997	0.104	1.099	-2.406	-0.883	0.500	0.222	-0.525	-0.182	0.492	0.165	0.036	-0.417	-0.211	-0.854	-0.961	-1.229	-3.482	0.508	-1.549	-0.112	-0.221	0.082	1.159	-0.988	0.254	-0.382	0.355	-0.157	1.120	-0.616	-1.136	0.108	-0.168	0.237	-1.072	0.032	0.175	-1.751	2.205	0.218	-0.778	-1.200	0.202	-2.206	-0.346	0.149	0.199	-0.227	-0.208	0.415	-1.557	0.365	-1.443	0.621	0.243	0.379	-0.374	-0.614	-0.334	-0.177	0.658	0.542	0.913	-0.170	0.124	-1.407	-0.666	-0.232	0.461	-0.905	-0.862	-1.237	-0.696	-0.417	-0.054	-0.897	0.530	-0.071	1.434	-0.423	0.275	0.358	0.137	-0.356	-0.692	0.499	0.286	-0.910	-0.447	0.315	0.719	-1.792	-1.247	-1.372	0.439	-0.601	-1.078	-2.636	-1.136	1.459	0.504	0.149	0.585	0.876	0.124	0.183	-0.389	-1.703	-0.428	-0.002	0.882	0.692	0.186	-0.724	-2.192	-0.708	-1.233	-3.208	-1.738	-1.748	0.035	1.050	-1.949	0.432	-0.794	0.110	-0.855	0.432	0.918	0.796	-0.700	-0.055	-0.227	-0.882	0.781	-0.579	0.584	-1.589	-0.240	0.053	0.081	-1.482	0.325	-0.499	-0.467	0.288	0.744	-0.182	-0.956	-0.232	-1.015	-0.927	-0.464	0.106	0.771	-1.838	-0.803	-1.102	-0.848	1.286	0.027	0.489	-0.390	0.131	-1.700	0.038	-0.794	0.025	2.643	0.076	0.826	-1.538	0.000	0.723	-0.613	0.231	-0.852	-0.992	3.726	-0.275	0.752	-0.644	0.892	0.360	-0.917	-2.335	-0.327	-0.711	0.945	-2.538	-1.490	-0.161	-0.584	-0.349	-0.114	-0.548	-0.753	-1.907	-1.221	-0.930	-0.762	-0.470	-1.516	-0.697	-0.602	1.000	-1.118	-1.850	1.369	0.203	-0.188	-1.171	-0.234	-0.148	0.063	1.443	0.998	-0.442	0.649	1.510	0.151	0.917	1.864	-1.538	1.437	-0.854	0.541	-1.385	-0.357	0.265	0.727	-0.863	-0.512	1.014	-0.698	-0.440	-0.014	-0.821	0.350	-1.546	-1.375	-0.825	-0.230	-0.070	-0.614	-0.348	1.891	0.852	-1.549	-0.253	-2.137	-0.268	-0.396	-1.603	0.804	-0.112	0.728	0.008	0.638	0.373	0.358	-1.507	-0.730	1.885	1.270	0.237	0.517	0.732	-0.059	-0.734	0.048	1.053	-0.601	0.566	1.098	-0.160	-0.246	-0.118	-0.800	0.991	0.248	-1.268	-0.122	-1.908	-0.731	-1.866	-0.860	0.968	0.162	0.088	0.256	-0.668	1.162	1.019	-0.557	-0.718	-0.594	0.484	-1.029	0.088	1.888	-0.950	-1.431	-0.596	-0.733	0.015	0.566	-0.206	1.433	-0.764	0.551	0.209	-1.087	-0.519	-0.778	2.269	-0.835	-0.398	1.058	0.175	0.735	-0.663	0.398	-1.262	-1.608	-0.566	-2.090	-0.018	0.312	0.869	-0.723	-1.316	-0.488	-0.400	-0.456	0.332	0.789	-0.275	0.227	0.788	0.429	1.118	-0.535	-0.820	0.895	0.146	-0.814	-1.677	0.106	0.677	-3.007	0.208	-2.010	-1.077	-0.663	0.696	0.468	-0.952	1.848	-0.056	-0.769	-0.356	-0.122	-1.528	-0.094	-0.751	-1.101	-0.262	0.706	1.813	-0.044	-0.622	-0.693	1.697	0.357	0.827	2.339	-1.315	-1.356	1.349	0.296	-1.039	0.388	0.497	-0.593	1.476	1.077	-1.198	0.079	-0.205	-0.242	-0.837	0.608	-1.323	2.434	0.154	-0.013	-0.162	-0.950	-0.022	2.263	1.666	-1.143	-0.059	1.327	-0.773	0.198	0.162	0.244	0.018	-0.654	-0.217	-1.164	1.032	-0.435	-1.228	1.972	-0.029	-0.592	-0.858	-1.200	0.634	1.003	0.083	0.724	-0.512	-0.319	0.167	0.661	-0.703	-0.893	0.215	-0.211	-0.675	1.610	-1.814	0.952	-0.531	0.278	-1.712	0.505	-0.285	-0.153	0.578	1.263	0.220	-0.216	-0.998	-0.236	0.435	0.931	1.868	-0.362	-0.092	-0.080	0.972	0.600	-0.320	0.246	-0.104	1.033	-0.524	0.243	-0.569	-1.120	-0.771	-0.312	0.028	-1.195	0.498	-0.379	-0.093	0.117	0.164	0.322	-0.308	0.665	-0.626	1.411	1.506	-0.602	-0.391	-0.587	0.535	-1.433	-0.259	-0.652	1.378	0.215	-0.601	-1.396	1.213	-1.103	-0.855	-0.860	0.204	0.341	-2.081	-0.983	0.044	-0.537	-0.763	0.526	-0.667	-0.264	-1.526	-0.924	-0.762	1.009	0.141	0.380	-0.740	-0.582	1.021	-0.450	-1.508	-1.319	0.028	-1.013	1.447	0.526	-0.624	-0.110	3.075	-2.693	0.962	-1.301	-0.693	-0.062	1.846	0.168	-0.591	-0.820	0.639	0.572	-0.433	-0.626	0.213	-0.469	1.213	-0.243	-0.660	0.741	0.566	-1.006	-0.336	-1.293	2.097	-1.061	-0.570	0.985	-1.064	0.309	0.412	1.061	-0.790	2.146	-0.194	0.097	-0.032	0.163	-0.809	-0.244	-0.103	-0.360	-0.849	1.715	0.387	-0.298	-1.146	-0.333	-0.386	0.193	-1.729	-0.963	-0.112	0.299	-3.395	-0.584	-0.205	-0.430	0.758	-0.296	-0.735	-1.034	-0.424	0.475	-0.883	-0.969	-1.092	-1.138	-0.773	1.263	-1.111	-1.335	1.171	-0.861	-0.299	-1.879	-1.688	-0.112	0.734	0.700	0.687	1.681	0.865	-1.491	0.613	-0.303	0.921	1.122	-0.313	-1.471	0.363	1.000	-1.227	-0.271	-1.095	0.108	0.191	1.081	2.300	0.060	1.079	-1.950	0.667	0.960	-0.395	0.665	-0.756	-0.321	0.123	-0.020	0.633	-0.242	-0.703	0.920	3.433	-0.180	0.548	0.066	-0.048	0.121	-1.015	-0.628	0.649	0.033	-0.032	0.335	-1.316	0.722	1.064	-1.065	-0.482	-0.162	-0.257	-0.478	-0.603	0.427	-1.246	-0.698	-0.123	-0.870	-0.534	1.156	-0.934	0.678	0.129	0.063	1.099	-1.412	-1.008	-1.950	1.089	-0.475	-1.708	0.500	1.141	1.555	-0.193	0.462	-0.980	0.289	1.501	-1.416	-0.908	1.204	0.410	-1.635	-0.456	-0.983	0.421	-1.051	-0.210	-1.769	-1.046	-1.312	-0.501	-1.989	0.396	-0.268	-1.268	1.109	-0.869	0.766	1.271	0.256	-0.543	-0.177	0.076	0.230	0.076	-0.232	1.787	-1.209	-1.170	-0.199	-0.083	-1.111	-0.964	-1.068	-1.856	-0.082	0.470	1.422	0.081	-0.077	-0.570	0.303	0.342	0.966	0.924	-0.124	0.325	0.890	-1.397	-1.663	0.759	-0.891	0.158	0.423	0.114	-1.008	0.121	0.035	-1.306	-0.438	-1.003	0.749	0.730	-0.834	0.191	0.457	0.778	-0.750	-0.718	-0.284	0.605	0.427	-0.898	-0.525	-0.838	-0.009	-1.311	-0.564	0.450	-0.927	0.571	-0.691	0.768	-0.287	0.757	1.135	-1.621	0.876	0.680	0.036	-0.553	1.120	0.468	-0.527	-0.644	-0.497	-0.378	-2.648	0.364	0.173	1.512	-1.468	-0.395	0.533	1.490	0.930	0.958	-1.069	-0.737	-0.157	0.397	-1.572	-1.548	-0.093	0.713	0.790	-0.169	0.327	-0.791	-1.694	-0.199	0.390	-0.924	-1.386	-0.060	1.756	0.762	-0.656	-0.113	-0.512	0.067	0.148	0.361	-1.039	-0.057	0.242	0.069	-0.033	-0.250	-0.119	0.437	-1.373	-0.835	-0.686	-0.346	0.360	0.054	0.809	0.335	-0.120	0.559	-0.179	-0.241	0.809	-2.711	1.029	-0.278	-2.284	0.723	-1.492	0.994	-0.270	0.277	1.123	0.984	-0.167	0.558	-1.333	-0.863	0.463	-1.187	-0.245	0.761	-0.833	-0.302	-0.202	0.149	-1.107	-0.129	-0.042	-0.391	0.086	-0.834	1.363	0.216	2.576	-0.643	-1.111	-1.209	-0.625	-0.667	-0.928	0.350	-1.498	-0.937	-1.219	-1.020	1.486	-0.086	-0.902	-1.645	-0.392	0.207	-0.224	-0.254	-1.656	-0.948	0.782	0.390	-1.709	-1.878	-0.569	0.429	-1.299	0.172	0.851	-0.642	1.466	-0.547	1.144	-0.079	-0.592	2.364	0.077	-0.378	0.100	1.062	0.180	0.676	0.747	0.938	-0.461	-0.706	-0.685	-0.572	-0.503	0.607	-0.365	-0.204	-2.093	-0.357	0.903	1.028	-1.044	-0.485	1.382	0.425	-0.075	-0.639	0.213	0.613	-0.001	0.423	-0.003	-0.213	-1.297	-0.113	1.196	-0.144	-0.395	0.334	-0.313	-0.534	0.218	-1.221	0.671	-1.134	-1.711	0.364	1.267	0.245	1.910	-0.513	1.086	-0.203	-1.053	0.701	-0.489	-1.199	0.706	0.458	-1.163	0.737	1.325	-0.127	-0.942	1.003	-0.379	1.030	-0.326	-0.209	1.433	1.916	0.490	1.400	0.201	-0.994	0.951	-0.787	0.542	1.310	2.619	-2.232	0.472	1.000	2.585	-0.755	-0.365	0.905	-1.902	0.680	-0.658	0.563	-1.050	0.005	1.056	-1.563	0.768	-0.906	-1.863	-0.180	0.620	-0.337	0.303	-0.972	1.414	-2.306	-0.709	0.317	0.382	0.449	0.276	-0.818	0.543	-0.769	-0.029	0.231	-0.062	-1.140	2.756	0.369	0.653	0.897	0.614	-0.563	-0.282	0.743	-0.519	-1.632	-0.192	-0.970	1.461	0.012	0.018	0.723	0.677	-0.768	0.368	-1.178	-1.381	0.521	1.293	0.304	-1.165	1.201	0.851	-0.464	0.059	0.064	0.114	-0.574	-0.173	0.661	-1.091	-1.460	-0.307	0.665	-0.686	0.620	-3.187	-0.929	-0.047	-0.146	-1.083	-0.027	1.033	-1.043	1.153	-0.325	0.943	-0.817	1.038	-0.346	0.332	0.550	-0.256	1.581	-1.821	0.819	-1.236	0.083	-0.412	-0.754	-0.207	-1.214	-0.162	0.751	0.448	1.586	-0.030	1.237	0.368	0.938	-0.748	0.351	0.017	0.566	0.882	1.262	0.009	0.992	-1.093	-1.256	-0.746	-1.055	-0.229	-0.785	0.480	-1.624	0.135	0.636	0.187	-2.899	-0.312	-1.987	1.000	-0.259	0.569	0.146	0.430	-0.368	0.508	0.261	-0.461	-0.022	-0.881	0.398	-0.190	-1.506	-0.568	0.629	0.004	-0.748	-0.734	-0.277	1.533	1.774	-0.800	-0.239	0.191	-2.562	-0.240	-1.571	0.658	-0.522	-1.294	0.493	1.041	0.616	0.712	0.600	-0.538	0.590	0.743	0.603	-0.984	-1.686	0.041	-0.106	-0.183	-0.779	0.334	-0.431	0.974	-0.308	0.555	-0.827	-0.935	-0.344	0.455	1.667	0.207	-0.754	-0.970	0.378	0.839	-1.833	-0.933	1.305	-0.212	-0.349	-1.210	0.411	0.590	-0.502	-0.118	-0.491	-1.629	-0.075	0.659	0.174	-0.972	0.065	-1.248	0.031	0.117	-0.692	-0.206	0.847	0.255	0.228	-1.542	0.332	-0.136	-0.116	-1.565	1.313	0.000	-0.489	0.266	1.091	-0.394	-0.452	0.402	-1.064	-1.132	1.374	0.154	0.784	-0.280	-0.743	0.267	-0.804	0.094	0.624	-0.765	-0.141	0.613	-0.027	-0.332	-2.263	-0.575	-1.089	0.750	0.213	0.703	-0.452	0.643	0.235	0.730	0.128	0.209	-0.218	0.480	-0.926	0.018	0.171	-0.371	0.775	0.250	-0.204	-0.313	0.629	-0.838	-0.038	0.904	0.415	0.286	-0.003	-2.250	0.038	0.542	-0.759	-0.904	-0.465	0.399	-0.587	0.365	-2.737	-0.623	-0.101	-0.990	-0.742	0.108	1.189	-1.503	-0.946	-1.368	0.413	0.634	-0.101	0.206	0.205	0.200	-0.839	0.523	-1.271	0.358	-1.892	-0.230	-0.139	0.618	-1.507	0.955	0.933	0.402	1.228	-0.535	-1.278	0.452	-0.508	1.247	-0.637	1.728	0.420	0.799	0.806	0.098	-1.592	-1.076	-2.421	-0.955	0.754	0.372	0.008	-0.346	0.483	-0.085	0.811	-1.213	0.150	-0.541	-0.316	0.783	0.536	0.113	-1.374	0.540	-0.136	-0.778	1.368	-0.372	-0.504	0.930	0.154	-0.192	0.687	0.335	1.380	0.720	0.534	-0.756	-0.296	-1.249	0.472	0.176	0.952	-0.525	0.630	0.035	-0.034	-1.654	0.245	-1.769	0.953	0.662	0.132	0.136	-1.418	0.376	0.133	0.181	0.549	-0.292	-2.038	1.806	-0.912	-0.654	-0.528	0.920	0.754	0.875	-1.124	-0.102	0.166	1.075	-0.190	-0.904	0.142	-0.723	1.703	0.575	0.000	-0.917	0.150	0.044	0.189	0.804	-1.967	-1.371	-0.713	-2.128	0.881	0.997	-0.731	-0.334	-0.325	-0.635	0.720	-0.216	1.081	0.057	-1.124	0.204	0.073	-1.767	0.835	0.181	-0.139	-0.157	0.647	0.598	-0.456	-0.100	-0.592	0.558	-0.113	-0.417	-0.590	-1.829	-0.415	-0.165	0.439	1.001	0.144	2.454	0.371	-0.808	0.024	0.180	-0.029	0.476	0.976	0.378	0.822	-1.954	-0.846	0.995	0.010	-0.097	0.171	0.587	-0.566	0.028	-0.517	-0.579	-1.268	-0.779	-1.535	1.032	0.061	-0.014	-0.536	-0.111	-0.820	-0.851	-0.909	-0.782	0.934	-1.152	0.173	0.977	-0.028	-1.027	0.010	1.190	2.872	0.517	1.127	-1.157	-0.377	-1.135	-0.588	0.057	1.315	-1.184	-0.769	0.457	-1.141	-1.705	-3.419	0.359	1.028	-0.450	0.792	0.784	-2.319	0.095	1.576	2.766	-0.349	0.186	-1.577	-0.285	-0.863	-0.184	1.683	-0.784	1.111	-0.152	1.231	1.775	-0.871	0.145	-0.563	0.448	0.287	-0.302	0.078	-3.730	0.830	0.289	0.420	0.501	0.667	0.932	1.481	0.251	-0.131	-0.582	1.493	-0.029	0.129	0.217	-0.506	-1.340	-0.650	0.005	-1.198	1.145	0.154	-0.917	-0.534	-1.626	-0.615	-0.889	0.741	-0.300	0.723	-0.591	0.029	-0.267	-0.714	1.961	0.237	-0.498	-1.185	0.187	0.622	0.203	0.000	0.059	-0.620	-1.207	-0.355	-0.588	-0.960	0.943	-1.198	-1.029	1.504	-0.056	0.651	-0.017	-1.302	1.278	-0.450	0.549	-0.226	1.116	0.939	-0.376	-1.475	0.720	-0.540	-0.801	-0.890	-1.007	-1.148	0.353	-0.545	-1.332	-1.115	-0.181	-1.027	-0.723	-0.875	-1.048	-0.443	-0.817	-0.353	-0.668	-1.427	-1.172	-1.818	-0.473	-0.144	0.432	0.546	-0.220	0.700	1.993	-1.387	-0.033	0.282	0.526	-0.615	0.451	0.321	-0.130	0.340	-0.437	-2.109	-0.543	-0.350	0.498	0.550	-1.487	-0.120	1.105	0.740	1.427	1.645	-0.929	0.798	0.030	0.788	-0.832	0.026	-1.160	0.675	0.297	-0.091	1.938	-0.446	-0.765	-0.749	1.305	0.459	-0.535	0.771	-0.456	1.392	-0.511	-0.639	-1.823	0.298	1.046	-0.744	-0.106	0.849	0.200	0.542	0.749	1.732	1.781	-1.711	0.108	-0.871	1.604	-0.196	0.777	0.078	-0.139	-0.336	-0.914	0.145	0.036	-1.057	-1.049	-0.261	-0.120	0.169	-0.037	-0.057	-0.100	-0.653	1.075	-0.703	-0.385	0.390	-0.362	-0.191	-0.970	-0.051	-1.604	-1.589	-1.535	0.400	0.812	0.882	0.930	-1.096	0.566	0.785	-0.497	0.959	-0.982	-0.692	0.960	-1.798	-0.468	0.488	-0.246	-1.347	-1.012	-2.393	-0.403	0.383	-0.501	0.701	-0.416	-1.673	1.035	-0.585	1.469	-0.295	-0.174	0.260	-1.004	-0.005	-0.576	-0.229	0.489	-0.115	-0.445	0.136	-0.551	0.333	0.734	-1.768	-0.985	0.391	0.748	-0.351	-0.457	1.085	0.128	0.292	0.705	0.490	0.425	-0.382	0.251	-1.144	-0.524	0.981	-0.032	0.143	-0.402	-0.878	-0.602	-0.359	-0.122	2.109	-0.677	-1.902	0.530	0.266	0.699	-1.246	-0.575	0.154	1.476	-0.980	0.843	0.283	-0.227	0.680	0.121	0.351	-0.464	-0.659	-1.240	0.116	1.045	0.552	-0.460	0.232	-1.922	1.379	0.310	1.638	-0.812	0.822	-1.441	-0.419	-0.155	-0.331	0.639	-0.316	0.209	0.765	-0.141	-1.370	1.204	0.480	0.933	0.343	-0.396	-1.240	-0.372	0.297	1.257	1.239	0.569	-0.001	-0.378	0.415	-0.735	1.086	-0.623	-0.080	-0.054	1.305	1.207	0.245	-0.212	-0.400	-0.622	0.210	-0.762	-2.254	0.381	-0.437	1.099	0.268	-0.281	0.232	-0.522	-0.196	-0.519	-0.105	-0.499	0.356	-0.327	-1.380	0.034	-1.430	0.987	-1.765	-0.801	-1.232	0.284	-0.364	-0.777	0.453	-1.183	-0.547	0.481	-0.962	-1.202	1.174	1.808	-0.143	-1.084	0.386	1.399	0.571	0.122	-1.629	-1.281	-0.437	0.939	1.601	0.161	-1.035	0.757	-0.739	0.389	-1.489	0.313	-0.217	-0.112	-1.927	-1.566	-2.087	-1.713	-0.711	-0.349	1.057	0.247	-1.343	1.767	0.716	-0.681	-0.366	-1.152	-0.085	1.052	0.398	0.960	-0.965	-0.104	0.036	-0.475	-0.214	-0.008	0.838	-1.054	-0.070	-0.598	0.935	1.975	0.446	-1.491	0.266	-0.068	0.683	-0.456	1.811	-0.846	0.225	-1.033	-1.824	-0.316	0.064	0.076	0.850	-0.429	-1.121	0.593	0.571	-0.885	-0.201	-1.517	-0.665	0.401	-1.274	1.631	0.681	0.142	-0.177	1.342	0.951	-0.606	-0.369	0.056	0.327	0.327	1.391	-0.623	-0.007	1.059	0.630	-0.272	-0.999	-1.507	-0.338	-1.365	1.249	0.222	1.380	0.386	0.849	-0.433	0.260	-1.759	0.351	-0.150	0.764	0.839	0.688	0.674	1.332	0.054	-2.071	-0.482	0.514	1.186	-0.275	-1.010	-2.216	-0.493	-0.222	-0.987	0.615	0.190	0.666	-0.484	0.491	0.611	-0.559	-1.667	-0.211	1.044	0.102	-1.045	-0.948	-0.264	-1.344	0.024	-0.536	2.811	-0.640	-0.062	2.359	-1.148	-0.296	-1.105	0.458	-0.592	-0.754	0.486	0.256	-0.899	0.015	-0.448	-0.184	0.407	-0.036	-1.071	0.845	-0.527	-0.323	-0.952	0.796	-1.063	0.208	0.443	0.779	-0.595	0.270	-0.683	0.210	-0.958	-0.079	0.571	0.879	0.699	0.539	0.960	-0.581	0.509	0.809	1.365	-0.289	-0.535	0.681	-0.788	-0.922	-0.136	-2.920	0.329	0.644	0.149	-0.604	-0.003	-0.443	-1.013	-0.047	-0.477	-2.090	-0.707	-0.397	0.894	-0.289	-1.258	-0.234	-1.315	-0.901	-0.552	0.152	0.842	-0.699	0.341	-0.555	2.360	-0.205	-1.404	0.209	-0.771	0.474	0.484	1.719	-0.144	-0.776	-1.884	0.118	-2.875	1.491	0.579	-0.938	-1.277	0.089	0.505	-0.441	0.170	-0.324	-0.794	0.949	-0.491	-0.233	0.063	-1.166	0.010	-0.843	1.909	0.164	0.628	0.186	0.125	0.026	-0.352	0.598	0.035	-1.208	-0.945	0.196	2.040	-0.987	-0.541	1.547	1.049	0.906	0.780	1.307	-0.883	-0.201	-1.102	-0.974	1.174	-0.719	0.323	0.177	-0.293	1.162	1.035	1.298	0.411	-1.121	-0.760	0.899	-0.390	0.135	-0.060	-0.249	0.031	-0.125	-0.612	-0.013	0.796	0.535	0.298	0.146	-0.992	-0.073	0.160	2.046	0.298	-0.825	0.507	0.028	-0.610	-0.375	0.649	0.265	0.153	0.930	0.824	1.801	0.714	-1.331	-0.439	-0.356	1.616	-0.639	-1.352	0.831	-0.107	0.965	-0.167	-0.205	-0.539	-0.732	-2.177	-0.754	-0.590	-0.733	0.244	-0.244	0.374	0.279	1.122	-0.558	-0.420	-0.931	-0.710	-0.437	-0.130	-0.269	-0.709	-0.583	-0.404	0.610	1.196	-0.468	-1.493	-0.083	0.013	0.277	0.845	-0.865	0.957	0.564	-0.443	-0.159	0.511	-0.573	0.750	-2.643	0.815	-0.107	-0.986	0.018	-0.398	-1.105	0.549	0.606	-0.953	-0.145	1.581	0.192	0.317	-1.159	-0.087	0.462	-0.446	-1.475	-0.196	-2.237	1.584	0.488	-0.935	0.057	-0.295	0.260	0.292	0.604	0.407	0.167	-1.221	-0.107	-0.308	-2.031	-0.958	-0.625	-0.646	0.830	0.387	0.485	0.266	1.355	0.336	-0.008	0.782	0.947	-0.304	0.402	0.550	0.209	0.972	0.464	-0.464	0.312	0.764	-0.954	0.624	1.067	0.378	1.484	-0.697	-0.023	0.025	0.420	-1.987	0.220	0.520	1.310	-0.655	-0.741	-0.312	-0.250	-1.236	0.167	-0.044	0.456	1.156	-0.133	-0.274	2.205	1.204	-0.456	-0.254	-1.255	0.955	-0.784	-0.159	0.030	-0.712	0.464	-0.009	-0.084	0.102	-1.538	-1.039	1.731	0.528	-0.773	-0.881	1.205	-0.494	-0.382	0.379	-0.759	1.501	-1.537	-1.873	1.697	-0.140	-0.413	-0.655	-0.271	-0.069	0.003	-0.608	-0.021	0.091	1.010	0.136	0.548	-1.414	1.182	-1.532	1.089	-0.044	-0.916	0.449	-1.313	-1.052	0.498	-0.682	-0.550	2.284	1.174	0.526	-1.614	0.125	-0.228	0.006	2.506	-1.004	0.079	-0.858	-0.477	-0.112	0.966	0.417	2.061	1.402	-0.996	0.032	0.129	2.500	0.181	1.965	0.539	-0.750	-0.045	1.003	0.177	-0.462	-0.049	-0.103	-0.532	-0.140	0.330	-0.055	-0.309	1.270	-0.760	0.955	-0.703	0.321	-0.960	0.760	1.070	-0.388	0.696	0.024	0.184	-0.470	-0.189	0.944	1.161	0.133	-0.147	0.100	1.495	-1.177	0.193	1.160	0.360	-0.775	-0.318	-0.746	-0.434	-0.077	0.137	1.865	-0.920	0.174	-0.975	-0.991	-1.257	-1.042	0.048	0.237	0.496	-1.375	0.487	0.621	1.602	1.497	-1.261	-0.720	0.867	0.865	-0.116	-0.285	0.109	0.164	-0.104	-0.978	-0.222	3.483	0.584	0.129	0.034	-1.182	-0.144	0.546	-0.704	1.614	0.940	-0.294	1.354	0.256	-0.980	1.228	0.992	0.510	0.648	-1.286	1.261	0.129	-1.608	-0.076	0.076	-0.813	0.402	0.417	-0.126	0.366	0.733	-0.812	-1.892	0.755	-0.448	1.186	0.795	0.942	-0.929	-2.722	0.501	-0.696	-1.195	0.198	-1.300	1.056	1.736	1.373	-0.758	1.484	0.645	-1.015	-1.445	1.113	1.069	-0.622	1.237	0.058	-1.286	-1.103	-1.275	-0.514	-1.167	-0.393	-0.564	1.000	0.576	-0.324	0.530	-1.974	0.468	-0.573	0.978	-0.798	-0.969	0.547	-2.168	2.031	0.597	0.488	-1.920	-2.250	0.242	1.046	0.464	-0.114	-0.191	-0.023	1.133	-0.295	0.303	0.126	0.190	-0.029	0.164	-1.366	0.358	-0.224	0.051	-1.114	0.665	-0.460	0.915	-0.112	-1.113	-0.484	-0.672	-1.307	0.565	-2.515	-0.059	-0.016	0.881	1.730	0.330	-0.782	0.357	-0.349	-0.780	1.320	1.056	0.675	-0.950	0.097	-0.250	-0.350	-0.352	-0.452	0.932	-0.113	-0.149	0.106	1.232	0.013	-0.703	0.459	1.372	0.101	0.596	0.900	1.505	0.067	-0.819	-2.307	-1.023	-0.098	0.321	-0.268	0.704	-0.548	1.117	0.410	0.209	-0.611	0.990	0.420	0.711	-0.951	0.173	-0.548	0.597	1.028	-1.940	-0.686	0.473	0.542	-1.643	-0.063	-0.888	-0.405	-0.228	1.136	-1.117	0.186	-1.172	-0.573	-1.044	-0.108	-0.627	-1.432	0.211	-0.554	-0.938	-3.304	0.178	-0.719	0.500	1.208	0.663	-0.182	-1.647	-1.064	0.095	-0.208	0.386	-0.722	0.887	0.868	0.430	-1.602	0.832	-0.706	0.991	-1.052	0.919	-0.938	0.567	-2.424	-0.146	-0.019	-0.859	-0.630	-2.852	0.492	0.996	-0.839	0.369	-0.719	-0.088	0.629	-2.263	1.287	-0.511	-0.027	0.664	-0.012	-1.545	0.475	-0.988	-0.780	0.884	-0.022	-1.299	0.537	0.807	0.382	0.707	-0.546	0.190	-0.880	-1.091	-0.378	0.163	-0.408	0.477	1.419	-0.400	0.151	0.215	-0.548	-0.277	-0.864	0.720
KH001.006	0.499	0.990	1.725	-0.478	0.968	-0.596	0.172	0.345	0.749	-0.894	0.859	0.057	-1.484	0.387	0.708	1.466	0.264	-0.687	0.191	-1.105	-0.147	0.208	-1.037	0.016	0.242	0.414	0.913	0.573	-1.032	-0.293	-0.068	-0.106	0.129	0.691	-2.172	0.130	0.948	-0.916	-0.595	0.407	0.319	-0.339	-1.457	0.098	1.416	0.285	1.084	0.887	-1.414	0.918	-1.483	-0.793	-0.379	0.447	-0.290	0.514	0.082	0.224	0.498	0.695	-1.094	0.089	-0.008	2.086	1.225	-0.119	-0.694	-0.087	0.223	0.401	0.947	-0.902	0.821	1.118	1.103	0.670	-0.660	0.133	1.433	-3.213	-0.271	0.937	-0.505	0.378	0.892	-1.078	1.293	0.190	-0.216	0.005	1.597	0.661	-1.240	-1.758	0.541	0.221	1.147	0.458	1.543	0.018	0.545	-0.677	-0.685	-1.635	1.227	-0.274	-0.006	-1.118	-2.733	1.045	-0.720	-0.625	0.197	0.078	0.437	0.167	-2.129	0.851	2.190	0.473	0.915	1.089	0.326	-1.431	1.084	0.120	0.154	-0.001	1.363	1.187	1.043	-0.817	-0.786	-2.143	0.212	1.110	1.502	0.968	1.311	0.502	0.449	0.461	-0.259	-0.145	0.709	-0.388	0.402	-0.925	0.911	0.493	0.132	-1.040	-0.890	-1.570	-0.016	0.121	0.378	0.603	0.058	0.125	-1.249	-0.110	1.238	-0.313	-0.561	0.980	0.737	0.569	-1.804	0.065	-0.042	-1.534	0.396	-0.342	1.379	1.872	0.440	0.884	-0.601	-0.209	1.344	-0.709	0.738	-0.461	1.425	0.873	-0.370	-2.282	0.300	1.103	0.033	0.608	0.694	1.754	-0.938	-0.085	-0.500	-1.212	-0.027	-0.952	0.015	0.769	-0.922	0.122	-3.152	0.159	-0.887	0.125	0.551	1.623	-1.832	-0.116	-0.354	0.260	0.337	-1.356	0.483	0.766	0.562	-1.196	1.012	-1.839	0.781	0.937	0.587	-0.812	-0.672	0.961	-1.495	0.041	-0.979	-0.396	-1.264	1.312	-2.266	1.489	0.520	1.168	-0.674	-1.015	0.381	1.392	-0.539	0.855	0.399	0.792	1.629	0.473	-2.520	-1.914	-2.004	0.066	-1.622	0.454	0.944	0.389	0.759	-0.144	0.388	0.075	0.267	0.647	1.402	-2.726	-1.172	0.870	-0.411	-0.551	-1.442	0.191	0.188	0.509	-0.295	0.606	1.762	0.191	1.252	0.444	0.456	0.751	0.220	-1.107	0.914	0.695	-1.139	-0.525	0.355	1.151	-0.499	0.491	0.123	-0.773	0.668	1.602	1.343	0.750	-0.399	-1.048	-3.101	0.394	-1.486	0.953	-0.631	0.840	0.531	-2.711	0.602	0.316	0.999	0.758	-1.304	-1.355	-1.792	1.260	-0.396	-0.506	0.123	0.130	-0.989	0.065	-0.611	0.563	0.763	0.927	-0.264	-1.807	-2.043	-1.391	1.729	0.640	-0.159	0.128	-1.782	-0.308	1.049	-1.983	-1.647	-0.455	-0.310	0.262	0.932	-0.958	0.697	0.927	1.457	0.875	-2.006	-0.427	1.967	1.509	1.307	0.245	1.417	0.081	1.482	0.072	-0.499	-0.939	1.239	-0.215	-2.422	0.702	0.140	2.015	-0.851	0.154	0.473	-0.262	0.221	0.706	0.266	-3.131	-0.025	-0.841	-1.348	0.808	-0.608	0.295	-1.852	1.703	0.183	0.652	-0.847	0.754	0.016	-1.143	-0.621	-1.633	-0.092	-2.851	-0.747	0.528	-2.134	2.027	0.482	0.653	0.125	-1.432	0.515	-0.877	0.610	0.120	1.105	-0.470	0.851	-0.289	-0.608	1.463	-0.186	0.016	-0.636	0.631	-0.056	-0.146	-0.298	-1.998	-2.533	1.211	2.031	0.415	0.136	-0.249	-0.422	1.305	0.024	0.747	0.250	0.249	0.795	0.307	0.083	0.457	-0.486	-0.302	-2.496	-0.862	0.138	-0.302	-0.814	0.309	0.648	0.766	-0.201	-0.099	-0.193	0.054	0.049	0.350	0.504	-0.014	-1.613	0.776	-1.515	0.539	-0.587	-0.142	-0.165	-1.041	0.448	0.731	0.022	-0.477	-1.479	-2.011	-0.551	0.780	0.627	0.421	-0.993	0.864	-0.814	-0.414	0.692	-0.238	0.367	-0.718	1.212	-2.425	-0.035	0.522	-1.366	-1.175	0.800	-0.489	0.027	0.082	-0.674	0.882	1.351	0.249	-1.342	-0.928	0.097	-0.031	1.153	-0.195	-0.460	-1.772	2.012	0.422	-0.495	-0.664	0.181	-0.961	-0.064	-0.508	-0.852	-1.299	0.244	-0.358	1.086	-1.475	0.292	-0.587	-0.711	0.351	-0.956	-0.843	0.329	-0.487	0.764	-0.537	-0.306	0.069	1.091	0.720	-0.072	0.030	1.076	0.545	-0.963	0.657	0.154	0.746	-2.136	0.744	-0.076	-0.187	-0.007	0.096	1.110	-0.950	0.739	-0.555	-0.194	-0.144	0.908	0.256	0.778	-1.480	1.468	-1.386	0.294	1.194	0.568	0.067	0.547	-0.556	-3.418	-0.961	-0.264	-0.637	0.156	-2.016	0.123	-1.966	0.934	0.916	0.358	-0.149	1.099	0.169	1.487	0.177	0.885	0.811	1.246	0.900	-0.675	0.946	-0.481	-0.609	-1.325	-0.797	0.782	0.698	0.855	2.620	-0.305	-0.083	0.326	0.421	-0.623	-1.351	-0.075	0.958	-1.251	-0.260	0.935	0.703	0.106	-0.687	-0.021	1.009	-1.091	0.122	-1.125	1.684	0.706	0.918	0.559	-0.021	0.550	1.045	1.789	-0.164	1.023	-0.162	1.418	1.541	0.220	0.172	1.085	-0.148	-1.521	0.777	-0.321	-1.100	-1.174	0.224	0.916	-0.714	0.074	-0.219	1.460	1.236	-1.644	-0.018	0.222	0.783	-1.100	0.730	-0.286	-0.757	-1.335	-1.858	0.322	1.450	-0.002	0.414	0.512	-3.973	0.090	-1.235	1.259	0.692	0.602	-2.078	0.240	-1.368	1.023	0.026	1.218	0.266	0.162	1.574	-0.546	-1.637	-0.290	-0.181	-0.051	0.907	-0.373	-1.914	0.594	0.796	0.667	0.354	0.133	0.983	0.088	-0.930	1.072	-2.042	-1.822	1.059	-0.082	0.961	0.131	-0.607	-2.710	-0.680	0.521	-0.799	1.101	0.707	0.430	0.047	0.037	-1.170	0.753	-0.134	1.916	0.532	0.485	0.351	0.796	-0.463	1.449	-2.094	0.575	-1.937	-0.357	1.721	0.516	-0.223	0.271	1.149	-2.804	-0.234	0.056	0.428	-2.455	-1.644	0.902	-0.386	0.699	0.991	1.328	0.591	-1.142	0.488	-0.187	-0.427	-1.940	1.005	-0.645	0.985	-0.964	-0.409	-0.361	0.278	0.725	1.137	-0.560	0.591	1.444	-0.470	1.016	-1.063	-1.624	-1.077	-0.067	0.626	-0.812	0.299	0.435	-0.857	-0.960	0.037	0.381	0.945	-0.914	-0.132	1.173	-2.510	0.310	-0.905	-1.098	0.945	-0.492	1.626	-2.412	0.111	0.459	-0.650	0.405	-0.840	0.949	-3.056	1.035	-2.009	0.582	0.401	0.696	0.621	0.112	-0.251	0.785	-0.759	0.520	-0.479	-0.393	0.196	-0.252	-0.743	1.134	1.463	-1.384	0.620	0.442	1.835	0.322	0.439	-1.041	-1.713	-2.271	-0.587	-0.411	-0.511	-0.350	-0.286	-1.583	-0.273	-0.291	0.090	0.725	-1.016	0.733	1.222	1.746	1.357	-0.189	-0.187	-1.548	-1.628	-1.302	-0.178	-1.193	0.961	-0.234	-0.844	1.295	-0.597	0.375	-1.071	-0.328	-0.247	-0.113	0.661	-0.203	1.357	-0.936	1.490	-0.482	-0.209	1.157	-0.016	-1.223	0.441	0.272	-2.310	1.958	-0.352	-1.849	0.970	-0.297	-1.356	-0.650	0.195	-0.744	0.499	-0.623	0.888	1.149	2.359	0.253	0.227	-0.855	-1.240	0.964	-1.173	0.891	0.116	-0.125	1.101	1.311	0.270	-0.299	1.683	-0.082	1.397	0.205	-0.572	-0.917	-0.572	-0.572	1.345	0.006	1.236	1.318	-0.166	0.578	1.895	0.375	-2.254	0.131	0.050	-0.045	-0.272	0.693	-0.203	0.134	0.891	0.982	-0.569	-1.438	-0.547	-0.733	0.325	0.428	-1.322	0.444	0.553	0.591	0.137	-0.877	-0.780	0.291	-0.272	-1.276	1.087	1.273	0.695	-3.344	-0.941	-0.293	-0.214	1.601	-1.380	-1.571	0.971	-1.281	-0.197	0.586	-0.244	0.292	0.303	0.701	1.246	1.248	-0.195	-0.542	-0.287	0.653	0.173	1.706	0.222	-1.708	-2.537	-0.003	0.569	1.357	-2.639	1.411	0.479	0.862	0.107	-0.172	-0.189	-0.454	-1.304	-0.314	1.066	0.144	0.614	0.159	-1.074	1.092	0.273	-0.653	0.574	-0.040	1.089	-0.951	-1.087	0.187	-0.212	-1.965	-0.021	0.622	0.181	0.188	-0.411	-0.453	0.255	0.491	-0.131	-0.807	-0.593	-0.146	0.256	0.207	-1.133	-0.197	1.700	-0.649	2.251	0.105	-1.754	0.281	-0.604	0.572	1.856	0.778	-0.828	2.901	0.596	0.652	0.808	0.608	-0.685	-2.838	0.849	-0.246	-1.185	0.121	0.331	-1.190	0.769	-2.383	0.184	0.374	0.000	0.140	-0.208	0.435	-0.888	0.912	1.192	-1.401	0.452	0.643	0.707	-1.046	-0.571	-2.490	-1.196	1.754	-0.274	0.749	-0.955	0.608	0.882	0.864	-0.650	0.545	-1.064	0.373	1.107	0.312	0.455	-0.890	2.515	0.078	1.108	0.793	0.759	-1.411	-2.831	0.098	-2.773	0.143	-1.061	0.648	0.832	-0.018	-0.267	0.730	0.328	0.688	0.271	-1.171	0.549	-0.103	0.517	1.257	-1.882	0.544	0.076	2.344	0.607	1.359	-1.001	-0.692	0.851	1.994	-1.318	-1.323	0.905	-1.713	0.863	-0.021	0.183	-0.167	-0.228	-1.006	-0.136	-1.173	1.604	-0.342	-1.528	0.584	-3.072	-0.611	-0.520	-0.790	0.495	0.154	0.394	-0.622	-0.411	-1.068	1.169	0.287	-0.318	0.211	-1.493	-0.147	-2.325	1.021	-0.853	-1.158	-0.466	1.335	1.607	-2.825	0.216	1.052	-0.221	0.360	0.242	-0.699	0.280	-0.484	-0.454	0.521	-1.255	-0.832	1.005	0.739	-0.707	0.512	-1.621	-0.691	-0.346	0.693	1.016	0.150	0.242	0.715	0.803	0.178	-1.600	0.673	-3.255	0.008	-1.217	-0.990	-1.124	0.256	0.495	-3.230	0.677	-0.141	1.241	-0.025	0.143	-0.675	0.433	0.689	-0.489	-2.245	0.847	0.954	0.607	0.729	0.046	-1.626	-0.799	-1.920	0.714	0.800	-0.549	-0.020	0.061	1.571	0.065	0.388	-2.052	0.052	-1.035	0.031	-0.781	-0.376	-0.121	-1.757	0.641	1.042	-0.851	-2.558	-0.108	0.387	-0.282	0.213	-0.305	0.767	0.519	-1.703	-1.033	-0.529	-1.391	1.381	1.291	-1.106	0.099	0.232	0.349	1.595	1.882	0.618	-0.908	-0.231	0.874	0.120	0.812	0.757	0.605	-2.771	-0.233	-2.682	1.689	-1.196	-1.329	1.008	-1.296	-1.017	0.162	-0.567	0.233	0.865	-0.334	1.544	0.457	-0.616	-0.672	-0.656	-1.497	0.609	-0.270	-3.270	1.243	-0.478	1.235	-0.549	-2.803	0.239	-1.484	-0.762	0.037	-0.122	-0.140	2.212	1.441	0.041	0.347	-1.364	-0.469	-2.608	-0.359	0.735	0.412	-0.448	-1.098	-1.760	-1.153	-0.543	1.016	-0.287	0.633	0.712	-1.273	-0.223	-0.267	-0.077	0.333	-1.345	0.019	1.009	-0.152	-0.172	0.902	-0.586	0.721	-1.849	0.660	0.094	-0.652	2.317	-2.974	-1.473	-2.125	-2.803	1.168	1.848	-0.982	0.463	-0.663	-0.335	-2.036	-1.704	1.136	1.682	1.476	0.703	-0.600	1.230	-0.773	-0.885	-0.315	0.896	0.229	0.931	-1.182	-0.870	0.930	-0.941	0.652	1.217	0.345	-0.086	0.975	1.661	-0.735	-2.158	-0.489	-0.057	-1.889	0.387	0.725	-0.181	0.311	0.754	-1.141	0.210	0.294	-0.623	-1.173	-1.096	0.316	-1.279	0.296	0.409	0.032	-0.056	-2.716	-0.230	-0.231	-0.675	1.581	0.242	-0.030	0.177	1.682	0.794	0.445	0.396	0.327	-0.537	0.203	-0.130	-3.601	-1.219	1.462	-1.007	-2.931	0.622	1.393	-0.162	2.838	1.372	0.749	1.824	1.238	0.179	-0.986	-0.465	-1.874	0.631	0.038	1.161	-1.439	-0.121	1.258	-1.320	1.034	0.308	-0.340	1.121	0.261	2.060	0.303	-1.778	-0.351	0.253	-1.503	-2.307	0.305	-0.521	2.538	-0.140	-2.053	-2.569	0.936	-0.840	-2.215	0.268	-0.770	-0.142	-1.360	0.844	-0.104	-0.063	0.624	1.137	-0.209	0.688	0.175	0.035	-1.595	-2.005	0.945	0.097	-0.358	0.589	-0.170	0.530	0.537	-0.968	-0.246	1.737	-0.080	-1.460	0.276	-0.848	0.649	0.137	-2.162	1.143	0.213	0.465	-2.015	1.756	0.696	-0.196	1.969	0.702	-0.343	-2.100	0.553	0.410	0.063	-1.919	-1.497	-0.016	0.894	-0.556	-0.753	0.604	0.436	0.332	0.764	1.398	-2.557	0.434	0.184	0.966	-0.337	-0.682	0.174	0.155	-0.852	-0.373	-0.409	0.977	0.432	-1.062	0.538	-0.820	0.264	-0.148	-0.181	-1.181	0.746	0.157	0.991	0.522	-0.616	0.667	0.804	0.052	1.270	-0.625	-0.131	0.992	-1.762	1.430	0.242	-2.495	-1.152	-0.415	-0.190	1.056	-1.238	-0.449	-0.389	0.487	-0.848	-0.953	0.374	-0.910	-0.404	0.998	-0.627	-0.007	-0.461	0.573	-0.934	-0.169	0.425	0.291	-1.028	2.310	0.908	0.702	-1.007	-0.132	0.450	-0.373	-0.149	-0.999	0.392	3.038	0.102	0.039	0.807	-0.365	1.265	-0.073	-2.030	-0.347	0.118	-3.017	-1.063	0.606	0.175	-1.565	0.218	-0.818	0.070	-0.217	0.444	0.626	1.161	-1.949	0.412	0.173	-1.113	-0.312	0.874	0.962	-0.949	0.550	-0.493	-0.032	-0.417	-0.298	0.475	-1.060	-0.480	0.806	-0.664	-0.190	0.411	-2.117	-1.035	-0.247	-1.153	1.027	0.635	1.860	2.061	-1.019	0.842	0.532	1.923	0.214	0.337	-1.983	1.699	0.458	0.384	0.875	-1.503	0.824	-0.918	-2.554	0.231	0.611	0.793	-0.695	0.025	-1.279	-0.019	-0.329	0.645	-0.574	-0.481	0.739	-0.040	0.503	-1.881	-0.497	-0.754	0.353	0.640	-0.357	2.623	-0.510	-0.736	-0.620	-0.124	-0.669	-1.723	0.448	-0.394	0.982	0.268	0.123	0.559	-1.034	0.633	0.582	-2.577	0.708	1.112	-1.006	2.502	2.362	0.458	-0.065	-0.200	0.442	1.353	-0.281	-0.616	0.616	-1.315	0.071	0.050	-0.127	1.082	-0.754	0.465	-0.558	-0.009	0.377	1.297	-0.082	-0.753	-0.172	0.261	0.898	0.033	1.536	0.151	-2.871	1.052	-0.260	-0.288	-0.381	1.462	-0.523	-0.786	-1.448	0.448	-0.340	-2.042	-0.841	-0.493	0.383	-1.212	-1.187	0.874	1.772	-0.197	-1.192	-0.486	-0.177	-0.117	1.359	-1.116	-1.546	-3.483	-0.862	-0.471	-0.818	0.817	-0.026	0.081	1.383	-1.740	-0.222	1.154	0.093	-0.600	0.351	-0.670	-2.356	0.678	0.130	-0.424	0.148	0.737	-0.411	1.311	-0.346	-0.755	-0.939	0.984	0.778	1.682	-1.888	0.795	-0.466	-1.974	1.700	0.777	0.218	-0.883	0.287	-1.368	0.283	0.656	-2.683	-1.617	-0.403	-0.316	0.365	0.092	0.672	0.563	0.590	-1.155	-0.464	-0.171	0.079	-0.462	1.293	0.609	0.590	0.810	2.441	-1.999	-0.431	-0.083	0.204	0.299	0.240	0.265	1.806	-0.793	-0.325	-2.355	1.061	0.200	-0.645	0.617	-0.548	-0.357	-1.083	0.776	-2.750	0.824	0.467	1.377	-0.199	0.165	-1.244	-0.690	-2.826	0.640	-1.226	-0.224	0.997	0.501	-0.825	1.774	-0.872	-1.159	1.889	-0.872	-2.828	-0.663	-1.286	0.516	-1.042	-0.284	-1.405	-0.486	0.631	-2.164	2.148	-1.743	-1.586	-1.261	-0.442	-3.294	0.883	0.791	1.902	-0.486	0.472	0.951	-2.028	0.858	0.766	1.076	1.324	-0.315	0.437	-0.552	0.490	-0.757	-1.784	-1.457	0.496	0.717	0.744	0.776	0.150	0.145	-0.284	0.836	0.360	0.384	-0.505	0.129	-0.389	0.488	-0.280	0.310	0.203	-2.179	-0.750	0.192	-3.086	-0.156	-1.998	-0.904	-1.078	-0.201	-0.901	-0.076	-0.817	1.201	0.045	-0.557	0.047	1.259	-0.385	0.844	0.915	0.489	0.715	2.213	0.578	-0.035	-2.090	-0.117	1.030	1.187	0.708	-1.512	-0.741	-2.096	1.540	1.900	-1.598	0.452	-1.016	0.382	-2.308	0.319	-0.542	0.331	-0.679	-1.178	0.772	-0.992	-0.164	-0.086	0.522	1.057	0.853	0.462	-0.602	0.372	0.380	-0.011	-0.614	1.416	0.806	-1.494	-0.283	1.107	-0.549	1.221	1.140	-0.805	-0.507	0.250	-1.155	-1.891	0.499	-0.130	-2.177	0.303	-0.329	-0.610	1.452	-0.139	-0.688	0.396	0.912	-1.752	-1.727	-0.464	-1.207	-0.428	0.029	-2.239	-0.702	0.003	-1.267	-1.645	-2.395	1.743	-0.378	-0.815	0.433	0.147	0.239	-0.157	0.760	-0.481	-0.911	-0.283	-0.115	-1.304	-0.092	1.143	0.488	0.072	0.293	0.851	0.340	0.419	0.760	-2.678	0.673	1.813	0.425	-1.225	0.483	0.393	0.006	-2.186	0.288	-0.419	-0.328	1.277	-0.943	-0.238	0.294	0.322	0.360	-0.173	0.573	-0.886	0.788	-0.440	0.194	0.451	0.153	-0.595	-1.718	0.107	-1.068	-0.379	-0.366	-1.113	0.513	0.532	0.565	2.318	0.915	0.609	-0.933	-0.538	-0.383	-2.706	0.027	-0.348	-0.292	-2.332	-0.443	-0.506	1.829	-1.197	0.847	-0.004	-0.406	0.621	0.449	-1.045	-0.942	0.932	1.417	1.012	-0.918	1.250	-0.011	0.804	1.402	1.842	-0.452	-0.759	-1.292	-0.896	-0.752	0.035	-0.536	1.100	-0.443	1.664	-0.823	-0.387	-0.699	-0.806	0.254	0.331	-0.773	-1.467	1.212	-1.367	0.206	0.595	0.391	-0.889	-0.161	0.001	-1.369	0.492	-0.044	-0.974	-0.831	-1.060	0.498	0.181	0.793	0.460	-1.889	-0.873	0.371	-0.236	-0.322	-2.750	0.636	-0.349	0.438	-0.445	0.307	-0.828	0.410	-0.063	0.650	-1.152	-0.182	0.168	-1.576	-1.307	-0.211	0.179	-1.309	1.151	-0.364	-1.547	1.229	0.810	-0.119	-0.435	0.087	-0.793	0.317	0.583	-2.358	0.887	0.248	-1.371	0.274	0.388	2.076	-0.344	0.062	-0.075	-0.663	0.220	0.086	-0.037	-0.593	0.796	-0.584	-0.388	0.564	0.189	0.471	-0.345	0.558	0.028	-2.631	2.597	0.814	-0.218	-0.067	0.059	0.601	-0.202	0.142	-0.248	0.372	0.428	-0.463	-1.455	-0.560	0.695	0.415	0.901	-1.483	-0.365	-2.707	-1.604	0.571	-1.203	0.640	-2.286	1.627	0.361	0.059	0.447	0.707	0.941	-0.013	0.771	1.961	0.304	-0.357	0.667	-0.079	1.666	0.317	-1.416	-0.816	-0.729	0.403	-0.018	1.110	0.722	-0.206	-0.099	-1.811	-0.095	-0.333	-0.281	-1.345	1.583	-0.299	0.303	-1.236	0.047	0.699	-0.716	1.030	-1.681	0.277	-0.035	2.384	-1.327	-2.380	-0.958	0.498	-1.269	0.972	-0.853	0.587	0.733	1.030	1.567	0.249	1.377	-1.235	-0.654	-1.494	2.317	-0.009	1.835	0.961	1.908	-0.352	-0.270	-0.741	0.490	-1.256	1.279	-0.954	0.315	-0.219	-0.223	-0.761	-2.687	-0.739	1.288	-0.623	-0.524	0.203	0.745	-0.230	-0.010	-0.474	1.125	-0.445	-0.737	0.817	1.001	-1.351	0.009	-2.580	-0.518	0.585	-0.325	2.003	-0.016	0.919	0.914	0.518	0.552	-0.884	0.480	-0.300	-0.791	-0.092	-1.671	-1.273	0.260	-0.317	0.157	-3.793	1.096	1.295	-1.223	0.256	-1.038	-0.538	-1.833	-0.116	-0.159	-1.379	0.405	-0.418	-0.220	0.059	-0.593	0.212	-1.307	-0.939	-0.157	0.438	-2.495	0.369	0.151	-0.853	0.617	0.162	0.676	-0.800	0.639	-0.053	0.375	0.248	1.071	0.837	0.663	-0.992	0.281	0.519	0.061	-0.134	0.890	0.198	0.070	0.588	1.195	1.101	-0.241	-0.329	-0.335	0.002	0.957	0.732	-1.181	0.808	1.602	1.700	-1.060	0.399	1.204	1.202	-1.801	1.443	0.729	-1.826	0.168	-0.424	-0.347	0.243	-0.880	0.011	-0.328	-0.496	-2.137	2.115	0.235	-0.326	-0.528	0.339	-1.024	-0.247	-0.056	0.410	-0.987	-3.426	0.423	-0.894	1.150	0.028	-0.644	-1.465	0.462	0.486	-1.452	-0.406	0.208	1.844	-0.354	0.704	-0.233	-0.920	-0.081	1.572	-0.145	-0.506	1.080	0.955	-0.478	0.481	0.174	-1.093	-0.022	0.179	-0.433	0.607	-1.145	-1.726	-3.598	0.426	-1.737	-0.113	-1.008	-1.171	0.927	-1.156	-0.401	-0.050	-0.833	0.388	0.719	-0.556	-0.125	0.184	-0.349	-0.266	-1.482	0.694	0.115	-1.798	2.052	1.175	-0.964	-1.736	-2.131	-3.597	-0.989	0.442	0.517	-0.269	-0.357	-0.440	-2.414	0.323	-1.322	0.965	0.719	0.984	-0.241	-0.548	-0.905	0.175	-0.159	-0.184	0.242	-0.455	-1.202	-2.108	-1.627	-0.693	-0.337	-0.573	-1.300	-0.346	-0.681	-1.785	0.462	0.516	0.165	0.588	-0.696	-0.120	1.431	0.739	0.161	1.146	0.339	0.386	0.304	-0.777	-0.680	1.032	-0.329	-1.200	-1.281	-1.573	0.331	0.296	-0.981	-0.221	-0.325	1.661	0.347	0.240	-0.120	1.005	-0.487	0.219	-1.475	-0.565	-1.384	0.130	0.984	-1.202	1.561	-0.825	1.454	-0.238	-0.813	-0.182	-0.274	-1.813	-0.005	0.926	-1.021	0.142	-0.379	0.020	-1.623	-0.072	1.294	0.447	-0.736	0.119	0.248	0.533	1.029	-0.725	-0.314	-3.032	-0.529	-0.031	-0.237	-1.876	1.248	0.655	-0.415	-0.464	0.017	-0.148	-0.834	-0.376	-1.676	0.517	-0.727	0.973	0.176	-0.642	-2.272	-1.730	-0.534	0.990	0.331	0.597	-0.400	-0.724	-0.849	-0.624	-0.559	1.072	1.876	0.879	1.117	-2.578	-0.005	1.695	0.154	-0.072	-0.969	-0.478	0.408	-0.374	-0.027	-1.716	1.096	-0.898	-0.691	-1.051	0.590	0.384	0.506	-3.507	-2.196	-0.306	-0.343	-0.762	-0.795	0.149	1.422	-0.979	-1.766	0.333	-0.353	0.148	-2.271	-1.225	-0.568	0.784	-1.627	-2.287	0.064	-0.242	-0.087	-1.941	-0.048	0.024	0.178	0.976	0.837	0.202	0.088	0.853	0.595	0.380	1.350	-1.830	1.947	-0.264	0.484	-2.438	0.191	-0.811	1.677	-1.257	0.322	0.927	1.040	-0.215	0.576	-1.445	-0.156	-2.876	-0.566	0.721	-0.325	0.170	-0.917	1.139	1.932	1.730	-1.637	0.845	-2.549	0.077	-0.390	-2.114	-0.361	0.353	0.705	-0.633	0.921	0.257	0.381	-1.462	0.606	2.005	0.506	0.849	1.046	0.352	-0.009	0.982	0.298	0.070	0.585	0.636	0.853	-1.057	-0.734	0.123	-1.254	0.897	-0.459	-1.336	-1.295	-2.692	-0.139	-2.951	-0.575	0.080	1.090	-0.040	0.870	-0.074	-0.196	0.647	-0.969	0.430	-0.541	1.317	-1.593	0.849	1.232	-1.025	-0.898	-0.001	-0.646	1.141	1.594	0.622	1.138	-1.396	0.096	0.094	-1.363	-0.445	-1.557	2.114	-0.619	-1.030	-0.608	0.837	0.197	-0.200	0.757	-1.069	-1.626	-1.089	-0.472	0.424	0.583	0.904	-1.304	-0.908	-0.027	0.001	-0.840	0.348	-0.231	-0.069	1.028	0.984	-0.794	0.927	-0.060	-0.298	0.790	0.054	-0.682	-2.179	-0.115	0.580	0.378	0.417	-3.319	-0.929	0.250	0.874	1.528	-0.706	0.878	-0.139	-1.465	0.291	-0.044	-2.909	-1.042	-0.367	-0.374	-0.832	0.227	1.907	-0.548	0.879	-0.146	1.851	1.223	1.210	2.481	-0.827	-0.371	0.356	0.364	-1.105	1.093	0.674	-0.488	0.559	0.613	-0.381	1.477	-0.085	0.684	-0.988	0.621	-0.708	1.095	0.636	-0.705	0.334	-0.829	0.441	1.849	0.871	-1.682	0.683	0.068	-0.339	1.294	0.019	-0.236	-0.038	-0.446	-0.714	0.157	1.020	-0.610	-1.647	1.921	0.313	-0.857	-0.597	0.945	1.163	0.468	0.362	1.619	-0.404	0.285	0.412	1.015	-1.673	-0.148	-0.503	-0.734	0.181	2.536	-2.602	0.533	0.201	0.550	-0.976	1.110	-1.011	0.127	-0.329	0.498	0.226	-0.002	-1.615	0.043	0.860	1.373	2.385	0.046	-1.108	-1.017	-0.205	0.388	-0.528	1.473	-0.347	1.539	-0.690	-0.502	-1.511	0.240	-0.853	-1.034	0.321	-1.249	0.229	-0.052	-0.568	-0.157	0.079	-0.151	0.798	0.276	-1.597	0.398	0.509	0.113	-0.452	0.545	-0.822	-1.994	-1.330	-0.314	1.806	0.147	-0.176	-1.760	0.188	-1.872	-2.118	0.545	0.420	-0.586	-3.223	-1.252	0.391	0.784	-1.458	0.434	-0.410	-1.171	-0.890	-0.823	-0.921	0.805	0.344	-0.370	-1.076	-0.904	0.667	-0.255	-0.597	-1.124	-1.375	-1.426	0.801	0.489	-0.152	0.766	0.756	0.691	1.983	0.449	-0.640	-0.479	1.715	1.420	0.643	-0.313	0.703	0.441	0.077	0.080	-0.083	-1.292	0.506	0.454	0.085	0.883	-0.020	-0.118	-1.711	-0.122	-0.113	-1.236	0.000	1.172	-1.661	0.357	-0.078	1.073	-0.247	2.308	-0.034	0.239	-0.704	0.392	0.227	-0.584	-0.773	-0.108	-1.592	0.343	0.596	1.923	0.180	0.890	-0.098	0.371	-2.078	-1.384	-0.460	-1.199	-0.358	-1.086	-1.096	-0.760	0.724	0.077	0.087	-0.666	-0.113	1.335	-0.800	-0.201	-1.672	-1.973	-0.346	0.453	-1.049	-2.233	0.107	-2.332	0.947	-2.168	-3.080	-0.691	1.156	0.830	0.429	1.235	1.196	0.152	0.715	0.553	0.824	1.177	-1.008	-0.534	1.052	1.450	-1.043	-0.205	-0.207	-0.670	1.114	0.809	0.376	0.838	1.594	-1.511	1.435	0.667	-0.103	1.102	-0.930	-1.083	-0.062	-0.156	0.011	-0.312	-0.437	0.599	1.378	-0.396	-0.205	-0.990	0.684	0.197	-1.439	-0.530	0.415	0.663	-0.645	0.329	-1.313	0.194	1.052	2.048	-0.847	1.099	-0.470	-0.369	-0.485	-0.479	-1.153	-0.909	0.147	0.660	0.248	0.525	-1.833	1.420	0.486	-0.303	0.741	-2.102	-0.353	-1.325	1.149	0.225	-1.537	0.702	1.213	0.098	0.095	0.300	-0.474	-0.255	0.750	-0.188	-1.838	0.123	-0.465	-2.227	-0.578	-0.106	1.045	-1.326	-0.316	-3.075	-1.256	-1.809	-0.111	0.504	1.080	0.871	0.033	0.297	-0.967	0.228	0.281	-0.771	-1.429	-0.021	-0.237	0.335	0.732	-0.980	1.480	-2.063	-0.831	0.392	0.578	0.322	-0.630	0.433	-1.731	-0.568	0.884	1.169	0.536	-0.098	-1.070	0.024	1.194	0.376	1.775	0.558	-0.154	0.664	-1.100	-1.330	-0.517	-0.033	0.687	0.468	1.052	0.560	0.590	0.435	-2.388	0.220	-1.322	1.008	-0.019	-0.470	1.272	0.001	0.230	-0.689	-1.333	-0.925	0.197	0.105	-0.434	0.225	-0.156	-0.079	-0.745	-0.826	0.260	-0.659	0.418	-1.191	-0.456	0.228	-1.080	0.307	-0.680	1.032	1.743	1.444	-0.245	1.521	0.928	-0.498	-0.639	-0.686	0.719	-3.466	1.183	-0.358	0.992	-1.731	-0.655	-0.143	1.105	0.199	0.741	-1.065	-1.863	-0.005	0.879	0.226	-1.267	0.510	1.102	-0.407	-0.519	1.275	-1.010	-2.423	0.004	-0.006	0.489	-1.395	0.226	1.138	-1.185	0.224	0.561	-0.069	0.435	0.169	0.242	-1.145	-0.122	0.854	0.368	0.041	0.128	-0.575	0.839	-1.202	-0.814	-0.670	-0.441	1.367	-0.607	0.924	0.979	-0.236	0.034	-1.544	-0.414	0.854	0.645	0.629	-0.370	-3.284	0.349	-2.319	0.264	-0.440	-1.612	0.142	0.459	-0.115	0.900	-0.444	-1.023	0.497	-1.176	-0.519	0.781	-1.049	-0.875	-1.787	1.409	0.575	-1.205	0.897	-1.431	0.310	0.159	0.424	0.890	2.699	0.415	0.061	-1.633	-0.454	-0.896	-0.343	-0.274	-2.316	-1.727	-1.249	-1.443	1.377	-0.127	-1.215	-2.234	-0.970	0.506	0.449	-0.166	0.270	0.927	1.268	0.362	0.804	-1.402	0.170	-0.074	-1.047	-1.267	1.055	-0.041	-0.523	0.148	-0.183	0.584	-0.619	2.506	0.266	-0.364	0.340	0.994	0.383	0.962	-0.337	-0.648	-0.567	-0.742	0.293	0.277	-0.212	-0.022	-0.934	-0.455	-2.996	-0.786	1.010	1.307	-1.549	0.355	0.228	0.801	-0.828	-0.362	0.968	0.488	1.070	-0.197	0.707	-0.196	-0.429	-0.283	0.946	-0.665	-0.274	0.675	0.243	0.641	-0.032	-1.121	0.859	-1.296	-0.836	-0.615	0.930	-1.274	-0.230	-0.598	1.027	0.368	-1.607	0.522	0.186	-0.891	0.610	0.248	-1.557	0.677	0.398	-0.989	-1.560	0.840	-0.282	1.014	0.316	1.372	-0.129	1.143	1.247	1.371	0.854	-0.857	1.851	-0.200	0.104	0.638	0.800	-3.657	0.636	0.785	0.243	0.390	1.115	0.517	-1.651	1.429	-1.960	0.743	-1.264	0.438	-0.343	-2.345	-0.410	-0.476	-2.007	0.817	0.765	-0.350	-0.223	-2.618	0.798	-1.319	-0.339	1.134	0.649	0.145	0.267	-0.661	0.968	0.559	0.625	0.206	0.423	0.164	0.411	0.340	-0.323	0.526	1.699	0.303	-0.304	0.307	-0.296	0.726	-0.827	-0.167	1.309	0.874	1.546	0.450	0.575	-0.540	-1.838	-2.783	-2.337	-0.434	0.745	0.463	-2.355	0.430	1.233	1.053	0.340	0.970	-0.167	-0.260	-1.010	0.327	-0.935	-2.591	0.826	0.164	-0.330	-0.387	-0.608	-0.493	1.286	0.617	-1.631	1.271	-0.442	-0.906	1.153	-0.020	1.189	-1.790	0.552	0.261	0.643	0.290	-0.511	-0.338	-0.246	0.882	-1.273	0.657	-0.976	-0.677	-0.910	-1.207	0.311	0.172	0.992	1.301	-0.535	-0.361	1.008	-0.955	-0.347	-0.149	0.643	-0.802	0.697	0.607	0.406	0.861	-2.348	-2.750	-1.586	0.003	1.225	-0.851	0.234	0.220	0.313	0.200	-0.707	-3.127	0.388	-2.245	0.796	0.562	-0.071	-0.332	-0.157	-1.069	-0.425	-0.676	-0.678	-0.107	-0.530	0.430	0.676	-2.297	-0.273	1.336	0.613	-1.256	-0.371	0.066	0.733	0.827	-0.679	0.592	0.575	0.282	-0.502	-0.961	0.451	-0.063	-2.282	-0.336	1.839	0.514	0.359	-1.069	-1.610	0.943	0.815	0.447	-1.825	-1.189	0.373	-0.083	-0.613	-0.913	1.244	0.221	-0.368	-0.243	1.129	-0.234	-0.593	-0.913	-1.267	0.001	0.417	-1.523	-1.102	-0.388	1.416	-2.010	-1.840	0.349	0.068	-0.609	-2.090	0.930	0.902	-0.214	0.919	-0.191	-0.693	-0.607	1.256	-0.434	-1.236	1.051	-1.083	0.996	-0.086	-1.023	-0.202	0.723	1.029	-0.119	-3.228	-0.591	0.730	0.834	-1.768	1.780	0.373	-0.882	0.320	2.050	0.238	-0.684	0.886	-2.276	-2.908	1.477	-0.205	0.319	0.038	-1.267	0.622	0.160	-1.021	-0.338	-0.772	-0.261	1.195	0.117	-0.369	-2.329	-1.511	-0.913	0.218	0.362	1.466	0.190	0.127	0.111	0.678	0.636	-0.749	1.108	0.718	-1.662	0.120	-0.128	-0.908	0.836	0.469	0.016	-0.823	-0.585	0.972	0.413	1.704	-0.419	1.611	0.183	-0.258	0.433	0.357	-0.356	-1.578	-0.569	0.788	-0.884	0.193	0.422	-1.144	0.463	-1.250	-0.398	0.614	-0.012	-0.957	-0.974	-1.090	-1.189	0.131	-0.100	0.505	-0.266	1.066	-0.013	0.740	-1.428	-0.162	-0.326	-0.510	-0.318	1.118	-2.033	0.563	1.128	-0.375	0.364	-0.805	-1.191	0.778	-0.263	0.704	-0.992	1.394	-0.127	1.717	0.758	-0.002	-1.928	-2.464	-0.348	-1.596	-0.928	1.034	0.867	0.349	1.030	-0.668	-0.342	-0.380	-0.080	-1.350	0.603	0.642	0.244	0.818	-1.206	0.449	-1.009	0.073	0.767	-0.657	-0.570	1.261	0.871	0.256	0.324	0.444	1.822	0.672	0.126	-0.522	-0.078	-1.906	0.889	-0.749	0.534	0.617	0.519	-0.272	0.248	-2.447	0.491	-1.848	1.557	0.277	0.369	1.154	-2.914	0.149	-0.140	0.565	0.195	-1.353	0.342	1.338	0.828	-1.850	-0.725	0.971	0.688	0.528	0.239	1.156	0.033	0.870	0.551	0.543	0.828	-0.497	2.036	-0.360	0.637	-0.701	-0.065	-0.234	0.363	0.648	-3.055	-0.024	-0.069	-1.275	0.832	0.265	-1.117	-1.022	0.920	-1.143	1.112	-0.383	0.368	1.047	-0.106	0.886	0.117	-0.257	0.782	0.162	0.867	0.128	0.623	0.333	-0.144	-1.918	-0.324	0.191	-0.795	0.874	-1.200	-2.741	-0.187	0.056	1.225	0.253	0.927	3.650	1.067	-0.457	0.465	0.310	0.711	0.446	0.616	0.149	0.845	-1.430	-0.882	0.989	0.646	-0.518	0.052	0.947	-0.535	0.216	-0.414	-1.825	0.358	0.193	-1.108	0.473	-1.043	-0.286	0.296	-0.078	-0.778	0.600	0.619	-0.934	-0.038	1.342	-0.251	-1.716	0.376	-0.971	-1.311	1.101	1.913	0.682	-1.017	-1.310	-0.110	-1.878	-1.104	-0.096	1.117	-0.794	-1.765	0.057	-0.253	-2.288	-0.057	0.058	1.807	-0.538	1.031	0.618	-1.110	-2.538	1.119	1.385	0.578	0.422	0.354	-0.989	-0.626	0.897	0.976	0.071	-0.265	-0.404	1.165	1.468	0.076	0.306	0.004	0.290	0.229	-0.446	0.123	0.676	-0.637	0.216	-0.323	0.129	0.498	1.244	0.033	0.923	0.753	-0.634	1.275	0.411	1.072	-0.733	-1.394	-1.730	0.154	1.276	0.613	-1.043	0.721	-0.933	-0.873	-0.664	-1.753	-0.119	0.986	0.363	0.549	0.972	-0.202	0.030	-0.548	0.179	-0.072	-0.030	-0.984	1.677	0.223	0.673	0.134	-0.587	-0.371	-1.421	-0.407	-0.536	-1.813	0.448	-2.035	-2.333	1.203	0.377	1.551	-0.275	-1.346	1.435	0.528	0.694	0.429	-0.859	0.927	-0.185	-0.767	0.268	-0.415	-0.805	-1.152	-1.181	-1.369	-0.780	-0.602	-2.299	-2.380	-1.453	-0.452	-0.689	-0.893	-1.570	-0.981	-0.855	0.200	-0.812	-1.181	-0.170	-1.804	0.936	0.236	0.594	0.293	-0.308	0.609	0.676	-0.963	-0.140	1.214	0.491	-0.266	0.554	0.860	-0.296	1.168	-0.107	-1.853	-0.978	-0.428	0.637	-0.409	-0.402	-1.013	0.867	0.170	1.413	1.385	-0.934	1.767	-0.881	0.855	-0.484	-0.282	-0.775	0.282	0.334	0.363	1.390	0.593	0.269	0.030	-0.495	0.697	-0.766	-0.263	1.265	1.348	-0.928	-0.021	0.642	0.483	0.979	0.705	0.645	-0.057	-0.618	0.081	0.809	0.700	-0.192	-0.716	-0.151	-0.691	1.445	-0.326	0.407	-0.265	0.337	-0.065	-1.354	0.275	-0.406	-1.802	-0.947	0.208	-0.201	-1.145	0.339	0.152	-0.012	0.642	0.563	0.180	-0.481	0.784	-0.189	-0.120	-1.142	0.191	-1.826	-1.384	0.468	-1.546	-0.088	1.212	-0.162	-0.771	-0.298	0.948	0.191	2.131	-0.766	-1.026	1.480	-3.390	-0.494	0.903	-0.657	-1.918	-0.681	-2.272	0.230	1.228	-0.276	0.511	-0.442	-2.223	1.045	0.879	1.629	0.151	-1.100	0.115	-0.252	-1.071	-0.827	-0.166	-1.317	-0.481	-0.002	0.001	-1.520	0.653	1.289	-1.384	-1.635	-0.018	1.161	-0.911	-0.042	-0.261	1.214	0.677	0.830	1.541	0.668	-0.392	-0.892	-0.204	-0.624	1.992	-0.192	0.014	-0.304	-1.820	-0.885	0.309	-0.824	0.009	-0.871	-2.760	2.327	-0.641	-0.617	-1.071	0.182	-0.508	0.768	-0.810	-0.688	0.703	0.901	1.305	0.552	-0.149	1.179	0.391	-1.285	-0.356	-0.566	1.718	-2.366	0.203	0.039	0.728	1.420	1.440	-0.231	0.149	0.653	1.308	0.172	-0.501	0.436	-0.378	0.596	-0.666	0.205	-3.152	0.956	0.677	-1.246	0.045	-0.712	-2.427	-1.259	0.101	0.591	0.241	-0.051	0.747	-1.191	0.344	-1.505	0.587	0.844	0.299	-0.005	0.811	-0.378	-0.943	-0.373	-2.892	0.513	0.816	-1.617	-0.734	0.013	-0.580	0.490	-0.075	-0.511	0.402	0.114	0.228	-0.360	0.457	0.784	0.417	-0.566	-1.864	0.602	0.502	0.233	-0.613	-1.131	-2.105	0.900	0.722	-1.128	0.984	-1.672	-0.374	-0.102	-0.822	-1.646	0.691	0.885	0.260	-0.143	0.744	2.267	0.855	0.252	-2.165	0.115	0.302	0.520	1.598	-0.174	-1.012	-0.806	-0.038	0.420	-1.608	0.599	-1.249	-0.692	-2.723	1.216	-2.486	-2.596	-0.363	0.259	0.487	0.414	0.077	0.377	0.520	0.553	0.365	0.332	-0.229	-1.364	0.383	0.286	-0.557	0.336	-0.207	-0.187	0.037	0.075	1.031	-0.309	-0.045	0.238	0.761	0.726	0.231	-1.647	-1.645	-0.370	0.659	-0.813	1.638	-1.791	1.725	-1.183	-2.288	0.044	-0.008	0.055	1.126	-0.554	-0.635	1.173	0.658	0.415	0.459	-0.928	-1.170	0.761	-1.332	0.757	1.582	0.902	-0.359	1.073	2.163	-0.910	-0.929	0.440	0.455	-0.612	-0.003	-0.896	0.230	1.841	0.988	-1.870	0.484	-1.128	0.438	-2.850	-0.267	0.456	0.984	0.631	0.808	-0.031	0.677	-2.636	1.076	0.825	0.947	0.381	-0.095	0.582	2.255	-0.999	-2.740	-0.760	1.482	0.483	0.741	-1.390	-1.427	-0.796	0.218	0.669	-0.574	1.087	0.731	-0.665	0.828	-0.620	-0.699	-1.790	0.256	0.542	-0.173	-1.528	-1.509	1.256	-1.198	-0.661	-1.907	0.097	-1.542	0.177	0.710	-0.975	0.467	-0.987	0.832	-0.433	0.317	-0.192	0.205	-0.842	0.858	-0.569	0.283	-0.003	0.243	-0.607	0.589	0.877	-1.268	-1.883	-0.331	-0.032	0.081	1.287	0.783	-1.314	0.099	-0.374	-1.095	-2.016	-0.460	0.403	0.408	0.802	0.211	1.299	-0.491	-0.783	0.023	1.495	-0.128	0.332	0.458	-0.866	-0.664	1.089	-0.357	0.041	-0.228	0.235	-0.024	0.624	-1.468	-1.887	0.099	-1.213	-2.902	-0.959	0.131	0.806	-0.235	-0.487	-0.249	-0.061	0.194	-0.381	0.370	1.097	-0.294	0.971	0.113	1.059	1.407	0.474	1.094	-1.562	0.168	0.780	0.638	0.734	0.073	-0.068	-0.035	-2.503	0.614	0.838	-0.999	-1.539	0.711	0.125	1.182	0.704	-0.475	-1.539	1.046	-0.714	-0.312	-0.441	-1.719	0.514	1.364	2.267	0.987	0.313	-3.271	0.036	0.133	-0.568	0.800	0.598	-1.486	-0.084	-0.296	1.143	0.592	-0.204	1.691	0.514	2.559	0.932	1.276	-1.449	-1.444	-1.239	-0.670	-0.067	-0.869	0.370	0.100	0.275	1.026	1.511	0.091	0.720	0.119	0.308	0.690	0.448	0.769	0.286	-1.083	0.780	-0.500	-0.832	-0.248	0.360	1.647	0.637	0.418	0.475	-0.112	0.019	1.280	0.168	-1.187	-0.646	0.628	-2.211	0.894	0.839	1.178	0.242	0.922	0.521	1.104	0.213	-1.254	-0.246	-0.690	0.637	-0.665	-1.178	1.149	0.719	-0.072	0.208	0.767	-0.107	-0.828	-0.578	-0.856	-0.843	-1.301	0.549	-0.326	0.956	0.445	0.559	-0.464	-1.990	-1.522	-0.459	0.003	0.818	0.705	-0.972	0.307	-0.039	0.824	0.211	-0.336	0.671	0.373	0.213	-0.080	1.165	-0.746	0.977	-0.543	-0.839	0.022	0.305	-1.025	1.732	1.170	1.043	-0.351	-0.608	0.805	0.652	-1.138	0.373	-0.403	-0.267	-0.475	0.573	-0.369	-0.719	-0.602	-0.159	0.424	-1.075	0.444	-0.215	-0.244	1.225	-0.331	-1.530	-0.589	-0.991	0.642	0.463	0.034	0.738	0.576	-1.034	1.501	1.019	-2.646	0.091	-1.037	-0.988	0.635	0.679	-0.390	2.180	1.450	-0.255	0.068	-0.193	0.790	1.131	0.422	0.225	-0.355	0.062	-0.278	-0.689	0.289	0.652	-0.265	1.022	1.110	1.394	1.772	1.144	0.205	0.476	2.443	-3.357	1.442	-0.090	0.959	-2.192	-0.358	-0.470	0.370	-1.625	0.755	-0.405	0.348	0.870	-0.242	-0.363	1.831	1.889	-0.932	-0.538	-0.905	0.598	-0.291	0.087	0.128	-0.958	-1.736	0.410	-0.967	-0.008	-2.253	-1.293	1.588	0.711	-0.320	0.313	0.945	-0.653	-0.369	0.375	0.471	0.648	-1.348	0.194	1.451	0.197	0.366	-0.175	-0.067	-0.007	1.155	-0.691	0.706	-0.264	-0.213	0.666	0.176	-1.314	0.098	-1.490	0.174	-0.332	0.343	0.637	-1.128	0.384	0.090	-0.507	-0.442	-0.727	-2.554	1.688	-2.077	-0.171	-0.052	-0.771	1.642	-1.434	0.311	-1.581	0.112	-0.003	0.127	0.988	1.122	0.767	0.344	1.475	0.579	1.934	-0.349	1.326	1.244	0.149	0.630	0.897	0.734	-0.516	0.501	-0.011	-0.505	1.314	0.508	-1.003	0.058	1.196	-1.880	1.885	-0.295	-0.068	-0.461	0.505	1.080	-0.057	0.436	-0.143	0.167	-0.744	-0.154	-0.099	1.576	0.349	1.717	-0.026	1.285	0.037	-0.613	0.848	0.761	-0.962	-0.733	0.387	-0.031	-0.584	0.773	0.909	-0.656	-0.318	-1.369	0.440	-0.811	0.321	-0.324	-0.342	1.033	0.660	0.698	0.338	-1.372	1.276	-0.679	-1.027	0.975	0.269	0.393	0.433	0.683	1.032	0.012	0.104	-0.375	0.773	0.893	1.074	0.126	-1.908	0.117	0.166	-0.357	1.147	0.718	-0.490	1.777	0.991	-1.213	-0.284	-0.089	0.380	0.414	-0.190	0.216	0.705	-1.588	-0.300	-0.892	-0.825	0.547	0.118	0.619	1.051	0.516	-0.579	-2.904	0.920	-0.762	0.872	-0.354	1.052	-0.929	-3.559	0.448	-0.657	1.191	-0.506	-1.287	1.061	0.320	2.200	0.250	0.987	0.079	-1.071	-1.413	1.349	0.976	-0.352	0.540	0.560	-1.526	-2.062	-0.013	-1.123	-0.904	-0.105	-0.248	1.483	1.476	0.257	0.543	-3.263	0.862	-0.052	0.852	-0.977	-0.214	0.897	-2.710	1.689	0.835	0.188	-1.158	-2.116	0.534	0.294	-0.244	-0.250	0.216	-0.836	0.599	-1.843	1.057	1.230	0.087	0.262	-0.407	-0.631	0.596	-1.241	0.440	-0.717	0.890	1.039	0.191	-0.266	-0.720	-0.063	0.001	-1.901	-0.165	-3.154	0.206	0.949	0.577	0.438	1.242	0.556	-0.231	-0.612	-0.832	0.306	1.543	0.730	-1.218	-0.318	0.406	-0.747	-0.362	0.371	0.937	0.143	0.414	1.315	-0.107	0.815	1.677	0.901	1.451	1.656	0.868	0.672	-0.336	1.051	-1.949	-0.012	-0.441	-1.124	0.586	0.254	0.157	-0.999	1.655	0.720	0.575	-1.170	1.659	0.036	-0.235	-1.283	-0.791	-0.706	1.163	0.059	-2.132	-0.750	1.488	1.267	-1.100	0.784	0.118	-0.385	-1.830	1.687	-1.470	0.221	0.882	-0.748	-1.287	-0.108	0.323	-1.073	0.186	0.580	-1.559	-0.119	0.622	0.353	1.246	0.933	0.732	0.292	-1.677	-2.488	0.172	0.653	-0.956	0.319	0.881	0.941	0.024	-2.076	1.066	0.573	1.746	-1.850	1.726	-0.503	0.400	0.136	-1.009	1.610	0.832	-1.067	-0.146	1.220	1.231	-0.279	0.202	0.109	-0.494	0.692	-0.471	1.792	0.309	-1.361	-0.065	-0.233	-1.753	0.178	-1.709	0.853	-0.130	-0.710	-1.668	0.398	0.667	0.947	0.400	-0.665	-0.485	-2.433	-0.857	-0.600	0.057	-0.802	0.170	1.343	-0.996	0.665	1.027	-0.782	-0.208	-1.581	-0.060
KH001.007	-0.568	-0.082	2.920	-0.103	-0.039	0.877	0.073	-0.200	-0.634	-0.654	2.071	0.078	-0.857	-0.648	0.898	2.366	-0.139	-0.276	0.811	-0.957	-0.559	0.073	-0.168	0.485	0.440	-0.348	1.203	0.436	-0.445	-0.868	0.502	-1.281	0.022	0.579	-1.050	-0.130	1.465	-0.554	-0.940	1.181	0.101	-0.903	-1.223	0.342	2.831	-0.191	0.653	-0.470	-0.673	0.374	-0.615	-0.638	-0.192	0.600	0.096	0.104	0.078	0.697	0.473	0.772	-0.347	-0.390	1.005	0.573	0.441	0.825	-0.765	-0.331	0.844	-0.096	1.124	-0.046	-0.494	0.864	0.053	-0.387	-1.212	-0.588	0.378	-1.746	0.283	0.016	2.263	-0.427	2.350	-0.136	1.365	-1.241	-0.613	0.924	1.503	0.357	-0.615	-1.273	0.117	-0.271	0.478	0.228	1.256	-0.846	0.114	-0.239	-0.355	2.127	0.503	-0.668	0.171	-0.445	-1.422	-0.865	-0.538	-0.614	1.901	-0.183	0.347	0.694	-1.102	0.518	0.852	0.239	0.314	0.334	1.517	-0.471	2.578	-0.196	-0.470	0.427	0.090	-0.149	0.055	0.064	-1.036	-1.186	0.771	0.514	1.596	0.605	0.960	0.849	0.097	-0.035	0.859	1.380	0.646	-0.382	-0.257	-1.385	-0.074	0.564	0.652	-1.018	-0.024	-0.949	-1.072	0.080	0.721	0.525	0.587	0.296	-0.825	-0.133	1.002	0.298	-0.208	0.165	0.999	-0.620	-0.266	0.882	0.108	-0.376	-1.068	-0.627	0.777	2.901	0.165	0.391	-0.438	0.017	0.997	-0.327	-0.342	-2.138	-0.981	0.142	0.144	-1.357	0.197	0.637	-0.146	1.506	0.304	0.921	-0.518	-0.449	0.061	-1.676	-0.360	-0.852	-0.707	-0.632	0.539	0.099	-1.560	-0.389	-0.450	-0.229	0.011	0.993	0.196	-0.178	-0.316	0.938	0.139	-0.398	-0.284	-0.708	0.291	-1.668	0.265	-1.036	1.095	-0.259	1.331	-0.734	-0.753	0.350	-1.317	-0.102	-0.370	1.101	-0.779	1.887	-1.068	-0.106	-0.947	1.154	-0.303	-0.580	1.236	0.978	0.317	1.301	-0.043	0.711	0.594	-0.027	-1.458	0.528	-0.991	-0.217	-0.671	0.429	2.847	-1.035	0.727	0.076	0.178	-0.050	0.339	0.060	1.132	-1.480	-0.509	1.767	0.037	-0.120	-0.788	1.516	-1.118	0.259	0.173	0.144	2.015	0.589	0.660	1.012	0.025	-0.592	-0.106	-0.480	0.660	0.479	-0.650	-0.956	0.442	0.459	-0.630	0.695	0.536	0.143	-0.094	0.942	0.918	0.327	0.176	-0.472	-2.020	0.496	-0.527	0.717	-0.119	1.056	-0.325	-1.050	-0.242	-0.853	0.311	0.315	-0.733	-0.993	-2.056	1.270	-0.234	0.246	0.476	-0.228	-0.573	1.205	-0.413	0.576	1.111	1.071	0.152	-1.007	-1.400	-1.495	0.217	0.025	-0.308	-0.395	-0.439	0.135	-0.308	-0.675	-1.140	-0.484	0.077	-0.407	0.534	-0.266	-0.900	-0.342	1.469	0.739	-0.911	-0.956	0.540	1.065	1.474	0.589	-0.267	-0.331	0.615	0.085	-0.587	-0.703	0.561	1.052	-0.721	0.490	-0.351	2.528	-0.680	0.157	0.138	0.390	-0.346	-1.284	0.749	-1.945	0.509	0.117	-0.551	0.975	-0.363	-0.048	-1.193	0.968	0.471	-0.045	-0.028	0.288	-0.573	-0.619	0.243	0.209	-0.271	-1.191	-1.166	0.140	-1.266	1.925	-0.546	0.189	0.375	-0.679	-0.518	-0.061	0.746	0.340	1.801	0.561	0.851	-0.194	-0.384	0.339	0.320	0.063	-1.255	0.731	0.236	-0.236	-0.068	-0.980	-1.785	0.087	1.445	1.017	0.811	0.196	-0.778	1.176	-0.068	-0.646	0.449	0.586	1.643	-0.544	-0.456	-0.246	0.210	-0.574	-0.085	-0.700	-0.626	0.009	-0.825	0.166	0.593	-0.582	-0.127	-0.126	0.249	0.398	-0.241	-0.154	0.806	2.476	-0.864	1.045	-0.669	1.462	-0.651	0.064	-0.091	0.111	0.551	0.380	0.290	-0.617	-0.593	-1.173	-0.270	0.196	0.932	-0.029	-0.473	0.449	-0.451	0.181	-0.135	-0.892	-0.522	-0.483	0.912	-1.255	0.483	0.571	-0.419	-0.201	0.664	-0.107	0.662	0.377	-1.436	1.091	0.708	-0.046	-1.982	-0.857	-0.017	-0.124	0.368	-0.073	0.109	-0.047	2.132	0.450	-0.448	-0.469	0.091	-0.240	0.369	-0.487	-1.353	-0.869	0.018	0.132	0.394	-1.232	-0.363	-0.136	-0.686	0.387	-0.693	-0.237	-0.511	0.237	0.607	-0.372	-0.535	-0.098	0.680	0.638	0.424	-0.805	0.345	0.600	-0.992	1.315	0.508	0.795	-1.287	0.104	-0.080	-1.113	-0.083	-0.222	0.929	-0.321	0.732	-0.927	-0.274	-0.455	-0.894	0.642	1.740	-0.707	-0.068	-0.803	-0.876	1.078	0.410	0.318	-0.159	-0.025	-1.884	-0.734	-0.398	-0.975	0.319	-1.121	-0.118	-1.030	-0.271	0.523	-0.092	0.717	0.165	0.883	0.907	-0.434	0.875	-0.084	-0.073	0.063	-0.765	0.774	-0.121	-0.920	-1.163	-0.679	0.359	0.414	-0.343	0.144	-0.329	-1.038	1.306	0.137	-0.204	2.412	-0.280	0.817	-1.345	-0.029	0.271	0.378	0.915	-0.228	-0.271	1.185	-0.304	1.199	-0.746	0.433	-0.921	0.980	0.296	0.041	0.447	1.089	2.505	0.847	0.645	0.022	1.009	0.796	-0.003	-0.180	0.294	-0.523	-0.913	0.865	-0.295	-0.940	-0.298	-0.084	-0.350	-0.051	0.293	-0.428	0.921	0.974	-0.914	0.632	-0.662	-0.427	-0.932	1.066	-1.357	-0.583	-1.067	-1.061	0.297	1.194	-0.341	0.635	0.625	-1.768	-1.307	-0.584	0.711	0.934	0.592	-1.424	1.761	-1.336	2.790	0.604	0.886	0.099	0.531	2.741	-0.763	-0.838	-0.300	0.566	-0.990	0.075	-0.423	-0.851	0.546	0.454	0.315	0.103	0.577	-0.552	0.134	0.008	-0.171	-1.880	-1.677	-0.238	-0.422	0.469	-0.584	-0.381	-1.000	-0.287	-0.159	0.128	1.240	-0.390	-0.223	-0.903	-0.345	0.072	0.412	0.938	0.634	-0.344	-0.760	0.265	1.188	-0.691	0.570	-1.577	0.203	-1.301	-0.889	1.296	0.763	-0.441	0.271	0.495	-1.631	1.408	-1.015	0.262	-2.596	-0.912	0.358	0.475	1.161	0.365	1.196	0.246	0.441	0.442	-0.507	-1.629	-1.249	0.470	0.377	0.720	-0.334	-0.209	0.286	-0.270	0.025	0.434	-0.357	0.347	0.487	-0.092	0.187	-0.339	0.108	-0.382	0.778	1.013	-0.237	-0.797	1.237	0.431	-1.244	0.763	-0.433	-0.419	-0.542	-0.485	0.192	-1.638	-0.384	-0.907	-0.382	0.294	-0.713	0.530	-1.048	-0.538	0.434	-0.175	0.256	-0.337	1.177	-2.109	0.923	-0.161	0.790	-0.557	0.517	0.940	-0.109	-0.316	0.004	-0.322	0.172	1.231	-0.736	-0.704	0.235	0.044	0.711	1.694	-0.640	0.823	0.400	1.397	0.019	-0.120	-0.841	-0.737	-1.627	-0.971	-0.346	-0.120	-0.711	1.038	-1.191	0.091	-0.669	0.008	0.553	-0.158	1.146	2.033	0.151	-0.151	0.355	-0.226	-1.323	-1.235	-0.553	-0.328	-1.075	0.614	-0.768	-1.049	-0.346	-0.498	-0.268	0.360	-0.269	0.542	1.637	0.774	1.795	1.585	-0.740	0.039	0.642	-0.477	0.593	0.040	-0.350	1.181	0.686	-1.098	0.320	-0.581	-0.844	1.094	-0.045	-1.283	-0.655	-0.255	-1.107	-0.499	-0.453	0.632	1.160	2.231	-0.210	1.053	-0.568	-0.860	0.135	-0.678	0.456	0.554	0.007	0.744	0.604	0.486	-0.340	1.401	0.829	0.124	0.995	0.090	-0.330	0.109	0.053	1.330	-1.057	0.629	0.428	-0.003	0.066	0.672	-0.313	-1.651	0.601	-0.149	0.668	-0.833	0.563	-0.291	-0.142	0.533	-0.194	-0.278	-0.806	-0.155	-0.722	0.288	-0.482	-0.554	-0.388	0.237	-0.521	0.990	-0.662	-0.940	0.173	-0.641	0.890	1.011	0.652	0.101	-1.594	-0.988	-0.496	-1.070	0.896	-0.589	-1.364	-0.525	-0.656	-0.944	-0.182	0.219	0.142	-0.417	0.453	1.118	0.156	0.000	-0.123	0.919	0.577	0.326	2.285	0.531	-0.971	-1.336	-0.398	1.028	1.162	-1.924	0.183	-0.635	1.731	0.024	-0.266	1.581	-0.082	-0.606	0.739	1.718	0.154	-0.457	0.874	0.208	0.688	-0.755	1.733	-0.457	-0.679	0.182	0.186	-0.313	-0.704	-0.063	-1.194	-0.878	0.953	1.148	-0.741	0.537	-0.774	-0.218	0.456	-0.257	-0.220	-0.742	0.461	0.470	-0.679	-0.599	-0.459	3.924	-0.005	0.319	-0.488	-0.939	-0.146	-0.991	0.164	1.481	0.424	-1.003	2.281	1.746	1.031	1.659	1.057	-0.408	-1.798	1.047	-1.039	-0.161	0.775	0.837	-1.230	0.211	-1.397	-0.041	1.368	-0.269	0.524	0.100	-0.424	-0.937	0.432	0.715	-0.904	-0.031	0.348	0.320	-0.440	-0.158	-1.220	-2.154	-0.174	-1.117	2.006	-1.602	1.471	0.365	0.307	-0.032	-0.260	-0.598	-0.841	0.227	0.926	-0.275	-0.788	0.683	-0.304	0.662	0.415	1.544	-0.783	-1.403	2.140	-1.856	1.475	1.019	0.837	0.859	-0.575	0.792	-0.230	0.278	0.860	-0.307	-0.470	1.184	0.097	-0.270	0.520	-1.125	-0.310	-0.545	0.787	0.874	-0.101	-0.481	-0.732	0.695	-0.920	-0.106	-0.785	0.074	-0.990	1.871	-1.491	-0.354	0.329	0.266	0.604	0.024	0.132	0.552	0.591	-1.040	1.587	-2.229	-0.143	-0.117	-0.438	-0.278	-0.236	0.425	-0.402	-0.355	-0.620	1.228	0.282	-0.021	0.757	-0.553	-0.062	-1.661	0.615	-0.930	-0.394	-0.261	0.648	0.736	-1.821	-0.149	1.323	-0.019	0.238	0.185	-0.824	-0.314	-0.576	0.075	0.178	-0.229	-0.837	2.285	-0.067	0.373	0.297	-0.811	-0.680	0.077	-1.133	0.142	-0.070	0.540	-0.302	1.126	0.375	-0.849	0.004	-1.969	0.401	0.420	-0.583	-0.778	-0.480	1.427	-1.632	0.128	-0.370	-0.115	0.832	-0.105	-0.345	0.417	0.470	-0.607	-0.567	1.488	0.420	0.276	0.160	-0.080	-0.840	-1.260	-0.713	0.206	0.717	-1.805	-0.745	0.176	1.247	0.370	0.719	-1.644	-0.835	-0.380	1.194	-0.321	-0.872	0.187	-1.188	2.201	0.973	-0.679	-1.278	-0.128	-0.238	-0.352	-0.170	-0.874	0.542	0.333	-1.341	-0.733	-1.154	-0.870	0.908	1.127	-0.503	0.512	0.882	0.332	2.487	0.092	2.046	0.175	1.294	0.694	1.042	-0.616	0.176	0.564	-1.358	-0.353	-1.802	1.318	-0.779	-1.161	1.356	-0.862	-1.225	0.227	0.305	-1.356	0.125	-1.086	1.152	0.684	-0.501	0.825	0.341	-0.590	0.362	-0.812	-1.921	0.944	-0.867	0.603	-0.581	-1.612	-0.061	-0.876	-0.525	-0.047	0.333	0.425	1.079	0.267	0.793	0.849	-0.362	-0.003	-1.463	-0.314	0.464	0.779	0.316	-1.153	-1.040	-0.951	-0.288	0.684	-0.515	0.465	-0.908	-0.514	-0.425	-0.246	0.242	-0.127	-0.289	0.283	1.525	0.461	-0.937	1.099	-0.316	-1.012	-1.016	0.632	0.031	-0.121	0.916	-2.292	-1.382	-1.283	-1.784	1.066	1.119	-1.105	0.167	-0.240	-0.955	-1.353	-0.794	-1.059	1.176	1.100	-0.587	-0.549	1.356	-1.319	-0.459	-0.947	0.028	-0.549	2.327	-0.517	-0.152	0.121	-0.637	-0.275	0.774	-0.459	-0.073	1.694	-0.030	-2.196	-1.085	-0.574	-1.353	0.097	0.059	0.581	0.028	-0.329	1.272	-0.610	1.627	-0.006	0.784	-0.850	-0.755	1.242	-0.362	2.233	0.761	0.122	0.784	-1.400	-0.115	-0.582	-0.380	1.087	0.102	0.483	1.003	0.354	0.183	0.923	0.274	0.532	1.140	0.172	1.321	-2.320	-1.089	1.099	-0.613	-2.183	0.083	-0.098	-0.244	0.635	0.512	0.915	-0.595	0.827	0.720	0.778	-0.334	-1.569	0.417	0.519	1.159	-0.735	-0.124	1.347	-0.676	0.584	-0.196	-0.166	0.679	0.388	1.739	0.720	-1.021	0.350	-0.641	-1.144	-1.582	0.180	0.069	0.597	0.221	-1.300	-1.218	0.952	-0.647	-1.386	-0.727	-0.300	-0.320	-0.343	0.134	-0.036	-0.289	0.304	0.282	0.053	0.881	-0.801	-0.168	-0.701	-0.918	-0.767	-0.934	-0.323	0.193	-0.251	0.447	0.240	1.586	-0.188	0.988	-0.211	-0.372	-0.438	-0.588	0.104	-0.712	-1.101	0.258	-1.757	1.045	-1.290	-0.136	0.168	0.155	1.572	1.087	-0.183	-0.806	2.727	0.531	0.010	-1.135	-0.909	-0.061	1.678	-1.347	-0.429	0.215	0.261	-0.298	0.647	-0.613	-1.577	1.304	0.192	0.888	0.682	-0.292	-0.491	1.578	-0.306	-0.425	-0.263	1.062	0.445	-1.628	-0.115	-0.547	0.786	-0.824	0.013	-1.018	1.486	0.886	0.900	0.274	-0.445	0.963	-0.187	0.319	-0.295	-0.440	-0.223	1.502	-1.681	0.250	-0.204	-1.760	-0.532	-0.504	-0.151	1.039	0.674	-1.240	-0.166	0.307	-0.624	-1.712	-0.358	-1.023	-1.158	1.033	-0.421	-1.388	-0.420	-0.672	-0.114	0.045	0.976	-0.452	-0.735	0.312	-0.075	0.431	-0.724	-0.113	-0.249	-0.457	0.263	-0.788	1.025	3.501	-0.128	-0.925	1.854	-0.365	-0.170	-0.534	-0.804	-0.411	0.604	-2.006	-0.731	0.855	-0.221	-0.974	-0.673	-0.479	0.531	-0.376	0.422	-0.016	0.492	-1.250	1.452	-0.004	-0.277	-0.515	0.398	2.871	-0.307	0.898	-1.019	-0.587	-0.222	0.135	0.461	-0.135	-0.668	-0.026	1.449	-0.369	1.340	-0.900	-0.494	-0.222	-0.815	0.485	-0.127	1.573	2.848	-0.633	0.915	1.354	1.534	0.658	-0.213	-1.288	-0.107	0.456	0.284	0.729	-0.887	0.060	-0.503	-1.478	0.268	0.999	0.803	-0.730	0.193	-0.489	-0.473	-0.381	0.800	-0.892	-0.167	0.795	-0.260	-0.811	-0.913	0.038	0.580	0.494	-0.446	-0.286	3.329	-0.616	-0.532	-0.496	0.646	0.757	-0.647	0.174	-0.558	-0.305	0.639	0.074	0.729	-1.078	-0.014	0.341	-1.309	0.975	1.088	-1.175	1.429	3.262	1.586	0.449	0.556	0.107	0.724	0.046	-0.065	0.409	-0.132	0.023	-0.071	0.039	0.179	-0.298	0.399	0.273	0.558	0.221	0.518	-0.001	-0.368	-0.156	-0.251	-0.652	0.054	-0.086	0.066	-2.293	0.879	-0.135	0.383	-0.607	-0.071	-0.328	-0.156	-0.822	0.281	-0.550	-1.389	-0.438	-0.787	0.582	-0.495	-0.763	0.358	0.960	0.947	-0.530	-0.311	0.089	0.011	0.043	-0.402	-0.688	-1.968	-0.442	0.073	-0.327	-0.596	0.166	0.331	1.838	-0.528	0.632	-0.152	-0.747	-0.071	0.882	-0.514	-1.916	0.888	0.097	-0.390	1.833	-0.465	0.794	0.535	-0.150	-0.583	-0.473	0.267	1.216	1.432	-0.889	-0.567	0.985	-1.502	0.094	0.116	-0.541	-1.555	-0.657	1.065	-0.147	-0.116	-1.405	-0.710	-0.710	-0.237	-0.269	-0.683	0.225	1.018	0.277	0.597	-0.411	0.261	-0.616	-0.886	1.613	-0.523	-0.051	0.098	3.201	-1.211	-0.215	0.053	-0.083	-0.073	-0.050	-0.422	2.217	-0.154	-0.039	-0.930	0.746	0.509	-0.574	0.293	-0.434	-0.580	-0.654	0.002	-2.128	-0.390	-0.806	1.016	-1.107	-0.488	-0.526	-0.265	-1.632	0.558	-0.965	-0.345	0.981	-0.001	-0.816	0.195	-0.271	-0.331	0.430	-0.360	-1.663	-0.649	-1.087	0.030	-0.840	1.160	-1.225	-0.679	0.681	-1.467	1.430	-1.400	-1.108	-0.413	-0.331	-2.062	0.960	0.238	1.303	-0.256	0.467	-0.563	-0.006	0.598	-0.007	0.377	-0.593	-0.168	-1.064	0.668	0.530	-0.471	-1.671	-1.235	0.154	-0.074	1.329	0.462	0.794	-0.266	-1.146	0.705	0.267	1.337	-0.177	-0.677	-0.288	0.378	-0.089	0.657	-0.113	-1.326	0.050	-0.315	-1.731	-0.393	-1.658	-0.646	-0.560	2.531	-0.670	-0.546	-0.484	0.764	0.238	-0.665	-1.422	1.118	-0.274	0.365	-0.195	0.116	1.524	3.065	1.362	0.221	-1.216	-0.613	1.056	0.852	-0.054	-0.576	-0.250	-0.801	2.646	1.035	-1.628	0.827	-0.783	-0.422	-1.458	-0.251	-1.019	-0.687	0.342	-0.482	0.685	-0.568	-0.297	0.379	0.519	0.288	0.256	1.110	0.265	0.710	-0.536	-0.078	0.318	1.149	1.087	-0.857	-0.271	0.304	0.495	-0.128	0.919	-0.749	0.306	-1.102	-0.397	-1.082	0.739	-0.196	-2.529	-0.320	-1.395	-0.497	0.561	-0.194	0.228	0.891	1.418	-0.777	-0.466	-1.429	-0.867	-0.620	0.833	-0.619	-0.441	0.751	-0.200	-1.027	-1.345	3.392	-0.689	-0.418	0.349	-0.455	0.176	0.077	-0.398	-0.763	-0.673	1.429	0.184	0.138	-0.708	0.938	0.732	0.319	-0.512	1.226	0.530	0.666	0.081	-1.676	1.071	1.112	0.838	-0.340	1.419	2.162	-0.076	-1.490	0.654	-0.229	0.284	1.351	-0.101	0.236	1.090	-0.773	0.250	-0.303	0.712	-0.508	1.273	-0.752	0.421	-0.412	0.264	-1.021	-1.066	-0.272	-0.670	0.013	-0.598	-0.884	1.695	0.754	0.331	0.372	0.086	1.628	-0.472	0.135	-0.034	-2.293	-0.795	-0.185	0.393	-1.434	-0.034	-0.585	1.844	-0.743	1.047	0.526	0.454	0.335	0.141	-0.424	-0.811	0.333	0.517	0.554	-0.163	0.602	0.406	0.946	1.330	3.042	-0.710	-0.586	-0.776	-0.545	-0.148	-0.417	-0.864	0.565	-0.670	1.655	-0.149	1.198	-0.339	-0.172	0.464	-0.378	-1.285	-1.340	2.705	-0.019	0.137	0.266	0.465	-0.571	-1.003	0.410	-0.833	0.660	0.105	-1.863	-0.415	-0.288	0.623	-0.046	1.365	0.708	0.543	-0.715	0.134	-0.406	0.709	-2.197	-0.460	-0.445	0.790	-0.921	0.779	-0.417	1.231	-0.102	0.018	-0.531	-0.450	0.975	-0.817	-0.347	-0.206	0.195	-0.521	0.511	0.182	-0.374	0.640	1.123	-0.362	-0.297	1.265	0.292	0.095	0.854	-1.334	0.974	-0.606	-0.563	1.167	-0.086	1.803	-0.065	0.113	0.321	-0.589	-0.187	-0.356	0.673	-0.428	0.504	-0.096	-0.316	0.172	-0.807	0.574	-0.056	0.817	-0.139	-1.265	1.234	0.255	0.422	-0.398	0.896	0.752	0.489	-0.554	-0.778	0.010	0.546	-0.990	-1.214	0.148	0.441	-0.122	0.917	0.592	-0.907	-1.254	-0.321	0.692	-0.074	-0.210	-1.112	0.849	1.022	0.030	0.717	0.628	0.396	-0.422	0.063	0.151	-0.278	0.530	0.146	-0.302	2.668	-1.712	0.464	0.114	-0.853	0.665	0.237	-0.169	0.169	0.333	-0.350	-0.922	0.198	0.010	0.217	-0.285	0.705	-0.344	-0.444	0.629	-0.680	2.547	-0.736	0.202	-1.167	-0.231	0.767	0.301	0.056	-1.150	-0.279	0.538	-1.153	0.876	0.278	1.166	0.764	0.615	1.008	-1.050	0.959	-0.759	-0.210	-1.272	2.908	0.140	-0.130	0.528	0.816	0.083	-0.629	-0.033	0.385	-0.888	1.004	1.009	0.096	0.624	0.141	-1.496	-1.573	-0.986	0.364	-0.549	-0.281	-0.881	0.980	-0.228	-0.049	-0.508	0.032	-1.814	-0.249	1.374	0.553	-0.897	0.490	-1.231	-0.178	0.990	-0.381	-0.413	2.220	0.575	1.689	0.923	-0.380	-0.361	0.088	-0.139	-0.744	1.032	-2.046	-0.840	0.329	0.269	0.160	-2.280	1.194	1.329	-0.706	0.694	-0.838	-0.450	-1.370	-0.369	-0.360	-0.744	0.692	-0.532	0.143	0.192	-1.095	0.642	-0.476	-0.562	-0.847	0.119	-1.075	0.976	0.164	1.735	2.328	0.196	-0.525	-0.470	0.043	0.070	-0.193	0.086	0.495	0.742	0.727	-0.456	1.030	0.697	0.869	0.057	0.014	-0.629	1.282	0.776	0.684	1.999	-0.358	0.595	-0.432	-0.381	1.037	1.163	-0.423	1.159	-0.179	2.870	-1.447	-0.806	0.123	0.458	-2.160	3.121	0.660	-0.632	-0.131	0.161	-0.423	0.979	-0.990	0.512	-0.595	0.068	-1.473	0.668	-0.306	0.459	-0.614	0.582	-0.829	-0.191	-0.421	0.348	-0.576	-2.307	1.324	-0.431	0.889	-0.178	-0.358	-0.755	0.219	0.249	-1.238	0.135	0.217	2.212	-1.234	1.661	-0.484	-0.947	-0.476	0.611	0.232	-0.364	2.145	0.097	-0.675	0.017	0.407	-0.721	-0.533	-0.188	-0.087	0.095	-0.909	-1.267	-2.523	0.357	-0.598	-0.906	-0.745	-0.509	0.362	-0.678	0.109	-0.613	-0.797	0.381	0.157	-0.580	-0.656	-0.477	-0.699	-0.051	-1.147	-0.744	-0.362	-1.364	1.236	-0.390	-1.240	-1.093	-1.639	-2.348	0.165	0.550	1.072	-0.360	0.046	-0.548	-1.754	1.337	-1.071	0.932	0.085	-0.529	-0.157	-0.315	-0.375	-0.166	0.411	1.271	-1.100	-0.605	-0.560	-1.612	-1.187	-0.824	-0.190	-0.791	-0.391	-0.400	-1.964	-0.890	0.226	0.041	0.781	-0.587	1.487	-1.069	0.216	0.530	-0.196	0.014	-0.859	0.728	0.036	-0.803	-0.558	-0.023	0.840	-0.151	-1.044	-1.398	-0.257	1.256	-0.605	0.561	0.729	0.198	-0.559	0.338	0.137	0.284	0.096	0.158	0.136	-0.446	-0.414	0.188	-0.233	-0.201	0.838	-0.120	1.384	-0.096	-1.430	-0.025	0.339	-0.872	-0.023	-0.220	-0.924	0.881	-0.478	0.507	-0.983	0.296	0.517	1.054	-0.079	0.022	-0.774	-0.797	0.708	-0.213	1.057	-1.808	-0.318	-0.049	0.210	-1.274	0.405	0.160	-0.735	-0.014	0.660	-0.439	-0.459	-0.001	-1.095	-0.097	-0.316	-0.369	1.393	-0.508	-2.254	-0.900	-0.800	1.360	-0.599	0.380	-0.119	0.111	-1.375	-0.685	-0.757	0.495	0.346	-0.730	0.931	-1.276	-0.145	-0.092	0.822	-0.046	-1.230	-0.207	0.934	-0.079	0.640	-0.323	0.939	-0.350	-0.198	-1.080	-0.309	0.399	1.110	-0.890	-1.104	-0.442	-0.516	-0.442	-0.887	0.735	0.030	-0.931	-1.068	0.165	-0.187	0.076	-1.659	-0.485	-1.069	0.883	-0.984	-1.160	0.972	-0.719	-0.939	-0.830	0.009	-0.300	-0.571	0.943	0.655	-0.147	0.749	-0.047	0.240	1.599	1.828	-0.805	1.869	-0.334	0.462	-0.872	-0.386	-0.322	0.776	-0.480	-0.680	0.830	0.455	-0.018	0.874	-0.951	-0.346	-1.874	-1.339	0.645	0.334	-0.207	-0.383	-0.432	1.657	1.137	-0.408	-0.717	-1.285	-0.488	-0.056	-1.124	1.107	-0.391	0.444	-0.020	0.430	-0.068	-0.485	-0.900	-0.122	1.276	1.106	1.094	0.327	2.035	0.024	0.061	-0.025	1.880	-0.281	1.361	1.561	-0.109	-0.425	-0.781	-0.950	-0.002	-0.837	-0.409	0.623	-1.641	-0.661	-1.740	-0.447	0.935	-0.472	-0.109	0.917	0.336	1.762	1.389	-0.475	-0.309	-0.380	0.485	-1.014	-0.315	2.168	-0.725	-1.314	-0.313	-0.167	0.228	1.318	0.135	1.253	-0.592	0.035	0.562	-0.866	-0.462	-0.551	0.614	-0.301	-0.755	1.410	0.099	0.318	-0.185	1.049	-0.554	-0.796	-0.611	0.952	1.503	0.164	1.058	-0.506	-0.942	0.106	0.041	0.171	-0.321	-0.312	0.475	0.127	-0.518	1.491	1.141	0.042	0.373	1.132	-0.030	-0.354	-1.312	-0.240	0.305	0.084	0.882	-1.867	-0.343	0.059	0.938	0.006	-0.564	0.462	-0.259	-0.798	-0.050	-0.568	-1.428	-0.934	-0.156	-0.325	-0.453	0.492	3.002	1.634	0.287	-0.333	2.824	-0.036	0.950	1.666	-0.971	-0.722	2.204	0.971	-0.897	0.556	0.609	-0.578	0.792	1.272	0.621	0.864	-0.897	0.103	-0.657	0.709	-0.464	3.524	1.001	0.744	0.044	-0.006	-0.479	2.001	0.456	-0.747	-0.593	0.944	-0.105	0.891	0.376	0.547	0.523	-0.770	-0.631	0.208	-0.350	-0.710	-1.065	1.527	0.079	-0.066	-1.091	-0.411	-0.794	2.004	0.139	1.484	-0.564	-0.061	0.987	0.633	-0.861	-0.305	-0.616	-0.462	-0.339	3.023	-1.480	0.680	-0.751	0.700	-1.463	0.576	-0.400	-0.742	0.152	1.056	0.240	-0.156	-0.782	0.069	0.310	1.220	3.349	0.444	-0.546	-0.774	0.779	0.784	0.205	-0.266	-0.836	1.105	0.134	-0.395	-0.906	0.075	-0.198	0.169	-0.136	-0.770	0.050	-0.195	-0.526	0.344	-0.395	0.125	0.697	0.956	-0.444	2.421	0.931	-0.169	-0.483	-0.087	1.579	-1.394	-0.082	0.184	1.101	0.729	-0.673	-1.877	-0.246	-0.930	-1.378	-0.711	0.015	-0.504	-1.802	-0.443	-0.064	-0.488	-0.459	0.159	-0.229	1.307	-0.815	-0.590	0.517	0.853	1.533	-0.441	-0.779	0.101	0.463	-0.383	-0.815	-0.504	0.021	-0.781	1.112	0.467	0.034	0.770	3.375	0.022	0.972	-0.018	-0.464	-1.416	2.472	0.434	-0.378	-0.110	0.345	-0.128	-0.289	-1.420	-0.437	-0.960	0.956	0.493	0.309	-0.258	-0.841	-0.052	-1.048	-0.222	2.325	-0.979	-0.344	-0.019	-0.341	-0.053	0.701	-0.209	0.138	3.309	-0.016	0.038	-0.787	-0.332	-0.230	-0.520	-0.358	-0.032	-0.383	1.690	-0.002	0.840	0.037	0.924	0.292	-0.369	-1.240	-0.583	-0.465	-0.656	0.161	-0.682	0.070	-0.665	1.713	0.806	-0.744	-0.490	0.198	0.883	-0.892	-0.338	-1.061	-1.053	0.224	0.137	-0.644	-1.082	3.171	-1.183	0.171	-1.277	-1.617	-0.190	0.836	0.753	0.135	3.184	0.767	-0.550	0.049	0.268	0.358	1.014	-0.784	-0.332	0.372	0.824	-0.488	-0.526	-0.236	-0.567	0.515	0.450	3.473	-0.559	2.255	-0.729	0.829	1.143	-0.063	0.012	-1.074	-0.614	-0.526	0.337	0.641	-0.166	-0.285	0.067	3.582	0.168	-0.535	-0.401	0.128	1.004	-0.633	-0.110	0.062	-0.413	0.532	0.296	-1.015	0.529	2.061	0.399	-0.867	1.321	-0.046	-0.581	-0.782	-0.190	-0.884	-0.860	0.513	0.124	0.014	1.035	-0.843	0.863	-0.168	2.059	0.768	-1.319	-0.731	-0.425	0.167	-0.720	-0.714	0.628	0.647	1.060	0.277	1.235	-1.056	-1.051	1.617	-0.767	-0.835	0.827	0.815	-1.098	0.044	-0.885	0.004	-1.316	-1.384	-2.341	-0.789	-0.946	0.166	0.635	0.308	-0.451	0.437	0.777	-0.522	0.598	1.377	0.429	-0.778	-0.443	-0.373	0.779	0.830	0.687	1.443	-1.139	-0.666	0.078	-0.763	-2.012	-0.399	-0.006	-0.801	-0.510	0.554	0.493	-0.264	0.561	-1.025	-0.078	1.062	1.114	0.531	0.079	-0.150	1.201	-0.965	-0.541	-0.008	-0.666	0.032	-0.481	1.380	0.382	-0.683	-0.404	-1.308	0.580	-1.251	0.907	-0.474	-0.169	0.280	0.346	0.491	-0.659	-1.268	-0.155	0.156	0.160	-1.042	-1.156	-0.145	-0.172	-0.533	-0.664	1.404	-0.637	0.336	-1.199	1.375	0.001	0.231	1.536	-0.422	0.546	0.527	1.002	0.001	1.234	0.141	-0.089	-1.125	0.143	0.136	-2.375	0.644	-0.094	0.880	-1.293	-0.072	-0.537	1.355	1.304	0.610	-0.439	-1.194	0.291	-0.526	-0.578	-1.518	-1.227	1.458	-0.215	0.281	0.317	-0.539	-1.344	-0.492	0.414	-0.592	-1.355	0.171	1.900	0.302	0.212	-0.080	0.165	0.443	-0.318	0.007	-0.858	0.108	0.555	0.521	-0.309	-0.900	-0.212	1.103	-0.570	-0.971	-0.336	-0.255	0.368	-0.220	0.446	-0.522	0.466	-0.100	-1.452	-0.497	0.108	-0.375	-0.066	-0.778	-2.168	1.503	-0.878	1.210	0.601	-0.695	0.416	0.552	0.583	1.083	-0.784	-0.431	0.689	-0.851	0.512	0.221	-0.846	-0.658	-0.533	-0.009	-0.808	0.365	0.168	-0.089	0.015	0.617	1.398	0.252	2.078	-0.657	0.214	-1.175	-0.163	-0.092	-0.778	-0.140	-1.523	-1.225	-0.625	-0.819	2.023	-0.619	-1.617	-1.494	-0.691	0.509	0.204	-0.324	-0.783	0.219	0.757	0.659	-1.291	-0.649	-1.051	0.636	-0.614	-0.771	0.843	0.050	0.658	-0.008	0.398	0.397	-0.201	1.014	0.641	0.226	-0.201	1.129	0.653	0.452	1.786	1.294	-0.396	-1.644	-0.123	-1.532	-0.115	0.085	-0.723	-0.516	-1.568	-0.060	1.027	1.500	-0.914	0.213	1.315	0.538	1.335	-0.599	1.367	2.046	-0.006	-0.593	-0.063	-0.761	-0.239	-0.271	1.769	-0.180	-0.068	0.883	-0.161	-0.124	-1.055	-1.061	1.269	-0.845	-1.529	-0.226	1.455	0.637	0.559	-1.016	0.893	0.644	-1.008	1.318	-0.380	-0.642	0.032	1.306	-1.031	0.967	1.658	-0.336	-0.838	0.341	-0.083	1.705	-0.280	0.392	0.447	0.861	0.913	1.525	0.969	-0.599	1.233	0.142	0.223	0.275	1.745	-2.404	-0.061	1.344	1.963	0.443	-0.424	1.536	-1.025	-0.215	-1.012	0.407	-0.893	0.251	1.426	-1.943	-0.184	-1.064	-1.486	0.245	0.467	-0.349	-0.065	-1.155	1.463	-1.042	-0.353	0.608	0.344	0.504	0.300	-0.240	-0.502	-0.306	-0.293	0.310	0.367	0.093	0.698	0.323	-0.062	0.889	1.172	0.082	-0.205	1.162	0.109	0.929	-0.812	-0.783	1.077	-0.059	-0.196	0.208	0.211	-0.585	0.208	-1.361	-0.978	0.241	0.898	0.410	-1.280	1.075	2.764	-0.551	-1.121	0.753	-0.679	-0.354	-0.510	0.000	-0.428	-1.592	0.611	-1.133	-0.387	-0.384	-0.588	-0.863	0.328	0.111	-0.880	0.185	1.548	-0.164	0.836	-0.675	0.798	-0.607	1.456	-0.733	1.218	0.532	-0.321	1.046	-0.127	0.604	-0.924	0.599	-0.781	-0.340	-0.787	-1.620	-0.122	0.060	-0.253	2.238	-0.543	0.028	0.425	1.816	0.014	0.900	0.093	-0.371	1.247	0.495	0.246	0.469	-1.126	-1.230	-1.485	-0.245	-0.378	-0.362	0.041	0.415	0.766	0.373	0.377	-2.181	0.501	-1.313	1.160	-0.489	-0.053	0.404	0.714	-1.236	0.166	0.223	-0.187	0.214	-0.408	0.890	0.541	-1.180	0.021	0.888	-0.740	-1.332	-1.559	0.329	1.490	1.044	-0.112	-0.680	-0.232	0.088	-0.565	-1.166	0.180	-0.135	-1.181	1.288	0.883	0.616	-0.297	1.082	-1.266	0.983	0.522	0.813	-1.003	-0.782	0.352	0.279	-0.779	-0.241	1.232	0.021	0.879	-0.472	0.945	-0.090	0.208	-0.067	1.054	0.536	0.252	-0.518	-1.200	-0.416	0.763	-1.362	-1.088	0.969	0.291	0.984	-1.019	0.250	0.689	-1.190	0.679	0.286	-0.242	-0.552	0.584	-0.139	-0.835	0.891	-0.612	0.399	-0.153	-1.024	0.228	0.759	-0.797	0.344	-1.804	0.095	-0.217	0.038	-0.940	0.883	0.289	-0.369	-0.471	1.752	-0.334	-0.660	0.081	-1.059	-1.368	1.897	0.299	-0.154	-0.238	-0.570	0.304	-0.164	-0.033	0.448	-0.434	-0.826	0.558	0.193	-0.749	-1.642	-0.817	-0.766	1.114	0.259	0.997	0.728	0.463	0.013	0.729	0.365	-0.105	0.363	0.250	-0.649	0.555	0.134	-1.116	1.385	0.154	0.403	-0.366	-1.225	-0.367	-0.762	1.510	0.066	1.170	-0.180	-0.565	0.300	0.177	-0.421	-0.959	-0.229	0.693	-0.534	-0.306	0.450	-0.952	-0.470	-0.746	-0.300	-0.238	1.055	-1.045	-0.740	-0.074	0.778	0.067	0.030	1.153	-0.558	-0.456	-0.433	1.032	-1.143	-0.132	-1.810	0.344	-0.035	-0.779	-1.148	0.198	1.034	0.050	0.725	0.020	-0.856	0.704	-0.203	1.614	-0.206	0.943	-0.408	-0.076	0.706	-0.927	-0.947	-1.319	-0.374	-0.688	-0.211	-0.217	0.073	0.089	0.577	-0.481	0.394	0.235	-0.210	-1.031	-0.120	1.219	0.753	0.461	-0.754	0.372	1.132	0.243	1.323	-0.833	0.253	0.757	-0.225	0.832	0.772	-0.263	0.827	0.249	-0.608	-0.664	-0.123	-0.961	0.640	-0.639	1.199	-0.006	-1.168	-0.679	0.014	-1.758	0.834	-1.007	0.450	1.350	0.042	0.416	-1.471	0.883	0.526	0.938	0.935	-0.450	-0.029	1.044	-0.267	-1.374	-0.272	3.365	0.743	0.738	1.019	0.043	-0.349	0.585	0.043	-0.361	0.023	-0.504	-0.601	0.006	-0.210	-0.877	1.399	0.687	-0.011	1.492	-0.192	-1.197	-0.524	-1.059	0.974	0.435	-0.694	-0.461	-0.735	-0.033	0.544	0.142	0.453	0.560	-0.120	0.041	0.345	-0.099	0.399	0.053	0.124	-0.982	-0.015	0.228	-0.383	-1.536	-0.414	0.600	-0.946	-0.345	-1.125	-2.037	-0.800	0.214	0.494	1.877	-1.093	3.033	0.284	-0.723	0.775	0.879	0.625	1.027	0.850	0.890	0.439	-1.265	-0.977	2.146	-0.202	-0.070	-0.360	0.063	-0.604	-0.054	-0.490	-0.967	0.651	0.107	-0.271	1.163	-0.284	0.223	-0.999	-0.157	-0.499	0.710	0.210	-0.637	0.157	0.379	0.143	-0.190	0.414	-0.133	-0.332	1.042	2.319	0.070	1.357	-1.092	-1.050	-1.011	-2.003	-0.045	1.466	-0.703	-0.807	0.333	0.473	-1.370	0.193	-0.285	1.023	0.200	1.215	0.057	-0.963	0.254	1.532	2.624	0.584	0.077	0.422	-0.385	-1.264	-0.011	1.198	0.298	0.265	-0.915	-0.095	0.448	0.278	0.586	-0.597	0.497	0.618	-0.825	-1.190	0.144	1.294	0.189	-0.728	0.326	0.660	0.692	1.903	-0.336	-0.570	-0.989	2.016	-0.562	0.581	-0.381	-1.096	-1.144	-0.782	0.335	-0.554	-0.102	0.199	-0.303	-0.309	-0.615	-1.121	0.066	1.503	-0.063	0.544	-0.326	-0.175	0.388	-0.512	-0.389	0.025	-0.403	-0.734	0.264	0.202	0.433	-0.132	0.607	-0.441	-0.766	0.100	-0.647	-1.130	0.317	-1.024	-1.266	2.068	0.200	0.209	-0.014	-0.536	1.321	0.297	0.872	-0.345	1.648	0.380	-0.166	-0.464	-0.308	-0.229	-0.114	-0.552	-1.288	-1.097	0.978	-0.334	-1.219	-0.845	-0.469	-0.572	-0.614	-0.814	-1.647	-0.772	-1.018	-0.607	-0.317	0.109	-0.130	-1.321	-0.227	-0.870	-0.101	0.680	-0.091	1.023	2.215	-0.607	-0.420	0.206	0.497	-0.428	1.282	0.079	-0.143	0.150	0.224	-0.064	0.280	-0.013	0.788	-1.094	-0.046	0.015	0.573	0.781	1.404	0.598	-0.568	1.171	-0.254	-0.156	-1.042	-0.607	-0.090	0.338	0.629	-0.411	1.334	0.624	0.012	-0.091	0.988	-0.115	-0.104	0.570	-0.191	0.775	-0.304	-0.284	-0.135	0.051	0.792	-0.797	-0.170	0.178	-0.400	-0.080	2.189	1.375	1.553	-0.972	-0.695	-0.049	1.176	-0.231	0.576	0.157	-0.212	-0.078	-1.489	0.830	-0.447	-1.166	-0.522	-0.053	-0.192	0.812	-0.153	-0.191	0.194	-0.954	0.429	-0.493	0.041	0.025	0.654	-0.035	-0.564	-0.628	-1.628	-0.784	-0.125	-0.888	-0.123	0.578	0.336	-1.419	-0.325	2.370	0.912	0.192	-0.657	-0.505	1.932	-2.082	-0.091	0.500	0.126	-0.705	0.021	-1.423	0.508	-0.351	-0.025	-0.340	-0.284	-1.720	0.716	-0.118	0.710	-0.814	0.086	-0.054	-0.235	-1.025	-0.836	0.189	-0.183	-0.706	0.278	-0.060	-0.571	-0.630	0.906	-0.949	-1.298	-0.221	0.944	-0.222	-0.120	0.408	-0.169	0.869	0.811	1.031	0.836	-0.829	0.067	-0.107	-0.661	1.292	-0.468	0.276	-0.186	-1.166	-0.683	-0.035	0.160	1.103	-0.690	-1.455	0.225	-1.940	0.277	-0.505	-0.345	0.611	1.134	-0.351	0.916	-0.307	-0.032	-0.125	-0.588	0.180	0.298	-0.123	-0.814	-0.170	-0.046	0.140	-1.242	0.334	0.744	0.515	-0.194	2.431	-0.265	1.117	-0.377	-0.222	0.190	-0.862	0.854	-0.340	0.470	0.740	0.329	-1.608	0.731	0.997	1.409	-0.790	-0.202	-1.773	-0.473	0.357	0.165	0.785	0.433	0.641	-0.783	0.521	-0.550	0.727	-0.244	0.104	0.885	0.704	-0.013	-0.658	0.447	-1.840	-0.500	1.042	-0.664	-1.285	0.920	-0.054	2.053	0.100	-0.433	-0.186	0.342	-0.352	-0.725	0.307	0.235	0.560	0.141	-1.195	-0.376	-0.320	-0.067	-1.940	-0.475	-0.833	0.256	0.420	-0.471	-1.249	-0.817	-0.432	-0.664	-0.880	-0.683	0.053	1.996	-0.914	0.111	-0.160	1.444	0.174	0.665	-1.455	-0.579	0.209	1.437	1.017	1.287	-0.323	0.078	-0.050	0.672	-1.113	0.397	-0.287	-0.072	-1.361	0.381	-1.249	-1.381	-0.301	0.388	-0.095	0.104	-0.359	0.718	0.409	-0.667	1.003	0.547	0.118	1.292	-0.076	1.364	0.030	0.070	0.828	0.045	0.583	0.426	1.649	-0.465	-0.045	-0.047	-0.030	1.022	0.527	-1.221	0.184	-0.389	1.068	-0.428	0.868	-0.542	-0.653	-0.637	-1.298	-0.188	-0.108	-0.284	0.603	-0.367	-1.031	1.257	0.769	-0.866	0.184	-1.416	-0.437	0.268	0.024	1.113	-1.951	-0.536	-0.192	0.866	-0.392	-0.649	-0.496	0.332	0.221	-0.290	1.206	-0.044	0.644	1.199	0.280	0.267	-0.138	-1.110	0.452	-0.723	0.116	-0.834	1.577	0.187	0.143	0.426	0.556	-1.628	0.501	0.615	1.495	-0.517	0.166	0.531	0.577	-0.287	-1.869	-0.180	0.638	-0.409	-0.345	-1.181	-0.930	-0.185	0.116	0.767	0.405	-0.091	0.515	-0.544	0.085	0.252	-0.784	-1.402	0.338	0.447	-0.571	-0.596	-1.189	1.526	-1.125	0.759	-0.289	0.180	-1.177	-0.465	0.475	-0.538	0.155	-0.622	0.302	-0.107	-0.862	0.816	-0.339	-0.334	1.213	-0.288	0.382	0.709	0.473	-0.710	0.971	-0.810	-0.921	-1.063	1.566	-0.336	0.068	0.126	0.586	-0.679	0.217	-0.957	-0.032	-0.992	0.750	0.619	0.723	0.612	0.795	1.042	-0.253	-0.390	0.431	1.487	0.066	0.741	1.001	-0.671	-0.648	0.628	-1.246	-0.334	1.604	-0.329	-0.830	-0.086	-0.756	-0.963	0.693	-1.447	-1.495	-1.363	0.009	0.932	-0.384	-1.206	-1.013	0.082	-0.575	-0.055	-0.265	0.571	-0.566	-0.042	0.378	2.493	0.001	-0.036	-0.338	-0.974	0.747	0.500	1.569	0.232	-0.483	-1.488	0.275	-1.456	0.757	-1.163	-0.509	-1.463	0.253	-0.132	-0.408	0.462	-1.086	-0.965	1.087	-0.513	0.680	-0.236	-1.030	0.118	-0.031	2.201	0.499	0.709	-0.218	-0.796	0.385	-0.640	1.158	0.177	-0.711	-1.297	-0.059	2.250	-0.415	-0.758	-0.253	0.349	0.685	0.246	1.111	-1.572	-0.394	-0.901	-1.277	0.898	-0.306	0.524	-0.532	-0.565	1.562	0.868	0.058	0.705	0.562	-0.174	-0.154	-0.301	-0.600	0.094	-0.437	-0.191	-0.366	-0.554	0.168	0.647	1.887	0.247	0.013	0.648	1.199	-0.717	1.818	-0.271	-0.488	0.036	0.543	-1.380	1.607	0.270	1.367	-0.096	1.210	1.048	1.198	-0.010	-0.664	-0.196	-0.567	0.831	0.134	-0.191	1.299	0.835	1.733	0.153	1.058	0.624	-0.420	-0.923	-0.317	-0.241	-0.696	0.391	-0.047	0.264	-0.212	0.646	-0.424	-1.568	-0.869	-1.370	0.146	-0.688	-0.030	-0.924	-0.563	-0.564	0.136	0.414	-0.784	-0.484	-0.150	0.151	0.143	0.910	-0.289	0.518	0.626	-0.219	0.553	0.571	-0.594	0.083	0.142	0.543	-0.518	-0.351	0.333	-0.062	0.370	0.668	-0.108	0.460	-0.343	0.471	-0.029	-0.411	-1.047	0.189	0.248	-0.675	0.225	-0.077	-1.013	1.603	0.687	-0.476	-0.319	-0.207	-0.140	0.002	-0.207	-0.143	0.338	-0.452	0.612	0.081	-1.884	0.288	-0.494	-0.536	0.742	1.334	-0.197	-0.086	0.368	0.747	0.203	0.037	0.993	0.256	-0.312	0.530	0.179	1.373	-0.144	0.065	0.519	1.464	-0.475	0.575	0.903	-0.781	0.744	-0.474	0.426	-0.165	0.589	-1.909	0.970	-0.088	0.556	-0.495	0.087	-0.354	1.567	-0.749	-0.271	-0.359	1.194	0.871	-0.617	-0.392	0.220	1.432	-0.558	-0.763	-0.399	1.007	-0.810	-0.220	0.415	-0.413	-0.740	0.702	-0.157	-0.439	-1.256	0.869	0.220	-0.233	0.168	-0.068	0.785	-0.339	-0.882	-0.494	0.349	1.032	-1.089	0.177	2.262	-0.566	0.064	-0.759	-0.551	-0.772	0.229	-0.346	0.512	0.525	1.988	0.237	0.450	-1.069	0.673	-0.933	0.503	-0.106	0.014	1.664	-0.468	-0.131	0.652	-0.670	-0.071	2.600	1.515	-0.004	-1.855	0.383	0.218	-0.725	2.629	-0.895	0.287	-0.771	-1.154	-0.546	0.552	0.104	2.760	0.769	-1.305	0.276	1.174	3.270	0.409	2.128	0.236	-0.136	0.411	0.220	0.432	-0.690	1.203	-0.144	-0.533	-0.718	0.123	0.075	0.059	0.583	-0.493	1.441	0.279	0.923	-1.465	1.109	0.376	0.448	-0.162	-0.296	0.400	-0.337	-0.794	-0.138	0.770	0.374	0.280	0.247	1.863	-0.471	-0.326	0.520	0.895	-0.891	0.063	-0.285	-0.213	-0.323	-0.495	1.234	-0.455	0.391	-0.744	0.283	-0.866	0.188	-0.057	-0.167	0.133	0.960	0.315	0.092	1.038	0.672	-0.025	-0.489	0.814	0.806	-0.194	0.004	0.579	-0.025	-0.510	-0.018	-0.376	1.491	0.680	0.299	-0.138	-1.082	-0.808	0.819	-0.382	-0.018	-0.243	-0.084	0.560	0.603	-1.162	0.688	0.987	0.632	0.380	-1.235	1.306	0.030	-0.745	-0.369	0.015	-0.004	-0.945	-0.061	-0.597	0.898	0.670	-0.541	-1.889	0.369	-0.429	1.054	-0.639	0.389	-0.676	-2.483	0.361	-0.689	-0.225	-0.336	-1.035	0.146	1.615	2.238	-0.028	0.869	-0.414	-0.661	-2.201	1.087	1.019	-0.758	0.412	0.615	-0.504	-0.878	-0.236	-0.075	-0.281	0.159	-0.313	0.438	1.435	-0.731	-0.560	-2.156	0.917	-0.294	0.636	-0.657	-0.300	-0.099	-1.548	-0.128	0.720	-0.441	-0.810	-1.643	0.397	-0.054	1.291	-0.561	-0.398	0.674	0.253	-0.973	0.801	0.648	0.176	-0.136	-0.541	-0.864	0.066	-0.750	-0.332	-0.272	0.483	0.627	0.513	-0.203	0.612	0.157	-0.534	-0.853	-0.986	-1.693	0.084	-0.611	-0.165	1.675	0.353	-0.074	-0.018	-0.661	0.248	1.494	1.177	0.275	-0.916	-0.080	-0.423	-0.119	-0.365	0.074	1.350	-0.018	0.630	0.158	0.530	0.289	-0.772	-0.164	1.181	0.536	0.214	1.171	-0.311	0.633	-1.336	0.376	-1.155	0.090	0.767	0.711	0.139	-0.610	0.759	0.286	-0.041	-1.089	1.477	-0.048	0.376	-0.228	-0.326	-0.603	0.222	0.909	-1.808	-0.648	0.603	1.438	-1.426	1.135	-0.525	0.233	-1.300	1.298	-0.699	-0.220	-0.681	-0.668	-0.711	0.020	-0.197	-0.833	-0.268	0.064	-1.786	0.153	0.388	0.551	0.805	2.431	1.058	-0.140	-1.653	-1.394	0.275	0.049	0.115	0.277	0.841	1.099	-0.236	-1.289	0.861	0.314	2.049	-1.079	0.880	-1.111	0.101	0.000	-0.617	0.382	0.414	-0.763	-0.217	0.818	1.062	-0.649	0.405	0.298	-0.383	-0.127	0.237	0.201	0.242	-0.035	-0.106	-0.132	-0.095	0.101	-0.581	-0.054	0.415	0.699	-0.881	0.768	1.101	0.502	-0.140	-0.378	-1.194	-1.220	-0.866	-0.170	-0.399	0.021	-0.276	0.899	-0.546	-0.250	0.935	-0.352	-0.087	-0.340	-0.069
KH001.011	-0.707	-0.129	2.202	-0.213	0.337	0.035	0.138	0.102	0.706	-0.514	0.652	-0.025	-0.229	-0.183	0.630	0.500	0.868	-0.018	0.592	-1.117	1.058	0.051	-0.333	0.805	0.509	-0.532	-0.207	-0.233	-0.599	-0.455	0.409	1.014	-0.065	0.510	-1.048	-0.215	0.263	-1.068	-0.872	0.670	0.034	-0.632	-0.936	0.475	3.119	-0.641	0.027	-0.073	-1.097	0.034	0.086	-0.166	-0.511	0.241	-0.916	0.461	0.311	0.718	0.901	-0.020	-0.243	-0.634	0.614	0.553	-0.256	-0.745	-0.820	-0.725	0.511	0.386	-0.223	-0.681	1.304	0.429	0.677	0.129	-0.859	-0.641	0.015	-1.579	0.253	-0.201	2.851	-0.770	-0.036	-0.202	0.808	0.369	-0.629	0.553	1.227	-0.635	-0.130	-1.209	0.242	-0.168	0.318	0.249	0.610	-0.742	0.964	-0.601	-0.413	-1.212	-0.837	0.395	0.800	0.376	-0.700	-0.531	-0.362	-0.386	-0.607	0.212	-0.094	0.457	-0.705	-0.225	0.532	0.377	-0.008	0.231	0.603	-0.897	1.964	-0.732	-0.516	0.552	-0.819	1.134	-0.128	0.375	-0.036	-1.096	0.956	1.191	1.203	0.188	0.702	0.744	-0.097	-0.599	0.922	0.349	-0.350	-0.373	-0.352	-0.095	0.408	-0.788	0.035	-0.017	-0.361	-1.325	0.251	-0.284	0.070	-0.136	0.640	-0.639	-0.281	-0.118	0.668	-0.329	0.690	0.057	0.044	-0.126	-0.690	0.292	2.695	0.834	-0.231	-0.051	0.511	0.837	0.467	0.039	-0.316	-0.806	0.587	0.327	-0.270	0.898	0.227	0.577	-0.386	-0.691	0.134	-0.010	-0.089	2.747	0.679	0.091	-0.605	0.160	0.774	-1.395	-0.612	-0.625	-0.178	0.563	-0.002	-1.333	-0.365	0.633	0.215	-0.521	0.200	0.461	-0.485	0.074	-0.387	0.445	0.490	-0.969	-0.450	-0.450	0.636	-0.736	-0.623	-1.466	1.041	-0.215	0.484	-0.764	-0.548	0.194	-0.847	0.452	-1.238	-0.083	-0.453	0.381	-0.506	0.410	1.691	0.978	0.478	0.404	0.870	0.003	0.499	-0.414	-0.006	-0.039	-0.066	0.074	-1.198	-0.783	-0.792	0.288	-0.370	0.600	0.403	-0.490	0.023	0.099	-0.037	-0.082	0.987	1.145	0.265	-1.310	-0.144	1.463	-0.105	-0.395	-0.037	1.843	1.053	0.663	0.552	0.470	1.244	0.571	0.118	0.399	-0.154	-0.487	0.234	-0.641	0.122	0.421	-1.427	-1.205	1.207	0.491	-0.050	0.558	0.825	-0.186	-0.242	0.302	0.157	0.842	0.443	0.106	-1.416	0.484	-0.298	0.371	0.031	0.472	-1.154	0.198	-0.004	-0.175	-0.340	-0.499	-0.660	-1.637	-1.231	1.809	-0.691	-0.650	-0.747	0.073	-0.372	-0.650	-0.637	0.007	-0.286	0.556	0.303	-0.945	-1.472	-0.790	1.193	-0.215	-0.043	0.219	-0.356	0.187	0.412	-0.010	-0.740	0.000	-0.057	-1.253	0.758	-0.143	-0.326	0.207	1.099	0.217	-0.291	-0.565	0.514	1.566	1.274	0.083	0.336	0.120	0.187	-0.179	-0.197	-0.653	0.334	0.249	-0.678	0.746	0.012	0.555	0.231	0.832	0.175	0.237	-0.350	-0.011	-0.144	-2.179	0.998	-0.580	-0.830	0.333	-0.882	0.103	-0.349	-0.191	0.762	-0.052	-0.393	0.071	0.443	-0.377	0.557	0.488	-0.261	0.551	0.025	-0.794	-1.214	0.154	0.195	0.218	-0.326	0.044	-1.032	-0.813	0.380	-0.565	1.478	-0.322	0.604	0.074	-0.455	-0.152	0.253	0.334	-1.230	1.319	0.629	0.059	0.289	-1.307	-1.017	1.804	1.864	-0.567	0.759	0.675	-1.194	-0.186	0.829	-0.709	1.544	-1.130	1.293	-0.090	-0.119	0.725	-0.084	-0.795	-1.169	-0.470	-1.194	-0.710	-1.170	-0.762	0.402	0.115	-0.950	0.243	0.353	0.581	-0.503	-0.239	0.192	0.285	-0.677	0.127	-0.682	0.668	-0.396	-1.518	0.204	-0.391	-0.174	0.168	-0.937	0.240	-0.948	-1.391	-0.735	-0.012	0.082	0.006	-0.311	-0.146	-0.185	0.394	-0.549	0.309	-0.588	-0.621	0.812	-1.227	0.639	0.945	-0.788	-0.301	0.794	0.146	0.016	1.066	0.264	-0.004	0.991	-0.708	-0.382	-1.006	0.209	0.058	-0.479	0.154	-0.434	-1.928	2.440	-0.076	-0.457	0.164	0.139	-0.040	-0.989	-0.779	-1.152	-0.428	0.203	0.211	-0.309	-0.404	0.063	-0.227	-1.004	0.536	-0.863	0.177	-1.229	0.350	0.770	-0.044	-0.593	0.666	0.216	1.206	-0.017	-0.134	0.903	0.548	-0.641	-1.072	-0.328	-0.612	-0.255	-0.049	-0.184	-0.083	0.857	-0.505	0.647	-0.956	1.493	-0.973	0.452	-0.526	0.248	-0.224	0.754	-0.379	0.091	-1.115	-0.084	-0.267	-0.110	0.609	-0.022	0.264	-1.734	-0.013	0.498	0.378	0.340	-0.286	-0.213	-0.971	-0.105	1.681	-0.098	0.770	0.858	0.243	0.866	0.008	0.566	-0.377	0.153	-0.094	-0.926	0.147	-0.138	-1.434	0.167	0.129	-0.421	0.536	0.039	-0.938	0.276	-0.276	-0.122	-0.318	-0.086	-0.853	-0.270	0.547	-0.332	0.166	0.057	-0.333	0.026	-0.232	0.137	0.322	-0.581	1.094	-0.748	0.269	1.184	1.666	0.453	-0.670	-0.185	0.163	2.405	2.145	0.284	0.088	0.630	-0.219	0.742	0.038	0.819	-0.627	-0.127	0.932	-0.211	0.041	-0.666	-0.379	-0.101	0.154	-0.184	0.068	-0.005	1.178	-0.683	0.619	-1.052	-0.160	-0.540	0.905	-0.344	-0.620	-0.465	-1.182	-0.987	1.016	0.270	0.459	0.164	-0.880	-0.063	-0.450	0.230	0.819	-0.047	-0.869	-0.349	-0.045	1.321	-0.530	-0.186	0.597	0.337	0.428	-0.379	-1.208	-0.106	0.352	-0.573	-0.916	-0.159	-0.549	0.787	0.376	0.547	0.490	0.729	1.864	0.730	-0.353	-0.115	0.103	-1.171	0.223	-0.030	-0.079	0.114	0.032	-1.110	0.197	0.254	0.023	0.550	-0.214	0.799	-0.485	0.284	0.253	0.419	-0.353	-0.504	-0.173	-0.051	0.192	1.091	-0.134	0.840	-1.487	0.239	-0.608	-1.056	0.820	0.305	-0.190	0.288	-0.534	-1.736	0.251	-0.721	0.604	-1.871	-0.516	0.476	0.302	0.296	0.276	1.062	0.728	0.541	1.225	-0.455	0.819	-0.960	0.474	-0.019	0.515	-0.413	-0.013	0.816	-0.021	0.029	0.401	-0.640	0.879	-0.835	0.562	0.001	-0.017	-0.136	-0.127	-0.378	0.038	0.618	-0.653	-0.232	-0.745	-0.286	-0.041	-0.497	0.512	0.219	0.992	0.997	-0.856	0.558	-0.695	-0.732	0.657	-1.246	1.038	-0.427	0.079	-0.463	0.336	-1.037	-0.196	-0.778	-2.052	-0.669	-0.271	0.359	-1.003	0.634	0.162	-0.100	0.290	0.260	0.370	0.969	0.116	-0.405	-0.660	-0.126	-0.335	0.551	1.664	-0.275	-0.277	-0.291	0.754	0.943	-0.034	-0.339	-0.743	-1.406	-0.093	-0.610	-0.177	-0.327	0.425	-1.332	-0.018	-0.052	-0.102	0.373	-0.443	2.519	0.345	0.119	-0.152	-0.365	0.113	-0.876	-0.848	-0.727	0.055	-0.853	-0.313	-0.496	-1.222	-0.844	-0.303	0.261	0.280	-0.165	-0.451	1.015	0.783	0.544	2.155	0.186	-0.613	0.059	1.065	0.650	-0.378	-0.603	1.228	0.287	-0.811	0.434	0.159	-0.223	-0.315	-0.071	-0.587	-0.615	0.269	-0.276	-0.324	-0.496	0.012	0.522	0.537	0.265	0.431	0.017	-0.220	-0.044	-1.616	-0.119	-0.642	0.902	0.414	-0.360	0.735	-0.798	0.435	0.388	0.487	0.686	-0.922	-0.742	-1.347	-0.614	-0.411	-1.066	0.025	0.774	0.226	-0.160	1.225	0.439	-1.690	0.475	0.169	-0.305	-1.118	-0.250	-0.299	-0.697	-0.087	-0.193	-0.473	0.794	-0.024	-0.982	0.236	0.958	-0.027	-0.527	0.247	-1.128	0.579	-1.148	-0.765	0.015	-0.704	-0.404	0.370	0.362	-0.016	-1.482	-0.110	-0.176	-0.334	0.590	-0.026	-1.072	0.393	-0.940	0.937	-0.784	0.084	0.170	0.371	0.202	-0.430	-0.007	-0.629	0.501	-0.172	0.335	-0.359	0.204	0.401	-1.266	-1.189	0.176	0.912	0.127	-1.721	0.461	-1.278	0.942	0.215	-0.611	-0.300	0.815	-0.200	0.988	1.088	0.613	-0.279	0.555	0.939	0.230	-0.126	1.950	-0.277	0.130	0.792	0.285	-0.014	0.538	0.451	-1.188	-0.178	0.330	0.267	-0.746	0.416	-0.126	0.101	0.166	-0.115	0.742	-0.471	0.632	-0.096	0.013	-0.255	0.163	0.359	-0.009	1.038	-0.395	-0.302	1.039	-0.230	-0.072	0.447	0.784	-0.065	0.142	0.712	1.048	0.331	0.057	-0.339	-1.000	0.231	-1.576	-0.492	-0.593	0.554	-1.175	0.959	-0.752	-0.034	0.575	0.475	0.122	0.750	-0.048	-1.732	0.368	0.437	-1.258	-0.765	-0.901	-1.073	-0.730	-0.891	-1.385	-0.551	0.141	-0.703	1.276	-1.359	0.685	0.277	-0.167	-0.317	-0.609	0.226	-0.056	-1.013	1.161	-0.294	-0.142	0.198	-0.565	0.017	0.196	0.320	-0.266	-1.120	2.053	-1.878	0.841	0.143	0.322	0.382	-0.990	-0.785	0.156	-0.204	0.473	-0.241	0.002	0.614	-0.269	-0.271	-0.410	-0.468	-0.327	0.066	1.651	0.550	-0.128	-0.502	-0.376	-0.327	2.098	0.091	-1.200	-0.292	-0.759	2.025	-0.824	0.194	0.012	0.119	-0.009	-0.248	0.935	0.802	0.646	-0.662	0.076	-1.591	-0.025	0.510	-0.217	-0.491	-0.257	-0.448	-0.183	0.167	-0.841	-0.451	-0.050	0.529	0.949	0.292	0.487	-1.323	0.673	-0.672	-0.280	-1.093	0.140	1.982	-2.616	0.028	0.861	0.505	0.752	0.312	-0.126	-0.195	-0.494	-0.346	-0.042	-0.810	-0.315	0.914	0.017	-0.132	0.201	-1.158	-0.724	0.441	-0.147	0.289	0.036	0.680	0.523	0.029	-0.439	-0.420	0.885	-1.280	0.530	1.027	-0.371	-0.139	0.034	-0.417	-0.571	-0.060	-0.800	-0.108	0.201	0.143	-0.650	0.281	-0.480	-0.065	-0.256	0.282	0.569	0.851	0.047	0.880	-1.193	-1.004	-0.787	-0.041	0.631	-0.501	-0.112	0.013	0.620	0.178	-0.615	-1.493	-0.625	0.119	0.516	0.147	-0.680	0.530	-0.503	0.457	0.468	-0.379	-0.971	0.136	-0.008	-0.238	-0.150	-0.811	0.018	0.626	-0.622	-0.965	-1.211	-1.118	1.372	1.031	-0.499	0.651	0.636	-0.263	1.123	1.075	0.157	-0.593	0.110	0.128	2.586	-0.231	0.935	0.271	-2.159	0.013	-0.953	0.038	-0.330	-0.949	0.119	-1.641	-0.795	-0.665	0.305	-0.539	-0.075	-0.799	0.607	1.282	0.291	-0.414	-0.298	-0.240	-0.931	-0.078	-1.676	0.173	-1.147	0.487	-0.870	-0.835	-0.155	-0.605	-0.107	0.002	0.147	1.294	-0.191	0.079	0.494	0.717	-0.825	-0.713	-1.313	-0.211	0.216	-0.139	-0.144	-1.841	-0.756	-0.630	-0.455	-0.243	-0.186	0.765	0.643	-0.646	-0.637	-1.066	-1.811	0.029	-0.172	0.838	1.192	0.562	-0.802	0.018	-0.346	-0.643	-0.912	0.508	0.158	-0.865	0.149	-2.037	-0.233	-1.119	-1.274	0.508	0.054	-0.311	1.208	0.610	-1.167	0.603	-0.939	0.699	0.085	0.192	0.835	-0.733	0.032	0.075	-0.384	-0.557	-0.432	-0.519	0.263	-0.660	-0.495	0.706	-0.634	0.265	0.592	-0.548	-0.203	1.239	0.465	-2.309	-0.995	-0.885	-0.862	-0.401	0.109	0.126	-0.330	-1.203	0.615	-0.243	-0.472	0.094	1.946	-1.445	-0.590	-0.205	0.494	1.594	0.320	0.467	0.342	-0.675	0.424	-0.535	-1.004	1.043	0.647	0.509	0.452	-0.817	-0.199	-0.341	0.237	0.693	-0.898	1.215	0.767	-1.994	-1.161	0.690	-0.206	-1.750	0.012	0.233	-0.111	0.461	0.891	0.298	0.144	0.155	0.111	0.353	-0.440	-1.093	0.988	0.269	0.769	-0.453	0.251	0.366	-1.010	0.654	0.892	0.284	0.291	-0.193	0.343	0.339	-0.144	0.589	-0.245	-1.614	-0.795	0.316	-0.591	1.367	-0.326	-0.719	-0.355	-0.144	-0.811	-0.989	-0.194	-0.358	-0.222	0.294	-0.477	0.089	-0.517	0.307	-0.035	0.557	0.169	-0.222	-0.436	-1.219	-0.897	1.366	-0.826	0.278	0.996	0.096	0.375	-0.468	-0.239	-0.002	0.240	-0.443	-0.472	0.103	-1.306	0.623	-0.490	-0.939	0.371	0.132	0.211	-1.006	0.438	-0.128	0.163	0.529	0.682	-0.522	-0.524	1.131	-0.374	0.394	-1.569	-0.762	0.364	0.321	-0.793	-0.003	0.523	0.032	-0.663	0.568	0.730	-1.317	1.291	0.225	0.862	-0.459	0.205	-0.338	0.128	-0.526	-0.705	-0.325	0.567	-0.227	-0.949	-0.384	-1.132	0.741	-0.163	0.445	-1.472	0.909	-0.021	0.306	0.925	0.086	-0.064	-0.424	0.379	-0.252	-0.693	0.476	0.179	-0.575	0.476	-0.912	-1.546	-0.818	-0.427	-0.131	0.562	0.285	-2.189	-0.317	0.766	-0.162	-0.052	0.160	-0.685	0.479	0.034	-0.111	-1.240	-0.146	0.138	0.987	0.442	0.794	-1.031	-0.450	0.917	1.215	-0.058	-0.084	0.183	0.937	1.110	-0.210	0.150	0.360	2.054	-0.485	0.659	-0.530	-0.718	0.958	0.012	-0.635	-0.096	0.822	-1.568	-0.104	-0.084	-0.265	-0.777	-0.582	-0.555	1.009	-0.670	0.651	0.222	0.348	-0.820	0.912	0.041	-0.015	0.133	1.252	1.480	-0.583	1.787	-0.240	-0.790	-0.329	0.657	0.415	-0.631	-0.590	-0.505	1.918	-0.300	0.678	-1.036	-0.801	-0.733	-0.427	0.470	0.255	0.660	3.077	-0.291	1.332	0.074	-0.551	0.088	-0.894	-1.450	0.573	-0.790	0.103	0.207	-1.241	0.424	0.378	-1.287	-0.113	-0.073	-0.240	-0.415	0.234	-0.172	-0.514	-0.987	-0.021	-1.015	0.151	0.129	0.305	1.307	-0.567	-0.155	0.272	0.146	-0.632	-1.715	1.046	-0.549	-0.135	-0.457	1.121	0.790	-0.389	0.392	0.018	0.052	0.002	0.000	1.118	-0.905	0.298	0.835	-0.782	0.850	0.450	-1.073	3.058	1.688	0.383	-0.579	0.075	0.772	-0.149	0.024	-0.249	0.579	-0.574	0.048	-0.699	-0.073	0.316	0.183	-0.051	-0.160	0.704	0.361	0.574	0.846	-0.023	0.279	-0.180	-0.013	0.318	0.082	0.559	-1.823	0.145	-0.592	0.216	-0.520	-0.331	-0.397	-1.024	-1.021	0.260	0.330	-0.463	-0.545	-0.014	0.177	0.221	-0.748	-0.384	0.825	0.211	-0.171	-0.444	0.562	0.808	0.106	-0.550	0.014	-1.348	-0.688	-0.532	0.101	-0.290	-0.573	0.638	0.716	-0.916	-0.612	0.205	-0.903	-0.683	0.656	-0.876	-2.834	0.969	0.196	0.313	1.796	-0.365	-0.119	-0.155	-0.290	-0.506	-0.797	0.538	1.041	0.977	-1.126	0.639	-0.780	-1.027	-0.376	0.144	-0.477	-0.897	-0.923	0.171	0.851	-1.057	-0.821	0.164	-0.676	-0.931	0.024	-1.379	0.034	1.115	-1.203	0.471	0.318	-0.616	0.199	-0.225	1.232	-0.442	0.307	-0.210	2.935	-0.272	0.142	0.442	0.547	0.044	0.788	0.015	1.458	-1.200	-0.600	-1.117	0.077	0.600	-0.648	0.823	-0.100	-0.612	-0.519	0.286	-1.765	-0.327	-0.250	0.179	-0.436	-0.331	0.056	-0.636	-1.344	-0.275	-0.246	-0.295	0.185	0.246	-0.765	-0.205	-0.278	0.038	0.839	0.405	-1.178	0.020	-0.180	0.100	-0.825	0.801	-1.448	-0.695	-0.073	-1.236	1.065	-1.269	-0.876	-0.623	0.463	-1.748	0.129	1.129	0.376	-0.295	-0.579	0.098	-1.384	0.032	-0.269	-0.053	-0.041	-0.291	-1.889	-0.429	-0.081	-0.560	-0.399	-1.277	0.933	-0.381	1.025	0.143	-0.577	0.220	-0.261	0.194	0.079	0.264	-0.171	-0.845	-0.651	-0.024	-0.193	0.496	0.174	-0.918	-0.026	-0.307	-0.348	0.334	-1.272	-0.219	-0.563	0.988	-0.839	-0.710	-0.712	0.836	0.255	-0.185	0.597	0.456	-0.347	-0.641	0.521	-0.305	-0.469	1.383	-0.067	0.290	-1.291	0.461	-0.208	-0.522	-0.010	-0.985	-0.611	-0.092	0.429	0.663	-1.279	1.237	-0.376	0.203	-1.361	0.389	-0.072	-0.606	0.684	-0.452	-0.629	-0.830	0.033	0.293	-0.057	-0.461	0.850	0.271	1.705	-0.452	-0.452	-0.239	-0.285	0.834	0.191	-0.837	0.124	-0.544	0.115	-0.592	1.015	-0.469	-1.230	-0.591	-1.049	-0.792	-0.063	0.127	-1.272	0.065	-1.855	-0.457	1.085	0.098	-0.051	0.169	1.376	-0.925	-0.148	-0.789	-0.298	-0.326	-0.503	-1.161	-0.027	0.901	0.240	-0.813	-1.508	1.845	-0.619	-0.100	0.184	-0.186	0.942	-0.127	0.322	-0.063	-0.472	0.547	-0.345	1.074	-0.102	0.346	0.576	0.365	0.373	0.395	0.547	-0.095	-0.154	-0.772	1.186	-0.916	0.368	-0.417	1.031	0.409	1.152	-1.195	0.492	-0.038	0.110	0.433	0.567	0.101	1.740	-1.342	1.185	-0.016	0.417	0.444	-0.096	0.273	1.027	-0.559	0.367	-0.664	-1.316	-0.541	-0.703	-0.493	-1.563	-0.645	2.451	0.107	0.192	-0.016	-0.354	1.693	-0.394	-1.928	0.318	-1.798	-0.218	-1.065	-0.530	-2.085	0.177	-0.266	1.374	0.316	0.812	0.131	0.923	0.374	0.823	0.663	-0.643	0.214	0.981	0.047	0.170	-0.363	0.903	0.349	0.523	1.616	-0.405	-0.491	0.110	-0.046	-1.138	0.749	-0.386	-0.075	-0.120	0.517	0.597	1.350	-0.548	-0.834	1.449	0.306	-0.315	-0.993	0.606	-0.645	-0.583	-0.529	0.008	0.966	-0.729	0.389	-0.792	0.080	-0.554	-0.647	-0.623	-0.971	0.534	0.026	0.160	0.192	-0.078	-0.861	-0.131	0.755	0.054	-1.804	-0.317	0.908	0.899	-0.713	0.472	-0.551	0.088	1.028	-0.138	-0.152	-0.093	0.970	-0.297	-1.063	0.287	0.512	-0.409	1.054	-0.393	-0.191	-0.292	0.348	0.740	-0.550	0.820	-0.590	0.634	-0.420	-1.326	-0.091	-0.078	-0.849	0.676	-0.186	0.797	-0.438	0.883	0.158	-0.714	1.883	-0.445	0.267	-0.340	1.014	-1.618	-0.588	0.585	0.168	0.067	0.657	0.361	0.187	-1.015	0.210	-0.499	0.523	-0.280	1.706	0.128	0.048	-0.634	0.128	-0.656	0.483	-0.760	-0.933	0.251	-0.091	0.058	1.375	-0.597	-0.605	-1.090	-1.333	-0.089	-0.305	-0.220	-1.161	1.088	0.496	0.139	0.280	0.945	0.325	-0.389	1.039	0.672	0.010	0.471	0.313	0.712	0.380	-1.335	1.078	0.100	-0.472	-0.087	0.196	0.301	-0.018	-0.012	-0.051	-0.900	0.168	-0.262	0.819	-0.346	0.563	-0.203	-0.934	0.381	-0.001	0.431	-0.891	0.687	-0.789	0.174	0.895	1.259	-0.388	-0.575	0.031	0.693	-1.242	0.044	-0.145	0.263	0.282	0.474	0.427	-0.595	0.928	-0.519	0.243	-1.314	-0.464	0.655	0.624	-0.191	-0.032	0.519	-0.436	-1.076	-0.198	-0.158	0.159	-0.362	0.292	1.376	0.039	-0.321	-1.672	-0.569	-0.230	0.237	0.479	-0.512	1.112	-0.189	-0.270	-0.705	-0.564	-1.354	-0.729	-0.038	0.117	-0.617	0.748	-1.095	-0.418	0.048	0.288	0.305	0.233	-0.211	0.795	0.902	0.053	-0.985	0.726	-0.474	-0.614	0.299	0.523	-1.242	0.434	0.052	0.719	-1.668	1.121	0.261	-0.765	0.181	-0.809	0.594	-0.569	1.354	-0.168	-0.801	0.290	-0.268	0.221	-0.357	-0.880	0.150	-0.271	-0.659	-1.042	0.321	-0.442	0.823	-0.144	-0.028	1.818	0.307	-0.467	-0.221	0.410	0.137	0.046	0.629	0.025	-0.105	1.467	-0.518	-0.007	-0.200	0.130	0.097	-0.347	0.113	0.404	0.810	-0.074	0.055	-0.182	1.738	-0.060	0.160	0.639	1.982	-0.989	0.111	0.146	1.604	-0.511	-1.100	-0.126	0.857	-0.523	0.174	0.855	1.521	-0.049	-0.197	-0.333	-0.104	-1.079	0.744	0.370	0.419	-2.278	0.541	-0.444	1.107	-0.270	-0.475	-0.453	0.591	-0.305	0.902	-0.117	-1.300	0.155	0.137	0.362	0.541	0.300	-0.527	0.274	0.206	-0.696	1.088	-0.433	0.818	-0.476	0.236	-0.034	0.552	-0.936	-0.362	0.714	-0.453	1.127	0.575	-0.555	1.025	0.795	-0.396	0.032	0.513	-0.329	0.278	-0.794	-1.777	-1.451	0.802	0.053	-1.074	-0.363	-0.214	0.533	-0.509	0.339	-0.367	0.640	1.408	0.333	0.201	-0.928	-0.596	-0.406	-0.265	-0.925	-0.097	-0.105	0.615	0.750	0.988	-0.237	-0.623	-1.418	-2.280	-0.155	0.105	0.227	0.151	0.222	-0.292	-1.857	-0.006	-1.210	-0.275	0.534	-0.310	0.218	-0.247	-0.314	-0.299	0.470	0.267	0.733	0.110	-0.468	-1.175	-1.716	-0.732	-0.668	-1.519	-0.082	-0.184	-0.672	-0.815	0.440	0.869	0.331	0.967	1.333	-0.040	0.181	0.121	0.428	-0.390	-1.350	0.335	-0.124	-0.848	-0.762	0.867	0.411	0.474	-1.118	-0.906	-0.180	0.167	-0.162	0.719	1.256	0.609	0.570	0.020	-0.145	0.446	0.011	0.143	-0.508	-0.131	-0.608	-0.144	1.192	0.295	1.021	0.361	0.396	-0.590	-1.506	-0.660	-0.235	0.188	-0.011	0.422	-1.101	0.670	-0.480	0.125	-0.442	-0.412	0.370	0.354	-0.252	0.202	-0.480	-0.595	0.482	-0.536	0.423	-1.200	-0.040	0.138	0.975	-1.094	-0.188	-0.036	-0.902	0.092	0.199	-0.936	0.036	0.183	-1.520	0.301	-0.391	-0.902	0.624	-0.346	-1.193	-0.282	-0.651	0.889	-0.304	-0.151	-0.807	-0.209	-0.942	-0.562	-1.000	0.092	0.935	-0.154	0.384	-0.615	0.026	-0.018	0.998	0.434	-0.665	-0.219	2.581	0.178	0.768	-0.762	0.860	0.599	0.014	-0.335	0.013	0.092	0.367	-1.199	-0.912	0.643	0.009	-0.553	-0.158	1.386	-0.615	-0.553	-1.565	1.118	-0.557	-0.409	-1.925	-0.774	-0.718	0.185	-0.959	-0.876	0.784	-0.040	-0.079	-0.470	0.171	-1.274	-0.062	0.205	-0.329	-0.592	-0.427	-0.139	0.016	0.731	1.084	-0.501	0.996	-0.645	0.760	-1.804	0.257	-0.490	0.126	-0.498	0.002	1.208	0.817	-0.784	-0.214	-0.905	0.072	-1.336	-0.759	-0.622	0.007	-0.384	0.180	-0.650	0.722	0.918	0.051	0.143	-1.137	-0.746	0.221	-1.491	0.710	-0.584	0.153	0.106	-0.146	-0.097	-0.254	-0.344	0.184	0.907	0.356	0.926	0.727	0.346	-0.282	-0.908	1.147	-0.233	-0.444	0.138	0.622	-0.119	-0.459	0.438	-0.592	1.533	-0.634	-0.571	-0.869	-1.259	-0.069	-1.236	-0.317	0.271	0.070	-1.089	0.735	0.435	0.845	-0.435	-0.209	0.597	-0.566	-0.088	-1.244	-0.441	1.174	0.032	-1.697	-0.422	-0.372	0.548	-0.070	-0.145	0.307	-0.424	0.267	0.645	-0.978	-0.344	-0.164	1.211	-0.604	-1.112	0.457	-0.123	-0.144	0.547	0.279	-1.028	-0.691	-0.026	-0.115	-0.088	-0.520	0.651	-0.359	-0.947	0.555	1.362	-0.449	0.152	-0.522	-0.585	-0.306	-0.091	1.861	1.363	-0.063	-0.190	0.026	-0.157	-0.801	-1.193	0.768	0.275	-0.436	0.145	-1.125	0.019	0.566	1.693	0.286	-0.935	1.319	0.065	-0.590	0.422	-0.537	-1.878	-0.933	-0.093	-0.135	0.070	0.645	1.042	-0.131	0.712	-0.399	0.511	-0.519	0.251	3.080	-0.601	-0.504	2.483	-0.392	-0.527	-0.460	0.283	-0.430	0.744	0.563	-0.634	-0.413	-1.234	-0.429	-0.702	0.890	-1.112	1.449	0.836	0.941	-0.514	-0.114	-0.167	0.813	1.688	-0.995	0.779	0.936	0.046	0.598	-0.089	0.464	0.100	-0.407	-0.966	-0.009	0.471	-0.629	-1.083	0.886	0.772	0.001	-1.293	-0.424	-0.571	0.708	0.188	0.533	-0.099	-0.261	0.277	-0.530	-0.542	-0.987	-0.511	-0.046	0.132	1.257	-0.957	0.761	-0.698	0.558	-1.713	0.045	-0.446	-0.551	0.675	1.140	-0.215	-0.297	-0.491	-0.695	-0.699	0.732	2.247	0.000	-0.278	-0.482	0.384	0.478	0.395	1.158	-1.229	0.987	1.123	0.249	0.295	0.579	-0.210	-0.685	0.478	-0.538	-0.013	0.149	0.046	-0.804	0.172	0.641	-0.191	0.839	-0.976	1.589	0.986	-0.979	0.039	0.095	-0.635	-1.191	0.706	0.005	1.547	0.745	-0.420	-1.557	0.647	-0.642	-1.252	-0.283	0.025	-0.201	-1.664	-1.043	0.066	-0.107	-1.314	1.222	-0.574	-0.281	-0.729	-0.299	-0.282	-0.199	-0.545	0.036	-0.345	-0.448	0.846	-0.568	-1.012	-0.533	-0.183	-0.854	0.203	-0.453	-0.449	0.051	2.256	-0.248	0.306	0.190	-0.303	-0.886	1.127	0.675	-0.071	-1.182	-0.082	0.120	-0.370	0.548	-0.296	0.018	-0.489	-0.465	0.808	-0.144	0.426	0.169	-0.661	0.387	2.505	-1.241	-0.019	-0.414	-1.065	-0.476	0.670	1.221	-0.030	1.544	0.023	-0.219	0.712	0.063	-0.153	0.222	-0.128	-0.091	0.768	0.914	-0.061	0.480	-0.187	-0.212	0.362	-0.339	-1.024	-0.605	-0.358	-0.053	0.610	-0.449	-0.135	-0.811	0.628	-0.387	-0.686	-0.603	0.368	0.030	-0.779	-0.987	-0.717	-1.266	-0.029	0.776	-0.577	-1.120	1.986	-0.719	0.363	-0.166	-1.097	-0.577	0.208	0.681	0.373	0.282	1.285	-0.843	-0.646	0.905	0.519	0.707	-0.440	-0.326	-0.530	0.070	0.077	-0.356	-1.244	-0.552	-0.504	-0.608	0.141	-0.112	0.924	-0.710	1.028	-0.022	0.088	0.122	-1.318	-0.712	-0.527	-0.143	-0.057	-0.926	-0.736	-0.202	3.758	-0.987	-0.620	-0.407	0.010	0.791	-1.229	-0.089	-0.417	-0.123	0.006	0.286	-1.366	0.128	0.705	0.185	-0.519	0.149	-0.394	-0.041	-1.115	0.070	-0.470	0.057	0.014	-0.306	0.218	0.800	-0.692	0.176	-0.173	-0.344	0.443	-1.544	-0.150	-0.709	0.074	-0.101	-0.162	-0.699	-0.292	-0.127	-0.321	0.696	1.080	-1.144	0.976	-0.882	-0.792	0.985	0.547	-0.997	0.098	-0.707	-0.145	-2.098	0.127	-1.706	-0.887	-1.062	-0.448	0.215	0.243	-0.123	0.245	0.996	-0.175	0.259	1.730	0.000	-1.237	0.546	-0.412	0.990	-0.353	-0.642	1.993	-0.994	-0.567	-0.510	1.281	-1.073	-0.238	-1.095	-0.994	-0.112	0.075	-0.177	-0.279	0.284	-0.559	-0.019	0.199	1.303	0.671	0.896	0.465	0.274	-0.597	-1.013	0.908	0.502	-0.221	0.777	0.896	0.463	0.006	-0.353	-0.294	1.052	-0.634	0.988	0.117	-0.705	0.166	-0.021	0.512	-0.187	-0.551	-0.604	0.060	0.236	-0.351	-0.957	-0.479	-0.457	-1.728	-0.161	-0.058	-0.318	0.077	-0.622	0.540	0.144	0.146	1.542	-1.032	-0.078	-0.149	0.616	0.075	0.555	0.306	0.099	-0.455	-0.482	-0.236	-1.922	0.093	0.852	0.904	-0.984	0.689	0.102	1.569	1.373	0.836	-0.635	-0.974	0.534	-0.198	-0.165	0.311	-0.373	-1.075	0.836	-0.400	-0.222	-0.827	-1.539	-0.140	0.431	-0.668	-0.697	-0.341	0.087	-0.542	0.090	0.165	0.330	0.159	0.061	-0.537	-0.469	-0.162	-0.124	-1.418	-0.431	-0.829	-0.438	0.317	-0.258	-0.183	-0.037	0.390	-0.092	0.237	0.386	-0.515	0.270	0.010	0.390	0.101	0.757	0.490	-0.173	-0.827	-2.077	0.075	-0.908	-0.559	0.242	-0.119	1.005	0.557	0.146	0.219	0.060	-0.515	0.429	-0.823	0.032	0.216	-0.926	-0.434	-0.257	0.484	-0.771	0.239	-0.044	-0.890	0.521	0.566	0.719	0.070	1.435	0.234	0.380	-0.900	0.113	0.102	0.174	-0.164	-2.403	-1.561	0.022	-1.316	0.706	-0.716	-0.296	-1.116	0.183	0.421	0.611	-0.686	-0.744	0.437	0.552	1.482	-1.436	-0.416	-0.059	0.317	-0.810	-0.196	0.658	0.225	0.297	0.362	-0.148	0.205	0.172	1.641	0.776	1.077	0.489	0.907	0.309	1.181	0.873	0.005	-0.609	-0.638	0.850	-0.101	0.431	0.112	-0.301	-0.249	-1.225	0.722	0.379	0.356	-0.136	-0.272	1.892	0.092	-0.639	-0.514	-0.022	0.974	-0.490	-0.616	0.798	0.240	-0.504	-0.133	1.010	0.043	0.334	0.464	-0.006	0.067	0.960	-1.035	-0.173	-0.330	-1.530	-0.756	0.590	0.400	1.033	-0.613	-0.403	0.357	-1.592	0.509	0.188	-0.676	0.265	-0.643	-0.922	-0.331	0.521	-0.298	-0.698	0.021	-0.812	2.410	-0.170	-0.107	0.645	0.909	0.073	0.057	0.530	-0.125	1.053	-0.304	-0.961	0.347	1.863	-1.806	0.148	0.899	1.856	0.230	-0.435	0.326	-0.891	0.078	-0.664	0.290	-0.409	0.379	0.332	-1.251	-0.136	0.454	-1.662	0.561	-0.189	-0.342	0.238	-0.944	0.804	-1.761	-0.425	-0.139	-0.137	0.651	0.455	0.719	-0.785	0.080	0.103	-0.341	0.593	0.308	1.528	0.239	-0.521	1.131	0.220	0.050	-0.526	0.170	-0.213	0.811	-1.163	-0.386	0.469	1.065	0.145	-0.595	0.544	-0.807	-0.161	-1.282	0.193	0.427	0.198	-0.589	-1.321	0.842	1.188	-0.100	-0.224	-0.343	-0.223	-0.859	-0.358	0.619	-0.327	-0.770	0.010	0.235	-0.632	0.743	-0.046	-0.350	-0.366	-0.698	-0.763	-0.531	0.774	-0.313	0.295	0.292	0.955	-0.943	0.147	-0.844	-0.411	0.041	0.303	-0.771	-0.112	0.937	-0.223	-1.082	-0.668	-0.264	-0.378	-1.233	0.313	0.632	-1.106	0.348	-0.729	0.894	0.405	-0.330	-1.556	0.574	0.037	0.163	0.725	0.884	0.380	-0.288	-0.964	-0.709	-0.487	0.319	-0.090	-0.401	0.345	0.103	0.132	-0.442	-0.659	-2.173	-0.571	-1.222	0.432	-0.088	0.509	0.788	-0.265	-0.963	0.158	-0.258	-0.206	0.051	-0.592	0.402	0.407	-1.270	0.163	0.093	-0.919	-0.178	-0.410	-0.409	0.632	1.153	0.329	-0.518	-0.074	-0.160	-0.446	-1.526	-0.660	-0.975	-1.052	1.111	0.738	0.526	0.826	0.002	0.075	0.274	0.370	0.010	-0.598	-0.682	-0.306	0.391	0.266	-0.652	0.177	0.314	0.497	-0.145	-0.130	-0.119	-0.161	0.599	-0.481	0.576	-0.396	-0.577	-1.488	-0.412	0.587	-0.954	-0.525	0.702	-0.188	0.564	-0.745	-0.387	0.907	0.557	0.488	0.410	0.380	-0.290	0.512	-0.240	0.476	-0.291	-0.743	-0.501	-0.506	0.464	-0.182	0.223	-1.647	0.413	-1.083	-0.081	-0.107	-0.424	-1.158	0.132	0.083	-0.312	-0.709	1.587	-0.501	-0.585	-1.024	-0.359	-1.410	0.875	0.262	0.686	0.061	-0.053	-0.123	0.392	0.538	0.748	-0.739	0.392	0.135	0.063	-1.820	-1.503	-1.190	-0.255	-0.162	0.267	0.298	0.875	0.006	-0.518	1.221	-0.584	0.814	0.775	0.864	-0.338	0.448	-0.524	-0.914	-0.195	0.311	-0.096	-0.663	-0.457	-0.508	0.169	1.640	-0.193	-0.287	-0.489	-0.035	0.421	-0.196	-0.788	-1.620	0.220	0.657	-0.495	0.380	0.762	-0.680	0.523	-0.427	-0.261	0.467	0.415	-0.396	-0.198	0.913	-0.021	0.876	0.626	0.321	2.944	-0.318	0.292	1.044	-1.407	-0.097	-0.170	0.671	0.552	0.914	-1.813	0.039	0.131	0.464	0.240	-0.363	-0.930	-0.163	-0.128	0.659	0.056	0.766	0.059	1.594	0.356	0.446	-1.109	-0.983	0.873	-0.594	0.005	0.060	0.727	0.535	-0.044	-0.681	1.264	0.093	-0.363	-1.165	0.773	1.030	0.385	0.014	-0.220	0.001	0.663	0.606	0.517	-0.823	-0.599	0.508	0.112	-0.901	0.740	-0.791	0.132	-0.090	0.566	-1.205	-0.067	-0.865	0.438	-0.057	1.501	-0.614	0.296	-1.654	-0.354	-1.812	0.095	-1.097	0.425	0.541	0.412	0.091	-1.743	0.094	0.268	1.254	0.851	-0.083	0.022	1.986	0.134	-2.039	-0.251	1.408	0.398	0.863	0.409	-0.581	0.374	-0.100	0.618	-0.286	-0.297	-0.352	2.531	0.450	-0.352	-0.115	0.829	0.051	-0.269	0.289	-1.565	-0.890	-0.012	-2.166	0.101	0.502	-1.072	-0.196	-1.035	-1.041	0.139	0.148	-0.392	0.309	0.313	0.608	-0.420	-0.466	0.366	-0.355	0.441	-0.412	0.067	0.622	-0.642	-1.385	-0.158	0.122	-0.585	0.325	-1.592	-1.660	0.178	0.571	0.102	1.534	0.137	1.004	-0.073	0.348	0.521	0.695	-0.257	0.208	-0.112	0.178	0.027	-1.325	-0.971	1.376	-0.375	-0.688	-0.305	0.570	0.453	-0.194	-0.076	-0.882	-0.337	0.066	-0.126	1.098	-0.277	-0.663	-0.932	0.258	0.272	0.708	-0.551	0.173	0.294	0.884	-0.571	0.127	-0.297	-0.256	-0.009	1.463	2.159	-0.061	1.951	-1.052	-0.983	-0.684	-1.388	0.233	-0.524	-0.902	-0.882	0.166	-0.013	-0.774	0.804	-0.922	0.799	0.774	-0.376	0.614	-2.158	-0.151	1.120	2.245	0.937	-0.609	0.881	0.088	-0.406	0.843	0.471	0.160	0.704	-0.593	-0.770	0.892	0.911	0.126	-0.283	0.334	-0.095	-0.416	-0.053	0.830	-0.304	0.175	-0.849	0.151	0.273	0.192	0.257	-0.083	-0.700	-0.208	0.588	0.079	0.312	-0.122	-1.525	-1.096	0.014	0.697	-0.364	0.440	0.505	-0.214	-0.051	-0.280	-1.434	-0.643	0.481	0.300	0.360	-0.681	0.079	0.480	-0.224	0.764	1.352	-0.227	-0.436	0.334	0.149	-0.543	-0.116	0.232	-1.021	-1.226	0.074	-0.021	-0.674	0.633	-0.855	-0.901	0.668	-0.386	-0.038	0.777	-0.285	0.762	0.354	0.890	-0.297	-0.283	0.938	-0.575	0.341	0.426	0.113	0.098	-0.364	-1.934	-1.616	0.103	-0.087	-0.658	-0.543	-0.357	0.334	-0.303	-0.636	-1.647	-1.048	-0.691	-0.384	-0.838	-0.546	-0.491	-1.645	0.034	0.332	-0.017	0.527	-0.459	0.092	1.260	-0.417	-0.138	0.274	0.813	-0.889	0.665	0.342	0.396	0.199	0.622	0.635	-0.244	0.045	0.099	0.246	0.079	-1.275	0.473	0.242	0.506	0.292	-0.861	0.536	0.414	-0.044	-0.236	-0.515	-0.552	0.125	0.478	-1.028	1.722	0.217	-0.692	0.078	-0.174	0.597	0.038	0.011	-0.291	1.089	0.068	0.339	0.273	-0.079	0.167	-0.745	-0.534	0.302	0.720	0.011	0.819	1.503	0.989	-0.580	-0.429	0.223	0.450	-0.567	0.166	0.593	-0.910	-0.529	-1.513	0.320	-0.015	-1.533	-0.504	-0.412	-0.650	-0.473	1.323	0.240	0.247	-1.155	0.937	-0.473	-0.398	-0.287	0.648	-0.693	0.040	-0.671	-0.189	-1.519	0.727	0.115	0.287	0.203	0.340	0.028	0.290	-0.060	0.851	1.791	-0.065	0.015	0.613	-1.882	0.000	0.396	0.822	-1.027	-0.509	-1.765	0.836	-0.340	-0.294	0.749	-0.444	-1.012	0.778	0.403	1.704	-0.344	0.170	-0.452	-0.076	-0.266	-1.507	0.451	0.399	-0.532	0.036	-0.656	-0.462	-0.030	0.767	-0.358	-0.291	0.073	-0.236	0.126	-0.212	0.351	0.700	-0.402	-0.078	-0.042	-0.765	-0.902	-0.162	0.423	-0.312	0.319	-0.233	-0.168	0.066	-0.976	-0.281	-0.309	0.642	0.173	-0.058	-1.411	1.446	-1.141	0.074	-0.663	0.002	0.237	0.852	-0.804	-0.156	-0.451	0.282	0.593	-0.920	-0.280	-0.419	-0.594	-0.379	-0.342	-0.254	0.565	-0.840	-0.233	1.626	0.436	0.234	1.577	-0.396	0.827	0.578	0.110	0.601	-0.477	0.887	-0.584	0.648	0.730	-0.242	-1.114	0.000	-0.176	0.534	0.871	-0.798	-1.197	-0.170	0.253	1.846	0.728	0.288	0.728	-0.884	-0.063	-0.274	0.088	-0.441	-0.389	0.833	0.129	2.290	-0.148	-0.700	0.058	0.484	0.541	-0.297	-0.781	-0.353	0.044	0.189	-0.091	-0.666	-0.431	-0.882	0.317	-1.213	0.474	0.145	0.324	-0.148	-1.696	-0.095	0.502	0.988	-0.499	-0.070	-1.072	0.294	-0.325	0.124	-0.067	-0.844	-0.820	0.149	-0.604	-0.397	0.715	1.272	-0.100	0.600	0.028	1.184	-0.117	0.081	-1.003	-0.286	0.557	0.500	0.644	-1.052	-0.739	0.853	0.038	0.452	-0.792	0.329	-0.504	-0.655	-0.332	0.992	-1.277	-0.562	-0.509	0.837	0.643	-0.448	0.313	0.330	0.077	-0.152	1.568	0.576	0.603	1.712	-0.376	1.060	0.484	0.564	0.076	-0.542	0.035	-0.505	0.795	0.135	-0.318	0.774	0.506	1.652	0.492	-1.173	-0.563	-0.414	0.509	-0.080	0.649	0.392	0.848	-0.540	-1.100	-0.768	-0.574	0.118	0.241	-0.263	-1.030	0.929	0.068	-0.616	0.131	-1.670	-0.001	0.179	-0.346	0.426	1.566	-0.779	-0.269	-0.034	1.904	0.033	-0.012	0.314	0.434	-0.459	0.010	-0.161	0.833	0.406	-0.159	-0.727	0.986	-0.310	0.079	-1.397	0.956	0.210	0.563	0.406	-0.266	-0.530	-0.723	-0.934	0.483	-0.545	-0.075	1.228	0.113	-0.304	1.088	-0.551	-0.859	0.218	0.560	0.562	-0.246	-1.213	0.136	-0.506	0.577	-0.095	-0.032	0.716	0.517	-0.685	-0.607	0.285	-0.475	-0.143	0.637	0.623	0.319	-0.263	-0.648	0.608	-1.110	0.530	-1.394	0.581	0.054	1.303	1.556	-0.617	0.892	-0.428	-0.693	0.715	-0.289	0.553	-1.762	-0.137	0.460	-1.040	-0.314	-0.680	-0.001	-0.145	0.944	-0.430	-0.757	-1.056	1.753	-0.423	0.113	-1.508	0.809	-1.290	0.465	0.130	-0.421	-0.460	-0.204	0.458	0.507	-0.380	0.282	0.677	-1.064	-0.365	0.086	1.413	0.595	0.931	0.648	-0.820	-0.887	1.074	-1.033	0.006	0.001	0.267	0.054	0.558	-1.069	-1.386	0.223	-0.209	-0.904	-1.112	-0.570	0.696	-0.755	-0.101	-1.172	-0.173	-0.511	0.734	-0.681	0.927	-0.597	1.204	0.595	1.941	-0.794	0.232	0.391	-1.255	0.412	-0.353	1.934	0.471	-0.296	-1.090	0.777	-0.949	1.177	0.769	0.318	-1.373	0.168	-0.641	-0.499	0.479	-0.978	-1.251	0.558	-0.257	1.150	-0.300	-0.100	0.862	-0.033	0.586	-0.210	0.170	0.137	-0.864	-0.386	-1.460	0.624	0.282	-0.861	-0.701	0.488	0.841	-0.308	-0.605	0.808	0.203	-0.264	0.531	0.379	-1.411	-0.504	-1.123	-0.181	0.874	-0.715	0.988	-0.703	-1.519	0.883	0.429	1.157	-0.306	0.538	0.149	0.393	-0.079	-0.108	-0.168	-0.603	0.738	0.048	-0.593	0.689	0.266	1.130	-0.240	-0.898	0.348	0.197	-0.702	1.785	0.224	-0.997	0.443	-0.091	-0.661	1.061	0.687	0.537	-0.188	-0.384	0.534	0.237	0.332	-0.418	0.017	-0.564	0.798	0.195	-0.379	0.380	-0.377	1.362	0.652	0.198	0.545	-0.494	-1.263	-0.113	-0.481	-0.644	0.176	-0.745	-0.039	0.217	0.507	-0.238	0.463	-0.945	0.097	0.208	-0.550	0.468	-1.367	-0.636	-0.091	0.231	0.827	0.743	0.572	0.598	-0.408	-0.327	1.101	-0.304	-0.190	0.004	-0.140	0.651	0.468	-0.562	-0.121	-0.132	0.417	-0.196	-0.185	-0.190	-0.022	-0.626	-0.053	0.688	-1.040	1.046	0.756	0.146	-0.311	-1.221	0.518	0.564	-0.943	1.015	0.037	0.237	0.289	-0.410	-0.127	-0.306	-0.702	0.339	0.103	-0.495	-0.620	0.798	-0.090	0.221	-0.533	-1.515	0.102	-0.550	-0.649	0.386	0.428	1.044	1.229	-0.127	0.285	0.037	-0.627	0.739	0.711	0.295	0.393	0.090	0.729	-0.003	-0.445	0.332	0.712	-0.843	0.373	-0.346	-1.152	0.137	-0.117	0.158	-0.434	0.138	-1.443	-0.011	-1.007	-0.047	-0.582	0.737	-0.845	0.868	-0.931	-0.498	-0.541	0.355	0.104	-0.398	-0.579	0.892	1.296	-0.911	0.442	-0.991	-0.155	-0.164	-0.515	0.509	-0.472	0.401	0.624	0.390	0.401	-0.513	-0.171	0.070	-0.150	-0.139	0.129	0.769	0.434	-0.763	0.028	0.212	0.361	-0.968	-0.119	2.190	0.280	-0.183	0.140	-1.255	-0.182	0.437	-0.352	0.511	0.318	-0.112	0.453	-0.002	-1.219	0.136	-0.614	0.787	0.552	-0.085	-0.137	-0.279	-0.309	0.784	-0.498	0.023	2.046	-0.073	-0.615	-0.659	-0.251	0.708	-1.190	2.141	-0.592	-0.732	0.223	-0.441	-0.276	0.323	-0.484	2.811	1.373	-0.817	-0.804	0.226	0.371	-0.396	0.717	0.336	-0.227	-0.717	0.380	0.079	-0.144	1.206	0.130	-0.339	-0.335	0.632	-1.167	-0.427	0.380	-0.744	0.077	-0.234	0.385	-0.281	0.430	1.241	-0.030	0.838	-0.714	0.730	-0.615	-0.426	0.539	0.279	-0.537	0.285	0.665	0.364	-0.158	0.121	0.806	0.155	-1.052	-0.561	-0.035	0.081	-0.321	-0.623	0.766	0.555	-0.117	0.024	0.548	-0.938	-0.125	-0.394	0.346	0.721	0.933	0.342	0.442	1.739	0.817	-0.912	0.375	0.209	0.530	-0.160	-0.164	0.655	0.045	-0.495	0.225	-1.018	1.501	-0.424	-0.954	-0.002	-1.396	-0.525	0.591	-0.031	0.050	0.161	-0.087	0.955	-0.268	-0.585	0.301	0.632	0.560	-0.058	-1.383	1.139	-1.146	-0.855	-0.056	-0.263	-0.068	-0.895	0.083	-0.726	0.408	0.100	-0.274	-1.175	0.679	0.591	0.599	-0.421	0.831	-0.856	-2.229	-0.113	-0.324	0.162	-0.135	-1.442	0.073	0.884	1.947	0.124	0.280	0.258	-0.861	-1.442	0.570	0.586	-0.983	1.491	0.955	-0.449	-0.763	0.147	-0.160	0.322	-0.446	-0.433	-0.173	0.980	0.491	0.477	-0.617	-0.184	-0.587	-0.480	-0.974	0.239	0.380	-0.793	2.578	0.290	-0.294	-0.385	-1.565	-0.251	1.352	0.795	-0.690	-0.578	-0.152	0.791	-0.583	0.300	0.303	0.197	-0.376	0.234	-0.565	0.415	-0.639	-0.398	-0.006	0.927	0.607	0.683	-0.299	-0.324	-0.618	-0.396	-0.458	-0.008	-1.862	0.327	-0.551	0.136	2.693	0.190	0.060	0.265	-0.284	-0.105	0.398	0.812	-0.009	-0.937	0.104	0.014	0.302	-0.695	-0.404	1.470	-0.855	0.561	-0.256	1.212	0.056	-0.041	0.931	0.559	-0.231	-0.359	0.146	0.550	1.091	-0.945	0.294	-1.081	-0.319	0.473	1.048	0.528	-1.191	1.121	-0.070	-0.140	-0.469	-0.090	1.200	1.200	0.525	-0.097	0.071	0.042	0.422	-1.944	-0.045	0.693	0.777	-1.023	0.157	-0.838	-0.582	0.262	0.188	-0.163	-0.354	-0.991	-0.793	-0.539	-0.033	0.114	-0.722	-0.075	0.614	0.407	0.065	0.380	-0.275	0.431	0.949	1.019	-0.537	-1.519	-0.437	-0.480	0.012	0.058	0.173	-0.798	0.153	0.244	-1.370	0.569	-0.218	-0.744	0.021	0.167	-0.297	-0.459	-0.004	-0.447	0.161	-0.033	-0.006	1.449	-0.363	1.350	-0.360	1.041	0.438	-0.020	-0.081	-0.152	0.603	0.654	0.155	1.235	-0.693	-0.026	-0.386	-0.195	-0.849	0.401	0.250	-1.072	-0.044	0.601	0.148	-0.292	-0.128	0.014	-0.950	-0.904	-0.292	-0.416	0.373	0.143	1.014	-0.384	0.351	0.539	0.022	-0.900	-0.758	0.129
KH001.012	0.513	0.530	2.081	-0.050	0.552	-0.553	0.586	-0.037	-0.631	-0.576	1.079	0.174	-0.885	-0.595	0.990	2.122	-0.798	-1.218	1.034	-0.493	0.188	0.323	-0.531	-0.088	0.405	0.557	1.095	0.989	-0.755	-1.553	-0.268	0.056	0.482	0.244	-2.030	-0.203	0.614	-0.382	-1.200	0.790	-0.229	-0.107	-1.028	-0.081	0.952	0.297	1.348	0.253	-1.206	0.979	-1.261	-0.602	-0.286	0.389	-0.133	1.239	0.354	0.797	0.288	2.121	-0.955	0.431	-0.871	1.966	1.249	1.004	-0.594	-1.337	0.575	0.243	1.345	-0.142	0.711	0.986	0.778	0.306	-1.024	-0.008	1.027	-2.749	0.262	0.785	0.165	0.077	0.347	-0.955	1.439	-1.438	0.124	0.272	1.728	0.620	-0.900	-1.913	0.399	-0.071	1.189	0.509	1.180	0.181	0.523	-0.585	-0.660	1.517	0.679	-0.613	0.240	-1.039	-2.448	0.313	-1.182	-0.436	0.793	-0.148	1.098	0.507	-1.778	0.958	0.878	-0.495	0.229	1.374	1.162	-1.036	1.422	-0.557	-0.477	0.261	0.960	0.623	0.167	-1.195	-0.785	-2.145	1.290	0.146	1.206	1.257	1.433	-0.606	0.194	0.224	0.434	-0.538	0.963	-0.677	0.371	-1.995	-1.181	0.858	0.867	-0.795	-0.003	-1.048	-1.002	-0.671	1.193	0.616	0.310	0.174	-1.342	-0.209	1.223	-0.162	-0.058	0.596	1.067	0.127	-1.471	0.002	-0.175	-1.013	-0.780	-0.582	1.332	3.093	0.480	1.213	-0.442	0.703	1.294	-0.566	0.545	-1.594	0.359	-0.109	0.130	-0.245	0.104	0.742	-0.128	1.725	0.207	1.026	-0.405	-0.362	-0.338	-1.027	0.040	-0.789	-0.562	0.037	-0.510	0.625	-2.665	-0.281	-0.832	0.588	0.589	0.816	-1.446	-0.196	0.033	0.017	0.199	-0.464	0.779	0.162	0.786	-1.787	0.531	-1.782	1.285	0.515	0.821	-0.698	-0.530	1.029	-1.913	-0.316	-1.299	-0.265	-1.606	1.766	-2.204	0.819	-0.462	1.266	-0.392	-0.300	1.369	1.671	0.368	0.532	-0.339	1.114	1.471	0.224	-2.480	0.119	-1.930	-0.127	-1.156	0.324	0.733	-0.639	1.047	-0.093	0.966	-0.074	-0.081	-0.119	1.191	-2.403	-1.256	1.310	-0.136	-0.446	-1.188	-0.958	-0.970	0.879	-0.773	0.338	2.042	0.505	1.004	0.835	0.271	-0.172	0.153	-0.702	1.278	-0.029	-0.987	-1.190	0.320	1.027	-1.016	0.044	0.252	-0.298	0.192	1.597	1.259	-0.362	-0.034	-0.097	-2.891	0.336	-1.097	0.585	0.717	0.987	0.104	-2.756	0.246	-0.759	0.759	1.072	-0.843	-0.728	-2.553	0.944	-0.175	0.041	0.558	-0.059	-0.940	-0.139	-0.537	0.696	1.182	1.344	-0.065	-1.440	-2.496	-2.248	0.761	0.160	0.023	-0.292	-1.411	-0.075	0.348	-2.217	-1.692	-0.593	-0.343	-0.274	1.056	-0.704	-0.479	0.286	0.998	1.346	-1.483	-0.750	0.694	1.120	0.675	0.468	0.750	-0.127	1.597	0.490	-0.658	-1.038	1.142	0.254	-1.870	0.238	0.044	2.166	-0.498	0.250	0.091	0.096	0.105	-0.873	0.991	-2.999	-0.183	0.412	-1.167	1.485	0.521	0.211	-1.788	1.810	0.512	0.603	-1.031	-0.237	-0.062	-0.865	0.147	-0.819	0.708	-2.315	-0.600	0.424	-2.017	2.014	-0.506	0.475	0.570	-1.156	0.367	-0.642	0.023	0.307	0.100	0.528	0.963	0.053	-0.689	1.133	-0.077	0.063	-0.588	0.314	0.492	-0.290	-0.435	-1.698	-1.994	0.532	1.268	0.799	0.643	-0.354	-0.779	1.354	0.256	-0.657	-0.727	0.806	0.339	-0.272	0.028	0.469	-0.265	-0.406	-1.569	-0.644	-0.262	-0.822	-0.821	0.395	0.582	-0.763	0.288	-0.113	-0.304	0.382	-0.840	0.409	0.213	0.844	-1.323	0.998	-1.391	0.327	-0.416	-0.376	0.281	-0.853	0.386	0.075	-0.287	-0.687	-1.096	-1.872	-0.615	0.570	0.857	-0.953	-0.197	0.854	-0.688	-0.499	0.251	-0.198	-0.026	-0.498	0.523	-1.693	0.189	0.742	-0.435	-0.783	1.568	-0.060	0.157	0.537	-0.919	1.449	1.323	0.115	-2.903	-0.908	-0.062	-1.163	0.672	-0.335	-0.223	-1.150	0.561	0.088	-0.275	-0.346	-0.207	-0.521	0.312	-0.724	-0.751	-1.447	0.396	-0.262	1.541	-1.411	0.137	-0.256	-0.520	-0.137	-0.650	0.075	0.462	-0.168	0.695	-0.539	-0.205	-0.057	1.424	0.669	0.245	-0.167	0.519	0.664	-0.472	1.111	0.162	1.202	-0.606	0.332	0.014	-0.160	-0.068	0.366	0.038	-0.538	0.206	-0.852	-0.181	-0.174	-0.605	0.669	1.401	-0.770	1.535	-0.917	-0.129	1.190	0.480	0.569	0.216	-1.729	-2.857	-1.372	-0.323	-1.022	-0.183	-2.050	0.006	-1.638	0.381	0.162	0.283	0.410	0.485	0.456	1.074	-0.171	0.281	0.292	0.826	0.601	-0.526	0.846	0.777	-0.741	-0.891	-0.953	1.113	0.593	-0.559	-0.138	0.006	-0.224	0.465	0.032	-0.326	1.825	-0.310	1.171	-1.373	-0.392	-0.416	1.078	0.582	-0.931	0.617	1.105	-1.034	-0.575	-1.061	1.188	-0.544	0.263	0.138	0.711	0.620	0.265	2.020	-0.778	0.577	0.017	1.585	1.444	-0.137	0.157	0.303	-0.712	-0.952	1.544	-0.185	-1.718	-0.173	-0.095	-0.239	-0.350	0.284	-0.749	1.264	0.867	-1.733	0.252	-0.099	0.326	-1.165	1.131	-1.125	-0.734	-1.648	-1.280	0.914	0.878	0.221	0.463	0.849	-3.162	-0.913	-1.129	0.759	0.552	0.843	-2.239	2.078	-1.628	1.754	0.753	1.196	-0.012	-0.046	1.944	-0.566	-1.142	0.524	0.084	-1.284	0.794	-0.967	-1.758	0.700	1.040	0.559	0.523	-0.361	-1.044	-0.066	-1.003	1.606	-2.590	-1.901	0.042	-0.231	1.197	-0.585	-0.636	-2.072	-0.601	0.407	-0.245	1.065	-0.412	-0.177	-0.604	-0.005	-0.192	1.157	0.459	1.796	-0.198	0.206	0.955	0.535	-0.671	0.969	-1.261	0.377	-1.119	-0.854	1.349	0.697	-0.387	0.471	1.250	-1.963	0.209	-0.898	0.576	-3.043	-1.144	0.402	-0.162	1.208	0.665	0.967	0.008	0.291	0.586	-1.176	-1.811	-1.594	1.393	-0.262	0.537	-1.152	-0.346	0.429	0.195	-0.053	0.596	-0.081	0.294	0.895	-0.740	0.887	-1.277	-1.173	-0.380	0.909	0.670	-0.421	-0.338	1.287	0.039	-0.532	0.785	-0.095	1.244	-0.899	0.002	2.129	-2.113	0.395	-1.163	-0.875	0.261	0.070	1.234	-1.761	-0.211	0.626	-0.292	0.794	-0.794	1.408	-2.933	1.280	-1.088	0.608	0.027	0.551	1.513	0.139	-0.873	0.521	-0.670	0.165	0.218	-0.567	-0.502	-0.750	-0.783	0.797	1.731	-1.067	0.897	0.696	1.629	0.311	0.020	-1.278	-1.569	-2.217	0.053	-0.618	-0.684	-0.575	1.325	-1.970	0.808	-0.374	-0.045	0.552	-0.006	0.957	1.807	0.659	0.746	0.785	-0.913	-1.212	-1.409	-0.979	-0.175	-1.531	0.799	0.059	-1.340	0.371	-0.608	0.754	-0.535	-0.284	-0.067	0.323	0.565	-0.118	1.516	-0.836	1.252	0.454	-0.405	1.794	1.071	-1.004	-0.027	0.204	-1.881	1.683	-0.386	-1.611	0.807	-0.089	-1.146	-0.684	-0.411	-0.931	0.030	-1.555	0.836	1.487	1.845	0.540	0.563	-0.953	-0.459	0.467	-1.415	0.982	0.954	0.257	1.135	1.043	0.392	-0.185	1.305	0.937	1.203	0.530	-0.668	-0.802	-0.821	-0.261	1.349	-0.107	0.976	0.240	-0.103	0.590	1.311	0.363	-1.937	0.135	0.048	0.150	-0.708	1.179	-0.381	-0.361	0.756	0.210	-0.146	-1.522	0.175	-0.488	-0.275	0.595	-1.068	0.229	0.254	-0.664	0.372	-0.186	-1.119	0.297	-0.408	0.300	1.080	1.043	-0.549	-2.506	-0.828	-0.056	-1.431	1.597	-1.079	-1.812	0.285	-0.907	-0.410	1.025	-0.005	-0.206	-0.311	-0.074	1.556	1.022	0.136	0.180	0.102	0.010	0.285	0.931	0.095	-1.163	-1.732	0.022	0.659	0.955	-2.459	0.813	-0.228	-0.644	-0.117	-0.375	-0.384	-0.019	-0.543	0.015	0.720	0.463	-0.001	0.184	-0.401	1.125	-0.329	-0.329	0.109	-0.503	0.427	-0.575	-1.020	-0.076	0.590	-1.728	-0.262	0.566	1.213	-0.010	0.305	-0.555	0.208	0.430	-0.061	-0.477	-1.052	0.560	-0.140	-0.286	-0.936	-0.683	2.890	-0.076	-0.002	-0.138	-1.380	-0.339	-0.892	1.032	1.543	0.901	-1.159	2.620	0.779	0.445	1.104	0.973	-0.425	-2.557	1.031	0.366	-0.796	0.827	-0.141	-0.007	0.380	-2.071	-0.064	0.639	-0.973	0.383	-1.029	0.051	-0.122	0.566	1.181	-0.947	0.448	1.005	1.244	-0.323	0.328	-2.066	-2.526	0.947	-0.913	0.931	-1.076	0.649	1.084	0.516	0.801	0.341	-0.853	-0.741	1.090	0.505	0.519	-0.536	-0.535	0.882	1.011	0.501	0.854	-1.134	-2.670	0.512	-2.747	0.750	1.752	0.448	0.501	0.174	0.241	0.471	0.487	0.372	0.662	-0.588	0.770	-0.335	0.528	1.083	-1.397	0.737	-0.193	2.031	0.543	1.011	-0.574	-0.596	1.532	0.920	-1.180	-0.730	0.776	-1.690	0.926	0.179	0.500	0.230	-0.155	-0.910	0.274	-0.836	1.034	-0.264	-1.519	1.601	-3.223	-0.293	-0.365	-0.723	0.774	-0.059	0.668	0.115	-0.867	-0.903	1.390	0.175	-0.039	-0.046	-0.709	-0.370	-2.604	0.553	-0.557	-1.267	0.144	1.032	1.111	-2.600	-0.850	0.918	-0.327	0.408	0.292	-0.718	0.099	-0.521	-0.494	1.204	-0.728	1.104	1.146	-0.713	0.124	0.353	-1.603	-0.777	-0.341	0.692	1.049	-0.199	0.019	0.872	0.891	0.074	-1.390	-1.682	-3.144	-0.115	-0.671	-0.950	-0.291	-0.752	0.905	-2.845	0.129	-0.561	0.813	0.536	-0.024	-0.678	-0.032	1.125	-1.448	-1.945	1.297	0.324	0.835	0.452	0.131	-1.184	-1.313	-1.644	0.948	0.838	-1.957	-0.543	0.160	1.505	-0.038	0.856	-2.000	-0.203	-1.069	0.948	-0.252	-0.593	-0.136	-1.715	1.478	0.668	-0.935	-2.029	-0.121	0.443	-0.402	-0.136	-0.092	1.089	-0.118	-1.654	-0.817	-1.265	-0.569	1.255	1.120	-0.771	-0.018	-0.145	0.658	1.535	0.792	1.190	0.708	0.438	0.871	0.420	0.359	0.297	-0.072	-2.390	-0.301	-2.984	1.675	-0.883	-1.773	1.612	-1.078	-1.713	0.383	-0.401	0.121	0.599	-0.399	1.590	0.801	-0.619	0.296	-0.060	-1.508	-0.006	-0.314	-2.925	1.166	-0.227	0.984	-0.796	-2.516	0.719	-1.427	-0.436	0.269	0.053	0.495	2.230	1.325	0.185	0.496	-0.436	-0.472	-2.144	-0.285	1.040	-0.031	-0.256	-1.340	-1.456	-1.429	-0.389	1.639	-0.136	0.865	-0.858	-0.964	-0.956	-0.115	-0.141	0.269	-0.655	-0.501	0.912	-0.284	0.060	1.077	-0.153	0.005	-1.436	0.465	0.138	-0.197	2.324	-2.924	0.352	-1.966	-2.595	1.349	1.335	-1.067	-0.166	-0.357	0.138	-1.776	-1.525	-0.725	1.194	1.227	0.938	-0.925	1.719	-0.912	-0.598	-0.059	0.833	1.389	0.860	-0.858	-0.732	0.576	-0.771	-0.548	1.036	0.230	0.232	1.095	0.154	-2.518	-1.908	-0.658	-1.107	-1.602	0.372	0.239	-0.142	0.253	1.214	-1.176	0.928	0.471	-0.273	-1.358	-1.256	0.884	-1.021	0.876	0.266	-0.245	-0.066	-2.339	0.139	-0.240	-0.276	1.939	0.505	0.323	0.065	1.681	0.927	1.636	0.248	-0.388	0.565	0.274	0.344	-3.722	-1.461	1.296	-0.881	-3.318	-0.247	0.566	-0.017	2.399	1.756	1.024	0.306	1.215	0.677	-0.618	-0.143	-2.193	1.092	0.096	1.001	-1.222	-0.248	1.271	-1.731	0.160	-0.504	-0.057	1.360	0.306	1.424	-0.019	-1.797	0.088	0.427	-1.637	-2.346	0.071	-0.507	0.131	0.471	-1.980	-1.849	1.396	-0.475	-1.715	-0.662	-0.727	-0.179	-0.743	0.932	0.042	-0.726	0.528	0.628	-0.280	0.966	0.206	-0.293	-1.069	-1.707	0.349	0.895	-0.334	1.181	-0.611	0.232	0.720	1.416	-0.372	1.687	-0.314	-1.303	-0.581	-0.700	-0.016	-0.508	-1.994	0.921	-1.139	-0.013	-2.293	1.354	0.512	0.005	0.465	0.977	-0.920	-1.701	1.574	0.952	0.357	-1.586	-1.262	-0.078	1.290	-2.193	-0.666	0.929	0.663	-0.045	1.558	-0.387	-2.524	0.756	0.480	1.303	0.666	-0.629	-0.296	0.573	-0.667	0.089	-0.134	1.530	0.530	-2.934	0.572	-1.097	0.929	-1.141	-0.064	-1.155	0.844	1.008	0.936	0.414	-0.548	0.427	0.678	0.059	0.577	-0.404	-0.173	1.662	-1.063	1.376	0.523	-2.561	-1.372	-0.552	0.000	0.897	-1.010	-0.380	-0.449	0.716	-0.928	-1.762	-0.298	-1.079	-0.572	1.081	-0.574	-0.507	-0.337	-0.378	-0.869	-0.580	-0.019	-0.079	-1.109	2.058	0.501	0.224	-1.617	0.193	-1.079	-1.439	0.033	-0.984	0.561	2.476	-0.339	-0.226	1.699	-0.534	0.079	0.059	-1.210	-0.072	0.966	-2.997	-1.482	0.434	0.380	-1.620	-1.060	-0.872	0.444	-0.336	0.202	0.472	0.708	-1.577	0.385	0.277	-0.816	0.238	0.301	1.499	-0.698	-0.426	-1.338	0.103	0.207	-0.454	0.492	-0.399	-0.715	0.582	-0.270	-0.244	0.811	-1.398	-0.684	-0.397	-1.757	0.828	0.837	0.902	1.371	-1.962	0.172	1.235	1.859	0.900	0.779	-1.970	0.414	0.507	-0.222	0.850	-0.980	0.705	-0.662	-1.920	0.342	1.143	1.457	-0.392	0.240	-1.074	-0.247	-0.243	1.136	-1.010	-0.281	0.683	-0.351	-0.158	-1.453	0.636	0.162	0.369	0.447	-0.435	2.317	-0.440	-0.812	-0.500	0.233	0.135	-1.230	1.832	-0.700	0.329	0.185	0.370	0.741	-1.138	0.033	1.184	-1.980	0.473	1.834	-0.965	2.449	1.695	1.526	-0.045	0.264	-0.465	0.959	-0.147	-0.103	0.735	-0.697	-0.102	-0.264	0.361	0.563	-0.214	0.854	0.380	-0.005	0.028	0.135	0.018	-0.389	0.054	0.847	-0.909	0.059	1.401	0.220	-3.366	0.378	-0.804	-0.547	-0.506	1.230	-0.832	-0.744	-1.230	0.484	-1.426	-1.347	-0.889	-1.369	0.731	-1.248	-1.054	0.931	1.782	1.073	-1.056	-0.858	0.052	0.026	1.259	-0.778	-0.903	-2.951	-0.674	0.208	-0.768	-0.377	0.762	0.316	1.363	-1.362	0.746	0.074	-0.625	-0.194	0.788	0.039	-2.155	-0.061	0.096	-0.599	0.447	0.240	0.677	1.644	-0.229	-0.841	-0.665	0.076	1.257	1.153	-1.565	0.367	0.332	-1.852	0.927	0.429	-0.246	-1.234	-0.106	-1.095	0.202	1.084	-2.457	-1.325	-0.103	-0.373	0.199	-0.048	0.150	1.479	1.210	-0.500	-0.172	0.677	0.525	-0.428	1.637	-0.741	-0.395	0.531	1.857	-1.347	-0.338	0.529	0.081	0.123	-0.739	-0.119	1.964	-1.088	-0.404	-2.107	0.923	0.559	-0.400	0.092	-0.093	-0.090	-0.716	0.251	-2.968	-0.124	-0.687	1.343	-0.608	-0.323	-0.869	-0.079	-2.504	0.780	-1.290	-0.476	0.916	0.321	-0.964	0.957	-0.337	-0.865	0.636	-0.535	-2.492	-0.174	-1.683	0.527	-0.470	-0.367	-1.601	0.186	-0.223	-1.833	1.807	-1.822	-1.411	-1.205	-0.721	-3.087	1.253	0.138	2.161	-0.853	0.452	-0.146	-1.711	1.183	0.299	1.049	1.340	-0.174	-0.183	-0.129	0.382	-0.484	-2.266	-1.810	0.586	0.160	0.049	0.248	0.630	0.019	-1.521	1.031	0.102	0.521	-0.403	0.149	0.089	0.636	0.105	0.311	0.206	-1.748	-0.066	1.015	-2.711	-0.433	-2.789	-1.053	-0.843	0.202	-0.553	-0.405	-0.677	0.564	0.172	-1.070	-1.165	0.900	-0.474	0.307	0.169	0.405	0.614	-0.830	0.869	0.096	-1.548	-0.526	1.630	2.159	-0.230	-1.173	-0.748	-1.504	1.942	2.072	-1.463	0.035	-1.122	-0.302	-2.270	0.455	-1.365	-0.021	0.354	-0.858	0.854	-0.919	-0.152	0.265	0.834	0.877	-0.294	0.933	-0.070	-0.257	-0.770	0.304	0.031	1.728	0.746	-1.190	0.145	0.952	-0.330	0.801	0.893	-0.533	0.535	-0.245	-0.613	-1.608	0.683	0.095	-3.182	-0.288	-1.370	-0.438	0.743	0.192	-0.156	0.480	0.931	-1.292	-1.452	-0.003	-0.757	-0.144	1.093	-1.942	-0.859	0.508	-0.892	-1.516	-2.177	1.544	-0.670	-0.058	0.087	-0.106	-0.162	-0.173	0.294	-1.253	-0.368	0.899	0.244	-1.084	-1.085	0.939	0.779	0.426	-0.417	0.741	0.819	-0.849	0.415	-2.683	0.304	1.340	-0.048	-0.662	0.673	2.144	0.640	-2.071	0.308	-0.224	-0.401	1.593	-0.744	-0.155	0.876	-0.394	-0.058	-0.628	0.229	-0.379	1.602	-1.157	0.308	0.723	-0.334	0.586	-1.334	-0.204	-0.925	0.053	-0.932	-0.983	0.329	0.589	0.158	1.940	0.955	0.458	-0.677	-0.687	-0.132	-2.135	-0.468	1.056	0.391	-1.438	-0.200	-0.636	-0.189	-1.467	1.042	1.705	0.261	-0.581	-0.099	-0.699	-0.781	-0.875	0.856	0.528	-0.708	1.040	0.318	0.706	1.975	2.223	-0.255	-1.368	-0.744	-0.107	-1.263	-0.799	-0.827	0.902	-0.808	0.994	-0.305	0.917	0.325	-0.562	-0.003	-0.207	-1.777	-0.741	0.834	0.740	-0.165	1.118	0.412	0.047	-0.468	0.400	-1.033	0.821	-0.678	-2.318	-0.610	0.446	0.247	0.027	0.939	0.803	-1.164	-1.316	0.414	-0.145	0.058	-1.933	0.359	-0.189	0.398	-1.099	0.259	-0.606	0.356	0.160	0.331	-0.953	-0.476	0.399	-0.946	-0.898	-0.400	0.995	-0.870	0.606	-0.124	-1.202	1.330	1.560	0.244	-0.477	0.742	0.235	1.514	1.412	-1.934	0.830	-0.676	-0.927	0.888	0.139	2.158	-0.258	-0.181	0.140	-0.472	-0.233	0.127	-0.025	-0.958	0.495	-1.316	-1.109	-1.058	-0.236	0.335	-0.193	1.669	-0.246	-2.654	2.046	0.909	0.274	-0.020	0.466	0.408	0.027	0.139	-0.723	-0.208	0.553	-1.038	-1.316	-1.014	0.929	0.167	1.520	1.147	-1.432	-2.297	-1.169	-0.497	-1.719	-0.317	-1.688	1.248	0.869	0.397	0.423	0.711	0.649	-0.105	0.635	0.129	-0.120	-0.187	0.481	-0.263	1.682	-1.085	-0.994	-0.688	-0.693	0.930	-0.024	1.894	1.090	0.060	-0.255	-0.987	-0.407	-0.345	0.074	-0.945	1.793	-0.656	0.462	-1.072	-1.016	1.215	-0.249	-0.244	-1.139	-0.447	0.642	1.385	-0.110	-2.025	-0.739	0.578	-1.308	1.110	-0.319	1.348	0.969	0.430	1.299	-0.584	1.309	-1.252	-0.696	-2.855	2.264	-0.317	0.266	0.552	1.865	-0.635	-0.057	0.291	0.359	-1.535	1.535	0.422	0.003	0.167	-0.356	-2.797	-2.431	-0.704	0.755	-0.340	-0.286	-0.246	0.911	-0.099	-0.196	0.031	0.115	-1.265	-0.489	1.668	0.173	-1.534	-0.289	-2.289	-0.506	0.675	0.073	1.632	0.471	0.770	1.249	0.138	-0.129	-0.922	0.548	-0.244	-1.103	0.690	-1.192	-1.099	-1.075	0.064	0.087	-3.563	1.649	1.791	-1.171	0.126	-0.690	-0.365	-1.690	-0.109	0.037	-1.050	1.038	-0.796	-0.022	0.349	-0.741	1.274	-0.810	-0.773	-0.695	0.130	-2.189	0.633	0.090	0.552	0.743	0.202	-0.488	-0.812	1.225	0.074	0.380	0.181	-0.226	0.408	0.260	-0.921	0.507	-0.159	0.832	0.094	1.015	-0.994	0.703	1.330	1.209	1.447	-0.278	-0.436	-0.271	0.169	1.934	1.611	-0.531	1.228	1.043	1.779	-0.230	-0.106	0.759	1.739	-1.653	1.736	1.134	-0.971	0.006	0.561	-0.283	0.452	-0.654	-0.911	-0.234	-0.797	-0.615	1.602	0.492	0.101	-1.089	0.441	-0.609	-0.140	-0.148	0.649	-0.853	-3.699	1.271	-0.537	1.267	-0.072	-0.723	-1.372	0.123	0.520	-0.883	0.010	0.733	1.866	-1.862	1.115	-0.529	-1.247	0.143	0.728	-0.167	-0.596	1.490	0.282	-0.283	-0.451	0.468	-0.450	-0.374	-0.439	-0.099	0.218	-0.367	-1.452	-3.561	-0.300	-1.331	-0.614	-0.896	-1.821	1.320	-0.993	0.143	-0.581	-0.139	-0.299	0.276	-1.297	-0.208	-0.322	-1.114	-0.222	-0.840	-0.643	0.246	-1.161	2.040	0.995	-1.357	-1.737	-2.176	-3.002	-0.105	0.665	1.078	-1.410	-0.369	-0.820	-1.550	0.332	-1.482	1.073	0.542	0.947	-0.178	0.253	-0.037	-0.419	-0.562	-0.107	-0.946	-0.332	-0.743	-1.918	-1.420	-0.522	-0.264	-0.704	-0.883	-0.801	-2.094	-1.301	0.520	0.462	0.312	0.527	-0.083	-0.218	0.986	1.579	0.229	0.584	-0.246	0.172	0.355	-0.703	-0.504	0.394	0.075	-1.443	-1.132	-0.986	0.212	0.408	-1.173	0.068	0.090	0.755	0.436	0.609	0.338	0.955	-0.001	0.314	-0.653	-0.293	-0.936	0.223	-0.146	-0.685	1.007	-0.340	-0.333	-0.375	-1.055	-0.005	-0.131	-1.501	0.054	0.375	-1.210	0.030	-0.553	0.227	-1.275	0.702	1.099	1.129	-0.802	0.060	-0.413	-0.163	1.355	-0.644	0.254	-2.730	0.315	0.225	-0.441	-1.753	1.162	0.564	-0.139	0.034	0.295	-0.998	-0.514	-0.152	-0.836	0.219	-1.260	0.423	0.472	-0.161	-2.684	0.175	-0.518	1.437	-0.600	0.686	-0.900	-0.669	-1.330	-0.236	-0.603	0.990	1.468	-0.299	1.549	-2.242	-0.168	0.177	0.692	0.087	-0.936	-0.128	0.903	-0.342	0.021	-1.152	1.131	-0.993	-0.601	-1.019	-0.093	0.245	0.456	-1.916	-1.938	-0.520	-0.445	-0.491	-0.501	0.408	0.772	-0.370	-1.654	0.046	-0.254	-0.066	-2.226	-1.042	-1.533	0.425	-1.504	-1.702	-0.465	-0.450	-1.045	-1.291	0.867	0.293	-0.548	1.263	1.191	-0.078	0.755	0.829	0.276	1.700	1.387	-1.436	2.309	-1.595	0.823	-1.526	-0.175	-0.695	0.940	-0.872	-0.102	0.746	1.354	0.027	1.158	-1.284	-0.371	-2.586	-0.190	0.061	-0.202	0.337	-1.017	0.223	1.087	1.114	-1.506	0.720	-2.196	-0.385	-0.199	-2.102	0.656	0.040	0.313	-0.470	0.944	0.376	0.138	-1.179	-0.061	1.387	0.702	0.787	1.440	0.498	0.109	0.899	-0.383	0.954	0.331	1.053	1.331	-0.729	-1.127	-0.911	-1.454	0.244	-0.313	-1.629	-0.513	-2.218	-0.288	-3.087	-0.265	0.735	0.317	-0.486	1.055	0.164	1.204	1.203	-1.113	-0.097	0.026	0.560	-1.313	0.484	1.287	-0.953	-1.388	0.128	-1.227	0.194	1.814	0.633	1.048	-1.145	-0.411	0.945	-1.251	-0.241	-1.236	1.498	-0.220	-0.590	0.546	0.514	0.232	0.244	0.925	-1.481	-1.272	-0.885	-1.288	1.170	0.723	1.252	-0.991	-1.472	0.155	0.026	-0.121	0.245	0.233	0.253	1.096	0.182	-0.751	0.741	0.217	1.080	1.058	-0.115	-1.146	-1.720	0.153	0.695	0.356	0.769	-2.976	-0.685	-0.450	-0.171	1.059	-0.596	0.332	0.134	-1.144	0.251	-0.047	-2.402	-0.894	-0.199	-0.134	-0.683	0.648	2.318	1.654	0.879	-0.192	1.944	0.181	1.217	1.801	-0.773	-0.478	0.133	0.630	-1.208	1.271	0.255	-0.219	0.701	0.837	0.290	2.069	0.271	0.505	-0.861	0.770	-1.302	2.158	2.217	-0.783	0.232	0.061	0.837	1.018	0.825	-1.393	0.040	0.826	-0.314	0.380	-0.463	-0.271	-0.086	-0.767	-1.380	-0.284	0.342	-0.510	-1.330	1.479	0.289	-0.786	-0.919	-0.315	0.038	0.940	0.126	1.495	-0.525	-0.376	1.016	1.283	-1.426	-0.335	-0.584	-0.851	0.068	2.446	-2.529	0.627	-0.220	0.329	-0.281	1.104	-0.600	-0.387	-0.046	1.088	0.507	-0.271	-1.551	0.636	0.608	1.095	2.261	0.269	-0.795	-1.019	-0.019	-0.054	-0.582	0.874	-0.709	1.405	-0.337	-0.493	-0.384	0.418	-1.061	0.209	-0.281	-0.877	0.058	-0.710	-0.039	0.464	-0.717	0.430	1.016	0.089	-0.711	1.356	-0.138	0.277	0.249	-0.606	0.548	-1.519	-0.608	0.169	1.482	-0.136	-0.453	-1.968	-0.291	-1.406	-1.724	0.184	-0.004	-0.991	-3.074	-1.078	0.576	-0.589	-1.116	0.523	-0.107	0.646	-0.942	-0.602	0.333	1.187	0.605	-0.190	-0.285	0.179	0.644	-0.513	-0.089	-0.778	-0.804	-1.558	1.169	0.501	-0.979	1.165	1.347	-0.178	1.825	0.840	-0.144	-2.023	2.657	1.072	0.137	-0.036	0.574	-0.019	0.087	-0.579	0.147	-1.009	0.693	0.474	0.282	0.225	0.114	-0.406	-1.062	-0.171	-0.032	-0.602	0.203	0.717	-1.795	0.486	0.211	-0.088	-0.385	1.936	-0.136	0.753	-0.368	-0.183	-0.462	-0.736	-0.600	0.596	-1.027	0.698	0.781	1.931	0.003	1.869	-0.446	-0.122	-1.664	-1.317	-0.217	-1.020	0.089	-1.137	-0.358	-0.502	1.162	0.573	0.009	-0.831	-0.277	1.500	-0.615	-0.419	-1.460	-1.732	-0.289	0.474	-1.235	-1.483	1.165	-1.214	-0.511	-1.611	-2.899	-0.114	1.283	0.810	0.151	1.480	0.597	-0.146	0.599	0.416	0.534	0.087	-0.638	-1.220	0.030	1.628	-0.568	0.025	0.090	-0.697	1.305	1.114	1.264	0.041	1.200	-0.695	1.101	1.376	-0.098	0.636	-0.767	-1.328	0.182	0.552	0.063	-0.058	-0.779	0.120	1.794	-0.260	0.328	-0.866	0.637	0.033	-1.648	-0.367	0.081	0.466	0.175	0.669	-0.918	0.244	1.264	1.775	-0.222	0.136	-0.373	-0.539	-1.205	-1.061	-0.695	-0.340	-0.133	1.202	-0.116	0.800	-1.529	1.458	0.742	1.073	0.180	-1.696	-1.010	-1.456	1.044	-0.167	-1.344	1.030	1.052	0.581	0.380	0.796	0.320	-0.345	1.710	-0.081	-1.608	0.093	0.952	-1.825	-0.993	-1.296	0.194	-1.812	-0.827	-3.364	-0.893	-1.425	0.061	-0.547	0.861	-0.071	0.284	0.487	-0.759	0.469	-0.215	-0.388	-0.821	-0.622	-0.453	0.310	0.975	0.223	1.339	-1.744	-0.566	0.034	0.410	0.550	-0.489	0.673	-1.860	-0.546	1.028	1.347	-0.059	0.254	-0.846	0.185	1.568	1.296	1.210	-0.020	-0.365	1.022	-1.162	-1.696	0.357	0.347	0.698	-0.060	0.665	-1.532	-0.299	-0.084	-2.216	-0.351	-1.108	1.246	-0.296	-0.722	1.310	0.141	0.409	-0.758	-1.861	-0.326	-0.365	-0.062	-1.421	-0.064	-0.498	0.152	-0.782	-0.826	0.872	-0.571	0.687	-1.248	-0.110	-0.444	-0.392	0.384	0.398	0.284	1.559	0.667	-0.260	1.738	0.493	-0.326	-0.056	-0.492	0.620	-3.415	1.485	-0.488	1.414	-1.769	-0.390	-0.539	0.991	0.313	0.579	-0.771	-1.065	-0.537	0.175	-0.267	-1.980	0.002	1.155	0.032	-0.077	0.948	-0.786	-1.850	0.041	0.044	-0.457	-1.764	0.889	1.456	-0.827	0.213	2.256	0.253	0.581	0.189	0.612	-1.104	0.429	0.902	1.078	-0.030	-0.564	-0.163	0.596	-0.405	-1.030	-0.372	-0.190	1.156	-0.626	0.452	0.422	0.291	0.077	-1.157	-0.198	0.779	-0.061	-0.436	-0.180	-3.188	0.785	-2.649	1.046	-1.148	-1.541	-0.338	0.261	-0.086	1.008	-1.372	-0.754	0.449	-1.112	0.498	0.642	-0.837	-0.280	-1.472	1.317	-0.338	-1.024	0.537	-1.627	-1.139	0.292	1.148	1.010	2.510	-0.218	0.249	-1.534	-0.434	-0.534	-1.012	-0.446	-2.287	-0.791	-0.892	0.238	0.991	-0.660	-1.139	-1.830	-0.622	0.332	0.573	-0.388	-0.176	0.707	1.678	0.806	-1.423	-0.718	-0.445	0.311	-1.463	-1.114	0.355	-0.025	1.338	0.557	-0.663	0.125	-0.671	2.225	0.272	-0.224	0.495	1.773	0.597	0.398	-0.017	0.087	-0.607	-2.090	-0.361	-1.323	0.170	-0.092	-0.921	-0.682	-2.752	0.429	0.839	1.674	-1.768	1.027	0.854	1.247	0.745	-0.709	0.820	0.459	0.500	-0.324	0.828	-0.229	-0.571	0.019	1.224	-0.473	0.252	1.268	-0.227	-0.090	0.015	-0.962	0.776	-1.015	-2.020	-0.296	1.202	-1.100	2.086	-0.848	0.692	-0.384	-1.130	0.833	-0.267	-0.468	0.355	0.684	-1.802	1.003	0.453	-0.543	-1.672	0.850	-0.273	1.049	0.146	1.049	0.343	0.380	1.297	1.834	1.098	-0.965	0.411	-0.169	0.647	0.059	1.289	-3.755	-0.141	0.098	0.486	0.726	0.876	1.374	-0.888	0.196	-1.298	0.506	-1.370	0.229	0.972	-2.571	-1.216	-0.344	-1.689	0.717	0.726	0.055	0.091	-1.973	0.740	-1.475	-0.588	1.760	0.802	0.362	0.737	-0.081	1.121	0.513	0.483	0.301	0.351	-0.834	0.411	0.506	-0.030	0.354	1.295	0.274	0.575	0.371	0.292	0.242	-0.821	-0.924	1.392	0.914	0.352	0.636	0.591	-0.703	-1.825	-2.811	-1.958	-0.193	1.078	0.507	-1.624	0.353	2.430	0.094	-0.461	1.399	-0.250	-1.155	-0.192	-0.584	-0.466	-2.525	0.313	-1.064	-0.466	-0.749	-0.209	-1.091	0.477	0.179	-0.477	0.779	0.871	-0.462	0.803	-0.145	1.212	-1.237	0.967	0.200	1.152	0.559	-0.939	0.744	-0.283	1.255	-1.043	1.517	-0.443	-0.623	-1.267	-2.008	0.433	0.153	0.986	1.720	-0.821	0.364	1.034	-0.093	0.201	-0.794	0.150	-0.893	0.980	-0.121	0.306	1.590	-2.086	-2.232	-2.141	-0.442	0.274	-0.424	0.265	0.263	0.621	0.107	-0.199	-1.996	0.886	-1.911	0.716	-0.489	-0.059	0.263	0.390	-0.357	-0.177	-0.419	-0.275	-0.110	-0.331	0.892	0.832	-1.745	-0.246	1.477	0.135	-1.188	-1.692	0.075	0.233	0.664	-0.322	-0.294	0.298	0.529	-0.444	-0.926	0.418	0.500	-1.834	0.403	0.769	0.504	-0.312	-0.315	-1.640	0.917	0.606	0.733	-1.853	-1.005	1.009	0.014	1.223	-0.574	1.187	0.179	-0.078	-0.814	1.336	-0.261	-0.745	-0.661	1.341	-0.171	0.644	-0.949	-2.003	-0.990	1.065	-2.176	-1.180	0.302	0.100	-0.078	-1.757	1.075	0.650	-1.280	0.191	-0.097	-0.266	-0.651	0.873	-1.200	-0.996	1.128	-0.893	0.948	0.295	-0.959	0.097	0.929	0.122	-0.077	-2.897	-0.133	0.289	-0.044	-1.349	1.291	0.876	-0.651	0.702	1.944	-0.768	-0.364	0.711	-1.870	-3.270	1.342	0.178	0.356	-0.359	-1.173	1.232	-0.607	-0.914	-0.045	-0.273	-0.343	1.021	-0.004	-0.718	-1.704	-0.981	-0.348	0.582	0.493	1.124	-0.578	0.558	0.009	0.589	0.608	-0.363	1.078	0.536	-1.222	0.743	0.405	-2.170	2.091	-0.028	0.155	-0.371	-1.601	0.300	-0.546	0.254	-0.349	1.353	0.579	0.067	0.580	0.904	-0.174	-1.223	-0.770	-0.966	-0.547	0.140	-0.061	-1.128	-0.841	-0.980	-0.311	-0.807	0.738	-1.808	-0.846	-1.126	0.529	0.164	-0.472	0.847	1.364	0.023	-0.230	1.233	-0.867	-0.011	-1.793	-0.241	0.033	-0.498	-1.323	0.182	0.934	-0.401	0.424	-0.576	-0.927	1.044	-0.341	1.218	-0.649	0.633	-1.151	0.620	0.550	-0.635	-1.579	-2.275	-0.206	-1.473	-0.549	0.834	1.137	0.634	1.487	-0.612	-0.005	-0.480	-0.798	-1.037	0.389	1.270	1.598	0.806	-0.784	1.098	-0.303	0.407	1.010	-0.669	-0.965	1.831	0.330	0.121	0.561	-0.096	1.171	0.219	-0.530	-0.171	0.482	-1.368	0.558	-0.817	0.798	-0.220	-0.048	-1.161	0.351	-1.996	0.944	-1.521	0.973	0.415	0.050	-0.172	-2.151	1.166	0.040	-0.169	0.500	-0.540	0.668	0.594	0.586	-1.174	0.031	1.762	-0.169	0.676	0.287	0.202	0.142	0.808	0.249	-0.209	0.843	-0.741	-0.219	-0.486	0.429	-0.452	0.860	0.550	0.068	1.118	-0.646	-0.705	0.026	-0.900	1.216	1.428	-0.958	-0.855	0.702	-1.143	0.934	-0.687	-0.256	0.871	-0.129	0.097	0.560	0.073	1.241	0.066	0.621	-0.311	0.517	0.273	-0.525	-2.046	-0.833	0.640	-1.575	0.143	-1.248	-2.394	-1.000	-0.355	0.658	0.623	0.416	2.948	1.254	1.343	1.185	0.276	1.183	0.749	0.894	0.506	0.492	-1.123	-0.365	1.672	0.312	-0.150	0.197	0.465	-1.631	-0.041	-0.033	-1.555	0.778	-0.174	-0.668	0.759	-0.400	-0.022	-1.041	0.197	-0.505	0.420	0.603	-1.167	-0.255	1.011	0.109	-1.191	0.351	-0.507	-1.164	0.432	1.765	0.584	-0.879	-1.542	-0.659	-1.617	-1.634	-0.311	1.754	-1.146	-1.518	-0.443	0.643	-1.752	0.186	-0.658	1.268	-0.052	1.407	0.714	0.561	-1.859	1.020	1.725	0.709	0.450	0.388	-0.856	-1.195	0.522	1.017	-0.386	-0.749	-1.139	0.892	0.702	-0.379	0.257	-0.539	0.496	0.698	-0.700	-0.626	0.269	0.943	0.442	0.071	0.259	0.500	1.217	0.383	0.349	0.146	-0.333	1.194	-0.063	1.106	-0.916	-1.355	-1.724	-0.957	1.062	-0.496	-1.094	0.397	-0.837	-0.723	-0.377	-1.951	0.182	1.386	0.311	-0.564	0.710	-0.448	-0.093	-0.396	-0.585	-0.245	-0.925	-0.854	0.875	0.319	1.290	0.056	-0.044	-0.608	-1.262	-0.979	-0.601	-1.479	0.563	-1.767	-2.429	1.738	0.455	1.074	-0.925	-1.129	1.298	0.796	0.684	-0.081	1.578	0.883	1.282	-0.835	-0.749	-0.304	-0.655	-1.931	-1.151	-0.892	-0.635	-0.144	-1.851	-1.805	-1.038	-0.228	-0.618	-0.728	-1.676	-0.739	-1.033	-0.454	-1.328	-0.745	0.251	-1.807	0.179	-0.712	0.460	0.469	-0.358	0.868	0.432	-1.136	0.219	0.984	1.040	-0.508	-0.785	0.377	0.463	0.087	0.241	0.264	-0.657	-0.093	1.088	0.390	-0.748	0.012	1.163	0.386	1.611	0.830	-0.532	1.506	-1.004	0.799	-0.450	-0.647	-0.586	0.382	0.202	0.102	1.192	-0.215	0.731	-0.385	-0.185	-0.364	-0.377	0.471	0.522	1.116	-0.600	-0.796	0.473	0.607	0.372	0.237	0.977	0.544	-0.601	-0.345	2.118	1.049	0.114	-1.193	-0.742	-0.230	1.539	-0.564	0.360	-0.065	0.296	0.004	-2.219	0.418	-0.520	-1.536	-0.840	0.560	0.217	-0.254	-0.333	-0.250	0.439	0.496	0.170	0.046	0.182	0.788	-0.041	-0.414	-0.803	-1.207	-1.562	-1.004	-1.280	-1.439	0.272	1.611	0.193	-0.976	0.094	2.210	0.397	1.647	-0.052	-0.727	2.290	-3.066	-0.090	0.664	0.010	-1.563	-0.453	-1.792	0.182	0.300	-0.215	0.121	-0.240	-1.868	0.395	0.551	0.537	-0.604	-0.337	0.361	-0.830	-0.336	-0.787	0.070	-0.409	-0.563	-0.039	0.372	-1.107	-0.294	0.606	-1.511	-1.287	0.126	1.394	-0.590	-0.594	0.073	0.660	0.569	0.703	1.717	1.323	-0.609	-0.333	-0.241	-0.399	1.898	-0.672	0.223	-0.589	-1.187	-0.523	-0.054	-1.174	2.676	-0.493	-2.367	1.523	-1.283	-0.894	-0.806	0.509	0.257	0.601	-0.623	1.384	-0.464	-0.533	1.230	0.743	-0.042	1.303	0.574	-0.882	-0.109	0.204	1.236	-2.005	0.217	0.266	1.461	1.244	1.571	-0.296	-0.110	1.126	0.356	0.327	-0.570	0.317	0.263	0.992	0.103	0.703	-3.076	1.153	0.651	-0.001	-0.665	-0.718	-2.321	-0.816	0.554	-0.376	0.756	0.206	0.736	-1.341	-0.347	-0.823	1.027	-0.524	0.457	-0.072	1.207	-0.112	-1.174	0.003	-1.613	0.212	1.284	-1.188	-1.812	0.690	-0.344	1.314	-0.129	-0.699	0.191	0.366	0.045	-0.199	-0.045	0.349	0.424	-0.839	-2.208	0.206	0.074	0.539	-2.139	-0.714	-1.700	-0.240	0.029	-0.708	-0.836	-1.658	-0.434	-0.148	-1.777	-1.337	0.480	1.307	-0.550	-0.547	0.404	2.130	0.371	1.564	-2.194	0.826	0.157	1.337	1.019	1.591	-1.152	-1.312	-0.139	0.398	-1.815	0.760	-0.888	0.793	-2.706	0.686	-2.564	-2.166	-0.663	0.431	0.138	0.687	-0.240	0.599	0.985	-0.433	0.173	0.341	0.220	-1.161	0.231	0.737	-0.483	0.292	0.364	0.273	0.327	0.597	1.420	-0.368	-0.107	0.218	0.118	0.403	0.234	-1.373	-0.694	-0.215	0.863	-0.709	1.393	-1.454	0.488	-1.122	-2.199	0.029	0.225	-0.030	0.843	-0.469	-0.642	1.272	0.934	-0.143	0.340	-2.502	-0.693	0.586	-1.199	1.359	-1.121	1.131	-0.333	1.358	1.559	-1.043	-0.828	0.140	-0.031	-0.215	-0.032	-0.351	-0.175	0.970	0.594	-1.188	0.172	-1.272	-0.974	-0.882	-0.053	0.028	1.335	0.991	0.992	-0.089	1.348	-1.634	1.035	1.054	1.372	0.015	0.480	1.156	1.125	-0.912	-2.487	-0.738	1.393	-0.035	-0.028	-1.525	-1.108	-0.740	0.423	0.660	-0.196	0.287	0.818	-0.928	0.575	-0.119	-1.431	-1.981	0.789	0.735	0.165	-1.162	-1.797	0.709	-1.687	0.276	-0.903	0.791	-1.617	-1.016	0.343	-1.411	-0.314	-0.729	0.907	-0.011	-0.682	-0.398	-0.168	-0.656	1.670	-0.068	0.559	-0.206	1.381	-1.102	0.464	0.316	-0.778	-0.561	-0.851	0.033	0.435	1.235	0.477	-1.145	1.060	-0.680	-0.037	-1.856	-0.751	0.408	0.804	1.051	0.582	1.120	-0.312	-1.199	0.609	1.637	0.330	0.111	0.830	-1.097	-0.818	1.131	-0.365	-0.605	0.653	-0.216	-0.365	0.306	-1.041	-1.357	2.155	-1.890	-2.283	-0.589	-0.389	1.299	-0.150	-0.988	-0.811	0.025	-0.266	-0.493	-0.051	0.826	-0.980	-0.519	0.161	1.475	1.209	0.102	0.078	-1.209	0.258	0.908	-0.022	0.772	0.122	-1.016	0.702	-2.345	0.564	0.116	-0.567	-1.286	0.508	0.643	0.212	0.557	-0.351	-1.091	1.155	-1.303	-0.180	-0.923	-1.413	-0.432	0.839	1.761	0.692	0.551	-1.747	-0.487	0.569	-0.797	1.714	0.888	-1.836	-0.518	0.442	1.077	0.300	-0.763	0.689	0.718	1.533	0.651	-0.073	0.049	-0.925	-1.211	-1.349	0.304	-0.503	0.111	-0.256	-0.070	1.280	1.282	-1.468	0.663	0.004	0.131	0.135	-0.827	-0.004	0.385	-0.807	0.476	-1.049	-0.900	0.337	0.137	0.849	0.755	0.374	0.509	0.828	-1.032	1.641	-0.317	-1.060	0.052	0.474	-2.697	1.137	0.565	1.721	0.299	1.207	0.547	1.427	-0.248	-1.310	-0.201	-0.821	1.088	-0.331	-0.850	1.523	1.869	0.755	0.032	1.097	0.269	-0.454	0.610	-0.565	-0.706	-0.862	0.476	-0.306	1.163	0.213	-0.001	-0.519	-1.404	-1.425	-1.039	-0.036	-0.010	-0.307	-0.779	0.222	0.677	0.068	-0.395	-0.118	0.214	0.237	0.521	-0.227	1.545	-0.608	-0.385	-0.239	0.206	0.647	0.369	-0.905	1.162	0.852	1.174	-0.601	-0.686	0.462	-0.146	0.902	0.237	-0.439	-0.210	-0.404	0.173	-0.284	0.088	-1.432	0.015	0.087	-0.670	0.510	1.110	-0.419	1.543	0.738	-1.287	-0.446	-0.173	-0.433	0.382	-0.320	1.152	0.991	-1.178	1.348	0.699	-3.089	0.159	-1.042	-0.964	0.609	1.354	-0.187	1.463	0.656	-0.143	0.069	-0.501	0.876	0.411	0.358	0.238	-0.110	0.425	-0.049	-0.186	-0.337	1.107	-0.669	0.900	1.591	-1.150	1.395	-0.085	-0.016	-0.715	1.343	-3.221	1.527	0.749	0.809	-1.312	0.295	-0.512	1.032	-0.558	0.130	-0.506	1.139	1.007	-0.634	-0.204	1.390	1.046	-1.450	0.041	0.092	0.801	-0.816	-0.016	1.130	-1.116	-1.903	0.341	-0.387	-0.447	-2.083	-0.377	0.643	1.606	0.462	0.200	1.135	-0.035	-0.880	0.244	0.897	1.262	-1.897	0.387	1.325	-0.630	0.915	0.071	-0.317	0.452	1.223	-0.944	0.847	-0.095	0.435	-0.149	0.293	-1.408	-0.016	-1.528	0.208	-1.159	0.330	1.112	-0.887	0.053	0.080	-0.382	0.060	1.723	0.860	0.757	-1.931	0.353	0.134	-0.561	1.117	-1.267	0.620	-1.428	-0.877	-0.440	-0.027	0.718	2.156	0.932	-0.007	0.870	1.452	2.120	1.161	1.006	0.366	0.193	0.630	0.066	0.595	0.271	-0.618	-0.497	-1.037	0.136	0.091	-1.080	0.545	2.061	-1.343	1.353	0.277	0.480	-2.142	0.933	0.446	-0.152	-0.588	0.696	0.520	-0.400	-0.630	0.335	1.556	0.663	1.488	0.438	0.463	0.027	-0.538	0.089	1.160	-0.960	0.095	-0.385	-0.036	-0.291	0.321	0.782	-0.664	0.661	-1.137	1.034	-0.606	0.469	-0.027	-0.188	0.260	-0.589	0.464	0.572	-0.959	0.817	-0.406	-0.646	1.399	1.277	0.231	0.514	0.016	0.376	-0.272	0.260	0.202	0.637	1.352	1.006	0.096	-1.573	-0.026	-0.103	-0.863	1.057	0.335	-0.141	2.249	0.778	-1.906	0.042	-0.129	-0.396	0.226	-1.377	0.400	1.168	-1.110	-0.084	-0.430	-0.107	0.258	-0.105	-0.069	1.075	0.364	-0.973	-2.866	0.261	-0.572	0.778	-0.235	0.896	-0.763	-3.400	0.424	0.130	0.160	-0.824	-0.989	0.427	0.594	1.107	-0.179	1.317	-0.039	-0.966	-2.570	1.169	1.142	-0.140	-0.136	0.535	-1.191	-1.606	0.459	-0.765	-0.702	0.647	-0.638	1.275	2.085	-0.266	-0.280	-2.944	1.217	0.191	0.385	-0.386	-0.708	0.858	-2.689	0.412	0.744	0.077	-1.441	-2.300	0.824	-0.312	0.729	-0.929	0.085	-0.257	0.526	-0.957	1.470	1.348	0.787	0.622	-0.556	-0.743	0.542	-0.957	0.171	-0.845	0.485	0.326	0.113	-0.150	-0.703	0.672	-0.213	-1.644	-0.037	-2.813	-0.144	-0.645	0.883	0.319	1.161	0.547	0.086	-0.220	-0.738	0.483	1.206	0.665	-0.966	-0.131	0.046	-0.500	-0.240	0.043	1.131	0.341	-0.276	0.561	-0.200	1.008	0.374	0.440	1.369	1.456	0.786	1.052	0.433	0.690	-1.552	0.237	-1.275	0.533	0.417	0.431	-0.318	-0.690	1.198	0.640	0.486	-1.785	1.797	-0.173	0.244	-1.595	-0.057	-0.768	0.696	0.867	-1.914	-0.616	1.050	1.320	-1.767	2.006	0.089	-0.315	-1.995	1.884	-1.237	0.021	0.219	-0.861	-1.114	-0.750	0.346	-1.277	0.144	0.357	-2.288	0.286	0.263	0.829	1.018	1.311	0.567	0.237	-1.906	-1.931	-0.405	0.380	-0.491	-0.020	1.321	1.198	0.170	-1.713	0.921	0.207	2.165	-0.819	1.392	-0.799	-0.345	-0.279	-0.743	0.999	0.938	-0.735	0.303	1.052	1.113	-0.582	0.274	0.181	-0.971	0.292	0.015	0.717	0.192	-0.835	0.770	0.293	-2.574	0.239	-1.062	0.651	-0.529	-0.896	-1.435	0.433	0.695	0.919	0.479	-0.840	-0.374	-2.274	-0.437	-0.286	0.550	-0.313	0.204	1.559	-1.260	0.468	0.807	-0.421	-0.264	-1.176	-0.242
KH001.013	-0.454	0.663	1.130	0.128	0.218	1.051	-0.525	-0.141	0.334	-0.436	0.810	-0.032	-0.930	0.362	0.581	0.800	1.351	-0.722	0.512	-1.424	0.052	0.242	0.004	0.596	0.228	0.116	0.087	-0.598	-0.201	-0.707	0.476	-0.441	-0.066	0.715	-0.653	-0.068	0.362	-0.167	-0.448	1.155	0.397	-0.222	-0.480	-0.376	2.553	-0.327	0.390	-0.299	-0.816	-0.212	-0.178	-0.434	-0.093	0.443	-1.481	0.132	0.552	0.198	0.676	0.297	0.251	-0.265	-0.391	1.031	-0.226	-0.252	-0.521	-0.353	0.385	0.364	0.156	-0.134	-0.570	1.520	0.186	0.066	-1.144	-0.426	0.793	-1.162	0.435	0.107	0.124	-0.805	-0.521	0.091	0.458	0.952	-0.325	0.422	0.316	-0.436	-0.086	-0.874	0.730	-0.292	0.249	0.238	0.559	-0.351	0.724	-0.211	-0.354	-0.736	0.099	0.040	0.830	0.511	-0.699	-0.126	-0.575	-0.434	0.599	0.350	-0.115	0.114	-0.519	-0.457	0.431	1.110	-0.022	1.411	0.518	-0.301	1.039	0.150	-0.298	0.039	-0.078	0.529	0.003	0.746	-0.604	-0.502	0.908	2.025	1.300	0.148	0.919	0.655	0.328	-0.249	0.759	0.649	-0.861	-0.003	0.158	-0.096	0.130	-0.586	0.538	-0.922	-0.148	-0.608	-0.285	0.631	-0.105	0.055	0.112	-0.286	-0.320	0.525	-0.489	0.078	0.310	1.016	0.190	-0.177	-0.625	0.208	0.480	-0.890	1.271	-0.522	0.661	-0.189	0.088	-0.086	-0.340	-0.874	0.802	0.377	0.096	0.931	0.411	0.513	-0.308	-1.120	0.240	0.481	0.521	1.031	0.393	0.111	0.066	0.442	-0.705	-1.074	-0.610	-0.995	-0.001	0.514	0.183	-0.487	-1.236	-0.222	-0.657	-0.400	0.325	0.745	-0.624	-0.006	0.806	0.834	0.503	-0.290	-0.558	-0.003	-0.348	-0.411	0.249	-0.896	1.313	0.146	0.447	-0.609	-0.282	0.389	-0.621	0.300	-0.783	-0.127	-0.045	1.003	-0.966	1.294	1.234	0.553	0.366	-0.640	-0.620	-0.065	-0.365	0.364	0.097	0.086	-0.152	0.032	-0.866	-0.593	-0.937	0.376	-0.411	1.007	0.209	-0.150	0.295	0.075	0.149	-0.199	0.481	0.438	-0.009	-0.983	-0.094	0.300	0.189	-0.652	-0.450	1.394	1.461	1.079	0.888	1.120	1.000	0.175	0.039	0.614	-0.368	0.102	-0.202	-0.459	0.939	0.629	-0.693	-0.038	0.228	0.574	0.109	-0.309	0.646	0.032	0.038	0.759	-0.277	0.242	-0.727	-0.395	-1.234	0.500	-0.841	0.447	-0.408	0.154	-0.122	-0.398	-0.381	-0.039	-0.216	-0.385	-0.412	-1.039	-0.493	0.889	-0.386	-0.346	-0.035	-0.115	-0.689	-0.232	-0.226	0.407	-0.480	0.841	0.038	-0.236	-0.891	-0.342	0.247	-0.068	0.091	0.232	-0.119	0.360	1.001	-0.232	-0.029	-0.117	-0.856	0.022	0.267	-0.093	0.022	0.830	1.458	0.279	-0.302	0.162	0.650	-1.374	0.571	-0.367	0.906	0.269	-0.114	-0.167	-0.065	-0.365	-0.290	0.385	-0.122	0.834	-0.049	1.086	0.053	-0.188	0.286	-0.186	-0.255	0.197	0.336	-1.760	0.601	-0.090	-0.191	-0.056	-0.001	-0.195	0.002	0.096	0.249	0.695	-0.019	2.212	-0.638	-0.376	-0.982	-0.123	-0.102	-0.322	0.243	0.165	-0.816	0.029	0.019	0.108	0.160	-0.191	-0.313	-0.959	0.138	-0.145	1.390	-0.383	0.682	-0.033	-0.683	0.528	0.079	0.645	-0.586	1.096	0.324	-0.329	-0.229	-0.969	-1.429	1.025	2.950	-0.387	1.135	-0.001	-0.667	0.170	0.229	0.035	1.321	-0.819	1.212	-0.244	-0.202	0.210	0.098	-0.367	-0.748	-0.318	-0.401	-0.125	-0.438	-0.756	0.160	0.673	-0.729	-0.070	0.307	0.637	0.089	0.296	0.475	0.155	-0.460	-0.266	-0.371	0.554	-0.275	-0.279	-0.043	-0.351	0.274	0.444	0.162	0.041	-0.139	-1.069	-0.206	0.159	0.451	-0.186	-0.835	-0.297	-0.172	0.405	0.132	-0.866	-0.468	-0.689	1.009	-0.946	0.494	0.551	-0.590	-0.451	0.556	-0.284	0.432	0.747	-0.472	0.461	0.825	0.064	0.187	-0.816	0.289	0.168	0.052	0.262	-0.432	-0.923	3.484	1.054	0.502	0.226	0.229	-0.375	-0.534	0.304	-0.275	0.500	0.130	-0.351	0.283	-0.582	-0.089	0.073	0.346	0.321	-0.816	-0.572	0.081	0.237	0.061	0.017	-0.124	0.057	0.067	0.885	-0.460	-0.697	0.263	0.714	-0.326	-0.409	0.550	-0.239	-0.234	0.271	-0.003	-0.051	-0.074	-0.812	0.463	-0.555	0.772	-0.420	0.227	-0.408	0.694	0.327	0.649	-0.941	0.070	-0.905	-0.240	-0.052	-0.323	-0.912	-0.674	-0.027	-0.980	-0.111	0.173	0.780	0.215	-0.105	-0.527	-0.460	0.056	0.673	-0.475	-2.262	0.390	0.444	1.059	0.010	0.557	0.955	0.540	0.041	-0.403	-0.211	-0.237	-0.546	0.168	-0.234	0.266	0.846	-0.058	-0.019	-0.155	0.065	0.241	-0.125	-0.004	-0.499	0.691	0.136	-0.288	-0.155	0.766	-0.056	-0.357	-0.077	-0.737	0.382	-0.227	2.679	-0.648	-0.330	1.130	1.959	0.892	-0.268	0.155	-0.289	2.293	0.849	0.282	-0.154	0.667	-1.224	0.424	-0.729	1.901	0.041	-0.218	0.880	-0.093	-0.396	-0.426	0.002	0.528	0.498	-0.036	-1.665	-0.148	0.688	-0.366	0.120	0.458	-0.179	-0.550	0.131	-0.639	-0.379	0.578	-0.674	-0.796	1.252	-0.078	0.215	0.836	-1.650	0.295	-0.375	0.181	0.941	-0.046	-0.854	-0.930	-0.042	1.270	0.092	-0.476	0.691	0.406	0.942	-1.065	-0.240	0.007	0.019	-0.543	-0.088	-0.839	-0.592	0.262	0.211	0.495	0.829	0.433	1.603	0.506	0.036	1.054	-1.299	-0.922	-0.008	0.149	-0.202	-0.244	-0.152	-1.000	-0.411	-0.452	-0.027	0.568	0.272	0.332	-0.300	0.315	-0.330	0.727	-0.686	-0.998	0.353	-0.299	-0.163	0.451	0.744	0.168	-0.978	0.197	-0.617	-0.481	1.334	0.438	-0.701	-0.383	0.283	-1.332	0.364	0.196	0.930	-0.893	-0.570	0.864	0.479	-0.302	0.515	0.924	0.133	0.475	0.699	-0.630	0.920	-0.765	1.042	-0.095	0.266	-0.715	-0.237	0.047	-0.209	-0.062	0.471	-0.402	1.060	0.950	0.614	0.342	-0.060	-0.247	-0.980	0.124	0.350	0.520	-0.410	-0.455	-0.430	-0.680	-0.441	-0.368	0.648	-0.052	-0.142	1.295	-1.138	-0.221	-0.561	-0.304	0.852	0.153	1.890	-0.663	-0.073	-0.177	-0.204	0.487	0.039	0.207	-1.796	-0.036	-0.410	-0.193	-0.383	0.021	-0.886	0.371	-0.216	-0.621	-0.041	-0.216	0.200	-0.636	-0.512	0.291	-0.212	0.851	0.798	0.276	0.471	0.230	0.902	0.340	0.264	0.701	-0.335	-1.052	-0.092	0.137	0.122	-0.209	-0.091	-0.685	-0.478	-0.531	-0.291	0.171	-0.614	2.366	0.159	0.931	0.331	0.817	-0.134	-0.766	-0.753	-0.430	-0.281	-0.691	-0.126	-0.282	-0.561	0.926	0.297	0.418	0.217	-0.381	0.091	0.673	0.975	0.386	1.369	-0.242	-0.443	-0.061	0.909	0.397	-1.106	-0.291	0.725	0.188	-0.293	-0.187	-0.534	-0.657	-0.417	-0.347	0.045	0.015	0.237	-0.982	-0.815	-0.033	-0.239	0.391	0.815	0.164	0.556	0.265	-1.747	-0.157	-0.548	0.141	-0.722	0.121	0.382	-0.176	-0.538	-0.431	0.911	0.946	0.762	0.121	-0.633	-0.495	-1.282	-0.593	-0.069	-0.333	0.024	1.326	0.700	0.227	0.490	1.471	-1.110	1.073	0.210	0.342	-0.501	0.089	0.081	0.012	-0.609	-0.196	-0.332	0.031	0.247	-0.319	0.454	0.991	-0.109	0.035	0.995	-0.437	-0.174	-1.276	-0.605	0.166	-0.626	-0.255	0.818	-0.278	0.396	-1.017	-0.437	-0.608	-0.183	0.339	0.249	-0.592	0.648	-0.308	0.869	-1.122	-0.170	0.241	0.694	0.206	-1.001	-0.092	-0.241	-0.056	0.002	0.792	-0.273	-0.146	0.762	-0.883	-1.044	0.145	0.452	0.757	-1.339	0.615	-0.200	0.483	0.291	-0.790	-0.268	-0.895	0.435	-0.161	0.487	0.391	-0.841	0.225	0.917	0.534	-0.541	2.536	0.225	0.124	0.812	-0.241	-0.517	-0.347	0.146	-1.195	-0.575	0.942	0.345	-0.509	-0.395	-0.196	-0.267	0.713	0.073	0.036	-0.280	0.316	0.419	-0.002	-0.328	0.065	0.319	-0.936	0.985	0.235	-0.955	-0.816	0.013	-0.150	0.405	0.921	-0.373	2.523	0.260	1.523	1.047	0.210	-0.154	-0.330	-0.482	-2.367	-0.505	-0.974	0.058	-1.233	1.406	-1.182	0.175	0.086	-0.558	1.269	0.855	0.125	-0.731	0.196	-0.163	-0.453	0.454	-0.524	-0.198	-0.293	-0.968	-0.686	-0.466	0.831	-0.480	0.886	-0.902	0.023	0.214	0.401	-0.414	-0.291	-0.136	0.360	-0.553	-0.764	-0.489	-0.676	0.645	-0.504	-0.249	0.288	0.290	-1.147	-0.265	2.588	-1.479	0.804	-0.739	0.210	1.224	-0.540	-0.462	-0.358	-0.239	1.085	-0.302	-0.040	0.793	-0.095	-0.198	0.525	-0.841	-0.184	0.366	1.721	0.121	0.071	-0.417	-0.454	0.214	0.523	0.118	-0.174	-0.150	-0.857	2.078	-1.131	-0.349	0.037	0.070	0.417	-0.452	0.897	0.379	0.314	-0.541	1.116	-1.298	-0.622	0.297	0.531	0.889	0.170	-0.121	-0.409	0.348	-0.479	0.280	0.138	0.533	0.762	-0.176	0.592	-1.232	0.087	-0.806	-0.168	-0.328	-0.027	0.878	-1.292	0.611	0.608	0.301	0.805	-1.656	-0.015	0.127	-0.160	-0.102	-0.519	-0.498	-0.383	0.779	-0.186	-0.210	0.558	-0.596	-0.669	-0.136	-1.491	0.418	0.189	0.598	0.473	-0.122	-0.224	-0.806	-0.159	-1.071	-1.725	0.576	-0.195	-0.586	0.589	-0.556	-1.127	0.186	-0.676	0.064	0.614	0.141	-0.430	-0.082	-0.133	0.055	-0.722	0.888	0.319	0.564	0.195	-0.021	-0.347	-0.582	-0.823	-0.696	1.044	0.244	-0.201	0.215	-0.033	0.941	-0.102	-1.193	-0.225	-0.556	0.166	0.674	0.027	0.031	-0.245	0.089	0.849	-0.844	-1.677	-0.072	-0.169	-0.615	-0.034	-0.547	-0.275	0.483	-0.650	-0.751	-1.185	-0.371	1.445	0.661	-0.201	0.711	1.452	-0.017	0.900	2.198	0.287	-0.630	-0.551	0.314	1.419	-0.595	-0.260	0.027	-1.925	-0.143	-0.789	1.071	-0.485	-0.955	0.011	-0.588	0.273	-0.810	0.322	1.551	-0.079	-1.460	0.279	0.540	-0.284	0.010	-0.570	-0.024	-0.843	-0.565	-1.326	0.317	0.386	0.370	-0.904	-0.731	-0.116	-0.167	-0.327	-0.159	0.092	0.392	0.350	0.369	0.624	0.075	-0.295	-0.186	-0.876	-0.178	0.452	0.060	-0.680	-1.038	-0.918	-0.376	0.036	-0.198	-0.119	0.319	1.373	-0.461	-0.847	-0.343	-0.473	0.354	-0.333	0.747	1.389	0.411	-1.579	0.110	-0.292	-0.360	-0.405	0.625	0.745	-0.252	-0.247	-1.742	-1.752	-0.652	-1.201	-0.144	1.286	-0.853	0.087	0.435	-0.677	-0.959	-0.577	1.172	-0.053	1.016	0.272	-0.539	0.488	-0.252	-0.677	-0.830	-0.010	-0.676	-0.060	-0.889	-0.457	-0.371	-0.617	0.753	0.401	0.190	-0.700	1.560	0.073	-1.086	-0.743	-0.379	0.606	-0.939	0.724	0.314	-0.218	-0.692	0.869	-0.600	-0.525	-0.054	0.594	-0.793	-0.134	-0.162	-0.636	0.988	0.838	0.789	0.457	-0.855	0.132	-0.457	-0.091	1.115	0.618	0.173	0.346	-1.693	0.306	-0.548	-0.293	0.341	-0.293	0.950	-0.224	-1.866	-0.734	0.609	-0.570	-1.403	1.326	0.399	-0.378	0.876	1.023	0.390	-0.433	-0.089	0.294	-0.441	-0.418	-0.574	0.419	0.668	0.821	-0.889	0.338	0.636	-0.068	0.568	1.128	0.135	0.409	-0.205	0.547	0.782	-0.582	0.445	-0.533	-0.901	-1.015	0.562	0.076	0.810	-0.065	-0.510	-1.249	0.180	-0.375	-0.690	0.261	-0.669	0.356	0.406	-0.318	0.228	-1.058	0.337	-0.008	-1.585	0.090	-0.706	-0.236	-0.313	-0.207	0.652	-0.975	-0.183	0.150	0.525	0.587	0.522	-0.645	0.039	-0.012	-1.450	-0.185	0.531	-0.418	-0.194	-0.012	-0.456	0.635	1.469	0.473	-0.446	0.658	0.107	0.142	1.262	0.435	-0.217	-0.123	0.581	0.796	-0.329	-0.759	0.031	0.385	-0.286	-0.349	-0.360	0.577	-0.713	0.110	0.117	-0.284	-0.736	0.492	0.226	0.646	0.251	-0.243	-0.384	0.350	-0.467	-0.510	0.036	0.611	0.186	-0.604	-0.071	-0.396	0.325	0.077	0.086	-0.669	1.258	-0.031	0.645	0.806	0.058	0.638	0.319	0.318	-0.894	-0.327	0.100	0.302	-1.338	0.786	-0.661	-1.071	-0.187	-0.155	-0.694	0.659	-0.187	-1.410	0.378	0.368	0.009	-0.129	-0.088	-0.418	-0.358	0.681	-1.668	-0.600	0.521	0.346	0.637	0.311	0.782	-0.368	-0.017	0.444	1.375	0.093	-0.356	0.350	2.540	0.658	0.189	-0.419	0.774	2.901	-0.080	0.038	-0.571	-0.340	1.926	-0.292	-0.460	-0.401	0.894	-1.223	0.321	0.526	-0.443	-0.303	-0.602	-0.212	0.038	0.204	1.111	-0.046	0.145	-0.449	1.336	0.789	-0.189	-0.404	0.835	0.451	-0.903	0.758	0.032	-0.469	-0.236	-0.061	0.542	-1.019	-0.287	-0.037	1.569	-0.523	0.087	-0.834	-0.136	-0.173	-0.326	-0.141	-0.244	0.097	3.463	-1.306	1.410	0.145	0.419	-0.295	-0.558	-0.845	1.981	-0.386	0.375	-0.184	-0.634	0.503	-0.104	-0.808	-0.114	0.758	-0.395	-0.218	0.183	-0.121	-0.646	-0.919	-0.162	-0.492	-0.054	0.041	-0.354	-0.429	-0.313	-0.318	0.637	0.431	-0.352	-1.060	1.441	-0.743	-0.159	-0.450	0.556	-0.561	-0.318	2.404	0.282	0.568	0.357	-2.186	0.078	-0.535	0.209	0.271	-0.617	1.176	0.285	-1.348	1.316	2.156	0.684	0.595	0.686	0.875	-0.054	-0.953	-0.212	0.232	-0.194	-0.588	-0.591	0.482	0.484	-0.187	-0.188	-0.582	0.101	0.336	1.331	0.329	-0.429	0.194	-1.062	0.744	0.401	0.149	0.271	-1.286	0.795	-0.448	-0.669	0.117	-0.644	-0.031	-0.762	-0.313	-0.046	0.190	-1.046	-0.445	-0.825	0.169	-0.209	-0.268	0.022	0.645	-0.171	-0.354	-0.125	0.462	0.018	0.772	-0.034	-0.404	-1.194	-0.147	-0.593	-0.020	-0.384	-0.278	0.448	-0.103	-0.695	-0.711	0.800	-0.308	-1.126	0.110	-0.957	-1.615	1.017	0.015	-0.058	1.365	-0.496	-0.435	-0.143	-0.129	-0.347	-0.185	1.256	1.034	1.323	-0.344	0.410	-0.569	-1.180	0.246	-0.413	-0.158	-0.820	-0.479	0.250	0.248	-0.575	-0.646	-0.094	-0.383	-0.507	-0.156	-0.254	0.240	0.508	0.193	0.461	0.007	-0.325	0.137	-0.187	0.936	0.029	0.339	0.649	2.107	-0.920	-0.288	0.672	0.233	-1.321	0.592	0.066	0.715	-0.442	-0.417	-0.596	0.548	0.567	-0.325	0.287	-0.704	-0.252	-0.141	-1.191	-0.609	-0.008	0.166	0.134	-0.652	-0.052	-0.294	-0.443	-1.052	-0.048	-1.113	0.236	0.066	-0.320	-0.613	-0.164	-0.039	-0.629	0.669	0.032	-0.202	-0.455	0.483	0.198	-0.284	0.286	-0.831	-0.238	0.690	-1.106	1.645	-0.915	-0.849	-1.357	0.436	-1.304	0.037	0.551	0.012	-0.229	0.118	1.155	-0.808	0.610	-0.288	-0.431	-0.248	-0.206	-0.747	0.366	0.162	-0.569	-0.898	-0.374	0.747	-0.394	2.250	0.782	0.204	0.056	0.030	0.382	0.779	-0.196	-0.145	-0.556	-0.122	0.072	-0.216	0.263	0.007	-1.083	-1.225	-0.178	-0.718	0.944	-0.585	0.066	-0.025	-0.881	-0.690	-0.195	-0.020	0.068	0.826	-0.315	0.151	0.051	-0.575	0.216	0.806	0.434	0.093	1.491	0.459	0.017	-0.727	-0.539	0.176	-0.490	0.069	-0.506	-0.472	0.068	0.859	0.442	-0.581	1.926	-0.311	-0.267	-0.837	0.531	-0.283	-0.183	0.195	-0.219	-0.414	-0.336	0.316	0.824	-0.438	-0.128	0.849	0.322	0.345	-0.136	0.089	0.207	0.275	-0.037	0.555	-0.541	-0.357	0.387	-0.204	-0.201	0.445	0.018	-0.474	-1.164	-0.179	-0.827	0.274	0.279	-1.232	0.452	-0.903	-0.792	0.827	-0.083	-0.366	0.013	0.789	-1.009	-0.106	0.127	-0.161	-1.156	-0.483	-0.785	-0.568	0.450	-0.360	-0.380	-0.713	0.925	-0.541	-0.474	0.670	0.280	0.818	0.260	-0.180	1.369	-0.528	0.147	0.556	0.636	0.394	1.020	0.461	0.588	0.550	0.649	0.222	0.562	-0.354	-1.048	0.540	-0.429	0.220	-0.238	1.064	0.071	-0.167	-0.482	0.926	-0.207	-0.007	0.505	-1.003	0.173	0.903	-1.274	1.628	0.717	-0.068	0.285	-0.505	0.554	0.135	-0.628	0.310	0.763	-0.867	-0.398	-0.702	-0.637	-0.143	-0.731	1.301	0.572	0.495	0.570	-0.283	0.872	-0.346	-1.231	0.668	-1.355	-0.111	-0.508	0.403	-1.497	0.284	-0.114	2.042	-0.388	1.251	0.119	0.234	0.317	0.668	-0.053	-0.959	0.194	0.325	0.368	-0.463	-0.299	0.485	1.100	0.320	1.604	0.248	0.461	-0.605	0.141	-0.142	0.023	-0.363	0.171	-0.247	0.884	-0.212	0.281	-0.668	-0.414	1.620	0.172	0.033	-0.638	0.406	-0.591	-0.079	-0.068	-0.092	-0.069	-0.016	-0.487	-0.724	0.291	0.172	-0.004	-0.542	-1.284	0.126	-0.677	1.007	-0.203	-0.505	-0.891	0.470	-0.319	-0.259	-1.278	0.015	0.809	1.689	-0.274	0.287	0.264	0.139	0.684	0.520	0.006	-0.344	-1.856	-0.844	-0.632	0.006	0.894	-0.359	0.775	0.575	-0.286	-0.268	0.012	-0.433	-0.123	0.830	-0.831	0.791	-0.450	-0.705	-0.121	0.509	-0.348	0.429	-0.648	0.125	0.808	1.023	-0.009	-0.510	0.439	-0.324	0.140	-1.531	0.956	-0.843	-0.218	0.423	0.954	0.043	0.151	-0.163	0.120	-0.776	0.090	-0.463	-0.101	0.624	0.001	0.579	-0.598	-0.775	0.513	-0.445	0.027	-0.047	-1.411	0.793	-0.058	0.489	-0.205	-0.723	0.162	-0.190	-0.746	0.173	-0.524	-0.103	-0.491	1.351	0.599	-0.271	0.360	0.128	0.948	-0.145	0.714	0.358	0.330	0.337	0.435	0.188	1.002	-0.662	1.267	0.203	-0.231	0.040	-0.046	0.261	-0.222	0.097	-0.374	-0.566	0.013	-0.480	0.340	-0.422	0.607	0.089	0.352	0.436	0.303	-0.649	-0.812	1.124	-1.060	0.264	0.036	0.942	-0.571	-0.762	0.056	0.814	-0.711	0.130	0.081	-0.387	0.042	0.376	0.831	-0.363	0.438	0.234	0.399	-0.654	0.553	0.955	0.664	0.430	0.187	0.040	-0.744	-0.492	-0.309	-0.197	-0.070	-0.295	0.485	0.629	0.036	0.145	-1.160	-0.537	0.047	-0.829	-0.135	-0.251	0.046	0.233	0.231	-1.040	0.766	-0.739	-0.309	0.118	0.190	-0.206	0.457	-0.506	0.097	0.787	-0.427	0.133	0.368	-0.282	0.581	1.198	-0.242	-0.764	0.985	-0.264	-0.785	-0.133	-1.353	-0.479	1.673	-0.456	0.775	-1.450	0.313	-0.115	-0.316	0.564	-0.551	0.054	-0.726	0.019	-0.314	-0.529	0.416	-0.223	-0.167	-0.295	-1.096	0.278	-0.166	-0.222	0.262	0.175	-0.748	-0.488	-0.372	-0.475	1.435	0.298	-1.074	-0.152	-0.045	0.528	0.172	0.242	0.341	0.815	2.839	-0.078	0.073	0.250	0.431	0.241	-0.307	0.604	0.165	0.278	-0.205	0.727	0.291	1.244	0.402	-0.878	-0.352	1.293	-0.445	-0.047	0.886	1.414	0.459	-0.840	0.282	1.121	-0.690	1.081	0.397	-1.403	-0.299	-0.431	-0.419	-0.214	-1.344	1.272	0.254	-0.197	-2.121	0.051	-0.389	1.637	-0.050	-0.067	-0.237	0.251	-0.347	0.911	-0.164	-1.241	0.331	-0.568	0.970	0.113	-0.026	-0.387	-0.274	-0.068	-1.176	0.707	-0.258	0.821	0.397	0.510	-0.375	-0.795	-0.290	0.444	1.187	-0.054	-0.165	0.592	-0.431	0.457	-0.153	-0.660	0.254	1.352	0.403	0.280	-1.074	-1.491	-0.637	0.154	-0.529	-0.531	-0.150	0.085	0.466	0.300	-0.214	0.054	-1.129	-0.346	0.862	0.109	-0.598	-0.190	-0.046	0.026	-0.659	0.516	0.265	-0.900	-0.353	0.468	-0.034	-0.630	-0.390	-1.767	0.029	-0.211	0.066	-0.092	0.275	-0.032	-1.000	0.263	-1.007	-1.083	0.687	0.260	-0.280	-0.108	-0.130	0.158	0.690	0.586	0.619	-0.537	-0.864	-1.268	-0.702	0.170	-0.256	-0.220	-0.174	-0.214	-0.550	-0.995	-0.390	0.015	0.681	0.068	0.609	-0.060	0.023	-0.040	0.752	0.527	-0.524	0.741	-0.194	-0.276	-0.100	1.084	-0.543	-0.288	-0.657	-1.220	-0.058	-0.004	-0.534	-0.673	0.099	1.064	0.379	0.546	0.126	-0.233	-0.104	0.036	-0.309	-0.252	-0.735	-0.285	1.347	0.356	1.110	-0.013	-0.085	0.187	-0.503	-0.274	-0.013	-0.924	0.270	0.666	-0.595	0.692	0.116	-0.183	-0.189	-0.175	0.519	0.503	0.293	-0.438	-0.171	-0.411	0.541	-0.341	0.865	-1.194	0.038	0.092	0.239	-0.635	-0.338	0.269	-0.253	-0.056	0.550	-0.422	-0.704	0.521	-0.581	-0.033	-0.184	0.062	0.403	-0.328	-1.138	-0.329	-0.840	1.163	0.175	-0.262	0.086	-0.240	-0.878	-0.118	-0.348	0.392	0.336	0.809	-0.945	-0.330	-0.248	-0.119	0.724	-0.840	-0.407	-0.179	0.626	-0.258	0.720	-0.639	0.456	0.221	-0.094	-1.560	0.056	0.529	0.877	-1.043	-0.718	-0.731	0.186	-0.550	0.017	1.523	-0.265	-0.954	-1.082	0.511	-0.304	0.212	-1.567	-0.342	0.339	-0.146	-0.432	-0.425	0.554	-0.200	0.130	-0.554	-0.354	0.200	0.233	0.194	-0.485	-0.515	-0.405	-1.048	0.457	-1.030	0.930	-0.598	0.366	-0.084	1.088	-1.178	0.098	0.441	-0.449	-0.721	0.007	1.123	0.515	-0.273	-0.060	-0.417	0.478	-1.198	-2.410	0.231	-0.162	0.138	-0.069	0.128	0.659	0.709	-0.575	0.615	-1.262	0.279	0.301	-1.311	-0.166	-0.709	0.491	0.113	0.562	0.389	0.031	-0.285	-0.349	1.110	0.811	0.432	0.153	-0.259	0.235	0.114	0.892	-0.312	0.224	-0.200	1.069	0.107	-0.313	0.819	-0.787	0.364	-0.783	-0.572	-0.918	-1.375	0.083	-1.268	-0.034	-0.180	0.364	0.152	0.976	0.892	-0.192	-0.182	0.079	0.142	-1.113	0.187	-0.972	0.016	1.620	-0.324	-1.251	-0.393	-1.333	0.148	0.422	0.321	0.050	-0.374	0.154	0.756	-0.468	0.401	-0.474	0.658	0.047	-0.198	0.802	-0.102	-0.206	0.141	-0.530	-0.352	-0.808	-0.666	0.237	-0.149	-0.596	0.742	0.011	-0.551	1.345	-0.099	-0.061	0.338	-0.866	-0.224	-0.179	0.319	1.255	1.890	0.018	-0.106	0.160	-0.942	-0.279	-0.742	0.239	0.601	-3.546	0.284	-1.171	0.375	0.645	1.005	0.515	-0.444	0.355	0.133	-0.279	0.299	-0.788	-1.489	-1.012	0.013	-0.236	-0.001	-0.135	0.254	0.031	0.290	-0.401	0.473	0.347	-0.022	2.792	-0.666	0.284	1.613	-0.024	-0.661	-0.035	0.926	-1.001	1.192	0.361	-0.998	-0.568	-0.609	-0.848	-0.693	0.919	-0.022	1.116	1.205	0.711	0.328	0.632	-0.911	2.327	0.700	-0.526	0.005	0.712	0.120	0.238	0.512	0.752	0.529	-0.261	-0.546	-0.294	0.013	-0.643	-0.809	1.087	0.529	-0.440	-0.707	0.232	0.807	0.700	-0.182	0.443	-0.460	0.020	0.221	0.116	-0.920	-0.693	-0.646	1.051	-0.093	1.204	-0.781	0.415	-0.031	-0.056	-0.830	0.272	-0.769	0.347	0.172	-0.442	0.102	-0.127	-0.488	-0.234	-0.428	0.522	2.140	0.397	-0.212	-0.460	0.097	0.685	0.204	-0.393	-0.470	0.677	0.595	0.288	0.061	0.040	-0.320	-0.305	0.101	-0.355	-0.637	0.817	0.628	-0.633	0.142	-1.532	-0.630	1.080	-0.821	0.009	1.034	-0.623	-0.467	0.291	-0.340	-1.348	-0.743	0.045	1.215	0.613	-0.189	-1.146	1.674	-1.103	-0.776	-0.134	0.023	-0.187	-0.935	-0.185	-0.183	0.094	-0.818	-0.050	1.032	-0.561	-0.568	-0.333	-0.458	0.382	-0.346	-0.210	-0.552	-0.213	0.362	-0.794	-0.822	-0.222	-0.365	-0.438	-0.374	-0.204	-0.509	0.018	1.932	-0.491	0.442	0.428	-0.010	-0.205	1.209	0.646	-0.344	-0.332	0.289	0.422	-0.757	-0.375	-0.656	-0.285	0.099	0.445	0.494	0.155	-0.822	-0.006	-0.835	0.709	2.017	-0.649	-0.148	-0.180	-0.422	-0.209	0.829	1.196	0.151	1.658	0.288	-0.463	-0.247	-0.273	0.087	0.157	-0.365	0.256	-0.558	1.116	-0.223	0.318	0.096	0.527	0.224	-0.436	-0.921	-1.576	-0.443	-0.648	-1.509	0.091	-0.929	-0.155	0.711	-0.864	0.303	-0.286	0.294	-0.007	-0.191	-0.404	-0.656	-1.788	-0.273	-0.007	-0.267	-0.410	0.502	-0.950	0.520	-0.771	-0.716	-0.145	-0.037	0.951	0.300	0.584	0.451	-0.855	0.377	1.109	0.377	2.362	-0.226	0.023	0.237	0.265	0.038	-0.611	0.347	-0.569	0.132	-0.509	-0.520	-0.212	1.212	-1.292	0.849	-0.274	0.790	0.341	-0.768	-0.141	-0.791	1.675	0.383	-0.478	-0.385	-0.305	2.662	-1.061	0.393	0.388	-0.356	0.863	-0.803	0.688	-0.128	0.163	-0.407	-0.148	-1.342	0.194	0.453	0.331	-0.411	0.222	-0.294	-0.604	-0.691	0.235	-1.048	-0.262	0.038	-0.197	0.984	0.639	-0.468	0.559	0.040	-0.072	0.438	-0.726	0.273	-0.593	0.296	-0.417	-0.770	-0.156	0.051	0.324	-0.072	0.709	-0.779	-0.292	-0.183	-0.402	-0.199	1.724	0.870	-0.777	-0.001	-0.714	0.275	-1.145	-0.464	-1.353	-0.441	-0.371	0.204	-0.059	0.336	-0.240	0.217	1.412	-0.444	0.231	0.500	-0.379	-0.883	0.271	-0.375	1.340	-0.193	-0.351	0.780	-0.750	0.065	-0.192	0.015	-1.572	-0.553	-0.452	-0.592	-0.236	-0.025	-0.129	0.371	-0.014	-1.070	-0.400	0.580	0.859	0.949	1.570	0.285	0.800	-0.383	-0.495	-0.591	-0.637	-0.150	0.455	0.451	-0.059	0.497	-0.122	-0.871	0.663	-0.533	0.505	0.327	0.076	1.025	-0.310	0.874	-0.269	-0.269	-0.790	0.259	-0.184	-0.645	-0.567	-0.055	-0.237	-1.564	-0.739	0.320	-0.226	0.171	-0.569	0.828	-0.121	-0.478	1.194	-0.789	0.746	-0.127	1.055	-0.230	0.436	-0.043	-0.228	-0.710	-0.395	0.020	-1.360	-0.067	1.109	1.023	-0.599	0.367	0.370	0.931	0.429	-0.071	-0.304	-0.910	0.760	0.373	0.063	-0.496	-0.443	-0.231	0.599	-0.502	-0.055	-0.207	-1.286	0.230	0.206	-0.283	-0.396	-0.383	0.125	-0.468	0.308	-0.067	0.162	0.105	0.200	-0.141	-0.578	-0.082	0.318	-0.170	-0.299	-0.052	-0.475	0.325	0.209	0.272	-0.401	0.054	-0.066	-0.227	0.379	0.168	0.082	0.047	-0.833	-0.088	0.934	-2.010	1.120	0.018	-1.293	-0.090	-0.658	-0.388	0.805	-0.569	0.474	-0.021	-0.283	0.506	-0.506	-0.242	0.340	-0.215	-0.286	-0.211	-0.401	-0.296	-0.490	-0.498	-0.149	-0.313	0.567	-0.207	0.601	-0.382	0.676	0.401	0.900	0.095	0.695	-0.538	0.172	0.294	-0.524	0.021	-1.640	-0.715	-0.445	-1.247	0.270	-0.087	-0.949	-1.060	-0.078	0.941	0.055	-0.637	-0.284	1.049	-0.145	0.805	-1.271	-0.002	-0.268	0.243	-0.340	-0.185	0.768	-0.117	-0.074	0.425	0.366	0.748	-0.108	3.248	-0.120	0.499	0.225	-0.417	0.298	1.596	0.697	0.021	-0.049	-0.260	0.007	-0.013	0.117	0.546	-0.616	-0.233	-1.043	-0.691	0.506	0.213	-0.662	-0.250	-0.392	-0.448	-0.606	0.189	0.463	0.795	0.282	-0.848	0.239	0.336	-0.500	-0.304	0.218	-0.912	-0.886	0.799	-0.408	0.377	0.787	-0.809	0.108	-0.538	-1.178	-0.316	0.567	-0.397	1.043	-0.377	0.150	0.149	-0.908	0.455	0.214	-0.032	-0.163	-1.187	-0.308	0.098	0.512	-0.438	-1.030	0.596	-0.364	3.347	-0.201	0.619	0.233	1.123	0.227	-0.230	0.216	-0.345	1.941	1.262	-0.217	0.416	0.126	-1.620	0.331	1.484	1.152	0.530	0.279	0.120	-0.494	0.434	-0.575	0.328	-0.359	0.328	0.300	-0.756	0.267	-0.445	-1.125	0.817	0.175	-0.386	0.241	-0.582	0.459	-0.817	0.194	-0.230	0.115	0.051	0.425	-0.252	-0.160	0.539	-0.304	0.002	0.063	-0.217	2.863	0.117	-0.145	0.733	0.952	0.258	0.023	0.326	-0.293	-0.703	-0.982	-1.103	0.090	0.378	0.888	-0.134	0.642	0.051	-0.587	-0.694	-0.586	0.975	0.655	-0.329	-0.629	0.464	0.410	1.144	-0.530	-0.010	0.159	-0.083	-0.360	1.465	-0.041	-0.532	0.549	0.048	-0.352	0.794	0.459	-0.419	-0.410	-0.216	-0.584	0.348	0.220	0.314	-0.736	-0.508	0.345	-0.451	0.528	-0.311	-0.387	-0.012	-0.347	-0.014	-0.441	1.406	-0.637	-2.529	-1.295	-0.046	-0.278	-0.459	0.861	0.126	-0.946	0.179	-0.558	0.351	0.388	0.652	-0.929	0.456	0.241	0.005	0.794	-0.120	0.495	-0.150	-0.415	-1.081	-0.477	0.421	-0.007	-0.278	0.885	-1.580	0.877	0.283	-0.168	-1.441	-0.511	-0.883	0.519	0.200	0.459	1.231	-0.434	-1.021	0.452	-0.130	0.138	0.501	-0.414	0.282	-0.048	-0.526	-0.104	0.468	-0.256	-0.999	-0.197	0.096	1.284	1.019	-0.076	-0.238	-0.370	0.381	-0.320	-1.319	0.058	-0.611	-0.568	0.177	1.393	0.866	1.262	-0.792	-0.343	-0.255	0.299	0.231	-0.037	0.068	0.100	-0.146	0.993	0.018	0.781	0.246	0.361	0.042	0.013	-0.292	0.395	-0.126	-0.348	1.515	-0.586	-0.672	0.114	-0.415	0.430	-0.778	-0.668	0.944	-0.255	1.201	-0.789	-0.442	0.781	0.273	1.692	-0.054	-0.676	-0.340	0.640	0.040	-0.281	0.057	-0.520	0.505	-0.234	-0.734	0.209	0.172	0.172	0.431	-0.837	-0.377	0.301	-0.416	-0.834	0.928	-0.062	-0.362	0.145	1.214	-0.024	-0.635	0.025	-0.754	-1.230	1.147	0.166	0.553	-0.573	-0.192	-0.706	-0.067	-0.851	-0.133	-0.881	-0.307	0.622	0.193	0.367	-1.652	-0.177	0.130	0.523	0.229	0.190	0.976	0.442	-0.265	1.854	-0.038	0.956	0.146	0.600	0.020	0.223	-0.504	-0.205	-0.082	0.739	-0.293	-0.301	0.160	0.297	-0.148	0.796	-0.271	0.224	-0.702	0.780	0.511	-0.276	0.050	-0.902	-0.358	1.150	-0.142	-0.251	0.289	-0.072	0.366	0.076	0.103	0.256	0.648	-0.452	-0.285	0.634	-0.416	0.476	0.860	-0.953	0.741	0.184	0.358	0.493	-0.844	-0.152	-0.552	1.112	0.584	1.431	-0.938	0.296	0.444	-0.247	-0.072	-0.059	-0.453	-0.134	0.729	0.412	-0.152	1.696	0.027	1.738	-0.111	1.216	-0.438	-0.912	0.493	-0.427	-0.167	-0.054	-0.002	0.223	-0.023	-1.346	0.574	0.281	0.091	-1.110	-0.231	0.601	0.305	-0.205	-0.581	0.047	-0.676	0.348	0.500	-0.035	-0.318	0.276	0.433	0.040	0.200	0.947	0.599	0.215	0.613	-0.516	0.173	-0.598	0.575	-0.059	-0.145	0.472	-0.239	-0.913	-0.035	-1.311	0.221	-1.058	1.290	0.742	0.151	1.072	-0.845	-0.017	0.105	1.627	0.305	-0.364	-0.061	2.017	0.125	-1.252	-0.217	1.091	0.495	1.270	0.271	0.560	-0.506	-0.422	0.094	-0.083	-0.184	-0.510	2.977	0.399	-0.607	-0.248	0.304	0.106	-0.121	-0.223	-1.117	-0.695	-1.385	-0.911	0.611	0.457	-0.696	-0.591	-0.721	-0.681	0.793	0.140	0.708	0.186	0.567	-0.084	-0.254	0.037	-0.060	0.419	0.538	-0.201	0.724	0.340	-0.042	-1.061	0.748	0.015	0.303	0.427	-1.214	-1.157	0.676	0.254	1.125	0.626	-1.069	1.765	0.200	-1.595	0.320	0.728	0.359	0.313	0.463	0.377	0.157	-0.690	-1.477	0.842	0.239	-0.426	0.045	0.400	1.075	-0.457	-0.822	-1.294	-0.064	-0.083	-0.238	2.065	-0.538	-0.615	-0.192	0.500	0.034	1.068	-0.332	0.247	0.826	0.359	-0.843	0.678	-0.077	-0.412	-0.129	1.422	2.104	-0.389	1.771	-0.671	0.078	-0.184	-0.167	0.419	-0.415	-1.450	-0.582	0.515	-0.142	-0.667	0.909	-0.876	0.822	0.899	0.093	0.330	-1.029	-0.666	1.247	0.954	1.335	-0.374	0.146	0.218	-0.652	-0.344	1.088	0.086	0.259	-0.514	0.538	1.000	0.731	-0.108	0.485	0.710	-0.085	-0.294	0.391	0.518	-0.206	0.198	-0.073	-0.111	0.635	0.573	0.333	0.299	-0.672	-0.412	0.752	-0.008	0.534	0.037	-1.031	-0.680	0.354	0.023	0.016	1.541	0.470	-0.042	-0.086	-0.672	-1.134	-0.655	-0.239	0.028	0.557	-0.057	0.233	-0.106	-0.307	0.536	-0.480	-0.270	-0.652	0.776	-0.478	-0.566	0.064	0.069	-0.355	-0.033	-0.014	-1.006	-0.632	0.980	-0.271	-0.433	-0.016	-0.664	0.141	0.591	-0.101	1.233	0.058	1.317	-0.219	-1.207	0.888	-0.168	-0.658	0.977	0.432	0.155	-0.441	-0.941	-0.858	0.229	-0.485	-1.172	-0.140	-0.575	-0.400	-0.088	-1.012	-0.605	-0.368	0.191	0.004	-0.674	-0.537	-0.054	-1.243	0.747	0.387	-0.057	0.275	0.238	0.050	1.327	-0.094	-0.297	0.190	0.942	-0.402	-0.083	0.476	-0.108	0.875	-0.126	-0.375	-0.225	1.456	0.046	0.442	0.250	-0.813	0.059	0.484	0.595	0.163	-0.033	1.571	0.462	-0.181	-0.310	0.730	-0.119	0.597	0.876	-0.002	0.316	1.522	-0.770	1.049	-0.187	0.582	-0.046	0.300	0.293	1.284	0.295	0.300	0.334	0.608	0.577	-0.291	-0.279	-0.214	0.119	0.421	0.291	-0.217	0.734	-0.392	-0.058	-0.153	-0.023	-0.838	0.545	0.325	-1.436	-0.279	0.070	0.221	0.057	-0.814	-0.198	-0.180	0.325	-0.496	1.507	0.473	0.809	-0.719	1.221	-0.245	-0.478	-0.445	0.816	0.436	0.012	0.144	-1.008	-0.702	0.825	-0.404	-0.618	-0.116	-0.387	-0.455	0.218	-0.676	1.606	0.785	-0.105	-0.061	1.114	-1.791	-0.295	-0.033	0.886	-0.412	-0.087	-0.933	0.857	0.488	-0.884	-0.386	-0.637	-1.514	1.538	-0.062	1.081	-0.302	-0.363	2.555	-0.704	-0.219	-1.520	0.107	-0.454	-0.526	-0.141	-0.536	-0.474	-0.558	0.633	-0.667	-0.955	-0.336	-0.258	0.233	0.036	0.235	0.311	0.663	-0.281	-0.088	-0.352	0.188	-0.662	1.058	-0.278	0.333	-0.045	-0.448	0.338	-1.353	-0.474	0.648	0.456	-0.011	0.057	-0.783	1.365	0.322	0.704	-0.123	0.809	-0.090	0.104	-0.545	-0.300	-0.336	0.234	-0.150	-0.505	-0.519	0.220	-0.109	-0.356	-0.911	0.712	0.478	-0.820	0.410	-0.185	-0.048	0.755	1.561	-0.719	1.011	-0.649	0.944	0.407	-0.547	1.304	0.445	-0.125	-0.763	-0.153	-0.959	-0.123	0.111	-0.916	-0.103	-0.547	-1.297	-0.749	-0.387	1.819	-0.494	0.095	0.850	-0.311	0.483	-0.661	-0.253	-0.002	-0.700	1.066	-0.154	0.105	0.007	0.084	-1.703	0.329	-0.345	-1.357	-0.921	0.019	0.485	-0.149	0.255	0.176	0.189	-0.270	-0.359	-0.242	0.257	0.844	0.534	-0.639	-1.455	0.146	-0.018	-0.024	-0.086	0.112	-0.605	1.335	0.148	-0.266	0.002	-0.299	-0.486	0.161	-0.219	-0.092	-0.069	-0.377	-0.064	-1.158	-0.363	0.360	0.076	-0.042	-0.553	-0.195	0.297	-0.287	0.811	-0.711	-0.180	0.202	0.572	0.340	-0.481	0.845	-0.610	-0.127	-0.745	1.339	-0.908	-0.878	-0.048	-0.077	0.479	-0.613	0.868	0.785	-0.338	-0.056	1.203	0.820	-0.047	1.935	-0.473	0.843	0.488	0.675	0.089	0.168	0.394	0.025	0.592	-0.021	-0.585	0.239	1.061	1.509	-0.802	-1.382	-0.547	-0.435	0.514	-0.686	2.081	0.248	-0.205	-0.488	-0.656	-0.843	-0.630	0.750	0.488	-0.241	-0.883	1.152	0.331	-0.469	-0.280	-1.082	0.270	-0.097	-0.944	-0.001	1.969	-0.078	-0.423	1.106	0.719	0.232	-0.494	-0.069	0.613	-0.174	0.352	0.200	0.909	0.945	0.125	-0.626	0.600	-0.034	-0.079	-1.024	0.293	0.466	0.242	-0.685	-0.483	0.194	0.163	-0.976	0.836	-0.386	-0.482	0.222	0.029	-0.530	0.454	0.551	-1.005	0.098	-0.181	0.930	0.391	-0.452	-0.062	-0.253	0.350	0.282	-0.223	0.462	0.828	0.031	-0.241	-0.221	-0.329	-0.891	0.723	0.216	0.485	-0.294	-0.801	0.410	-0.565	0.825	-1.831	0.564	-1.429	1.097	0.434	0.009	0.044	-0.331	-0.751	0.642	-0.073	0.785	-0.166	-0.366	-0.102	-0.051	-0.504	0.723	0.103	-0.233	0.876	-0.180	-1.282	-0.558	1.049	-0.194	-0.074	0.665	0.890	-0.813	-0.085	0.245	-0.430	-0.353	0.334	0.657	0.285	0.313	0.056	0.365	-0.315	0.613	-0.641	0.406	0.640	0.288	0.751	-0.505	-0.678	1.282	-0.326	-0.661	-0.537	1.024	0.176	0.414	-1.038	-0.551	0.329	-0.883	-1.223	-1.688	0.846	-0.061	-0.846	-0.634	-1.037	0.587	-0.329	0.230	0.224	0.480	-0.208	0.094	0.141	1.022	0.110	0.175	0.364	-0.466	0.386	-0.223	2.038	0.957	-0.306	-0.726	0.586	-2.040	0.922	0.666	-0.168	-0.723	-0.117	-0.519	0.231	0.574	-0.095	-0.677	0.567	-0.261	0.221	0.331	-0.792	0.248	0.072	0.633	0.422	0.878	-0.106	-0.783	-0.473	-0.718	0.438	0.079	-0.557	-0.213	0.239	1.609	0.689	-0.318	0.900	0.375	0.955	0.528	0.921	-1.180	-0.294	-0.563	-0.526	1.719	-0.667	0.887	0.063	-0.385	0.295	0.767	2.029	-0.783	0.578	-0.516	0.386	-0.774	0.243	-0.234	-0.174	0.107	-0.113	-0.129	-0.800	0.745	-0.238	0.098	-0.636	0.399	-0.349	0.419	2.134	-0.630	-0.489	0.000	-0.494	-0.049	0.261	0.495	0.368	0.136	-0.643	0.552	0.653	0.358	0.027	-0.354	-0.509	0.365	0.066	0.178	0.704	-0.720	0.001	-0.333	-0.138	0.861	-0.218	-1.201	-0.610	-0.349	-0.700	0.214	-0.600	0.195	0.140	0.433	0.243	-1.013	-0.662	-0.340	0.114	-0.141	0.122	-0.077	-0.310	0.419	0.774	1.212	0.057	-0.133	-0.056	-0.215	-0.712	0.013	-0.092	0.846	-0.109	-0.556	1.133	0.236	-0.297	0.309	0.371	0.565	-0.168	-0.206	-0.270	0.010	-0.648	0.219	0.681	0.381	0.793	1.295	-0.134	-0.437	-0.926	0.919	0.924	-0.377	0.581	-0.642	-0.382	-0.258	-0.440	0.009	-0.552	-0.452	1.165	-0.049	-0.427	-0.493	0.776	-0.323	-0.035	-0.076	-1.115	-0.648	-0.684	-0.509	0.130	-0.290	-0.293	0.254	-0.455	0.833	-0.503	1.228	1.123	0.376	0.505	0.539	-0.242	0.668	0.045	-0.241	0.467	0.412	-0.720	0.597	0.511	0.314	0.183	0.513	-0.052	-0.162	0.707	-1.253	0.431	-0.928	0.048	-0.889	0.280	-0.550	0.428	-0.328	0.159	-0.217	0.840	-0.437	-0.421	-0.473	0.882	2.438	-0.395	-1.077	-0.857	0.048	-0.346	-0.489	0.060	-0.483	0.215	0.397	0.157	0.386	-0.849	-0.211	0.484	0.860	-1.210	0.492	1.043	1.439	-0.407	1.051	0.196	0.447	-0.388	-1.855	2.278	0.319	-0.891	-0.297	-0.343	-1.341	0.412	0.066	0.562	0.035	0.300	-0.010	0.049	-0.544	0.729	-1.090	0.904	0.529	-0.804	-0.218	-1.623	0.089	1.456	-0.436	-0.146	1.246	-0.738	-0.870	-0.735	0.094	-0.131	-0.862	1.312	-0.152	-0.527	-0.607	0.177	-0.016	0.174	-0.148	0.468	0.486	-0.715	0.133	0.364	1.024	-0.427	0.547	0.104	-0.368	0.188	-0.128	0.184	0.101	2.171	0.307	0.195	0.510	0.665	-1.388	0.222	-0.062	-0.656	-0.997	-0.020	0.575	-0.088	0.840	0.975	0.278	0.218	-0.726	1.010	-0.351	0.162	-0.649	0.611	-0.420	0.514	-0.096	1.027	-0.520	-0.129	0.856	0.573	-0.606	-0.270	0.053	0.258	-0.135	-0.554	0.869	-1.182	-0.438	-1.202	-0.143	-0.122	0.251	-0.688	-0.401	0.486	-0.194	-0.228	-0.438	1.538	0.763	-0.096	-0.128	-0.526	0.695	-0.328	-0.102	1.337	0.471	0.069	0.374	-0.983	0.278	-0.164	-0.415	0.012	-0.900	0.034	0.231	-0.108	0.489	0.313	0.368	0.236	-0.549	-0.784	0.430	0.076	0.031	0.042	-0.825	0.924	-0.724	-0.213	0.059	-0.951	0.410	0.057	0.204	-0.393	0.673	-0.003	-0.863	-1.063	0.184	-0.157	1.049	-0.298	0.479	-0.635	-1.765	-0.421	-0.455	0.090	-0.851	-0.353	0.123	0.979	2.575	-0.657	0.618	-0.681	-0.581	-0.974	0.829	1.430	-0.352	1.360	0.190	-0.632	-0.407	-0.162	0.011	0.590	2.611	-0.295	0.104	-0.173	-0.628	0.975	-1.465	0.338	-0.496	0.213	-0.469	0.524	-0.468	-0.702	2.119	0.384	-0.284	-0.610	-0.866	0.148	0.006	0.603	-0.775	-0.276	0.316	-0.122	-0.851	0.705	0.375	0.369	-0.399	0.186	-0.316	-0.334	0.097	-0.521	-0.121	0.362	0.885	0.191	-0.455	-0.018	-0.452	-0.486	-0.286	-0.276	-1.541	0.346	-0.190	0.574	2.491	0.143	0.904	0.160	0.049	0.140	0.637	1.183	-0.003	-1.089	-0.623	0.080	-0.648	-0.474	-0.336	1.086	-0.815	0.612	0.606	0.693	-0.807	0.472	0.492	1.153	1.117	0.086	0.294	0.687	0.963	-0.651	-0.307	-0.362	-0.293	1.005	0.129	0.815	-0.313	0.514	-0.176	-0.660	-0.547	-0.012	0.573	1.438	0.736	-0.402	-0.307	-0.005	0.693	-1.544	-0.377	1.241	0.362	-0.705	0.543	-0.256	-0.224	-0.417	0.031	-0.010	-0.504	-0.398	-0.840	-0.547	0.106	0.344	-0.385	-0.294	0.241	-0.647	0.322	0.933	0.129	-0.376	1.365	0.796	-0.341	-1.051	-0.993	-0.447	-0.140	-0.343	0.506	-0.790	0.272	-0.384	-0.931	0.788	-0.015	0.020	0.085	0.214	-0.798	-0.045	0.717	-0.435	0.697	-1.272	-0.753	0.004	0.179	0.516	-0.112	0.874	0.794	0.158	0.431	0.133	1.721	0.500	-0.392	-0.484	-0.777	-0.570	-0.330	-0.656	-0.556	0.417	0.468	-0.965	0.169	-0.206	0.156	-0.364	-1.035	-0.716	-0.617	0.138	-0.057	-0.470	0.420	1.091	-0.169	-0.497	0.762	0.302	0.161	-0.358	-0.516	0.163
KH001.015	0.519	0.956	2.285	-0.414	0.500	-1.061	0.279	-0.422	0.215	-0.713	0.950	0.396	-1.705	-0.471	0.516	2.092	-0.077	-1.529	0.533	-1.304	-1.474	0.391	-0.616	-0.440	-0.140	-0.015	1.217	0.391	-0.750	-1.559	-0.134	-0.068	0.290	0.731	-1.812	-0.314	0.261	-0.930	-1.070	0.737	-0.002	-0.038	-1.432	-0.247	1.746	0.118	0.877	0.569	-0.979	0.953	-1.695	-0.919	-1.081	0.081	-1.075	0.238	0.341	-0.036	0.491	1.620	-1.385	0.394	-1.110	1.586	1.587	1.061	-0.943	-0.404	-0.169	0.809	1.569	-0.755	0.335	0.402	0.826	0.673	-0.762	0.025	0.841	-2.557	0.119	0.493	0.842	-0.173	0.241	-0.859	1.439	-2.388	-0.157	0.526	1.701	1.011	-1.365	-2.506	0.628	0.040	0.856	0.057	1.115	0.027	0.378	-0.718	-0.649	1.235	0.653	-0.812	-0.120	-1.072	-0.561	0.540	-1.238	-0.681	1.051	0.097	1.460	0.028	-1.881	0.908	0.967	0.433	0.195	1.007	1.124	-1.134	1.207	0.659	-0.277	0.153	0.517	0.556	1.145	-0.536	-0.859	-2.473	1.301	0.388	1.267	1.297	0.929	0.302	0.508	0.733	0.588	-0.336	1.187	-0.805	0.694	-2.098	0.814	0.649	2.193	-0.829	-0.588	-1.219	0.042	0.282	0.435	0.388	-0.438	-0.005	-1.502	-0.313	1.172	0.792	-0.191	0.701	0.502	0.503	-1.366	-0.031	0.535	-1.354	-0.915	-1.136	1.510	2.773	0.882	1.169	-1.161	0.150	1.075	-0.832	0.053	-1.726	-0.480	0.295	-0.603	-2.097	0.666	0.321	0.006	2.287	0.416	1.481	-0.765	-0.673	-0.413	-1.014	0.144	-0.955	-0.914	0.176	-0.489	1.597	-3.616	-0.113	-1.405	0.879	-0.005	1.311	-0.767	-0.723	0.331	0.072	-0.140	-0.513	0.910	0.325	0.686	-0.753	1.676	-2.177	0.736	0.295	0.564	-0.561	-0.787	0.517	-2.685	0.073	-1.290	0.435	-1.445	1.231	-2.688	0.372	-0.866	1.229	-0.221	-1.124	0.784	1.558	-0.007	0.904	-1.743	0.931	1.563	-0.066	-2.553	-0.140	-1.856	-0.028	-1.251	0.612	2.943	0.539	1.197	0.101	0.044	-0.222	0.199	-0.368	1.337	-2.439	-1.165	1.161	0.348	-0.380	-0.852	0.213	-1.144	0.538	-0.409	1.051	2.359	0.896	1.076	0.655	0.443	-0.163	0.282	-0.729	1.526	0.455	-1.992	-0.602	0.277	0.780	-1.531	-0.319	-0.065	-0.201	0.607	0.810	1.820	0.826	-0.747	-0.553	-2.932	0.170	-1.543	0.209	0.703	0.425	0.481	-2.226	1.022	-0.881	1.042	0.782	-1.231	-1.168	-2.898	0.198	-0.809	0.177	0.844	0.173	-1.033	1.507	-0.791	0.188	1.938	0.698	-0.240	-1.765	-1.209	-2.094	1.068	0.311	-0.068	-0.173	-1.264	0.623	-0.002	-0.896	-2.014	-0.092	-0.458	-0.175	1.089	-0.582	-0.045	-0.470	0.771	2.254	-1.792	-0.440	0.900	0.788	1.325	0.301	0.285	0.073	1.558	-0.011	-0.649	-0.921	1.366	1.033	-2.116	0.287	-0.058	2.234	-0.400	0.609	0.177	-0.679	0.472	-1.794	1.108	-2.518	-0.061	0.477	-1.316	1.369	-0.342	-0.083	-1.744	1.809	0.401	0.582	-0.753	0.086	0.255	-1.181	-0.795	-1.422	0.686	-2.247	-0.993	-0.275	-2.051	1.911	0.059	0.137	0.163	-1.575	0.471	-0.757	-0.185	0.656	1.273	-0.087	0.656	-0.209	-0.996	0.958	-0.176	0.136	-1.284	0.106	0.134	-0.334	-0.382	-1.649	-2.502	-0.389	0.588	0.164	-0.123	-0.549	-0.548	0.927	1.017	0.767	0.489	0.988	0.886	-0.390	-0.294	-0.013	-0.397	-0.662	-1.793	-0.912	-0.577	-0.506	-0.897	0.852	0.429	-0.034	-0.120	-0.458	-0.034	0.552	-0.448	-0.001	-0.319	1.290	-1.501	0.820	-1.730	0.751	-0.257	-0.075	0.157	-0.869	0.363	0.029	0.529	-0.755	-1.074	-1.882	-0.841	0.607	1.347	-0.608	-0.714	0.891	-0.930	-0.357	0.295	-0.139	0.018	-0.697	0.680	-2.100	-0.234	0.830	-0.983	-0.580	1.400	-0.347	0.157	-0.243	-1.405	1.607	1.418	0.718	-3.510	-0.745	0.057	-0.248	0.795	-0.441	-0.406	-1.000	1.056	0.519	-0.739	-0.475	0.064	-0.635	0.277	-0.793	-1.060	-1.688	0.021	-0.676	1.245	-2.166	0.383	-0.351	-0.561	-0.271	-0.989	-0.203	-0.974	-0.258	0.166	-0.726	-0.293	-0.373	1.575	0.453	0.168	-0.301	0.207	0.212	-0.756	1.108	0.289	1.442	-1.997	0.541	-0.377	-0.416	0.421	-0.118	1.143	-0.521	1.021	-0.707	-0.151	-0.376	0.003	0.471	0.919	-0.893	1.116	-1.250	-0.191	0.542	0.382	0.226	-0.112	-0.298	-2.595	-1.130	-0.003	-1.643	0.101	-1.974	0.034	-1.951	0.695	0.936	0.632	-0.060	-0.138	0.169	0.383	0.436	0.793	0.556	0.819	0.849	-1.136	1.142	0.656	-0.464	-1.303	-0.638	0.806	0.666	-0.449	0.196	-0.373	-0.306	0.110	0.209	-0.729	0.717	-0.254	1.105	-1.613	-0.133	0.416	1.301	0.782	-0.591	-0.273	0.883	-1.209	0.243	-0.980	1.456	-0.834	0.418	0.416	0.074	0.274	0.551	2.543	-1.144	0.129	-0.261	1.932	2.036	-0.387	0.372	0.588	-0.229	-1.392	1.358	-0.133	-1.024	-1.047	0.924	-0.097	-0.442	0.083	-0.352	1.056	1.348	-2.363	-0.655	-0.107	0.212	-1.211	0.657	0.298	-0.810	-1.560	-1.454	0.826	-0.154	0.603	-0.026	0.625	-3.454	-1.936	-1.571	1.088	0.289	0.830	-1.903	1.977	-1.319	1.684	0.766	0.907	0.460	1.359	1.930	-1.390	-1.637	-0.006	0.002	-0.575	1.158	0.015	-1.861	0.263	0.864	0.477	-0.304	0.404	-0.397	-0.040	-0.587	1.723	-1.778	-1.571	0.362	0.046	0.972	-0.274	-0.622	-2.443	-1.834	0.518	-0.572	0.738	-0.001	-0.376	-0.352	-0.182	-0.703	0.555	0.878	2.182	0.121	0.264	0.129	-0.021	-0.854	1.239	-2.299	0.751	-1.610	-1.015	1.599	0.716	-1.055	0.365	1.610	-2.386	0.859	-0.811	0.763	-1.659	-1.337	0.192	-0.321	1.421	0.377	0.202	0.226	0.115	-0.022	-0.584	-1.823	-1.991	0.530	-0.247	0.698	-1.358	-0.312	-0.635	0.089	0.194	1.084	-0.353	0.193	1.039	-0.610	0.589	-1.002	-1.184	-0.519	0.326	0.449	-0.738	-0.015	1.105	-0.001	-0.940	1.058	-0.083	1.238	-0.603	-0.306	1.231	-1.715	0.412	-1.209	-0.808	0.290	0.120	0.913	-1.953	0.123	0.431	-0.340	0.875	-1.275	1.791	-2.928	1.230	-1.465	0.330	1.462	1.431	1.007	0.162	0.150	0.443	-0.880	-0.639	-0.647	-0.061	-0.017	-1.034	-0.040	1.615	1.684	-1.102	0.854	-0.172	1.346	-0.581	0.322	-1.697	-1.615	-2.743	-1.030	0.116	-0.032	-0.424	0.366	-1.786	0.050	-0.015	-0.575	0.478	-0.338	0.921	1.780	0.555	0.395	0.471	-1.573	-1.553	-1.794	-1.153	-0.815	-0.602	0.990	0.281	-1.761	-0.365	-0.443	0.514	-0.929	-0.767	-0.248	0.450	0.131	0.919	1.338	-0.522	1.653	0.329	-0.360	1.485	0.500	-1.048	0.019	0.606	-2.229	1.602	-0.388	-1.658	1.443	-0.280	-1.063	-0.953	0.058	-0.478	-0.728	-0.784	0.992	1.475	2.076	0.501	0.248	-1.379	-0.610	0.807	-1.054	0.412	0.668	-0.182	1.166	1.015	0.068	-0.516	0.965	0.632	1.036	0.909	-0.670	-1.073	0.359	-0.161	1.258	0.262	0.797	-0.413	-0.417	0.004	1.440	-0.548	-2.120	-0.424	-0.276	-0.239	-0.002	0.992	-0.255	0.517	0.513	0.671	-1.037	-1.749	-0.626	-0.737	-0.480	0.757	-1.106	0.520	1.081	0.456	1.203	-0.459	-1.463	0.235	-0.494	-0.150	1.250	0.515	-1.155	-2.796	-0.839	-0.142	-1.769	1.789	-0.817	-2.058	-0.115	-1.459	-1.291	0.615	-0.003	-0.405	-0.224	1.433	1.690	1.285	-0.125	0.054	0.471	0.369	0.275	1.471	0.282	-1.137	-2.147	-0.319	-0.388	1.299	-2.939	0.714	0.113	-0.474	-0.511	-0.585	-0.369	-0.386	-1.407	0.646	0.294	0.130	0.003	0.912	-0.317	0.588	-0.727	0.008	0.622	-0.724	0.127	-0.893	-1.839	-0.429	0.203	-1.461	-0.134	1.133	0.540	0.359	0.046	-1.381	0.127	0.434	0.027	-0.414	-0.548	0.217	-0.308	-0.222	-1.112	-1.066	3.309	-0.110	1.044	-0.160	-1.937	-0.138	-0.770	0.268	1.762	0.616	-1.117	3.293	0.711	0.174	1.609	0.810	-0.785	-3.104	1.122	-0.484	-0.797	0.833	1.205	-1.228	0.451	-2.847	-0.265	0.976	-0.763	0.481	0.555	0.031	-0.474	0.465	0.712	-1.412	0.218	1.061	1.871	-0.842	1.117	-2.211	-1.565	1.182	-1.194	1.524	-1.479	1.255	0.313	0.252	-0.185	0.568	-0.651	-0.193	1.061	0.063	0.762	-0.832	2.461	0.240	1.198	0.775	1.053	-1.135	-2.862	0.782	-2.572	0.939	0.648	0.888	0.184	0.858	0.519	0.001	0.158	0.271	0.574	-1.022	0.245	-0.237	0.516	1.150	-2.029	0.425	-0.223	1.961	0.819	1.157	-1.120	-0.585	1.463	-1.100	-0.955	-1.081	0.619	-1.457	0.572	0.207	-0.020	0.554	-0.129	-0.807	0.089	-0.565	0.952	-0.038	-2.396	0.483	-3.359	-0.572	-0.698	-0.648	-0.338	-0.076	0.628	-0.164	-0.580	-0.870	1.625	-0.022	-0.428	0.404	-1.094	-0.756	-2.545	0.572	-0.759	-1.153	-0.206	1.310	1.339	-2.727	-0.641	1.457	-0.010	0.128	0.392	-0.744	0.153	-0.466	-0.957	1.142	-0.484	-1.011	1.722	1.235	0.177	0.202	-1.831	-0.859	-0.525	1.251	1.112	-0.543	0.002	0.611	1.117	0.669	-1.701	-0.360	-3.294	0.258	-0.981	-1.170	-1.110	-0.426	1.194	-3.255	0.100	0.010	1.020	0.413	0.105	-0.607	-0.095	1.444	-0.993	-1.686	1.176	0.286	-0.079	0.391	-0.224	-1.308	-1.315	-1.503	0.888	1.068	-0.869	-0.379	-0.502	1.409	-0.176	0.544	-1.743	-0.225	-1.395	1.400	0.264	-0.712	0.252	-1.929	2.445	0.668	-0.573	-2.375	-0.568	0.283	-0.879	0.485	-0.444	0.874	0.755	-1.887	-0.156	-0.583	-1.055	0.555	1.241	-0.977	-0.299	0.069	1.347	1.102	0.969	0.559	-0.187	2.232	0.939	0.802	-0.272	0.302	-0.027	-2.479	0.108	-3.019	1.630	-1.362	-1.384	1.418	-1.262	-1.206	0.566	-0.346	-0.312	1.118	0.489	1.374	0.484	-0.486	0.674	-0.242	-1.509	0.180	-0.298	-3.325	0.729	-0.917	0.459	-0.988	-2.558	0.445	-2.037	-0.660	0.380	-0.152	0.019	2.199	1.433	0.320	0.942	-0.487	-0.118	-1.994	-0.570	0.834	0.200	-0.353	-0.997	-1.480	-1.387	-0.477	1.275	-0.482	0.476	-0.901	-0.954	-0.934	-0.266	0.716	0.364	-0.558	-1.026	0.544	0.137	-0.137	1.083	-0.443	0.499	-1.748	0.418	0.148	-0.298	2.204	-2.642	-0.569	-2.084	-2.611	1.424	1.109	-1.060	-0.061	-0.960	0.267	-1.916	-1.544	-1.519	1.961	1.254	0.474	-1.033	1.358	-1.756	-0.279	0.108	0.581	-0.442	1.748	-1.058	0.049	0.651	-0.932	0.226	0.966	0.199	0.163	0.753	0.831	-1.186	-2.064	-0.192	-0.432	-1.272	-0.021	0.619	-0.036	0.512	0.694	-1.368	1.121	0.532	-0.358	-1.597	-1.678	0.817	-1.422	1.120	0.627	0.457	-0.109	-2.470	-0.016	-0.379	-0.989	2.065	0.099	0.087	-0.191	1.351	0.061	1.571	1.074	-0.409	1.786	0.411	0.621	-3.653	-1.014	0.723	-1.233	-3.218	0.354	0.545	0.029	1.784	1.191	0.831	0.458	2.045	0.934	-0.042	-0.260	-2.577	0.982	-0.094	0.582	-1.300	-0.303	1.284	-1.870	1.318	-0.420	-1.078	1.102	0.699	2.093	0.633	-2.074	-0.808	0.316	-1.410	-2.367	-0.366	-0.279	1.444	0.453	-2.656	-2.207	1.375	-0.726	-1.226	0.046	-0.534	-0.043	-0.808	0.488	-0.223	-0.011	0.425	1.340	0.136	0.997	0.056	-0.265	-1.220	-1.896	0.219	0.077	-0.374	1.183	-0.717	-0.094	0.916	0.877	-0.339	1.492	-0.156	-1.376	-0.477	-0.763	1.042	-0.499	-2.212	0.784	-0.812	-0.119	-2.231	1.067	0.755	-0.452	2.527	1.078	-0.618	-1.833	2.098	0.867	-0.352	-1.656	-1.471	-0.327	1.343	-0.964	-0.565	-0.236	0.127	-0.012	1.448	0.542	-2.853	0.601	0.057	1.884	-0.126	-1.046	-0.352	1.249	-0.930	-1.019	-0.085	1.489	0.517	-2.543	0.973	-1.415	0.517	-0.520	-0.164	-1.431	0.956	0.418	0.419	0.434	-0.446	0.383	1.584	0.062	0.229	-0.358	0.172	1.722	-2.204	1.287	0.448	-2.601	-1.189	-0.548	-0.223	1.031	0.243	-0.577	-0.424	0.654	-0.989	-1.406	-0.385	-1.210	-0.136	0.919	-0.948	-0.637	-0.690	-0.274	-1.132	-0.338	-0.111	-0.472	-1.289	2.724	-0.164	-0.080	-0.503	0.168	-0.547	-0.521	-0.201	-0.480	0.086	2.335	0.177	-1.658	1.159	-0.376	0.147	-0.018	-2.027	-0.441	0.460	-3.152	-0.704	0.793	0.340	-1.607	-1.267	-0.255	0.259	-0.448	0.442	0.564	0.800	-1.809	0.432	0.938	-0.602	-0.323	0.071	2.118	-1.005	0.041	-1.373	-0.111	-0.095	-0.488	0.375	-0.313	-1.028	0.616	-0.437	-0.178	0.760	-1.882	-0.635	-0.232	-1.607	0.776	0.578	0.964	1.988	-1.133	-0.104	1.109	1.517	0.455	0.370	-2.177	0.097	0.370	0.275	0.580	-1.255	0.877	-0.657	-2.566	0.000	0.005	1.426	-0.277	-0.007	-1.215	-0.193	-0.038	1.208	-0.898	-0.472	0.187	-0.330	-0.542	-1.451	-0.470	0.538	-0.010	-0.505	-0.498	2.238	0.082	-1.067	-0.925	-0.426	1.125	-1.610	-0.113	-0.080	0.317	0.373	0.059	0.598	-0.944	-0.110	1.061	-2.060	1.079	1.808	-1.142	2.042	1.720	2.008	-0.146	0.336	0.069	1.387	-0.286	-0.544	0.433	-0.792	-0.775	-0.012	-0.172	0.252	-0.645	0.673	-0.468	0.304	0.687	-0.344	-0.134	-0.716	-0.153	0.949	-0.051	0.169	1.495	0.211	-3.300	-0.116	-0.081	-0.152	-0.114	1.068	-0.504	0.732	-0.629	1.103	-1.204	-1.911	-0.908	-1.900	0.416	-1.512	-1.706	1.223	1.480	0.563	-1.225	-0.671	-0.245	-0.035	0.476	-0.503	-1.138	-3.386	-0.801	-0.094	-0.755	-0.773	-0.073	0.117	1.234	-0.814	0.775	-0.369	-0.437	-0.479	0.500	0.173	-2.250	0.038	0.457	-0.542	0.110	0.463	0.205	1.666	-0.543	-0.475	-0.835	0.216	0.867	1.326	-1.609	-0.581	0.597	-1.742	0.444	-0.027	-0.443	-0.753	-0.092	-0.510	-0.020	0.029	-2.877	-1.401	-0.466	0.447	0.127	0.095	0.325	1.040	1.359	-1.435	-0.413	0.669	1.089	-1.142	1.320	0.144	0.266	0.612	1.618	-1.761	-0.218	0.657	-0.027	0.139	-1.107	0.195	2.904	-1.167	0.133	-1.898	0.723	0.563	-0.860	0.191	-0.145	-0.165	-0.780	0.075	-3.243	-0.157	-0.554	1.179	-0.449	-0.368	-1.721	0.695	-2.195	0.512	-1.263	-0.341	0.750	1.247	-0.600	0.596	-0.807	-0.876	1.298	-0.761	-3.196	-0.655	-1.881	0.076	-0.626	0.752	-1.793	-0.458	-0.031	-1.953	1.901	-2.139	-1.891	-1.437	-0.877	-3.214	0.620	0.132	1.782	-1.420	0.498	-0.022	-1.405	1.100	0.664	0.993	1.637	-0.652	0.208	-0.590	0.831	-0.772	-2.056	-1.652	0.280	0.673	0.413	0.361	0.776	0.019	-1.094	0.644	0.464	0.703	-0.581	-0.086	0.064	0.467	-0.801	0.476	0.144	-1.226	-0.598	-0.354	-2.851	-0.230	-2.342	-0.927	-1.098	0.982	-0.537	-0.167	-0.894	0.703	-0.160	-0.683	-2.391	1.373	-0.703	0.675	0.067	0.537	1.061	1.907	1.365	0.023	-1.905	-0.824	1.719	1.997	0.265	-1.104	-0.551	-1.844	1.731	2.956	-1.573	-0.075	-1.178	-0.221	-2.409	0.083	-1.362	0.630	0.399	-1.139	0.713	-1.074	-0.557	0.094	1.159	0.681	-0.074	2.318	0.087	-0.206	-0.323	0.252	0.591	1.338	0.501	-1.485	-0.537	0.761	-0.209	0.499	1.086	-0.695	0.200	-0.509	-1.757	-2.038	0.598	-0.836	-3.074	-0.649	-1.287	0.166	1.376	-0.365	-0.276	-0.071	1.345	-1.128	-1.403	-0.648	-1.090	-0.563	0.654	-1.768	-0.960	-0.146	-1.162	-1.750	-2.406	3.151	-0.272	-0.847	-0.154	-0.228	-0.166	-0.762	0.203	-0.447	-0.600	1.429	0.119	-0.241	-0.923	0.793	0.434	0.329	-0.351	1.640	0.918	-0.828	0.656	-2.703	0.553	1.351	0.410	-1.211	0.249	1.625	0.392	-2.436	0.620	0.220	-0.202	1.412	-0.980	-0.210	0.496	-0.080	0.227	-0.240	0.435	-0.483	1.393	-1.193	0.451	0.391	-0.119	-0.188	-1.406	-0.543	-0.830	-0.788	-0.716	-1.270	1.309	0.367	-0.149	2.123	0.998	1.879	-0.546	-0.605	-0.177	-2.379	-0.098	0.664	0.136	-2.007	-0.559	-0.956	0.076	-0.686	0.263	0.085	0.021	-0.241	-0.011	-1.090	-0.610	-0.073	1.572	0.469	-1.095	0.650	0.053	0.808	1.422	2.385	-0.600	-1.359	-1.130	-0.586	-1.706	0.204	-1.074	0.976	-1.038	1.456	-0.107	0.903	-0.126	-0.506	-0.011	-0.528	-1.847	-1.654	1.616	-0.252	0.174	0.858	0.226	-0.005	-1.185	-0.516	-1.175	0.647	-0.238	-2.223	-0.454	-0.422	1.015	0.282	0.588	0.565	-1.103	-1.750	0.432	-0.068	1.187	-2.552	0.300	-0.658	1.203	-0.760	0.653	-0.908	1.416	0.251	0.414	-1.032	-0.553	0.595	-1.708	-0.517	-1.059	0.126	-1.227	0.662	-0.354	-1.188	1.848	1.181	0.093	-0.580	0.795	-0.988	0.483	1.307	-2.233	1.428	-0.778	-1.208	1.038	0.335	2.058	-0.505	0.045	-0.157	-0.209	-0.523	-1.102	1.045	-0.143	0.348	0.192	-0.571	-0.254	-0.282	0.731	-0.575	1.135	-0.183	-2.682	2.473	1.308	0.396	0.042	-0.243	1.100	0.168	0.009	-0.553	-0.163	0.236	-1.072	-2.478	-0.205	1.232	-0.139	0.609	-0.936	-0.718	-0.706	-0.790	0.190	-0.916	-0.243	-1.830	0.762	0.566	0.202	0.462	1.018	0.536	0.239	0.084	-0.345	-0.223	-1.189	0.518	0.369	2.023	1.131	-0.945	-0.409	-0.465	0.286	-0.222	2.056	1.059	0.121	-0.845	-1.632	0.065	-0.602	-0.260	-1.032	1.495	-0.363	0.269	-0.950	-0.716	2.023	-0.816	0.107	-2.163	-0.707	0.551	2.990	-0.810	-1.844	-1.008	0.361	-1.399	1.001	-0.085	1.440	1.094	0.536	1.330	-0.081	0.873	-0.929	-0.708	-1.412	1.963	-0.485	-0.195	0.928	1.977	0.092	-0.509	-0.443	0.297	-1.232	1.606	-0.104	-0.464	-0.422	-0.316	-1.393	-2.746	0.085	0.497	-0.751	-0.702	-0.236	0.406	-0.001	-0.580	-0.639	0.485	-0.865	-0.278	1.061	0.757	-2.464	-0.398	-2.307	-0.550	0.439	-0.442	1.955	1.560	0.262	1.232	0.023	0.671	-0.678	0.104	-0.472	-1.202	0.609	-0.942	-1.363	0.860	0.256	0.066	-3.161	1.606	1.066	-1.364	-0.367	-0.168	-1.033	-2.465	0.363	-0.243	-1.114	0.601	-1.085	-0.434	0.220	-1.508	0.475	-1.251	-0.824	-0.697	-0.245	-1.951	0.554	0.103	-0.229	1.358	-0.417	-0.022	-0.860	1.222	-0.213	0.952	-0.456	0.098	-0.007	0.792	-0.409	1.271	-0.025	0.278	-0.642	0.899	0.044	0.985	0.538	1.160	1.645	-0.494	0.285	-0.837	-0.456	2.201	1.274	-0.856	1.265	1.273	2.222	-1.127	0.128	0.822	1.014	-1.704	2.348	0.688	-0.908	0.174	0.378	0.106	0.530	-0.876	-0.097	-0.166	-0.577	-1.412	1.740	-0.244	0.276	-0.383	0.476	-0.834	0.245	-0.153	0.904	-0.862	-3.662	0.836	-0.656	1.007	-0.366	-0.713	-1.632	0.246	0.573	-1.293	0.299	0.241	2.105	-1.851	0.913	-0.360	-0.368	0.056	1.512	0.095	-0.551	1.009	0.854	-0.564	0.015	-0.085	-0.396	-0.256	-0.184	0.075	0.187	-0.923	-1.680	-3.618	0.057	-1.852	-0.725	-0.880	-0.717	1.653	-0.852	-0.406	-0.023	-0.535	0.674	0.173	-1.591	-0.091	-0.068	-0.957	-0.447	-1.098	-0.067	-0.050	-1.488	1.973	0.271	-1.269	-2.025	-2.372	-2.995	-0.134	0.458	0.950	-0.736	-0.570	0.443	-2.057	0.567	-1.855	0.872	0.136	0.862	-0.308	-0.518	-0.809	-0.504	-0.254	0.025	-0.058	-0.214	-1.111	-2.324	-1.534	-0.976	-0.562	-0.710	-0.975	-1.109	-1.517	-1.710	0.225	0.701	0.154	-0.268	-0.201	0.044	0.999	1.554	0.155	0.633	0.289	0.337	0.440	-0.617	-0.511	0.036	0.278	-1.531	-0.965	-1.578	-0.124	0.778	-1.068	-0.016	-0.910	1.057	0.695	0.876	-0.037	0.714	-0.132	-0.133	-0.844	-0.523	-0.796	0.062	0.175	-1.089	0.113	-0.396	0.211	0.232	-1.236	-0.232	-0.111	-1.987	-0.167	0.481	-1.750	0.140	-0.655	0.301	-1.509	0.742	1.234	0.146	-0.384	0.458	0.309	0.449	1.290	-0.815	0.581	-3.049	-0.096	-0.194	0.136	-2.268	1.188	0.616	-0.120	0.219	-0.206	-0.653	0.614	0.003	-1.063	-0.439	-0.468	0.982	0.444	-0.219	-3.019	-1.711	-0.480	1.600	-0.335	0.843	-0.655	-0.310	-1.069	-0.530	-0.333	0.262	1.387	0.738	1.988	-2.294	0.262	0.847	0.484	0.229	-1.064	-0.488	1.311	-0.409	0.338	-1.213	1.122	-0.262	-1.323	-2.238	0.108	0.132	0.504	-2.463	-2.372	-0.937	-0.286	-0.318	0.003	0.732	1.062	-0.569	-1.082	0.118	-0.561	0.469	-2.132	-1.172	-1.252	0.920	-1.727	-2.307	0.331	-0.697	-0.110	-1.966	-0.298	0.535	0.032	0.818	0.825	-0.108	0.711	1.319	0.188	1.171	1.927	-1.815	1.963	-0.910	0.691	-1.892	-0.570	-1.307	2.296	-1.213	0.410	0.327	1.278	0.349	0.919	-1.551	-0.261	-2.804	-0.630	-0.638	0.036	0.214	-1.364	0.913	1.206	0.895	-1.250	0.004	-2.195	-0.193	0.099	-2.159	0.461	-0.092	1.193	-0.325	1.239	0.146	0.497	-1.566	0.338	1.672	0.309	0.889	1.517	1.033	0.074	0.742	-0.280	0.647	0.342	0.938	1.659	-0.756	-1.015	-1.079	-1.258	-0.407	-1.067	-1.817	-0.336	-2.616	-0.304	-3.076	-0.622	0.411	0.461	0.510	0.729	0.411	1.627	0.950	-0.668	-0.116	-0.783	0.880	-1.587	0.898	1.331	-1.429	-1.662	-0.126	-0.594	0.796	1.605	0.654	1.213	-1.327	-0.544	1.272	-1.335	-0.146	-1.417	2.051	-0.750	-0.793	1.385	1.019	0.182	-0.677	0.835	-1.632	-1.420	-1.575	-1.382	0.505	0.848	0.898	-0.988	-1.406	0.341	0.455	-0.345	0.242	-0.382	0.540	1.061	0.032	-0.711	0.451	-0.378	0.584	1.626	0.593	-1.532	-2.104	-0.330	0.482	-0.120	1.047	-3.204	-1.026	0.007	1.130	1.416	-0.470	0.370	0.353	-1.423	0.200	-0.567	-2.596	-0.682	0.023	-0.488	-0.843	0.324	2.223	0.445	0.720	-0.656	2.356	0.664	1.479	2.043	-0.841	-0.688	-0.069	0.500	-1.874	1.561	-0.043	-0.181	0.236	0.693	0.215	1.645	-0.220	0.679	-0.975	1.123	-0.802	3.118	0.949	-0.733	1.503	-0.242	0.909	1.015	0.403	-1.332	0.225	-0.030	-0.133	1.041	-0.536	-0.168	-0.263	-0.875	-1.277	0.406	1.212	-1.051	-1.461	1.480	0.293	-0.645	-0.085	0.032	0.552	0.414	0.219	0.991	-0.699	-0.341	1.357	1.189	-1.598	-0.374	-0.634	-0.723	-0.282	2.632	-2.637	0.145	0.103	0.169	-0.048	1.150	-0.525	-0.461	-0.197	1.131	0.472	-0.254	-1.246	0.437	0.956	1.029	2.038	0.273	-0.811	-0.886	0.058	0.004	-0.481	0.400	-0.480	0.896	-0.404	-0.550	-1.458	0.674	-1.205	-0.200	0.242	-1.318	0.214	-0.822	-0.400	0.696	-0.728	0.022	1.095	1.359	-1.073	1.396	0.558	0.562	-0.296	-0.385	-0.578	-1.653	-0.528	-0.130	1.257	0.354	-0.365	-2.359	-0.663	-1.664	-1.741	-0.106	0.453	0.170	-2.806	-1.420	0.635	-0.266	-0.982	0.252	-0.465	0.843	-1.284	-0.698	-0.184	0.734	0.499	-0.301	-0.694	-0.534	0.718	0.644	-0.307	-1.074	-0.334	-1.531	1.882	0.587	0.452	0.744	1.502	-0.536	1.831	0.654	-0.543	-0.518	2.264	0.720	-0.224	0.241	1.089	-0.194	-0.039	-1.113	0.127	-1.285	0.915	0.322	0.886	0.624	-0.248	-0.545	-1.127	-0.831	0.179	-0.781	-0.026	1.271	-0.659	0.116	-0.302	0.416	-0.047	2.481	-0.209	0.963	-0.109	-0.373	-0.379	-0.451	-0.235	0.280	-0.854	2.086	0.596	1.313	0.019	1.779	-0.796	0.036	-2.031	-1.243	-0.636	-1.280	0.592	-1.970	-1.051	-1.388	1.269	0.726	-0.357	-1.335	-0.271	1.328	-0.744	-0.843	-1.361	-1.661	-0.422	1.056	-1.476	-1.516	1.565	-2.022	-0.943	-1.731	-2.848	-0.614	1.089	0.587	0.444	1.921	1.024	0.897	1.071	0.274	0.395	0.852	-1.064	-1.259	1.052	1.502	-0.512	-0.087	0.081	-0.676	1.405	1.157	1.626	0.458	1.435	-1.771	0.575	0.751	-0.372	1.110	-1.050	-0.162	0.359	-0.042	0.095	-0.167	-0.585	0.115	2.360	1.262	0.373	-1.009	-0.274	0.410	-1.244	0.157	0.154	0.891	-0.362	0.274	-1.461	0.567	1.163	2.194	0.074	0.050	-0.057	-0.356	-0.758	-1.035	-1.315	-1.780	-0.196	0.421	0.397	0.745	-1.569	1.332	0.814	0.381	0.820	-2.141	-1.524	-1.982	1.398	0.384	-1.341	1.173	0.931	0.853	0.255	0.802	-0.203	-0.533	1.832	-0.452	-2.004	-0.235	1.167	-2.328	-0.559	-1.452	0.359	-1.228	-1.996	-3.683	-1.131	-1.745	0.447	-0.582	0.803	0.302	-0.253	0.577	-0.697	-0.113	-0.143	0.161	-0.964	-0.167	-0.122	0.159	0.927	0.292	1.203	-1.730	-0.495	-0.190	0.511	-0.700	-0.543	1.273	-2.147	-0.701	1.599	1.628	-0.214	0.207	-1.274	0.261	1.252	1.124	1.188	-0.114	-0.062	0.887	-1.253	-1.721	-0.203	1.048	0.740	0.201	0.424	0.016	-0.039	0.072	-2.667	0.592	-1.233	1.308	0.060	-0.806	1.162	-0.315	-0.126	-0.735	-1.204	-1.325	-0.454	-0.040	-0.585	0.273	0.366	0.213	-1.144	-0.683	0.993	-0.834	0.464	-1.712	0.230	0.016	-0.264	1.097	-0.438	0.446	1.514	0.295	-0.479	1.921	0.243	-0.656	-0.606	0.083	0.566	-3.089	1.184	-0.260	1.577	-1.666	-0.249	-0.213	1.367	-0.002	0.947	-1.071	-1.412	-0.615	0.477	0.235	-1.811	0.245	1.707	0.364	0.180	0.804	-0.690	-2.243	0.553	0.245	-0.268	-2.229	0.255	1.409	-0.695	-0.370	1.799	0.429	0.737	-0.176	0.623	-0.783	0.295	1.121	1.227	-0.105	0.060	-0.235	0.916	-0.630	-1.199	-0.604	-0.625	1.291	0.354	0.428	0.535	-0.068	0.254	-1.106	-0.360	2.052	-0.490	0.261	-0.761	-3.289	1.272	-2.852	1.025	-1.197	-0.965	0.151	-0.035	0.286	0.912	-1.169	-0.980	0.470	-0.954	-0.456	0.203	-1.060	-0.589	-1.867	1.706	-0.701	-0.509	0.316	-0.661	-0.416	-0.130	0.546	0.879	2.325	-0.756	-0.203	-1.566	-0.626	-0.623	-1.074	-0.238	-2.458	-1.435	-1.443	0.400	1.253	-0.360	-1.275	-2.444	-0.825	-0.073	-0.204	0.917	0.081	1.144	2.078	0.052	-2.123	-1.070	0.040	0.107	-1.264	-1.297	0.877	-0.181	0.004	-0.233	-0.174	0.188	-0.945	2.034	-0.089	-0.181	-0.153	2.137	0.386	0.658	0.952	0.274	-0.822	-1.034	-0.483	-1.066	0.377	-0.252	-0.406	-0.567	-3.057	0.240	0.964	1.341	-1.424	0.649	0.660	0.985	0.623	-0.911	0.573	0.703	0.659	-0.120	0.723	-0.241	-0.412	-0.244	1.034	-0.944	0.193	0.875	-0.367	-0.217	-0.991	-1.145	1.027	-1.516	-0.774	0.083	1.109	-0.535	-0.085	-0.235	1.498	0.738	-1.661	0.484	0.059	-0.980	0.312	0.817	-1.841	1.367	0.942	-0.637	-1.842	0.775	-0.259	1.407	0.547	0.602	0.106	0.754	1.058	1.959	0.529	-1.030	1.000	-0.502	0.980	0.012	2.413	-2.727	0.054	0.042	1.136	0.354	1.046	0.929	-1.320	0.177	-1.736	0.065	-1.364	0.277	1.189	-2.505	0.596	-0.481	-1.985	0.753	0.577	-0.328	0.248	-2.230	0.639	-1.470	-0.664	0.954	0.655	0.225	0.017	-1.833	0.195	0.374	0.812	0.258	0.091	-0.686	0.598	-0.155	-0.138	-0.312	1.927	-0.796	-0.671	1.093	0.211	0.058	-0.643	-0.119	1.371	0.936	0.253	0.313	0.656	-0.753	-0.808	-2.987	-2.705	0.572	0.880	0.626	-2.378	0.788	2.305	-0.632	0.615	1.202	-0.176	-0.601	-0.800	-0.465	-0.661	-2.753	0.002	-0.269	-0.428	-0.758	-0.006	0.112	0.911	0.292	-1.924	0.802	0.690	-0.649	1.015	-0.966	1.068	-1.705	0.589	-0.066	0.423	0.658	-0.566	1.165	-0.311	0.291	-0.654	1.336	-0.542	-0.819	-1.273	-1.386	-0.539	0.117	0.603	2.007	-0.658	-0.264	1.002	1.192	-0.095	0.078	0.799	-0.607	0.329	0.302	0.181	1.026	-2.317	-2.072	-1.550	-0.337	0.774	-0.978	-0.185	-0.657	0.246	0.136	-0.304	-2.896	0.568	-2.362	0.926	-0.614	-0.092	0.311	0.223	-0.760	-0.587	0.147	-0.181	-0.200	-0.338	0.633	0.673	-1.875	-0.730	1.458	0.463	-1.139	-2.004	-0.089	1.132	0.824	-0.529	0.212	0.438	0.331	-0.679	-0.785	0.332	-0.155	-2.406	-0.160	1.353	0.426	0.062	0.101	-2.214	0.542	0.621	0.792	-1.449	-1.588	0.932	-0.076	-0.294	-0.539	1.131	0.002	0.897	-1.087	1.244	-1.071	-0.695	-0.956	0.229	0.692	0.906	-0.149	-1.555	-1.220	1.151	-2.174	-1.731	0.521	0.290	-0.877	-2.179	0.876	0.267	0.252	0.358	-0.342	-0.119	-0.529	0.729	-0.256	-1.278	0.719	-1.493	0.590	-0.176	-0.615	-0.063	0.811	-0.031	-0.463	-3.257	-0.725	0.211	0.588	-1.729	1.396	0.309	-0.786	1.170	1.839	-0.377	-1.050	0.600	-1.817	-3.593	0.724	-0.488	0.733	-0.412	-1.098	0.528	0.092	-1.311	-0.155	-0.524	-0.662	0.893	-0.153	-0.860	-1.724	-1.312	-1.454	0.842	0.402	1.252	-0.874	0.024	0.258	-0.206	0.714	-0.382	0.958	0.778	-1.495	0.056	0.245	-0.967	1.217	-0.188	0.186	-0.827	0.340	0.531	0.101	0.432	-0.241	1.004	-0.043	-1.201	-0.179	0.800	0.177	-1.553	-0.747	-0.127	-0.594	0.447	0.437	-1.026	0.308	-1.099	-0.358	0.524	0.802	-1.965	-1.161	-1.108	-0.130	0.450	0.032	1.076	1.237	0.149	-0.894	1.250	-1.389	-0.452	-1.229	-0.076	-0.176	-0.388	-1.495	0.455	0.825	0.089	0.771	-0.581	-0.813	1.082	-0.426	1.255	-1.033	1.126	0.832	0.381	0.463	-1.260	-1.821	-2.076	-0.658	-1.761	-0.582	0.528	1.083	-0.092	1.254	-0.642	-0.331	-0.462	-0.501	-1.361	0.140	0.470	1.464	1.011	-1.062	1.021	1.094	0.034	1.195	-1.072	-0.980	1.782	1.174	-0.358	-0.046	0.140	1.208	0.822	-0.514	-0.236	-0.128	-1.567	0.351	-1.100	0.956	0.311	-1.188	-0.636	0.378	-2.015	1.738	-2.169	1.202	0.275	0.348	0.182	-2.513	0.313	0.025	-0.593	0.422	-1.142	0.204	0.844	-0.499	-1.857	-0.562	3.080	0.425	2.098	0.314	0.549	0.117	1.039	0.360	-0.200	0.888	-0.995	-1.424	-0.241	0.679	-0.421	0.857	0.384	0.196	1.045	-1.915	-0.178	-0.069	-1.288	0.985	1.834	-1.118	-1.045	1.079	-0.647	0.901	0.423	0.027	1.452	-0.197	0.988	0.485	-0.136	0.845	0.469	0.681	0.334	-0.144	-0.305	-0.677	-0.924	0.024	0.397	-0.821	0.782	-1.436	-2.356	-0.525	-0.023	1.043	0.679	-0.414	2.985	1.204	0.119	-0.491	0.286	0.440	0.215	0.792	0.280	1.494	-1.107	-1.085	1.612	0.862	-0.503	0.439	0.436	-0.816	-0.386	-0.172	-1.496	0.485	-0.373	-1.232	0.817	-0.470	0.112	-0.382	-0.182	-0.877	0.509	0.744	-1.215	0.118	1.519	-0.036	-1.042	0.114	-0.431	-1.614	1.095	1.705	0.344	-0.773	-1.864	-0.566	-1.723	-1.629	-0.294	1.549	-0.448	-1.642	0.436	0.404	-2.101	-0.010	-0.433	1.352	0.833	1.629	0.653	-0.612	-1.144	1.276	1.948	0.702	0.711	0.333	-0.897	-1.122	0.578	1.919	-0.876	0.401	-0.818	1.527	1.132	-1.458	0.369	-0.002	0.085	0.607	-0.509	-0.101	0.071	0.277	0.510	-0.312	0.157	0.271	1.072	1.503	0.315	-0.170	-0.874	0.806	0.437	0.888	-0.112	-0.892	-1.955	-0.769	1.589	-0.797	-0.492	0.512	-1.140	-0.888	-0.456	-1.418	1.281	1.374	0.047	0.283	0.444	0.126	-0.633	-0.621	-0.386	-0.526	-0.513	-0.776	1.355	-0.094	1.090	0.089	0.259	-0.555	-1.331	-1.084	-0.829	-1.593	0.134	-2.004	-2.282	1.998	0.558	0.994	-0.613	-1.170	1.238	-0.219	1.127	-0.050	1.704	1.630	1.433	-0.032	-0.122	-0.743	-0.664	-1.396	-1.573	-1.018	-0.073	-0.315	-1.889	-2.216	-1.083	-0.689	-1.075	-0.709	-1.617	-0.912	-0.270	-1.042	-1.281	-1.303	0.339	-1.785	-0.127	-0.740	0.351	0.311	-0.191	0.310	0.485	-0.980	-0.270	0.566	1.167	-0.519	1.741	0.651	0.587	0.221	-0.181	-0.187	-0.190	-0.433	0.671	0.026	-0.696	-0.396	1.279	0.048	1.125	0.946	-0.854	0.663	-0.860	0.697	0.205	-0.398	-0.851	-0.193	0.333	0.268	1.307	0.240	0.899	0.324	0.317	0.488	-0.730	0.863	0.388	1.327	-0.563	-0.104	0.130	0.822	1.078	0.277	0.603	-0.252	-0.090	0.330	2.207	1.011	-0.324	-1.563	-0.417	-0.465	1.517	-0.112	0.567	-0.037	1.559	-0.077	-2.425	0.401	0.506	-1.504	-1.068	-0.451	1.037	-0.790	-0.599	0.001	0.016	0.401	-0.090	-0.606	-0.371	0.953	-0.220	-0.222	-0.996	-1.227	-2.265	-1.401	0.089	-1.516	-0.235	1.753	0.358	-0.657	-0.284	2.706	-0.297	0.937	-1.233	-0.806	2.320	-2.921	-0.330	0.758	0.044	-1.843	-0.462	-2.836	-0.135	1.039	-0.308	0.868	-0.292	-2.494	0.105	1.173	1.410	0.416	-0.715	0.158	-0.614	-0.201	-1.271	-0.042	-1.174	0.052	0.728	-0.141	-0.979	-0.187	1.085	-1.202	-1.760	-0.167	0.885	-0.048	-0.227	-0.116	1.134	0.894	0.740	2.164	1.065	-1.003	-0.759	-0.776	-0.797	1.743	0.382	0.053	-0.131	-1.997	-0.709	0.259	-1.036	1.053	-0.696	-2.793	0.005	-2.064	-0.036	-0.833	0.224	0.189	0.904	-0.938	1.430	-0.239	-0.154	1.089	0.961	-0.008	1.593	0.071	-0.889	-0.455	-0.506	1.295	-2.336	0.606	-0.036	1.021	0.942	1.624	-0.328	0.040	0.245	0.525	-0.032	-0.722	0.068	0.482	0.041	0.507	0.028	-2.873	1.132	0.554	-0.512	-0.975	-0.687	-2.504	-0.417	0.238	-0.717	0.624	0.372	0.723	-1.542	0.560	-1.420	0.497	0.614	0.545	0.095	0.993	-0.599	-0.646	-0.160	-1.987	0.014	1.740	-1.002	-1.820	1.036	-1.408	1.592	-0.202	-0.651	-0.066	0.461	-0.520	-0.389	-0.494	0.158	0.522	-0.226	-1.341	0.450	0.345	0.480	-1.695	-0.740	-1.849	-0.321	1.245	-1.180	-0.933	-1.629	-0.389	-0.069	-2.025	-1.606	0.804	1.368	-0.630	0.094	0.325	1.832	0.516	0.657	-2.445	1.152	0.384	1.155	1.168	1.217	-1.403	-0.529	-0.288	0.583	-2.085	0.423	-1.110	0.716	-2.421	0.587	-2.587	-2.571	-0.901	0.225	0.259	1.453	-1.299	0.012	0.388	-0.260	0.039	0.357	0.679	-1.007	-0.007	0.427	-0.880	0.423	0.080	-0.038	-0.282	1.466	1.113	-0.232	-0.282	0.204	0.365	0.874	0.446	-1.278	-0.661	0.630	0.327	-0.858	0.919	-1.627	0.567	-1.303	-2.175	0.548	0.062	-0.254	0.808	-0.341	-0.958	1.235	0.756	0.177	0.270	-2.646	-0.817	0.333	-1.234	1.113	-1.679	0.597	-0.752	0.500	1.108	-0.628	-1.021	0.382	0.271	-0.306	1.081	-0.593	-0.700	1.481	0.962	-1.186	0.120	-1.665	-0.655	-1.264	-0.088	0.026	1.997	1.167	0.209	-0.546	1.150	-2.610	1.234	0.813	1.117	0.641	0.227	1.425	1.510	-1.307	-3.078	-0.847	1.014	0.049	-0.014	-1.891	-1.294	-0.906	-0.581	0.738	0.177	0.435	0.035	-0.764	0.627	-0.644	0.170	-1.641	0.793	0.646	-0.095	-1.217	-1.212	0.410	-1.857	-0.389	-1.280	0.123	-1.148	-1.018	0.412	-1.495	-0.265	-0.515	1.169	0.773	-0.990	-0.139	0.136	-0.969	0.960	-0.568	0.499	0.411	0.681	-0.846	0.777	0.385	-0.737	-1.537	-0.525	-0.622	-0.302	1.295	-0.043	-1.422	0.557	-0.604	-0.549	-2.179	-0.221	-0.070	0.641	0.898	0.328	0.864	-0.216	-0.703	0.533	1.539	0.419	0.188	1.098	-1.134	-0.794	1.222	-0.351	-0.311	1.070	-0.729	-0.075	-0.049	-1.281	-1.797	1.816	-1.661	-2.699	-0.708	0.468	1.339	0.367	-1.402	-0.600	-0.104	0.205	-1.243	0.580	1.184	-0.410	0.573	-0.033	1.014	1.139	0.371	0.644	-1.405	0.313	0.810	0.486	0.386	-0.195	-0.474	0.527	-2.759	0.154	0.392	-0.960	-1.701	0.450	0.630	0.270	0.166	-0.514	-1.288	0.874	-1.368	-0.316	-0.134	-1.631	-0.292	0.727	2.709	0.795	0.384	-2.545	0.006	-0.126	-0.447	1.710	0.559	-1.744	-0.605	0.290	1.859	0.059	-0.013	0.982	0.498	2.362	1.295	0.907	-1.026	-1.196	-1.708	-0.554	0.147	-0.515	-0.250	-0.284	0.390	0.862	0.905	0.027	0.969	0.054	0.412	-0.034	0.175	-0.539	0.482	-1.256	0.109	-0.670	-1.170	0.519	0.196	1.567	0.095	0.494	0.526	0.632	-0.955	1.815	0.049	-1.270	-0.265	1.171	-2.273	0.682	0.990	1.580	0.642	2.125	0.560	1.567	-0.102	-1.909	-0.406	-1.007	1.161	-0.203	-0.236	1.276	1.364	0.354	-0.320	0.260	-0.015	-0.576	-0.227	-0.645	-0.601	-1.243	0.380	-0.303	0.960	0.587	0.446	-0.717	-2.951	-1.177	-0.969	-0.459	0.203	0.677	-0.637	-0.045	0.357	0.353	0.077	0.641	0.109	0.281	0.308	-0.007	1.244	-0.549	0.142	0.363	-0.235	0.564	0.759	-0.852	1.254	0.300	0.936	-0.315	-1.068	0.926	-0.112	-0.423	0.614	0.063	-0.743	-0.530	1.550	-0.610	-0.213	-0.876	-0.287	0.303	-1.148	0.761	0.579	-0.562	1.790	0.955	-1.815	-0.716	-0.323	0.205	0.899	0.295	1.015	1.221	-1.309	1.951	1.778	-3.207	-0.219	-0.896	0.072	0.466	1.455	-0.496	1.167	0.877	0.420	0.303	-0.156	0.795	0.910	0.074	0.355	0.018	0.095	-0.210	-0.097	0.152	1.052	-0.810	0.686	1.409	-0.149	2.002	0.444	0.231	0.310	1.908	-3.348	1.400	1.902	1.336	-1.334	0.377	-0.627	0.112	-1.284	0.477	0.152	0.733	0.659	-0.635	-0.163	2.058	1.021	-0.685	-0.269	0.058	0.259	-1.388	-0.212	1.015	-0.580	-1.947	0.132	-0.212	-0.168	-2.059	-0.286	1.059	1.141	0.533	0.214	0.473	-0.546	0.183	-0.214	-0.766	1.210	-2.154	0.130	1.130	-0.433	1.250	-0.778	-0.310	0.925	1.014	-1.118	0.660	0.187	1.233	-0.127	0.212	-1.592	0.276	-1.264	0.580	-0.963	0.630	1.058	-1.076	0.539	0.540	-0.805	-0.230	1.200	1.069	0.916	-2.104	0.109	0.034	-0.959	1.302	-1.416	0.755	-1.145	-1.198	-0.022	0.318	0.507	2.206	1.043	0.673	1.646	1.421	2.143	-0.020	1.228	0.409	0.294	0.344	0.390	0.419	-0.101	0.272	0.360	-1.136	0.432	-0.362	-0.885	0.108	-0.345	-1.366	1.579	-0.027	0.567	-0.522	0.723	0.963	-0.288	-0.266	0.599	0.034	-0.495	-0.374	-0.050	1.253	0.377	1.477	0.003	0.960	-0.726	-1.529	1.006	1.178	-1.217	-0.186	-0.562	-0.070	-0.181	0.525	0.841	-0.141	0.032	-1.140	1.948	-0.898	-0.516	0.199	-0.390	-0.113	0.113	0.104	0.002	-0.642	0.551	-0.200	-0.727	1.342	1.024	-0.212	0.253	-0.712	0.385	0.140	0.298	-0.205	1.932	1.008	1.191	0.581	-1.412	0.145	0.488	-0.809	1.157	0.601	-0.471	1.902	1.231	-1.524	-0.015	0.699	-0.818	0.007	-0.622	0.234	1.629	-1.849	-0.521	-0.648	-0.323	-0.318	-0.267	-0.028	0.826	0.258	-0.734	-3.360	0.608	-0.293	1.053	-0.437	-0.149	-1.018	-3.517	0.595	-0.764	0.573	-0.154	-1.147	1.360	0.943	1.010	0.086	1.236	0.221	-0.904	-2.798	1.472	1.712	-0.158	0.529	-0.011	-1.352	-1.840	0.121	-1.012	-0.384	0.188	-0.340	1.285	2.056	-0.058	0.434	-2.879	0.730	0.334	0.255	-1.303	-0.575	0.776	-2.574	1.269	0.442	0.483	-1.615	-2.316	0.836	0.084	0.270	-0.639	-0.119	0.231	0.171	-1.677	1.110	0.797	0.134	0.456	-0.163	-1.261	0.426	-1.000	0.088	-0.263	1.043	0.145	0.556	-0.047	0.183	0.333	-0.634	-2.052	-0.582	-2.914	0.345	0.339	0.852	0.831	0.955	0.161	-0.130	1.184	-0.799	0.542	1.082	1.072	-0.814	-0.064	-0.032	-0.183	-0.673	-0.162	0.990	0.239	0.315	0.659	-0.219	1.175	-0.393	0.537	1.058	1.399	1.092	0.311	-0.808	0.353	-1.575	-0.011	-0.736	-0.170	0.074	-0.381	-0.439	-0.689	1.264	0.870	0.339	-1.527	1.944	-0.171	0.084	-2.102	-0.991	-1.602	0.472	1.010	-2.187	-0.307	0.988	1.613	-1.951	1.607	-0.300	-0.129	-2.046	1.577	-1.621	0.134	0.357	-0.576	-1.092	-0.188	0.299	-1.628	0.054	0.160	-2.641	0.151	0.649	0.705	0.603	1.342	0.758	0.145	-1.743	-2.116	0.637	0.297	-0.895	0.210	1.285	0.808	-0.186	-2.209	0.689	-0.151	2.089	-1.505	1.220	-0.689	1.045	0.000	-0.726	1.318	1.241	-0.943	0.374	1.224	1.300	0.443	0.037	0.269	-0.941	0.683	0.013	1.552	-0.161	-0.473	-0.196	0.578	-0.665	0.501	-1.310	1.054	0.360	-1.234	-1.640	0.985	0.206	0.638	0.378	-0.801	-0.266	-2.043	-0.323	-0.411	-0.001	-0.581	-0.345	0.903	-0.522	1.905	1.934	0.054	-0.333	-1.483	-0.334
[truncated: 25,210,663 more chars]
