# Supplementary material for: The origins of malaria artemisinin resistance defined by a genetic and transcriptomic background
Source: Nat Commun. 2018 Dec 4;9:5158. doi: 10.1038/s41467-018-07588-x (PMC6279830; doi:10.1038/s41467-018-07588-x)
Supplement: Supplementary file 19 — Supplementary Data 16 [file 41467_2018_7588_MOESM19_ESM.txt]

GeneID	KH001.001	KH001.004	KH001.005	KH001.006	KH001.007	KH001.011	KH001.012	KH001.013	KH001.015	KH001.016	KH001.017	KH001.018	KH001.020	KH001.021	KH001.022	KH001.023	KH001.024	KH001.025	KH001.026	KH001.028	KH001.029	KH001.030	KH001.031	KH001.032	KH001.034	KH001.036	KH001.038	KH001.039	KH001.040	KH001.041	KH001.043	KH001.044	KH001.046	KH001.047	KH001.048	KH001.049	KH001.051	KH001.054	KH001.055	KH001.057	KH001.058	KH001.059	KH001.060	KH001.061	KH001.062	KH001.063	KH001.064	KH001.065	KH001.066
PF3D7_1314600	0.53	0.14	-0.50	0.37	-0.43	-0.61	0.52	-0.37	0.47	0.45	-0.03	-0.51	0.17	-0.16	0.36	-0.20	0.03	0.59	-0.26	0.45	-0.84	-0.17	0.36	-0.39	0.22	-1.38	0.62	-0.27	-0.40	-0.37	-0.84	-0.15	0.24	0.00	0.11	0.05	0.29	-0.08	0.08	0.15	-0.33	-0.73	-0.19	-0.93	-0.34	0.42	-0.04	-0.53	-0.04
PF3D7_0209400	0.24	-0.26	-0.65	0.18	-0.08	-0.32	0.14	0.42	0.39	0.82	0.35	0.37	0.63	-0.07	-0.26	-0.02	-0.06	-1.15	-0.35	-0.22	0.59	-0.09	-0.44	-0.50	0.64	0.24	-0.04	0.33	-0.50	-0.17	-0.72	0.41	0.43	0.06	0.09	-0.15	0.03	-0.79	-0.18	-0.14	0.83	-0.03	0.29	-0.31	-0.04	-0.08	-0.30	-0.44	0.05
PF3D7_1142200	-0.38	0.46	1.78	0.50	1.61	1.13	0.75	0.03	0.96	0.82	0.88	-0.39	-0.03	0.94	-0.91	1.52	0.16	0.97	0.72	1.20	1.81	0.50	2.26	0.29	0.59	1.69	0.61	2.03	0.97	-0.07	1.61	-0.21	0.40	-1.00	-0.59	0.38	1.33	0.18	0.37	-0.95	-0.06	1.07	-0.01	-0.82	0.94	-0.25	0.12	1.09	0.56
PF3D7_0507200	-0.31	-0.07	0.50	-0.14	-0.03	-0.27	0.14	0.10	-0.16	0.39	0.15	-0.05	-0.10	-0.41	0.28	-0.19	-0.15	-0.10	-0.61	-0.23	0.29	0.23	0.06	0.05	-0.30	0.95	-0.09	0.16	0.11	0.38	0.32	0.06	0.24	0.05	-0.07	-0.13	0.07	-0.05	0.16	0.11	-0.03	0.22	-0.15	0.08	0.13	-0.05	0.18	0.65	-0.15
PF3D7_0806000	0.47	0.44	0.29	0.45	0.13	0.22	0.41	0.08	0.21	0.07	0.41	-0.19	-0.47	0.06	-0.47	-0.70	0.14	0.22	0.00	0.07	-0.44	0.36	-0.05	0.17	-0.07	0.18	0.08	0.02	-0.02	0.64	-0.35	-0.05	-0.14	0.17	-0.17	0.04	-0.08	0.05	-0.09	-0.49	-0.09	0.01	0.08	0.16	0.07	-0.15	-0.04	-0.12	-0.11
PF3D7_0412000	0.10	0.37	-0.54	-0.12	0.60	-0.32	-0.44	0.77	-0.78	-0.04	0.19	-0.84	0.18	-0.73	0.71	-0.52	0.38	0.02	-0.24	-0.42	-1.00	0.19	-0.66	0.59	-0.43	-0.72	0.48	-0.88	-0.39	-0.39	0.46	1.06	-0.65	-0.93	-0.29	1.10	0.34	0.02	-0.76	-0.04	-1.52	-0.68	0.54	0.53	-0.37	0.44	0.67	0.27	0.25
PF3D7_1006800	0.65	-0.10	0.60	0.16	0.05	0.57	0.54	-0.14	0.22	-0.07	0.10	1.13	0.76	-0.29	-0.09	0.09	0.64	0.14	-0.02	0.61	0.21	0.11	-0.70	0.51	0.95	-0.44	0.01	0.05	0.02	-0.22	-0.09	0.33	0.86	0.42	0.46	-0.26	-0.02	-0.09	0.02	-0.13	0.11	-0.09	-0.15	-0.21	0.13	-0.16	0.16	-0.23	-0.41
PF3D7_0732200	0.21	-0.28	-0.08	0.52	-0.12	0.25	0.09	0.01	-0.27	-1.13	-0.56	-0.27	0.22	0.32	-0.12	0.69	0.07	-0.02	0.19	0.06	0.94	0.68	0.04	-0.65	-0.02	0.01	-0.38	0.41	0.06	-0.11	0.02	0.14	0.51	0.06	-0.32	-0.03	-1.02	-0.61	-0.16	0.13	0.16	0.11	-0.48	0.04	-0.38	-0.88	-0.52	-0.50	0.05
PF3D7_0324800	1.39	-0.23	-0.92	0.71	-0.75	0.54	-0.71	0.18	0.16	-0.66	-0.55	-0.14	-0.53	0.49	0.07	-1.55	0.07	-0.22	-1.86	1.64	0.05	0.60	-0.03	0.51	0.87	0.13	-0.49	0.18	0.18	0.02	-0.77	-0.22	-0.39	-0.30	0.12	0.66	2.06	-0.98	-0.61	0.02	-0.44	-0.71	-0.05	-0.19	0.96	0.77	0.35	-0.98	-0.06
PF3D7_1227500	-0.12	0.28	-0.10	-0.13	-0.30	-0.24	-0.01	-0.11	-0.06	-0.04	0.22	0.12	-0.06	-0.28	0.13	0.11	-0.07	0.09	-0.12	-0.06	-0.22	-0.08	-0.28	-0.42	-0.46	-0.14	-0.11	-0.44	-0.39	-0.43	-0.08	0.38	-0.33	-0.50	-0.16	0.48	0.13	0.47	0.22	0.04	-0.34	-0.08	0.35	0.29	0.25	0.27	0.01	0.14	-0.08
PF3D7_0301800	-0.27	-0.31	-0.34	-0.10	0.63	-0.10	-0.19	0.02	-0.24	0.23	0.02	0.97	-0.02	0.57	0.22	0.85	-0.39	-0.02	-0.04	-0.24	0.02	0.35	0.55	0.27	0.46	-0.01	-0.21	0.20	0.13	-1.17	-0.67	-0.03	0.17	0.27	0.32	-0.05	-0.10	0.59	-0.39	0.20	0.37	0.58	0.12	-0.66	0.51	0.01	-0.21	0.19	0.14
PF3D7_0920900	0.29	-0.33	-0.71	0.01	-0.08	-0.28	0.06	-0.27	0.31	-0.26	-0.06	-0.45	0.19	0.02	-0.06	-0.31	0.10	0.34	-0.06	0.12	0.19	-0.03	-0.35	-0.32	0.03	-0.33	-0.27	-0.25	-0.34	-0.17	-0.35	0.31	0.08	-0.11	0.04	-0.17	-0.28	-0.11	0.10	-0.03	-0.60	-0.09	0.35	0.20	-0.18	0.20	0.24	-0.54	0.05
PF3D7_1443600	-0.05	0.10	-0.17	-0.11	0.21	0.75	0.36	0.09	-0.39	-0.10	-0.02	-0.31	0.08	-0.14	0.13	0.24	-0.07	0.30	-1.08	-0.49	-0.90	0.16	0.00	0.48	-0.28	-0.08	0.07	-0.10	0.22	-0.03	-1.26	-0.79	1.28	0.06	0.21	1.17	-0.05	-0.41	0.25	0.04	-0.51	0.02	0.12	-0.35	0.55	-0.15	0.39	0.44	0.16
PF3D7_0415900	-0.27	0.12	-0.90	0.15	-0.29	0.08	-0.50	0.59	-0.51	-0.01	-0.61	0.23	-0.16	-0.41	-0.46	-0.66	0.12	-0.35	-0.21	-0.09	-0.44	0.34	-0.15	-0.15	0.44	0.80	0.11	0.60	0.17	0.96	0.26	0.67	0.21	-0.22	0.28	-0.32	0.03	0.31	0.47	-0.07	2.62	0.07	0.11	0.72	-0.05	0.04	0.19	-0.34	-0.05
PF3D7_0214100	0.14	-0.08	0.58	0.21	0.14	0.35	0.32	0.27	-0.12	-0.25	0.07	0.96	0.00	0.19	-0.50	0.42	0.03	-0.33	0.17	0.17	0.30	-0.01	-0.09	0.17	0.57	0.13	-0.28	-0.02	0.17	-0.24	0.04	0.25	-0.24	-0.19	-0.27	-0.02	-0.06	0.53	0.03	-0.21	0.27	0.61	0.05	-0.34	0.36	-0.18	0.02	0.18	-0.06
PF3D7_0726100	0.67	-0.65	0.82	0.20	0.46	-0.57	0.41	-0.31	0.49	0.41	0.86	0.61	0.37	0.30	-0.51	-0.04	0.08	0.69	-0.18	0.12	-0.19	-0.53	0.32	0.62	0.13	-0.65	-0.10	0.41	0.18	-1.12	-0.61	-1.79	0.32	0.26	-0.15	-0.45	0.16	0.08	-0.18	-0.93	0.20	-0.36	-0.24	-0.62	-0.68	-0.12	-0.17	-0.81	-0.02
PF3D7_0717700	-0.86	0.09	1.04	-0.64	0.04	0.63	-1.14	1.06	-0.64	0.25	0.43	-0.96	-0.75	-0.12	0.07	0.17	-0.27	-0.12	0.54	-0.31	0.94	0.27	0.00	0.77	-0.69	0.18	0.10	0.04	0.06	0.32	0.23	0.54	0.11	-0.04	0.31	0.74	-0.18	0.47	-0.60	0.63	0.35	-0.83	0.13	0.82	-0.88	-0.20	0.07	0.15	-0.10
PF3D7_1342200	-0.15	0.25	0.45	0.14	0.80	0.55	-0.20	-0.11	-0.54	-0.04	0.07	-0.80	-1.23	0.14	0.64	0.54	-0.21	-1.16	0.26	-0.02	-0.02	-0.96	0.00	0.18	0.06	-1.26	-0.02	0.26	-0.07	-1.41	0.71	0.17	0.09	-0.01	-0.09	-0.17	-0.08	-0.28	0.03	-0.17	-1.20	-0.46	-0.41	-0.24	0.18	-0.18	-0.08	0.12	-0.13
PF3D7_1400700	0.45	0.11	0.03	-0.39	0.17	0.05	0.43	-0.04	-0.07	0.63	0.17	-0.33	0.05	-0.03	-0.32	-1.51	0.17	0.12	1.33	-0.44	-0.65	-0.18	-0.68	-0.09	-0.26	-0.02	-0.12	-0.28	1.03	1.67	-1.27	0.16	-0.24	-0.30	-0.11	0.99	0.88	0.40	0.04	0.21	-1.81	-0.03	0.47	0.34	0.31	-0.39	0.06	0.02	0.23
PF3D7_1322800	-0.34	0.23	-0.27	-0.10	-0.73	-1.00	0.12	-1.22	-0.51	-0.02	-0.39	-0.44	-0.05	-0.63	0.37	0.23	0.23	-0.29	-0.66	-0.25	-0.13	-0.03	-0.40	-0.69	0.39	-0.53	-0.12	-0.46	-0.08	0.00	-0.19	-0.46	-0.50	-0.71	0.15	-0.31	-0.36	-0.48	-0.41	0.18	-0.25	0.13	-0.25	-0.60	-0.30	-0.40	0.05	0.47	0.12
PF3D7_1477400	-0.96	0.01	-1.40	0.00	-0.38	0.92	0.33	-0.06	-1.33	0.02	0.01	-1.53	0.10	0.19	-0.03	1.86	-0.01	-0.11	0.88	-0.11	0.23	0.10	1.34	-0.23	-0.47	0.25	0.10	0.90	0.70	0.84	1.40	-0.30	0.07	0.55	0.81	0.05	0.52	-0.76	0.21	-0.14	-0.47	0.28	-1.11	-0.11	0.41	-0.27	0.49	1.64	0.18
PF3D7_1106700	0.29	0.13	-0.10	0.09	0.20	-0.07	0.34	0.12	0.37	0.53	0.34	-0.30	0.22	0.15	-0.10	-0.51	0.10	0.79	0.21	-0.08	0.12	-0.22	0.18	0.23	-0.19	-0.26	0.06	-0.08	-0.50	-0.25	0.02	-0.06	0.10	0.10	0.00	-0.32	0.22	-0.18	0.25	0.03	-0.45	-0.68	0.07	-0.19	0.03	0.32	-0.07	-0.52	0.20
PF3D7_0621100	-0.13	0.21	-0.20	-0.42	0.09	-0.07	-0.09	0.30	-0.09	-0.01	-0.15	0.16	0.08	-0.48	0.37	0.05	-0.15	0.00	0.22	-0.10	0.22	0.18	-0.44	0.07	0.12	0.60	-0.03	-0.20	-0.29	0.36	0.23	0.33	-0.29	-0.41	-0.05	0.77	-0.25	-0.07	0.01	-0.09	0.24	0.13	0.03	0.58	0.16	-0.05	0.15	0.71	-0.15
PF3D7_0909100	0.00	-0.90	0.04	0.40	0.35	0.54	0.03	0.39	-0.19	-0.06	-0.20	1.14	0.00	0.04	0.30	-0.11	-0.01	-0.07	-0.41	-0.47	-0.09	-0.10	0.17	0.55	0.27	-0.37	-0.03	-0.06	0.00	0.10	0.03	0.33	-0.38	-0.27	-0.14	0.05	0.23	0.26	-0.09	0.12	0.91	-0.51	-0.02	-0.50	0.92	-0.67	0.53	0.53	0.08
PF3D7_1040800	-0.08	-2.01	-1.55	0.11	0.02	-0.15	0.12	-0.38	-0.35	0.13	-0.33	-0.17	0.03	-0.85	0.43	-0.43	0.00	0.32	-1.72	-0.08	-0.94	0.06	-0.45	0.19	0.24	0.10	-0.60	-0.32	-0.31	-0.96	-0.85	0.11	-0.06	0.29	0.11	-0.29	-0.42	0.00	0.71	0.76	-0.86	-0.41	-0.08	-0.95	0.25	0.22	-0.40	-0.03	-0.13
PF3D7_1342400	0.06	-0.05	-0.30	0.07	-0.57	-0.48	0.28	0.13	-0.33	-0.59	-0.52	0.56	0.01	-0.11	-0.31	-0.61	-0.01	-0.30	-0.14	-0.15	-0.10	0.28	-0.66	-0.33	-0.13	-0.42	-0.07	-0.34	-0.42	-0.15	-0.33	0.03	-0.14	-0.31	-0.47	0.14	-0.37	-0.27	0.19	-0.24	-0.23	0.00	-0.09	-0.09	0.19	0.23	-0.17	-0.17	-0.15
PF3D7_1028500	0.49	-0.25	0.02	0.03	0.45	-0.60	0.26	-0.36	0.33	0.28	-0.05	0.63	0.38	0.48	-0.35	0.42	-0.34	0.06	-0.37	0.08	-0.59	-0.24	0.48	-0.07	0.08	-0.33	-0.04	-0.30	0.07	-0.60	-0.16	-0.10	-0.07	0.09	-0.32	-0.61	0.02	0.10	0.33	-0.39	0.54	0.52	-0.16	-0.93	0.44	-0.15	-0.38	-0.47	0.14
PF3D7_1419100	-0.24	-0.21	-0.58	0.08	-0.04	-0.53	0.50	-0.92	-0.11	0.14	-0.28	0.56	-0.05	0.11	-0.38	-0.44	-0.08	-0.12	-0.20	0.09	-1.09	-0.43	0.10	-0.19	0.19	0.17	0.03	-0.43	-0.15	0.07	-0.39	-0.13	-0.13	0.00	-0.17	-0.33	0.09	0.09	0.31	-0.58	0.01	0.61	-0.16	-0.46	0.38	0.11	-0.71	-0.30	0.13
PF3D7_1448500	-0.04	0.22	-0.04	-0.28	0.00	-0.16	-0.14	0.27	-0.07	-0.05	-0.01	-0.25	0.04	-0.21	0.16	0.09	-0.14	-0.14	0.16	-0.27	0.13	0.15	-0.34	-0.17	-0.26	-0.08	0.01	-0.39	-0.20	-0.26	0.20	0.22	0.01	-0.17	-0.02	0.36	-0.13	-0.12	-0.22	-0.13	-0.43	0.09	0.12	0.13	0.27	0.03	0.06	0.14	-0.06
PF3D7_1125000	-0.18	0.09	-1.11	1.16	0.17	0.45	-0.31	0.24	-0.22	-0.45	-0.32	0.39	-0.64	0.65	-0.09	-0.23	-0.55	-0.22	-0.74	-0.39	0.04	0.24	0.71	0.63	0.05	0.22	-0.39	0.61	0.52	-0.34	0.55	-0.20	-0.53	-0.36	-0.14	-0.23	-0.14	0.03	-0.42	-0.32	0.36	-0.13	-0.42	-0.76	0.19	-0.60	-0.16	0.24	0.54
PF3D7_1468000	0.00	-0.38	0.45	-0.07	0.28	0.15	-0.40	0.24	-0.21	0.14	0.24	0.16	-0.22	0.25	-0.11	0.32	-0.16	0.20	0.07	0.11	-0.13	-0.03	0.47	0.24	-0.23	0.24	-0.16	0.12	-0.13	0.18	0.22	0.14	0.07	0.11	0.03	-0.02	0.27	0.10	-0.03	-0.11	-0.30	-0.63	0.08	-0.13	-0.17	-0.10	-0.68	-0.23	0.18
PF3D7_0500900	-0.13	0.61	0.13	-0.17	-0.93	0.88	0.23	-0.56	0.03	0.31	-0.38	-0.76	-0.10	-0.05	1.07	0.92	-0.35	0.11	0.46	-0.33	0.23	0.59	-0.37	0.06	-0.05	0.84	0.18	-0.37	0.46	0.75	2.59	1.95	-0.77	0.10	0.67	1.11	-0.03	-1.13	0.40	0.09	-1.03	0.64	0.12	0.54	1.11	-0.22	-0.46	1.52	-0.27
PF3D7_1207600	0.37	0.25	-0.28	0.06	0.06	0.08	0.47	0.06	0.25	-0.22	-0.10	0.49	0.58	-0.10	-0.22	-0.60	0.04	0.20	-0.20	0.14	-0.31	-0.11	-0.13	-0.03	0.14	-0.19	-0.02	0.02	0.22	0.20	-0.10	-0.32	0.06	-0.09	-0.21	-0.34	0.03	0.24	0.02	-0.34	0.34	-0.50	0.25	0.17	-0.43	0.15	0.14	-0.25	0.14
PF3D7_0311400	0.33	-0.05	0.40	0.48	0.02	-0.09	-0.15	0.15	0.42	-0.01	0.02	0.40	0.13	0.11	-0.06	1.15	0.05	0.18	0.03	0.19	-0.16	-0.23	0.51	-0.13	0.11	-0.25	-0.52	-0.31	0.54	0.52	0.38	-0.09	-0.29	-0.33	-0.12	0.27	0.39	0.24	0.43	0.19	0.87	0.14	-0.33	-0.45	0.42	-0.12	-0.11	-0.04	0.27
PF3D7_0722200	-0.38	0.38	0.19	-0.57	0.05	0.19	-0.67	0.62	-0.34	-0.30	0.43	-0.31	-0.17	-0.53	0.29	-0.05	-0.12	0.12	0.59	-0.26	0.46	0.36	-0.27	-0.17	-0.21	0.51	0.32	-0.51	-0.10	0.46	0.49	0.50	-0.29	-0.65	-0.22	0.68	-0.15	0.19	-0.40	0.16	-0.13	0.42	0.50	0.90	0.02	0.02	0.40	0.77	-0.34
PF3D7_0319500	0.11	-0.22	-0.06	-0.08	-0.06	0.04	-0.27	0.14	-0.45	-0.10	-0.35	0.55	0.05	-0.79	-0.26	-0.34	-0.06	-0.18	-0.46	0.06	-0.15	-0.10	-0.49	-0.27	0.43	0.13	-0.24	0.18	0.11	0.40	0.26	0.36	0.16	0.08	0.21	-0.27	0.17	0.25	0.17	0.21	0.41	-0.39	-0.04	0.42	-0.05	-0.10	-0.40	-0.10	-0.07
PF3D7_1450000	-0.04	-0.98	-0.48	0.56	0.99	-0.05	0.18	0.04	-0.16	0.37	0.40	0.48	-0.24	0.73	0.09	0.39	-0.22	0.39	0.01	-0.15	0.83	0.32	0.32	0.02	0.06	-0.03	0.05	0.16	-0.15	-0.32	0.00	0.11	0.20	0.13	0.18	0.36	-0.13	-0.04	-0.07	0.48	0.72	0.35	-0.29	-0.62	0.13	-0.25	0.03	-0.14	-0.04
PF3D7_1222800	0.20	0.21	-0.11	0.15	-0.28	-1.42	0.25	-0.39	-0.10	-0.79	0.05	3.23	0.77	-0.43	-0.64	-0.02	0.02	0.17	0.56	-0.06	0.23	-0.07	-0.50	-0.73	2.45	-0.79	-0.51	-0.13	-0.48	-0.81	0.40	-1.46	0.71	-0.55	-0.47	0.20	-0.13	2.45	0.23	-0.97	2.83	-0.52	0.44	0.55	0.16	-0.06	0.45	-0.55	0.01
PF3D7_1443900	0.24	0.08	0.19	0.09	0.08	-0.18	-0.27	0.26	-0.20	-0.31	0.32	-0.52	-0.18	0.36	-0.07	0.43	0.01	0.34	0.86	-0.02	0.73	0.84	-0.09	0.16	-0.65	0.12	0.17	0.33	-0.11	0.47	-0.07	0.09	-0.55	-0.57	-0.33	0.15	-0.57	-0.67	-0.52	-0.64	-1.04	-0.32	-0.15	0.07	-0.32	-0.09	0.00	0.33	-0.26
PF3D7_0519700	-0.53	-0.79	0.61	0.11	0.75	0.39	0.37	0.87	0.34	1.02	0.81	-0.29	0.34	0.15	-0.51	0.77	0.17	-0.21	0.34	0.51	0.90	-0.24	0.29	0.43	0.10	0.16	-0.02	0.04	-0.03	-0.16	0.29	-0.10	0.45	0.16	0.05	0.07	0.32	-0.23	0.07	-0.15	0.03	0.01	-0.72	-0.81	-0.44	-0.27	-0.49	-0.61	-0.04
PF3D7_1470100	0.06	0.20	-0.09	0.34	0.26	0.09	-0.12	0.46	0.08	0.57	0.12	-0.42	-0.04	-0.02	0.45	-0.16	-0.04	0.03	-0.74	-0.40	0.07	-0.03	-0.16	0.19	-0.53	-0.45	-0.13	0.29	-0.18	0.00	-0.53	0.21	-0.07	-0.15	-0.20	0.00	-0.33	0.05	0.14	0.11	0.47	-0.09	-0.20	-0.01	0.09	0.29	0.10	0.13	-0.58
PF3D7_1469700	0.10	-0.34	-0.46	0.17	-0.41	-0.20	0.40	0.22	0.48	-0.50	-0.35	0.26	0.02	-0.07	0.01	-0.70	0.18	0.34	0.29	0.36	0.04	-0.27	-0.55	-0.11	0.12	-0.03	-0.58	-0.40	-0.24	-1.92	-0.43	0.15	-0.16	0.04	0.23	-0.15	0.02	-0.07	0.05	-0.01	0.01	0.67	-0.18	-0.02	0.40	-0.23	-0.24	-0.84	-0.11
PF3D7_1455700	-0.09	0.37	-0.11	-0.14	-0.55	-0.28	-0.03	0.24	-0.28	-0.26	-0.01	-0.83	0.14	-0.66	0.59	-0.74	-0.04	-0.05	-0.07	-0.32	0.15	0.19	-0.76	-0.38	-0.28	0.10	-0.30	-0.44	-0.26	-0.29	-0.10	-0.34	-0.18	-0.65	-0.09	0.40	-0.14	-0.33	-0.36	0.09	-0.60	-0.22	0.27	0.22	-0.05	0.24	0.16	0.24	-0.09
PF3D7_1132100	-0.39	0.29	-0.08	-0.40	-0.05	0.33	-0.53	-0.56	-0.73	-0.11	-0.10	-0.04	-0.50	0.20	-0.43	-0.90	-0.27	-1.00	-0.74	-0.33	-0.44	0.36	0.82	0.11	0.04	1.01	-0.05	0.62	0.06	0.97	0.33	-0.73	0.08	0.27	0.10	0.13	0.44	0.10	-0.22	-0.09	-0.08	0.19	0.35	0.05	0.09	-0.16	0.66	0.43	0.20
PF3D7_0532200	-1.33	-0.22	0.52	-0.12	1.79	1.69	-0.39	1.11	0.30	1.22	1.18	-0.75	0.03	0.67	-0.68	1.37	-0.12	0.76	1.20	0.47	1.52	0.64	1.41	0.48	0.43	1.50	0.67	1.05	0.53	0.39	1.94	-0.28	0.69	0.83	0.69	0.78	-0.46	0.12	0.08	0.05	0.60	0.87	0.98	1.05	-0.30	0.24	1.20	0.75	0.40
PF3D7_0508700	0.09	-0.30	-0.18	0.15	-0.39	-0.75	0.13	-0.44	-0.04	-0.33	-0.56	0.43	0.15	-0.15	-0.51	-0.55	0.19	-0.21	-0.58	0.06	-0.82	-0.25	-0.46	-0.39	0.00	-0.30	-0.38	-0.05	-0.06	-0.10	-0.27	-0.22	-0.21	-0.16	-0.36	-0.25	-0.33	0.08	0.18	-0.25	-0.02	0.15	-0.09	-0.01	0.00	-0.09	0.25	-0.13	-0.01
PF3D7_1227400	0.21	0.22	0.21	0.05	0.01	-0.38	0.52	-0.08	-0.05	-0.35	0.03	0.60	0.30	0.16	0.10	0.12	-0.13	-0.11	0.33	0.07	-0.30	-0.01	0.12	0.04	0.23	0.13	0.46	-0.16	-0.34	-0.25	-0.60	0.28	0.18	0.08	-0.21	-0.04	-0.09	0.08	-0.03	-0.36	0.16	0.20	-0.01	0.16	0.28	0.03	0.09	-0.47	-0.13
PF3D7_1126200	0.09	-0.11	-0.49	0.26	-0.43	0.31	-0.03	-0.01	0.12	0.30	-0.58	1.66	0.14	-0.55	-0.03	-0.11	0.47	-0.42	-0.48	0.25	-0.60	0.15	0.02	0.23	1.11	0.21	0.31	0.12	0.44	0.79	-0.04	0.72	0.02	-0.06	0.82	-0.26	-0.02	1.02	0.60	0.82	1.03	-0.15	0.15	0.72	0.43	0.43	0.17	0.41	0.05
PF3D7_1242500	-0.07	-0.22	-0.87	-0.25	0.16	-0.38	-0.20	-0.05	0.11	0.21	-0.10	-0.34	0.18	-0.28	0.88	-0.07	-0.16	-0.50	0.53	-0.44	-0.23	0.04	0.01	-0.47	-0.49	-0.51	-0.56	-0.40	-0.04	-0.09	0.22	-1.04	0.53	0.60	0.45	-0.10	-0.02	-0.32	-0.27	0.26	-0.54	-0.28	0.03	0.47	0.10	-0.04	0.24	0.33	0.02
PF3D7_0806700	0.35	0.08	0.08	0.39	-0.08	-0.16	0.45	-0.44	0.39	-0.05	-0.04	0.61	0.34	0.28	-0.10	-0.79	0.23	-0.05	-0.33	0.38	-0.75	-0.43	-0.06	-0.19	0.34	-0.25	0.22	0.03	-0.10	-0.06	-0.30	-0.49	0.05	-0.06	-0.41	-0.27	0.13	0.37	0.12	-0.13	0.39	-0.27	0.23	-0.10	-0.17	0.32	0.08	-0.03	-0.07
PF3D7_0911100	-0.63	0.50	0.17	-0.23	0.09	0.82	-0.28	0.60	-0.59	0.18	0.34	-0.33	-0.76	-0.37	0.94	0.16	-0.43	-0.22	0.24	-0.50	0.51	0.33	-0.40	0.49	-0.34	0.46	0.04	-0.19	-0.24	0.34	0.60	0.02	-0.23	0.80	0.03	0.28	0.12	0.33	-0.29	0.81	-0.02	0.29	0.17	0.32	-0.10	-0.05	0.48	0.56	0.09
PF3D7_0303500	0.12	0.00	-0.07	0.13	-0.01	0.45	0.18	0.21	-0.07	0.25	-0.06	0.46	0.08	-0.29	0.17	-0.22	0.05	-0.12	0.01	-0.19	-0.11	0.03	-0.24	0.36	-0.18	-0.04	-0.06	-0.04	-0.24	-0.25	-0.03	0.04	-0.02	0.23	0.03	-0.08	-0.12	-0.17	0.07	0.03	0.02	0.01	-0.23	-0.06	0.21	-0.14	0.13	-0.16	-0.10
PF3D7_0422800	-0.43	-0.47	-0.49	0.07	0.08	-0.27	0.07	0.16	-0.68	0.21	-0.26	-0.12	0.13	0.30	-0.12	0.49	-0.14	-0.01	-0.53	-0.23	-0.11	0.01	-0.08	0.44	0.05	0.16	0.00	0.07	-0.45	0.02	-0.17	-0.23	-0.04	-0.03	-0.18	-0.29	-0.42	-0.38	-0.15	-0.18	-0.43	-0.12	-0.30	0.06	-0.28	-0.57	0.42	-0.12	0.12
PF3D7_0926300	-0.31	0.02	0.30	0.43	0.46	0.00	0.29	0.22	0.01	-0.47	0.28	0.34	0.05	0.20	-0.23	-0.29	0.23	-0.03	-0.27	0.35	-0.80	-0.37	0.47	0.58	0.54	0.28	-0.39	0.79	0.39	0.44	0.35	-0.17	-0.65	0.20	0.05	-0.01	-0.07	0.15	0.23	-0.03	0.41	0.56	0.49	-0.13	-0.21	0.00	0.15	0.33	-0.22
PF3D7_1215600	-0.24	0.62	-0.46	0.20	0.39	-0.82	0.27	-1.34	-0.62	1.60	-0.14	0.58	0.04	-0.19	0.15	-0.86	-0.24	-0.14	-0.21	-0.41	-0.12	-0.11	-0.51	0.46	0.27	-0.05	-0.06	-0.18	-0.34	-0.86	-0.67	-0.08	-0.26	-0.33	-0.11	-0.17	-0.14	0.10	0.45	0.20	0.94	-0.47	-0.25	0.06	-0.18	0.04	-0.06	0.49	0.43
PF3D7_1436400	0.05	-0.43	0.12	0.25	0.07	0.36	1.11	0.02	0.06	0.11	-0.18	-0.29	-0.05	-0.14	-0.14	0.40	-0.35	0.11	-1.52	-0.22	-0.35	-0.28	-0.29	0.58	-0.35	-0.17	0.12	0.01	-0.32	-0.55	-0.42	-0.43	0.11	-0.10	-0.27	-0.07	-0.11	-0.46	0.04	-0.22	-0.34	-0.15	-0.77	-0.05	-0.34	-0.07	0.59	0.24	-0.14
PF3D7_0808700	0.44	0.60	0.04	-0.15	-0.32	-0.06	0.01	0.19	0.04	0.02	0.62	0.51	-0.03	-0.14	-0.33	-0.87	-0.05	-0.35	-1.56	0.01	-0.07	0.12	-0.91	-0.09	0.24	-0.39	0.39	0.27	-0.68	-0.03	0.58	0.90	-0.17	0.19	0.12	0.52	-0.28	-0.06	-0.02	-0.48	-1.31	-0.74	-0.02	0.27	0.17	-0.23	0.19	0.24	-0.06
PF3D7_1444700	-0.01	0.14	0.19	0.14	0.82	0.66	0.81	0.14	-0.06	0.13	-0.07	-0.31	0.40	0.25	-0.32	-0.15	0.55	-0.03	-0.10	-0.42	-0.23	0.23	0.01	0.82	0.18	-0.21	-0.12	0.84	-0.13	-0.01	0.06	-0.24	1.10	0.93	0.15	-0.22	-0.33	-0.90	0.43	-0.59	0.99	0.01	0.01	0.16	0.50	-0.28	0.54	0.68	-0.29
PF3D7_1209600	0.09	0.45	0.70	0.41	0.18	0.52	0.09	0.33	0.35	-0.16	-0.26	0.04	0.25	0.11	0.15	-0.90	-0.03	0.76	0.46	-0.02	-1.13	0.24	-0.02	0.30	-0.11	0.17	-0.04	0.25	0.13	0.28	-1.60	-0.18	-0.41	-0.31	-0.36	-0.44	-0.10	0.20	0.28	-0.08	-0.45	-0.01	-0.02	-0.55	-0.28	0.33	-0.26	-0.05	0.08
PF3D7_0523800	0.54	0.06	0.28	-0.41	-0.36	-0.47	0.92	-0.23	0.40	0.23	0.52	0.04	0.45	-0.10	0.01	0.68	0.47	-0.43	-0.07	0.13	0.98	-0.38	0.05	-0.11	0.51	-0.61	0.08	-0.49	-0.26	-0.53	-0.24	-0.78	0.65	0.54	0.05	-1.07	0.40	0.30	0.59	0.17	0.99	0.33	0.07	-0.89	0.19	0.12	-0.33	-0.14	0.55
PF3D7_1459700	0.51	0.28	-0.67	0.09	0.40	0.48	0.02	1.01	-0.31	-0.50	-0.11	-0.03	-0.42	-0.17	0.17	0.24	-0.14	-0.18	0.07	-0.42	0.31	0.14	0.03	0.65	0.27	0.35	-0.12	0.16	-0.14	0.64	0.32	-0.41	-0.50	-0.19	-0.03	-0.05	-0.08	0.02	0.05	-0.12	0.14	0.22	0.06	0.16	-0.13	-0.44	0.23	0.57	0.00
PF3D7_1409000	0.41	0.10	-0.04	-0.09	-0.17	-0.34	0.46	-0.01	0.33	0.00	0.39	-0.17	0.39	0.14	-0.15	-0.09	0.08	-0.02	0.12	-0.29	0.78	-0.07	-0.20	0.52	0.05	-0.20	-0.25	0.06	0.08	0.21	-0.06	0.07	0.06	0.19	0.10	0.12	-0.06	-0.22	-0.14	-0.23	0.36	-0.29	0.32	-0.16	-0.43	-0.12	0.15	-0.18	0.05
PF3D7_1028900	-0.73	0.28	0.02	0.61	1.30	1.08	-0.42	0.08	-0.59	0.55	-0.24	-0.22	-0.86	0.92	0.32	-0.46	-0.77	-0.66	-0.43	-0.74	0.32	0.29	1.02	0.98	-0.17	0.12	0.73	1.04	1.00	0.78	0.19	-0.22	0.89	0.86	0.38	-0.26	-0.53	-0.32	-0.67	0.14	-0.06	-0.36	-0.24	0.20	-0.20	-0.43	-0.31	-0.13	-0.53
PF3D7_1447100	0.21	0.35	-0.60	0.89	-0.29	0.01	0.93	0.42	0.46	-0.87	-0.53	2.06	0.98	0.16	-0.29	-0.11	0.08	-0.34	-0.02	0.39	0.14	0.27	-0.43	-0.66	1.01	0.57	-0.06	0.06	0.31	0.11	0.10	0.56	-0.10	0.27	-0.15	0.21	0.17	-0.31	0.52	-0.20	-0.19	0.05	-0.16	-0.70	0.37	-0.11	0.36	0.09	0.00
PF3D7_1366000	-0.06	0.38	-0.34	0.40	-0.21	-0.61	0.45	-0.63	0.74	0.26	-0.22	0.06	0.30	0.49	0.26	-0.17	0.76	1.46	-0.94	0.80	0.49	0.52	0.60	-0.43	0.90	0.83	0.52	0.50	0.64	-0.33	-0.05	-0.49	0.20	0.42	0.41	0.33	0.28	0.84	0.41	-0.12	0.56	1.13	0.67	0.06	-0.03	0.27	0.61	0.02	0.27
PF3D7_0919800	0.48	-0.53	-0.26	-0.26	-0.03	-1.05	0.42	-0.56	0.61	0.15	-0.09	-0.02	0.66	0.63	-0.22	-0.80	-0.16	0.37	-0.84	0.19	-0.97	-0.29	-0.16	-0.66	0.01	-0.79	-0.23	0.04	-0.10	-1.66	-0.80	0.16	0.51	0.48	-0.22	-0.35	0.17	-0.32	0.00	-0.38	0.15	0.04	-0.01	-0.90	-0.66	0.26	-0.06	-0.59	0.13
PF3D7_0205000	-0.20	0.05	-0.71	0.05	-0.41	-0.77	-0.04	-0.40	-0.28	-0.50	-0.19	2.01	0.22	0.04	-0.52	0.35	-0.13	-0.06	0.49	0.12	-0.01	0.52	0.27	-0.53	-0.24	0.48	-0.81	-0.09	0.17	0.10	-0.17	-0.07	-0.21	-0.18	-0.38	0.42	0.20	1.10	-0.15	-0.87	1.00	0.49	-0.02	0.04	0.60	-0.19	-0.30	-0.52	-0.35
PF3D7_1354200	0.02	0.30	0.02	0.69	0.43	0.02	-0.54	0.40	0.40	0.29	0.48	0.47	0.28	0.13	0.09	0.39	0.08	0.03	0.34	-0.09	0.31	0.25	0.00	0.13	0.07	0.07	-0.48	-0.43	0.15	0.39	-0.07	0.49	-0.10	-0.70	0.17	-0.04	-0.16	0.21	-0.30	-0.12	0.73	0.11	0.20	0.57	-0.08	-0.12	-0.45	0.13	-0.48
PF3D7_0610800	-0.87	-0.13	-0.06	-0.57	-0.13	0.06	-0.33	-0.11	-1.05	-0.08	-0.15	-0.09	-0.77	0.09	-0.28	0.94	-0.70	-0.83	0.14	-0.64	0.42	0.08	0.20	0.27	-0.19	-0.21	0.25	0.10	0.27	-0.23	0.11	-0.05	-0.21	0.06	0.07	-0.13	-0.04	0.09	0.01	-0.02	0.28	0.33	0.25	-0.12	0.11	-0.12	0.35	0.35	-0.20
PF3D7_1353200	0.12	0.27	-0.28	0.08	-0.26	0.01	-0.09	-0.02	0.44	0.09	-0.10	-0.80	0.39	-0.27	-0.32	-0.10	0.99	0.25	-0.19	0.21	-0.56	-0.18	-0.28	0.28	0.80	-0.16	-0.05	-0.27	-0.31	-1.57	0.21	-0.46	0.16	-0.03	-0.01	-0.16	-0.05	0.25	0.15	-0.29	-0.03	-0.66	0.22	0.32	0.38	0.26	0.01	-0.11	-0.09
PF3D7_0914300	0.56	0.09	0.61	0.06	0.31	-0.59	0.44	-0.27	0.63	0.31	-0.02	0.61	0.85	0.04	-0.57	-0.33	0.50	0.28	-0.36	0.48	0.08	-0.53	0.13	0.20	0.74	-0.22	-0.24	-0.05	-0.02	-0.88	-0.19	-0.17	0.38	0.34	0.15	-0.40	0.33	0.66	0.31	-0.01	0.66	-0.38	0.00	-0.22	-0.48	0.10	-0.25	-0.16	0.21
PF3D7_0605000	-0.43	-0.27	-0.45	-0.26	0.43	-0.44	0.46	0.15	-0.10	0.10	-0.16	-0.63	0.46	-0.43	0.28	0.49	0.53	0.31	0.38	0.00	-0.04	0.04	0.17	-0.09	0.41	0.34	-0.22	-0.66	0.40	-0.17	-0.55	0.72	0.13	0.04	-0.10	-0.50	-0.06	-0.21	0.51	0.05	0.15	0.38	-0.22	-0.14	0.62	0.06	-0.26	0.05	-0.19
PF3D7_0410900	0.26	0.22	0.53	0.19	-0.33	1.02	0.49	-0.88	-0.05	-0.53	-0.06	0.18	0.04	0.04	-0.88	1.13	0.03	0.13	0.71	0.22	0.10	0.25	-0.07	-0.26	0.06	1.16	-0.27	-0.19	0.56	0.26	1.90	0.13	0.13	0.27	0.28	0.42	-0.20	0.01	0.03	0.32	-0.52	0.41	0.02	0.22	0.27	0.18	-0.18	1.91	-0.28
PF3D7_1113700	0.46	0.16	0.58	0.63	0.91	0.63	0.76	1.66	0.05	-0.24	0.72	0.57	0.30	0.23	0.18	0.56	0.41	0.02	-0.67	0.50	1.17	0.23	-0.02	1.22	0.67	-0.46	0.06	0.25	0.12	0.65	0.01	0.03	0.17	0.37	0.20	-0.23	0.33	0.22	0.03	0.66	0.50	-0.59	-0.22	0.05	-0.33	-0.39	0.12	-0.74	0.02
PF3D7_1108800	0.41	1.91	0.24	0.49	-0.45	-0.02	0.21	-0.51	0.24	-0.32	-0.56	0.43	1.63	0.64	-0.05	-0.30	0.99	0.59	-1.07	0.67	0.85	-0.15	0.27	-2.45	0.18	-0.01	-0.06	0.02	-0.05	-0.38	-4.25	-0.54	0.64	0.46	-0.36	0.60	-0.49	-0.02	0.92	0.29	0.15	0.98	0.48	-0.26	0.67	-0.01	-0.12	1.30	-0.19
PF3D7_1129400	0.40	0.56	0.00	-0.08	-0.28	-0.02	0.02	-0.13	0.20	0.42	0.11	-0.64	-0.11	0.09	-0.53	-0.75	0.29	-0.17	-0.03	0.47	-0.61	-0.28	0.10	-0.06	-0.02	0.11	-0.01	0.00	0.11	-0.12	0.03	-0.34	0.34	0.05	0.02	-0.29	0.05	0.23	-0.08	-0.01	-0.20	-0.41	0.29	0.24	-0.24	0.43	0.07	0.35	0.24
PF3D7_1215000	0.03	-0.12	-0.05	0.20	-0.69	-0.49	-0.33	-0.73	0.01	-0.15	-0.24	-0.76	0.28	-0.01	0.07	-0.10	-0.07	-0.63	0.09	-0.09	0.20	0.15	-0.21	-0.68	-0.08	-0.43	-0.24	-0.55	0.23	-0.05	-0.51	0.32	-0.19	-0.32	-0.09	0.42	0.02	-0.57	-0.21	0.36	-0.31	0.09	-0.28	0.20	0.12	0.23	-0.13	-0.24	-0.02
PF3D7_0607000	0.33	-0.35	-0.77	0.13	-0.42	-0.63	0.10	-0.41	0.10	-0.59	-0.70	0.79	0.07	-0.40	-0.79	-0.21	0.30	-0.50	-0.45	0.24	-1.15	-0.51	-0.58	-0.38	-0.05	0.15	-0.60	-0.57	-0.01	0.08	-0.42	0.20	-0.10	-0.23	-0.18	-0.14	-0.14	0.52	0.31	0.16	0.25	0.36	0.30	0.49	0.76	0.04	-0.24	0.43	0.27
PF3D7_0519600	-0.22	-0.19	0.12	0.29	-0.10	-0.41	0.21	0.31	-0.13	-0.09	-0.05	0.63	0.10	-0.16	-0.65	-0.88	0.11	-0.03	-0.35	0.15	-0.12	-0.37	-0.18	0.01	0.28	0.27	0.25	0.06	-0.07	0.11	0.12	0.17	-0.06	0.08	0.22	-0.15	0.00	0.69	0.00	0.27	0.66	-0.21	0.20	0.11	-0.30	0.27	0.18	0.25	0.26
PF3D7_1460600	-0.42	-0.03	-0.15	-0.71	-0.18	-0.17	-0.72	0.34	-0.30	0.11	0.26	0.15	-0.26	-0.74	-0.16	0.14	-0.09	0.25	0.31	-0.40	0.11	0.48	-0.17	-0.18	0.31	0.90	-0.10	0.13	-0.02	0.72	0.77	0.81	-0.30	-0.53	-0.06	0.59	-0.11	0.03	-0.41	-0.08	0.79	-0.13	0.27	0.58	-0.16	-0.18	0.36	0.56	-0.55
PF3D7_1321700	-0.48	0.10	-0.60	-0.50	0.11	0.12	0.08	0.30	-0.07	-0.58	-0.20	0.44	-0.12	-0.18	-0.22	0.12	-0.36	-0.42	0.26	-0.09	-0.42	-0.14	-0.28	-0.15	-0.39	0.04	-0.54	-0.19	-0.22	-0.20	-0.51	0.33	-0.25	-0.21	-0.42	-0.17	-0.12	0.43	0.06	-0.23	-0.20	-0.30	-0.08	0.42	0.29	0.03	0.36	0.34	0.22
PF3D7_0820000	0.16	0.28	0.26	0.23	-0.26	-0.40	0.29	-0.14	-0.10	-0.30	-0.09	0.48	0.15	-0.11	-0.37	0.02	-0.15	-0.40	-0.04	-0.04	-0.16	-0.04	-0.18	-0.29	0.01	-0.24	0.28	-0.06	-0.18	0.09	-0.13	-0.28	0.28	0.48	-0.22	-0.66	-0.13	-0.08	0.36	-0.27	0.08	0.05	0.16	-0.29	-0.07	0.20	-0.06	-0.07	-0.16
PF3D7_0623900	-0.79	0.75	1.98	-0.28	1.82	2.42	0.01	-0.25	0.83	1.00	1.14	0.54	0.66	-0.12	-0.40	2.19	0.46	0.60	1.79	0.13	2.63	0.29	1.76	0.70	0.77	0.52	0.76	0.87	1.37	-0.58	2.74	-0.53	1.97	1.46	1.46	0.98	0.81	-0.44	0.06	-0.02	0.11	0.41	0.10	-0.84	0.66	-0.13	0.47	2.68	0.32
PF3D7_0311900	0.00	0.40	1.10	0.86	0.00	-0.53	0.54	-0.54	0.31	-0.47	-0.12	-0.16	0.42	-0.13	-0.31	-0.70	0.10	-0.66	-0.07	0.03	-0.69	-0.81	-0.19	-0.94	-0.21	0.06	0.11	-0.15	0.02	-0.09	-0.22	-0.50	0.27	-0.55	-0.01	-0.59	-0.06	-0.38	0.44	0.21	-0.91	0.38	-0.09	-1.09	0.22	0.06	0.00	0.22	0.25
PF3D7_0905600	0.14	-1.08	-2.08	0.84	2.03	-0.50	0.14	-0.95	0.10	-0.40	-0.57	0.00	-0.12	0.14	0.18	-0.84	0.13	-0.63	-2.60	0.18	-1.28	-0.04	0.12	0.03	-0.41	-0.47	-0.73	-0.29	-0.04	0.16	-1.34	-0.10	-0.09	-0.06	0.16	-1.57	0.17	0.07	0.80	0.55	0.25	0.62	0.13	-1.17	0.32	0.32	-0.51	-0.38	0.05
PF3D7_1437700	-0.50	-0.35	-0.23	-0.14	0.09	-0.01	-0.39	0.35	-0.13	-0.10	-0.19	0.04	-0.40	-0.07	0.49	0.25	-0.32	-0.15	0.24	-0.26	0.49	-0.20	-0.08	-0.16	-0.42	0.00	-0.17	-0.64	0.24	0.57	-0.07	0.69	-0.02	-0.43	0.00	0.25	0.04	0.34	-0.15	0.22	-0.31	-0.12	-0.18	0.20	-0.20	0.14	-0.13	0.61	-0.06
PF3D7_1307100	0.50	0.43	0.42	0.22	0.46	0.14	0.43	-0.25	0.38	-0.49	-0.19	0.65	0.51	0.18	-0.70	-0.34	0.18	0.46	-0.29	0.33	0.15	0.20	-0.03	-0.01	0.55	0.01	-0.33	0.10	0.15	-0.30	0.30	-0.33	0.07	0.25	-0.69	0.08	-0.20	0.01	0.33	-0.80	0.04	0.66	0.23	-0.53	0.65	-0.10	0.26	-0.43	-0.14
PF3D7_0532400	-1.23	-0.49	-0.15	0.03	0.13	0.67	-0.70	1.25	-1.95	-0.61	-0.52	-0.96	-1.12	-1.27	-0.06	1.02	-0.93	-0.91	0.68	-1.05	-0.45	0.34	-1.15	-0.32	-0.95	0.94	-1.00	-1.22	0.29	0.71	0.67	0.98	-1.52	0.26	-0.17	1.64	-0.64	-0.30	-0.46	0.90	-1.10	1.09	-0.31	1.14	0.94	-1.28	-0.41	1.27	-1.17
PF3D7_0527500	0.29	-0.06	-0.68	-0.04	-0.70	-0.50	0.16	-0.20	-0.07	-0.93	-0.72	0.45	0.11	-0.46	0.13	-0.71	0.16	-0.07	-0.60	-0.07	-0.61	-0.09	-0.66	-0.74	0.08	0.04	-0.41	-0.42	0.06	-0.25	-0.19	0.10	-0.15	0.30	0.14	-0.31	-0.06	0.25	0.11	0.14	0.12	0.05	0.20	0.26	-0.06	0.04	0.37	0.08	-0.03
PF3D7_1110300	0.13	0.46	0.64	0.04	0.65	0.16	0.12	0.06	0.45	0.21	0.56	-0.39	0.54	0.47	-0.17	0.47	0.18	0.40	0.46	0.08	0.53	0.01	0.60	0.61	-0.10	0.15	0.11	0.29	-0.31	-0.60	0.00	-0.41	0.39	0.26	-0.07	0.41	0.08	-0.24	-0.02	-0.65	-0.18	0.25	-0.12	-0.66	-0.14	0.06	0.05	-0.65	0.18
PF3D7_0620600	0.22	-0.46	0.24	0.01	0.07	0.06	0.17	-0.90	0.09	-0.69	0.10	1.25	0.38	0.74	-0.45	-0.75	0.48	0.75	0.01	0.58	0.84	-0.03	0.10	0.00	1.04	-0.15	-0.28	0.22	0.12	-0.92	1.20	-0.25	0.14	0.14	-0.51	-0.55	0.57	0.36	0.20	-0.87	0.37	-0.61	0.26	-0.26	-1.10	0.10	0.53	0.94	0.21
PF3D7_1214700	-0.03	0.00	0.03	0.13	0.05	-0.96	0.21	-0.78	0.55	-0.20	-0.05	-0.78	-0.01	-0.16	0.31	-0.01	-0.21	-0.08	-0.46	-0.27	-0.09	-0.26	0.24	0.04	0.12	-0.50	0.51	0.13	-0.23	0.07	-0.33	-0.18	-0.35	-0.16	0.17	-0.21	-0.13	-0.32	0.09	0.11	-0.33	-0.12	0.12	-0.09	0.03	-0.01	-0.42	-0.30	-0.03
PF3D7_1413400	-0.43	0.11	-0.12	-0.25	-0.33	0.12	-0.26	0.23	-0.56	0.04	0.16	0.06	-0.48	-0.35	0.57	-0.04	-0.24	0.10	0.08	-0.33	0.04	0.32	-0.78	-0.48	-0.37	0.25	-0.02	-0.50	-0.20	0.77	0.42	0.51	-0.74	-0.87	0.25	0.41	-0.17	0.29	0.14	0.64	-0.21	-0.14	0.09	0.44	-0.05	0.10	0.16	0.69	-0.14
PF3D7_0716300	-0.26	0.20	-0.42	-0.02	0.05	0.00	-0.33	0.39	-0.82	-0.56	-0.21	0.43	-0.40	-0.67	-0.14	0.01	-0.07	-0.39	0.31	-0.50	0.00	0.30	-0.39	-0.29	0.03	0.52	-0.18	-0.07	-0.20	0.50	0.37	0.79	-0.55	-0.31	0.08	0.35	-0.24	-0.11	0.17	-0.12	0.06	0.10	0.08	0.55	0.27	-0.19	0.17	0.40	-0.40
PF3D7_1327000	-0.08	0.37	0.31	-0.02	0.14	-0.07	0.13	0.40	0.24	0.47	0.48	-0.37	0.23	-0.08	-0.76	-0.27	0.15	-0.02	0.10	0.33	0.68	-0.58	0.80	-0.15	0.36	0.09	0.61	0.32	-0.37	-0.28	0.12	-0.56	0.32	0.22	0.04	-0.29	0.54	-0.13	-0.02	-0.35	0.60	-0.24	0.26	-0.13	-0.51	-0.25	-0.47	-0.42	0.32
PF3D7_1426600	0.06	0.19	0.08	0.49	-0.07	0.07	0.15	-0.06	0.28	0.00	0.01	-0.07	0.34	0.12	-0.01	0.32	-0.12	-0.05	-0.22	0.09	-0.12	-0.09	-0.31	0.11	0.01	-0.60	-0.29	-0.18	-0.10	-0.28	-0.09	0.72	-0.11	-0.04	-0.41	0.35	-0.10	-0.03	-0.11	-0.32	0.05	0.02	-0.29	0.25	-0.06	-0.15	-0.02	-0.27	-0.08
PF3D7_0920800	0.53	-0.57	-0.16	0.35	0.07	0.23	0.58	0.10	0.15	-0.18	0.09	0.58	0.30	0.11	0.05	-0.48	0.12	0.56	-0.11	-0.23	0.33	-0.29	0.12	0.32	0.42	-0.34	0.00	-0.08	-0.05	0.27	-0.13	0.29	0.06	-0.01	0.07	-0.57	0.13	0.44	0.37	0.17	0.47	-0.25	0.05	-0.01	-0.35	-0.09	-0.46	-0.19	0.02
PF3D7_1250000	0.12	0.39	-0.63	0.07	-0.25	-0.10	0.08	-0.12	-0.36	-0.25	-0.36	0.47	0.08	0.05	-0.59	-0.17	-0.03	0.09	-0.27	-0.18	-0.43	0.52	-0.01	-0.26	0.27	0.25	-0.66	-0.56	0.34	0.22	-0.12	-0.17	-0.60	-0.41	-0.36	-0.28	0.00	0.63	0.16	-0.60	0.45	0.19	0.62	0.41	0.09	0.26	0.69	0.23	0.14
PF3D7_1009200	0.33	0.02	0.04	0.55	0.30	0.13	0.19	0.02	0.09	-0.13	0.25	0.25	-0.11	-0.04	-0.40	-0.19	0.04	-0.53	0.49	0.09	0.01	-0.56	-0.34	-0.33	0.11	-0.72	0.12	-0.02	-0.70	0.28	-0.13	0.17	0.12	0.10	-0.37	-0.13	-0.11	-0.11	-0.02	-0.12	0.39	0.32	0.02	-0.27	-0.04	-0.31	-0.18	-0.60	0.06
PF3D7_0921900	0.01	-0.55	-0.68	0.19	-0.74	-0.85	0.33	-0.43	0.20	-0.29	-0.59	0.01	0.36	-0.53	-0.47	-0.81	0.46	0.13	-0.76	0.28	-0.96	-0.27	-0.55	-0.75	0.02	0.11	-0.57	-0.42	0.27	0.24	-0.26	0.24	-0.63	-0.48	-0.24	-0.01	-0.05	0.37	0.29	-0.17	-0.05	0.17	-0.10	0.30	0.04	0.08	0.00	-0.45	0.21
PF3D7_0318400	0.01	0.32	0.18	0.30	-0.46	0.33	0.10	0.13	0.03	0.54	0.03	1.23	0.44	0.20	-0.18	0.02	0.06	0.17	0.21	0.00	-0.03	0.13	-0.08	0.04	0.07	-0.18	0.08	-0.05	-0.16	-0.42	-0.20	0.13	-0.07	-0.02	-0.23	-0.16	-0.24	0.20	-0.11	0.08	0.34	0.04	0.24	-0.46	-0.09	0.25	0.04	0.28	-0.11
PF3D7_1463300	0.17	-0.03	0.43	0.10	0.15	-0.16	0.00	0.26	-0.05	0.23	0.25	-0.38	0.00	0.64	0.05	0.38	-0.04	0.18	0.78	0.09	0.03	0.54	0.39	-0.83	0.00	-0.12	0.31	0.09	0.06	-0.02	0.20	0.20	0.02	0.25	0.31	-0.07	0.01	-0.17	-0.04	0.54	-0.39	0.13	0.07	0.10	-0.16	0.16	-0.04	-0.23	0.21
PF3D7_1321100	0.14	-0.01	-0.09	0.08	0.15	0.14	-0.03	0.22	0.04	0.15	-0.02	-0.51	0.24	0.05	0.19	0.05	-0.11	-0.05	-0.07	-0.20	0.20	0.11	-0.07	0.23	-0.18	-0.10	0.34	0.15	-0.12	-0.22	0.11	-0.10	0.31	-0.01	0.09	0.10	0.06	-0.35	-0.08	-0.07	-0.48	0.06	0.28	0.26	0.06	-0.07	0.08	0.04	-0.14
PF3D7_1252900	0.04	0.20	-1.28	-1.16	0.38	-1.67	0.73	-1.14	0.89	0.98	-0.20	0.74	0.29	0.61	-0.34	0.03	-0.93	-0.05	-0.27	0.42	-0.92	0.33	1.56	-0.82	1.02	-1.29	1.52	0.81	0.46	-2.44	-0.70	-0.25	0.24	1.00	0.15	1.60	0.68	-0.83	0.33	0.23	0.45	0.53	0.66	-1.88	0.31	0.81	0.89	-1.15	0.00
PF3D7_1244800	-0.16	-0.88	-0.94	0.53	0.14	-1.00	0.17	-0.12	0.06	-0.21	-0.36	0.53	0.13	0.21	-0.25	-0.95	-0.02	0.07	-0.38	-0.04	0.43	0.11	-0.09	0.38	0.05	-0.28	-0.07	0.00	0.06	-0.22	0.07	0.59	-0.11	-0.28	0.07	-0.27	-0.19	0.96	0.45	-0.05	0.56	-0.09	0.26	0.58	-0.59	-0.02	-0.87	-0.32	0.39
PF3D7_0525000	-0.90	0.25	-0.27	-0.61	0.12	0.40	-0.21	0.05	-0.62	-0.50	-0.07	-0.21	-0.07	-1.12	0.56	1.74	-0.95	-1.72	1.29	-1.44	-0.49	-0.96	-0.12	0.58	-0.79	-1.00	-0.28	-1.03	-0.89	-0.06	-0.51	0.97	-0.49	0.58	-0.01	0.68	-0.33	-2.70	-0.44	-0.38	-0.65	0.22	-0.70	0.02	0.95	0.09	-0.60	-1.05	-0.18
PF3D7_0732500	0.27	1.29	0.05	-0.40	-0.30	0.37	-0.17	0.40	-0.51	0.27	-0.39	0.48	-0.09	0.06	0.23	-1.92	0.23	-0.10	1.95	-0.52	0.58	0.32	-0.42	0.51	-0.13	-0.02	0.15	-0.63	0.75	0.92	1.47	-0.10	-0.37	-0.38	-0.03	-0.01	1.78	0.04	-0.33	0.50	-1.58	1.42	0.23	-0.14	0.54	0.15	0.02	0.02	0.14
PF3D7_0207000	-0.13	-0.10	-0.03	-0.25	-0.17	0.73	-0.46	0.91	-0.36	-0.31	-0.26	0.04	-0.74	-0.41	0.66	0.03	-0.23	-0.32	0.46	-0.52	0.06	-0.09	-0.29	-0.10	-0.32	0.25	-0.14	-0.28	-0.01	1.11	0.14	1.06	0.00	-0.32	0.00	0.77	-0.34	0.33	-0.10	0.49	-0.26	-0.14	-0.05	0.58	0.14	0.42	0.02	0.75	-0.59
PF3D7_1335300	1.72	-1.03	-1.21	-1.03	-0.14	0.22	-0.96	0.29	1.03	-0.12	-0.40	-0.26	1.71	-1.12	1.23	-0.45	1.55	0.49	-0.21	1.54	-0.73	-0.46	-1.05	0.37	0.09	-0.30	-1.21	-0.48	-0.26	-0.85	-1.44	0.33	-0.58	-0.21	0.14	-0.25	-1.07	-1.14	-0.91	-0.01	-1.48	-0.59	-0.67	-0.01	0.92	-0.92	-0.92	-0.82	-1.17
PF3D7_0412300	0.65	0.63	-0.01	0.64	-0.98	-0.52	0.05	-0.16	0.20	-0.11	0.25	0.21	0.65	-0.02	0.45	-1.19	0.28	0.27	-1.91	0.54	-0.17	-0.08	-0.04	0.05	0.39	-0.12	-0.23	0.09	0.10	0.52	1.62	-0.05	0.01	-0.04	-0.10	0.34	-0.60	-0.23	0.01	-0.07	-0.42	-0.35	0.35	1.02	0.38	-0.68	0.18	0.13	-0.27
PF3D7_1433400	-0.38	-0.11	-0.17	0.17	0.22	0.29	-0.34	0.10	-0.36	-0.29	-0.15	-0.08	-0.27	-0.21	-0.04	0.27	-0.10	-0.40	0.29	-0.31	-0.05	0.15	-0.03	0.12	-0.19	0.18	0.09	0.10	-0.14	0.27	0.18	0.19	-0.35	-0.24	-0.06	0.36	-0.16	-0.15	-0.23	-0.06	-0.15	-0.06	-0.09	0.36	0.13	-0.11	-0.12	0.17	-0.25
PF3D7_1473600	-0.12	0.40	0.07	-0.04	-0.33	0.04	0.01	0.00	-0.17	-0.37	-0.20	-0.27	-0.03	-0.41	0.18	0.15	-0.14	-0.02	0.18	-0.10	0.26	0.67	-0.17	-0.30	0.02	0.31	0.19	-0.21	0.26	0.65	0.57	0.46	-0.50	-0.65	0.06	0.63	-0.03	-0.28	-0.16	-0.31	0.21	-0.20	0.18	0.59	0.17	-0.33	-0.06	0.19	-0.17
PF3D7_1006900	-0.41	1.10	0.84	-0.69	1.10	-0.96	-0.06	0.20	0.16	0.36	0.97	0.05	-0.15	0.34	0.14	0.07	-0.36	0.32	0.97	0.22	1.25	0.69	-0.25	1.15	0.11	-0.24	-0.53	0.03	-0.04	0.12	-0.25	-0.41	0.38	0.34	0.20	0.10	0.36	-0.01	-0.46	-0.39	0.86	-0.67	0.63	0.15	-0.67	-0.25	0.75	-0.25	-0.37
PF3D7_1014800	-0.04	-0.28	-0.18	0.20	-0.07	0.22	-0.03	0.37	0.22	0.21	-0.04	0.14	0.02	0.83	-0.15	0.28	-0.16	-0.36	-0.56	-0.08	0.28	0.12	0.03	-0.08	-0.14	-0.40	0.09	-0.14	0.00	-0.68	0.37	0.28	0.10	0.12	-0.14	-0.22	0.07	0.01	0.04	-0.04	0.12	0.56	-0.23	-0.20	0.02	-0.05	-0.37	-0.05	0.38
PF3D7_1471900	0.81	0.46	-0.50	0.01	-0.13	-0.39	0.60	-0.43	0.97	-0.14	-0.30	0.21	0.14	0.34	0.10	-1.78	-0.13	-0.11	-0.53	0.27	-0.90	-0.82	0.04	-0.07	-0.53	-0.77	-0.16	0.10	0.05	-0.78	-0.25	-0.62	0.02	0.14	-0.44	-0.66	0.08	-0.18	-0.41	-0.24	-0.03	-0.71	-0.11	-1.04	-0.30	0.11	-0.23	-0.60	0.41
PF3D7_0107600	-0.14	-0.54	0.32	0.10	0.69	0.32	0.45	-0.01	-0.03	0.17	0.24	-0.88	0.07	0.36	-0.32	-1.80	0.13	-0.55	-0.47	0.10	-0.44	0.69	0.19	0.40	0.07	-0.58	0.77	0.48	-0.31	0.02	-0.89	-1.53	0.43	0.35	-0.15	-1.54	0.10	-0.17	0.65	0.13	-0.07	0.11	0.02	-1.31	0.30	0.08	0.18	-0.19	0.22
PF3D7_1026600	-0.44	0.35	0.12	-0.54	-0.18	0.29	-0.52	0.53	-0.47	-0.08	-0.07	-0.17	-0.49	-0.51	0.05	-0.03	-0.15	-0.30	0.34	-0.39	0.02	0.43	-0.27	-0.19	-0.17	0.84	-0.10	0.15	-0.13	0.72	0.61	0.80	-0.18	-0.22	-0.05	0.67	-0.30	-0.10	-0.13	-0.02	-0.12	-0.23	0.21	0.69	0.32	-0.19	0.15	0.63	-0.51
PF3D7_0922100	0.43	0.30	0.23	0.30	-0.16	-0.66	0.30	-0.91	0.26	-0.59	-0.28	0.74	0.50	0.05	-0.90	-0.05	0.38	-0.18	-0.15	0.29	-1.23	-0.72	0.04	-0.23	0.39	0.01	-0.18	-0.09	0.07	-0.63	-0.13	-0.35	0.01	0.08	-0.40	-0.07	-0.11	0.23	0.21	-0.21	-0.13	0.09	-0.14	-0.49	0.65	-0.02	0.20	0.38	-0.09
PF3D7_1471000	0.58	0.05	0.22	1.19	0.34	0.08	0.14	-0.07	0.12	-0.26	0.47	-0.26	0.17	0.62	0.20	-1.11	0.17	0.54	0.24	0.54	0.36	0.30	0.34	0.21	0.36	-0.16	-0.17	0.30	-0.16	0.00	-0.03	-0.05	0.10	0.22	0.24	-0.19	0.08	-0.52	-0.38	-0.21	-0.18	-0.20	0.40	0.26	-0.91	-0.05	0.03	0.09	-0.03
PF3D7_1429200	-0.03	-0.86	-0.50	0.45	-0.15	-0.12	-0.71	0.66	0.30	0.15	-0.25	0.56	0.00	-0.43	-0.10	-0.59	-0.23	0.25	-0.06	-0.06	-0.11	-0.01	-0.15	-0.23	-0.53	-0.03	-0.30	-0.30	0.11	0.09	-0.18	-0.16	-0.36	-0.48	-0.13	0.23	0.19	0.02	0.29	-0.10	0.12	-0.21	-0.17	0.65	-0.05	-0.01	0.11	0.31	0.13
PF3D7_0800100	0.08	-0.36	-0.14	0.69	-0.01	-0.11	-0.07	-0.14	-0.09	-0.27	-0.05	0.31	-0.03	-0.25	-0.31	-0.48	-0.20	-0.03	-0.37	0.13	-0.04	-0.07	-0.06	-0.30	0.02	-0.43	-0.37	-0.10	-0.04	0.16	0.45	-0.24	-0.11	-0.16	-0.22	0.00	-0.17	0.41	-0.10	-0.21	-0.06	-0.13	0.03	-0.24	-0.06	-0.23	0.02	0.23	-0.18
PF3D7_0516200	0.59	0.42	0.40	0.30	-0.10	-0.31	0.77	0.85	0.33	0.03	-0.34	-0.15	0.50	0.61	0.14	-0.63	0.52	0.63	-0.38	0.18	0.51	0.85	-0.07	0.47	0.92	0.30	0.79	0.19	0.44	0.11	0.37	0.02	0.74	0.44	0.83	0.15	0.02	0.40	0.53	0.95	0.47	0.40	0.14	-0.20	-0.69	-0.22	-0.01	-0.94	-0.42
PF3D7_1416400	-0.27	0.09	-0.20	0.00	0.76	0.08	0.56	0.00	0.61	-0.12	-0.26	0.51	0.66	-0.19	-0.31	2.06	0.23	0.33	0.25	0.95	1.11	-0.60	0.81	0.33	0.74	0.86	0.21	0.82	-0.03	-1.80	-0.61	0.15	0.38	0.81	0.67	0.22	0.22	0.22	1.42	-0.47	1.43	1.73	0.71	-1.37	0.99	0.08	-0.76	-0.31	0.01
PF3D7_1029600	-0.30	-0.15	0.05	-0.58	0.03	-0.14	-0.38	0.46	-0.41	0.37	0.18	-0.32	-0.36	-0.07	0.10	-0.15	-0.42	0.06	0.01	-0.33	0.30	0.21	-0.03	0.03	-0.18	-0.03	0.07	0.12	0.33	0.15	0.45	-0.02	0.00	-0.21	0.11	0.22	-0.15	0.25	-0.18	0.04	-0.37	0.08	-0.03	0.23	-0.25	-0.09	-0.08	0.02	0.07
PF3D7_0517100	-1.04	0.11	1.02	-0.03	1.00	0.69	0.00	-0.24	-0.13	0.42	0.80	-0.71	-0.27	0.61	-0.26	0.63	0.30	0.84	0.39	0.60	1.54	0.39	1.02	0.56	0.76	1.26	0.43	0.85	0.25	-0.07	1.38	-0.78	0.56	0.72	0.46	-0.05	0.40	-0.09	0.18	-0.67	0.00	0.50	-0.36	-1.23	-0.30	-0.13	0.22	0.74	-0.22
PF3D7_1125200	0.37	-0.12	0.47	-0.18	0.31	-0.66	-0.42	0.19	0.63	0.67	0.51	-0.92	0.07	0.79	-0.12	0.00	0.08	1.61	-0.10	0.30	0.92	0.12	-0.03	0.15	-0.68	-3.04	0.14	0.06	-0.16	0.23	-0.36	-0.47	0.66	0.07	-0.38	-0.34	-0.44	-0.74	-0.77	-0.98	-0.52	-0.42	0.07	0.31	-0.42	-0.37	0.16	-0.68	0.30
PF3D7_0520800	-0.41	0.36	0.33	0.29	-0.01	-0.18	-0.14	0.03	-0.01	-0.06	-0.14	-0.55	-0.23	-0.61	-0.24	-0.06	0.56	-0.30	-0.32	-0.14	-0.06	-0.13	-0.14	-0.21	-0.37	0.07	0.14	0.38	-0.14	0.08	0.04	-0.24	0.02	-0.29	-0.19	-0.01	0.03	0.11	-0.32	0.13	-0.20	0.11	0.11	0.47	0.37	-0.09	0.31	0.23	-0.25
PF3D7_1114800	0.07	-0.13	0.33	0.11	0.13	0.25	0.14	-0.23	0.13	0.46	-0.03	-0.34	0.11	-0.12	0.64	0.07	0.07	0.04	-0.15	0.34	0.26	0.16	0.14	-0.19	-0.13	-0.26	-0.11	0.18	0.12	0.18	-0.05	0.19	0.15	-0.09	-0.06	0.73	-0.46	-0.42	0.13	-0.14	0.12	-0.31	-0.08	-0.68	0.86	-0.02	-0.18	0.14	-0.11
PF3D7_0805600	-0.18	0.05	-0.09	0.65	-0.47	-0.99	0.33	-0.30	-0.16	-0.36	-0.13	0.69	0.18	-0.10	0.08	-0.07	0.01	0.43	-0.56	-0.04	-0.19	-0.27	-0.35	-0.49	0.52	-0.46	-0.02	-0.04	0.14	0.08	0.07	0.36	-0.06	0.02	0.05	-0.07	-0.01	0.23	0.17	0.16	0.07	0.45	-0.08	0.59	0.11	-0.49	-0.03	-0.22	-0.21
PF3D7_1242600	-0.32	0.30	0.26	0.40	-0.21	0.76	0.24	0.13	0.02	0.15	0.11	-0.47	-0.20	-0.24	-0.34	0.38	-0.17	-0.23	0.22	0.11	0.51	-0.24	0.27	-0.68	0.12	0.89	0.08	-0.17	0.09	0.40	0.40	-0.19	-0.22	-0.40	0.00	-0.15	-0.01	-0.02	-0.10	-0.27	-0.08	0.08	0.18	0.28	0.15	-0.22	-0.26	1.18	0.10
PF3D7_0313500	0.39	0.31	0.37	0.41	-0.19	-0.54	-0.26	-0.42	0.64	-0.16	-0.01	-0.40	-0.25	-0.19	-0.15	-0.27	0.21	-0.13	-0.19	0.40	-0.20	-0.28	-0.28	0.02	-0.05	-0.20	0.05	0.26	-0.37	0.19	-0.34	0.00	0.00	-0.36	-0.07	0.58	-0.28	-0.02	-0.30	-0.27	-0.42	-0.41	-0.35	-0.31	0.02	0.26	0.04	-0.14	0.04
PF3D7_1320900	-0.07	0.10	1.19	-0.26	0.65	0.85	-0.65	1.23	0.01	0.91	1.15	-0.42	-0.09	0.12	0.41	-0.32	0.22	0.44	0.87	0.16	1.18	0.52	0.33	0.98	0.17	0.47	0.19	0.04	0.15	0.93	0.52	0.16	0.48	0.16	0.53	-0.37	-0.07	0.21	-0.54	0.47	0.45	-0.59	0.46	0.76	-1.03	-0.11	-0.39	-0.03	-0.26
PF3D7_1209900	-0.19	0.15	0.10	-0.04	-0.58	0.32	-0.17	-0.21	-0.17	-0.15	-0.13	-0.57	0.18	-0.50	0.04	-0.34	-0.10	0.09	0.07	-0.01	-0.83	0.08	-0.41	-0.50	-0.11	-0.48	-0.14	-0.18	-0.46	0.46	0.11	0.29	-0.15	-0.63	0.51	0.27	0.05	-0.25	0.19	0.25	-0.79	-0.38	0.02	-0.01	0.67	-0.28	-0.42	-0.20	-0.22
PF3D7_1310700	-0.28	0.52	-0.28	-0.31	-0.05	0.07	-0.65	0.72	-0.82	-0.50	0.07	-0.03	-0.65	-0.36	-0.06	-0.03	0.06	-0.23	0.81	-0.40	0.18	0.45	-0.25	-0.12	0.14	0.74	0.05	-0.09	-0.01	0.85	0.59	0.69	-0.57	-0.41	-0.15	0.70	-0.26	0.02	-0.23	-0.29	0.49	0.17	0.25	0.74	0.12	-0.10	0.26	0.22	-0.54
PF3D7_1302400	0.00	0.89	0.03	-0.17	-0.20	-0.23	0.57	-0.21	0.72	-0.95	0.18	1.41	0.37	-0.39	-0.35	-0.12	0.19	-0.27	0.08	-0.16	-0.12	-0.20	-0.11	-0.76	1.23	-0.14	-0.75	0.50	-0.35	-0.62	-0.36	-0.13	-0.17	0.10	-0.58	-0.22	0.75	1.52	1.11	-0.40	2.16	0.68	0.16	-0.13	1.07	0.12	-0.14	0.20	0.22
PF3D7_1300100	-0.69	0.01	0.39	0.06	-0.50	0.26	-0.89	1.08	-0.66	-0.38	-0.58	-0.80	-0.80	-0.62	-0.01	-1.27	-0.34	-0.23	2.60	-0.25	-0.12	-0.11	-0.47	0.22	-0.62	0.29	-1.28	-0.74	0.17	0.93	1.39	-0.03	-0.70	-0.85	-0.49	0.48	-0.15	0.35	-0.13	0.04	-0.16	-0.11	0.38	0.42	-0.28	0.03	-0.04	0.73	-0.43
PF3D7_1448000	0.55	0.03	0.45	0.43	0.85	0.66	0.29	0.71	0.27	0.21	0.39	0.52	0.50	0.11	-0.45	0.55	0.16	-0.08	-0.04	0.10	0.51	-0.04	0.03	0.34	0.16	0.17	0.09	-0.16	-0.04	0.13	0.14	-0.07	0.16	0.48	-0.30	-0.14	0.14	0.46	0.18	-0.03	0.37	0.39	-0.07	0.33	-0.24	0.09	0.04	0.67	-0.04
PF3D7_0614200	0.46	0.17	-0.13	-0.05	-0.07	-0.25	0.39	-0.35	0.34	-0.06	0.04	0.03	0.37	0.21	-0.23	-0.36	-0.14	0.15	-0.61	0.01	-0.05	-0.32	0.15	-0.50	-0.18	0.26	-0.18	-0.19	0.11	-0.12	-0.08	-0.45	-0.09	-0.02	-0.32	-0.35	-0.12	0.07	0.15	-0.12	0.41	0.43	0.04	-0.26	-0.20	-0.02	-0.27	0.63	0.36
PF3D7_1221900	-0.38	-0.08	-0.76	-0.15	-0.21	-0.52	0.09	-0.33	-0.48	-0.21	-0.29	-0.01	-0.20	0.14	0.02	-0.65	-0.15	-0.54	-0.36	-0.29	-1.13	0.09	0.24	-0.56	-0.09	-0.06	0.26	0.07	0.01	-0.39	-0.24	0.33	-0.07	-0.05	-0.27	0.50	0.08	0.33	0.13	0.02	-0.26	0.77	-0.08	-0.68	1.15	0.12	0.57	0.45	0.05
PF3D7_0322900	-0.36	0.14	0.02	-0.02	0.66	0.47	-0.94	0.37	-0.10	0.34	0.44	-0.57	-0.57	0.45	-0.17	0.70	-0.39	0.00	0.78	-0.07	1.18	0.83	0.46	0.75	-0.17	0.37	0.11	0.39	0.38	0.33	0.41	-0.59	0.18	0.11	0.00	-0.34	0.29	0.02	-0.42	-0.52	0.33	0.22	-0.16	-0.13	-0.29	0.08	0.10	-0.49	0.14
PF3D7_0934100	0.05	-0.25	-0.29	-0.36	-0.07	-0.40	-0.29	-0.02	-0.11	0.13	0.08	-0.47	-0.17	0.35	-0.05	-0.11	-0.12	0.25	-0.12	-0.27	0.90	0.65	0.26	0.13	-0.34	-0.15	0.16	0.47	0.15	0.42	-0.39	-0.39	0.15	0.20	0.20	-0.59	-0.21	-0.53	-0.37	-0.15	0.15	-0.93	-0.02	0.08	-0.77	-0.23	-0.18	-0.64	0.07
PF3D7_0918100	1.13	0.03	-0.73	0.48	-0.26	-0.63	0.06	-0.29	0.61	0.20	-0.03	1.13	0.81	0.43	-1.01	-1.30	1.14	0.63	-0.82	0.46	0.03	0.57	0.33	-0.12	0.77	-0.23	0.17	0.14	0.87	-0.04	0.22	-0.43	0.21	0.10	0.24	-0.77	0.23	0.52	-0.09	-0.07	1.02	-1.14	-0.02	0.47	-1.04	0.46	0.17	-0.62	0.50
PF3D7_1018100	-0.20	-0.22	0.54	-0.07	0.53	0.29	0.31	0.20	0.59	-0.31	1.02	1.26	0.29	1.23	-0.74	0.19	-0.26	0.88	-0.05	0.51	1.13	0.10	0.42	0.04	0.05	0.01	-0.47	0.57	0.02	-0.93	-0.42	-0.85	0.18	0.18	-0.81	0.02	0.05	0.27	-0.63	-0.82	1.18	-0.67	-0.53	-0.91	-0.81	0.03	-0.10	-0.92	-0.43
PF3D7_1019400	-0.20	-0.69	0.08	0.11	2.06	1.17	-0.04	1.42	0.06	0.67	0.57	0.22	0.10	0.48	0.27	0.60	0.31	-0.32	1.16	-0.06	0.95	0.09	0.40	1.53	0.30	0.51	0.36	-0.09	0.41	0.63	-0.57	0.13	0.60	0.23	0.68	-0.06	-0.05	0.23	-0.05	0.44	0.71	-0.32	-0.21	0.26	-0.87	-0.17	-1.12	-0.58	-0.05
PF3D7_1211200	0.38	-0.06	-0.64	0.13	0.02	-0.71	0.34	-1.25	0.56	-0.50	-0.31	0.52	0.50	0.05	0.05	-0.18	0.13	0.04	-0.54	0.45	-1.04	-0.94	-0.11	-0.22	0.17	-0.68	-0.39	-0.35	-0.37	-1.10	-0.36	-0.20	-0.13	-0.64	-0.37	-0.27	-0.16	-0.17	-0.08	-0.13	-0.19	0.54	-0.11	-0.95	-0.04	0.06	-0.51	-0.78	0.22
PF3D7_0518300	-0.33	0.05	0.35	0.07	0.44	0.28	0.00	0.64	-0.20	0.31	0.30	-0.24	-0.55	-0.10	0.12	0.10	-0.16	0.45	0.44	-0.17	0.40	0.53	0.36	0.61	0.51	0.80	0.52	0.36	0.16	1.09	0.01	-0.19	0.23	0.54	0.70	0.13	0.19	0.15	-0.09	0.02	0.63	-0.37	0.40	0.63	-0.32	0.22	0.54	0.31	0.15
PF3D7_1023200	0.11	0.69	-0.35	-0.20	-0.57	-0.72	-0.10	-0.23	0.16	-0.08	0.04	-0.21	0.13	0.41	-0.52	-0.88	0.39	0.52	-0.10	0.32	0.44	0.09	0.37	-0.28	0.31	-0.25	0.16	0.18	0.29	-0.38	-0.09	-0.43	-0.02	-0.15	0.03	-0.51	0.16	0.65	-0.43	-0.33	0.30	-0.56	0.44	0.52	-0.77	0.32	0.72	0.41	0.43
PF3D7_1222300	-0.82	0.01	-0.39	0.06	-0.12	0.71	-0.80	0.74	-0.95	-0.65	-0.23	-0.03	-1.03	-0.82	-0.10	0.50	-0.33	-0.64	0.65	-0.72	-0.05	0.09	-0.10	-0.14	-0.49	0.29	0.12	-0.35	-0.28	0.56	-0.13	0.64	-0.55	-0.28	0.22	0.52	-0.33	0.31	-0.23	0.18	0.25	0.17	0.13	0.73	0.34	-0.22	-0.18	0.34	-0.71
PF3D7_0518400	-0.01	-0.41	-2.13	0.61	-0.54	-0.17	-1.58	-0.42	0.46	-0.04	-0.53	0.09	0.15	-0.09	0.32	-1.41	0.12	0.57	-0.16	0.12	-1.15	-0.83	0.65	0.10	0.22	-0.38	-0.23	-0.13	0.34	0.77	-0.12	-0.40	-1.07	-0.25	0.07	-0.25	0.80	0.49	0.34	0.53	0.53	-0.19	-0.27	-1.07	-0.01	0.12	-0.65	-0.41	0.34
PF3D7_1009400	0.40	0.30	-0.23	0.05	0.05	-0.93	0.37	-0.75	0.17	-0.46	-0.32	0.30	0.26	0.03	-0.36	-0.11	-0.13	0.57	-0.22	0.35	0.71	0.26	-0.06	-0.57	0.43	-0.23	-0.20	-0.44	-0.42	-0.67	-0.31	-0.09	-0.09	-0.23	-0.36	-0.26	-0.35	-0.79	0.03	-1.17	-1.12	-0.19	0.14	-0.57	-0.48	-0.55	0.02	-1.67	-0.33
PF3D7_0630000	0.13	-1.06	-1.01	-0.31	-0.20	-0.95	0.21	-0.40	1.63	0.00	0.62	-0.39	1.09	0.94	0.21	-1.45	0.01	0.96	-0.42	0.01	-0.51	0.46	-0.20	-0.57	1.99	-0.14	-0.74	0.72	0.47	-1.22	-1.85	-0.68	-0.33	-0.37	-0.32	-1.34	-0.32	2.65	0.06	-0.05	1.96	0.71	0.05	-1.08	0.28	0.28	-0.56	-0.45	-0.24
PF3D7_1320100	0.06	0.75	0.43	0.11	-0.25	0.62	0.14	-0.24	0.20	-0.32	0.03	-0.36	0.18	0.25	-0.21	0.52	0.88	-0.21	0.37	1.21	0.88	-0.25	-0.22	-0.06	0.98	0.80	0.76	0.84	0.56	0.03	0.05	-0.08	0.25	0.15	-0.01	0.60	0.36	-0.67	0.51	-0.22	-0.52	1.69	0.12	-0.60	0.76	-0.13	-0.33	1.51	0.02
PF3D7_1302200	-0.49	0.26	0.54	-0.46	0.01	-0.19	0.18	0.03	-0.33	0.05	0.73	-0.38	0.44	0.41	0.72	1.21	0.40	0.82	0.48	0.09	1.23	0.00	1.00	0.63	-0.09	0.24	-0.06	0.51	-0.09	0.29	-0.67	-0.23	0.79	0.43	0.39	-0.53	0.41	-0.53	0.24	0.15	-0.41	-0.23	0.82	-0.31	0.26	0.63	0.25	0.25	-0.37
PF3D7_1221300	0.03	-0.16	-0.41	-0.29	-0.32	-0.83	-0.10	-0.04	-0.12	0.28	0.02	0.70	0.11	-0.59	0.57	-0.13	0.27	-0.02	0.01	0.02	-0.07	0.08	-0.15	-0.14	0.33	0.02	0.39	0.11	-0.02	0.11	-0.50	0.52	-0.36	-0.51	0.00	-0.05	-0.05	0.75	0.12	0.20	0.83	-0.14	0.21	0.01	0.01	0.17	-0.17	-0.06	-0.20
PF3D7_0616800	-0.49	-0.44	-0.43	-0.09	-0.46	0.20	-0.67	-0.32	0.25	-0.18	-0.32	-0.19	-0.09	-0.36	0.06	0.29	-0.56	0.12	-0.29	-0.18	0.24	-0.01	-0.16	0.10	-0.80	-0.53	-0.58	-0.89	-0.31	0.18	-0.31	0.78	-0.01	-0.36	-0.19	0.50	0.48	-0.68	0.26	-0.20	-0.45	0.23	0.02	0.30	-0.07	-0.17	0.17	-0.45	-0.53
PF3D7_1429700	0.07	-0.26	0.57	0.04	0.15	-0.60	-0.70	0.33	0.23	0.45	0.63	0.18	0.08	-0.09	-0.34	-0.43	0.27	0.92	-0.14	0.22	-0.83	0.20	0.14	0.05	-0.24	-0.27	0.01	0.42	0.09	-0.46	0.18	-0.18	-0.11	-0.36	0.10	-0.24	-0.36	0.40	-0.78	-0.36	1.14	-0.52	0.38	0.23	-0.79	0.15	0.18	-0.69	-0.26
PF3D7_1441700	0.13	-0.14	1.04	0.28	0.21	-0.20	0.84	-0.37	0.16	-0.17	0.75	0.48	0.52	0.12	0.59	1.26	0.21	-0.78	-1.19	0.01	-0.46	-0.27	-0.61	-0.23	0.13	-0.31	0.24	-0.28	-0.28	-0.56	-0.34	-0.88	0.05	0.11	0.38	-0.39	0.28	0.32	0.16	-0.03	1.40	1.35	1.02	-0.70	0.06	0.40	0.19	-0.54	0.31
PF3D7_0415300	0.08	-0.08	-0.11	0.16	0.02	-0.52	0.13	-0.34	-0.09	-0.01	-0.11	0.17	0.08	-0.07	-0.66	-0.70	0.20	0.06	-0.34	0.06	-0.16	-0.01	-0.12	-0.15	0.01	0.13	-0.14	0.18	0.00	-0.26	-0.35	-0.04	-0.01	0.00	-0.24	-0.07	-0.01	0.29	0.05	-0.26	-0.08	0.11	-0.07	-0.17	-0.18	0.10	0.14	-0.39	-0.26
PF3D7_0806800	-0.43	-0.57	-0.24	-0.24	0.31	0.62	0.02	0.06	-0.75	-0.26	0.03	-0.29	-0.41	0.44	-0.11	0.74	-0.46	-0.46	0.05	-0.58	0.57	-0.13	0.24	0.24	-0.14	-0.10	0.04	-0.13	0.08	-0.11	-0.31	-0.21	-0.22	-0.21	-0.31	-0.14	-0.01	-0.27	0.31	0.09	-0.72	-0.14	-0.02	-0.15	0.08	-0.19	-0.06	0.63	0.09
PF3D7_1119300	-0.01	-0.24	-0.32	0.10	0.02	-0.74	0.00	-0.39	-0.13	0.05	-0.31	0.48	0.60	0.10	-0.39	-0.67	0.26	0.31	-0.23	0.01	0.40	0.05	0.17	-0.08	0.03	-0.38	-0.02	0.14	-0.21	-0.55	-0.44	0.07	0.07	0.01	-0.16	-0.59	-0.12	0.00	0.18	-0.35	0.06	0.25	-0.15	-0.08	-0.08	0.19	-0.44	-0.88	-0.04
PF3D7_0105800	-0.08	0.18	-0.58	0.06	0.09	0.60	-0.22	0.60	-0.29	0.19	-0.25	-0.42	-0.20	-0.13	0.60	0.48	-0.22	-0.24	0.39	-0.51	0.20	0.02	-0.18	1.02	-0.27	0.24	-0.04	-0.03	-0.14	0.60	0.26	-0.07	-0.03	-0.18	0.61	-0.36	-0.43	-0.30	-0.34	0.74	-0.04	0.25	-0.32	0.24	-0.14	-0.42	0.27	-0.17	-0.15
PF3D7_0526600	-0.56	-0.32	0.24	-0.45	-0.09	-0.20	-0.34	0.42	-0.52	0.25	-0.01	-0.20	-0.35	-0.10	-0.08	-0.70	-0.57	-0.43	-0.04	-0.20	-0.32	0.11	0.09	0.37	-0.49	-0.51	0.26	0.75	0.04	0.65	-0.36	0.26	-0.22	-0.32	0.19	-0.03	0.12	-0.08	-0.06	0.24	0.06	-0.21	-0.29	0.17	-0.01	-0.26	-0.34	-0.42	-0.20
PF3D7_1423800	-0.22	-0.06	0.03	0.15	0.16	0.07	0.24	-1.13	0.12	-0.09	-0.11	0.22	0.10	0.13	-0.29	-0.13	-0.05	0.07	-0.39	0.15	-0.70	-0.14	0.51	-0.10	0.34	0.45	-0.18	0.21	-0.01	-0.44	-0.14	-0.49	0.10	0.13	0.14	-0.16	0.32	0.38	0.20	0.30	0.25	-0.04	-0.17	-0.63	-0.19	-0.11	0.05	0.88	0.24
PF3D7_0822100	-0.11	-0.48	0.13	-0.30	0.34	-0.58	-0.14	-0.15	0.82	0.56	0.50	-1.13	0.28	0.45	0.55	-0.18	0.27	1.55	0.25	0.69	0.56	0.42	0.54	0.02	-0.10	-0.33	0.07	0.08	0.10	-0.36	0.32	-0.26	-0.05	-0.03	0.28	0.55	0.07	-0.31	-0.75	-0.12	-0.27	-1.07	-0.04	0.08	-0.95	0.07	0.24	-0.54	0.20
PF3D7_0924100	-0.31	-0.20	-1.57	-0.50	0.05	0.59	0.13	0.24	-0.03	0.59	0.38	-0.44	0.02	-0.14	-0.47	0.83	0.07	-0.22	-0.15	0.08	-0.74	0.22	0.56	0.15	-0.55	0.15	1.34	0.05	-0.35	0.58	0.25	0.51	-0.50	-0.39	0.09	0.15	-0.18	-0.45	0.12	-0.08	-0.55	0.14	-0.19	-0.70	0.28	0.18	-0.05	-0.23	-0.07
PF3D7_1441000	0.20	0.25	-0.09	0.38	-0.12	-0.33	0.15	0.61	0.19	0.25	-0.06	-0.65	0.52	0.10	0.29	0.15	-0.06	0.57	0.20	0.09	1.19	0.13	0.25	0.11	-0.17	0.14	-0.03	0.52	-0.38	-0.42	0.53	-0.05	-0.08	0.22	0.04	0.28	-0.18	-0.04	-0.28	-0.14	0.04	-0.10	-0.32	-0.26	-0.30	-0.12	0.34	0.00	-0.13
PF3D7_1015100	-0.22	0.01	-0.27	-0.03	0.16	-0.55	0.25	-0.42	-0.31	0.05	-0.20	0.64	0.03	0.44	0.20	-0.20	-0.22	-0.08	-0.59	-0.09	0.18	-0.11	0.34	-0.25	-0.06	-0.35	0.20	-0.09	0.01	-1.29	-0.77	-0.14	-0.27	0.02	-0.04	-0.02	0.03	0.06	0.26	-0.73	0.18	0.17	-0.26	-0.98	0.16	-0.16	0.58	-0.57	-0.11
PF3D7_0322400	0.67	0.49	0.20	0.17	-0.35	-0.16	0.10	-0.23	0.33	-0.10	-0.08	-0.51	0.29	0.33	-0.43	0.08	-0.15	-0.29	0.22	0.07	-0.30	-0.09	0.53	-0.38	-0.27	-0.24	0.11	0.20	0.22	0.56	0.49	-0.87	0.28	-0.18	-0.28	-0.26	-0.17	0.08	-0.34	-0.05	-0.37	-0.59	0.33	-0.17	0.18	0.29	0.39	0.37	0.13
PF3D7_0507500	-0.49	0.45	-0.13	-0.54	0.36	0.07	-0.54	0.18	-0.29	-0.09	0.40	-0.49	-0.07	-0.37	-0.06	0.57	-0.42	-0.28	0.16	-0.03	0.42	0.05	0.72	-0.05	0.18	0.43	0.44	0.21	0.19	0.40	0.18	0.21	0.49	0.56	0.58	0.02	-0.11	-0.24	-0.11	-0.09	-0.36	0.60	0.05	0.34	0.20	-0.11	-0.03	0.30	-0.18
PF3D7_0521100	0.23	-0.66	-0.65	0.21	0.94	0.27	0.08	0.20	0.07	0.42	0.21	0.09	0.49	0.02	0.22	-0.81	0.13	0.21	-0.09	0.16	-0.90	0.00	0.00	0.37	-0.05	-0.36	-0.13	0.11	-0.02	-0.35	-1.04	-0.02	0.45	0.10	0.01	-0.12	-0.04	-0.31	0.10	-0.01	-0.22	0.06	-0.27	-1.10	-0.06	0.06	0.15	-0.08	0.24
PF3D7_1254400	-0.42	-0.36	-0.41	-0.60	-0.37	2.27	-0.70	0.04	-0.01	-1.18	-0.54	-0.03	-0.46	-0.29	-0.36	-2.00	1.00	-1.03	-0.20	-0.30	-0.25	0.50	0.35	0.39	0.28	2.55	-0.09	-1.06	-1.27	0.46	-0.20	1.45	-0.21	-0.40	-0.19	-0.48	0.49	-0.91	-0.69	0.61	-0.60	-2.23	-1.07	-0.86	-0.52	-0.74	-1.58	-0.82	-0.80
PF3D7_1107400	-1.48	-0.28	-0.26	-0.34	0.01	1.10	-0.23	-0.54	-0.38	-0.42	0.01	0.83	-0.53	-0.34	-0.24	1.80	-1.11	-0.71	0.97	-0.19	0.33	0.30	0.25	0.39	0.37	0.37	-0.46	0.24	0.11	-1.06	0.44	0.08	0.19	0.07	0.32	-0.31	0.27	0.64	0.91	-0.16	2.27	0.62	0.39	-0.53	1.01	-0.28	-0.43	0.79	0.14
PF3D7_0810800	-0.65	-0.57	-0.38	-0.01	-0.28	-0.33	-0.47	1.17	-0.83	-0.24	-0.38	-1.15	-0.73	-0.91	-0.27	0.20	-0.69	-0.44	-0.02	-0.68	-0.37	0.08	-1.19	-0.65	-1.10	0.71	-0.25	-0.61	-0.12	0.17	0.26	1.45	-0.73	-0.47	0.22	1.23	-0.69	0.27	-0.27	0.20	-1.17	0.66	-0.35	0.37	0.48	-0.67	-0.47	0.15	-0.61
PF3D7_0830900	-0.68	-0.02	-0.09	-0.33	0.01	0.03	-0.16	-0.43	-0.83	-0.30	-0.39	-0.31	-0.43	-0.35	-0.04	0.43	-0.63	-0.44	0.52	-0.36	-0.29	0.04	-0.43	-0.19	-0.44	0.73	-0.72	-0.29	-0.18	0.71	-0.33	0.87	-0.24	-0.05	0.12	0.63	-0.39	-0.90	0.15	-0.25	-0.70	0.76	-0.11	0.24	0.60	-0.38	-0.73	0.90	-0.45
PF3D7_1438000	0.25	-0.06	0.44	-0.03	0.16	0.11	0.30	0.17	0.29	0.04	0.31	0.67	0.27	0.13	-0.33	0.35	0.10	-0.17	0.05	0.41	0.59	-0.27	0.39	0.77	0.51	-0.07	-0.04	0.34	-0.14	-0.23	0.39	0.31	0.31	0.52	0.36	-0.19	0.52	0.24	0.33	0.23	0.62	-0.10	-0.19	-0.40	-0.37	0.11	-0.29	0.57	0.00
PF3D7_0937200	0.78	-0.94	-0.51	-0.25	0.27	-0.59	0.57	-1.71	0.31	0.10	0.76	1.25	-0.09	-0.82	-0.22	-0.70	0.08	0.50	-3.93	0.29	0.04	-0.04	0.93	-1.01	0.59	-0.43	-1.33	0.30	-0.41	-1.20	-0.04	-1.80	0.27	0.37	-0.81	0.15	0.61	-0.38	-0.02	-1.45	1.00	1.10	0.82	0.65	-0.12	0.24	-0.02	-0.49	0.17
PF3D7_1471800	0.47	0.39	-0.29	0.38	-0.31	-0.30	0.20	-0.61	0.71	-0.60	0.14	2.30	0.01	-0.01	-0.36	-0.69	-0.01	0.12	-0.18	0.15	0.03	-0.03	-0.39	-0.92	1.54	-0.28	-0.36	0.20	-0.16	-0.71	-0.11	0.06	0.08	-0.26	-0.66	-0.02	-0.31	2.17	0.08	-0.62	3.39	-0.09	-0.58	-0.27	-0.04	0.11	0.30	-0.75	0.28
PF3D7_1454200	0.56	-0.15	-0.14	0.24	-0.18	-0.31	0.60	-0.46	0.53	-0.22	-0.49	0.37	0.58	0.15	-0.01	-0.32	-0.02	0.14	-0.65	0.47	-0.97	-0.31	0.02	-0.49	0.40	0.10	0.24	0.12	-0.46	-0.42	-0.27	0.22	0.60	0.24	-0.09	0.42	-0.11	-0.28	0.19	-0.21	0.00	0.81	0.00	-0.25	0.54	-0.05	-0.21	-0.17	-0.02
PF3D7_1348600	-0.41	0.44	-0.02	0.07	-0.10	0.08	0.06	0.08	-0.58	-0.12	0.18	-0.22	-0.07	-0.17	-0.04	0.39	-0.52	0.19	0.14	-0.42	0.02	0.31	-0.37	0.41	-0.59	0.31	-0.02	-0.16	-0.03	0.78	1.01	0.16	-0.46	-0.65	-0.11	0.48	-0.18	-0.15	0.20	-0.13	-0.06	0.17	0.29	0.45	0.29	-0.11	0.22	0.94	-0.01
PF3D7_1203700	0.28	-0.72	-0.99	0.05	-0.34	-0.39	0.60	-0.49	0.15	0.12	-0.73	0.30	0.61	-0.30	-0.53	-0.49	0.27	-0.11	-0.79	0.11	-0.72	-0.32	0.05	-0.47	0.86	-0.24	0.08	-0.66	0.02	-0.81	-0.37	0.20	0.02	-0.19	-0.23	-0.85	0.12	0.17	0.67	-0.17	0.36	0.42	-0.05	-0.59	0.59	0.04	-0.23	-0.36	-0.04
PF3D7_1247300	0.64	0.27	0.37	0.62	0.40	0.35	0.58	0.51	0.31	0.20	0.45	0.21	0.06	0.52	-0.28	0.12	0.10	0.47	0.50	0.21	0.90	-0.14	0.35	0.26	0.47	0.35	0.36	0.35	0.20	-0.77	-0.04	-0.73	0.48	0.80	0.40	-0.67	0.32	0.03	0.20	-0.39	0.29	0.26	0.03	-0.16	0.03	0.27	-0.18	-0.55	0.69
PF3D7_0928800	0.01	0.37	0.20	-0.03	0.04	0.62	-0.03	0.71	-0.22	0.25	0.34	-0.15	-0.10	-0.37	0.06	0.15	-0.12	-0.16	-0.34	-0.24	-0.16	0.16	-0.46	0.09	-0.08	-0.22	0.01	-0.13	-0.36	-0.29	-0.23	-0.27	-0.07	-0.07	-0.03	0.25	0.38	-0.16	-0.05	-0.11	-0.44	-0.27	0.43	0.12	0.12	0.06	0.40	-0.01	0.18
PF3D7_1113100	0.28	-0.84	-0.84	0.61	-0.40	-0.64	0.47	-0.25	-0.03	-0.42	-0.71	0.25	0.36	-0.53	-0.07	-0.75	0.57	-0.35	-0.83	-0.15	-1.27	-0.15	-0.76	-0.96	-0.02	0.16	-0.39	0.15	-0.08	0.37	-0.99	0.47	-0.39	-0.34	-0.37	0.08	-0.23	0.36	0.21	0.15	-0.11	0.47	0.06	0.27	0.23	0.05	-0.01	-0.14	-0.02
PF3D7_1033200	-1.44	0.83	0.73	0.11	-0.35	1.32	-0.27	1.40	-0.62	-0.01	-0.64	-1.22	-0.42	-1.72	0.43	1.48	-0.83	-1.44	1.86	-0.43	-0.10	-0.25	-0.07	0.15	-0.61	1.52	0.02	-1.18	0.40	1.44	1.47	0.95	-1.72	-0.43	-0.09	2.24	-0.43	-1.64	-0.68	-0.80	-0.13	1.07	0.01	0.74	0.42	0.35	-0.37	0.89	-0.99
PF3D7_0702500	-0.68	0.78	0.27	1.21	0.04	0.69	0.87	0.83	-0.22	-0.18	-0.99	1.94	-0.40	-2.18	0.03	1.48	-1.03	-2.42	0.79	-0.79	-1.62	-0.45	-0.85	-0.03	0.35	1.09	-0.19	-1.46	0.30	1.06	0.36	0.69	-1.53	0.49	0.67	0.86	-0.40	0.02	0.13	1.39	-0.20	0.49	-0.73	-0.30	2.16	-0.34	-1.05	0.93	0.07
PF3D7_1362200	-0.07	0.21	0.14	0.03	-0.20	0.29	-0.69	0.18	-0.40	-0.91	0.17	0.27	-0.05	0.21	-0.10	-0.14	0.01	-0.44	0.26	-0.01	0.39	-0.17	0.25	0.08	-0.06	-0.05	-0.40	-0.24	0.13	0.35	-0.36	0.16	0.00	-0.33	-0.06	0.10	0.09	0.51	-0.18	-0.17	0.33	-0.46	0.21	0.37	-0.40	0.18	0.40	0.32	0.09
PF3D7_1138500	0.34	-0.18	0.36	-0.09	0.20	-0.17	0.27	-0.09	-0.42	-0.31	-0.31	0.11	0.29	-0.46	0.33	-0.33	-0.14	-0.73	-0.30	-0.20	-0.15	-0.21	-0.45	-0.13	-0.05	-0.41	-0.72	-0.24	-0.33	0.04	-0.16	0.06	-0.31	-0.05	-0.65	-0.42	-0.02	0.26	0.26	-0.29	-0.32	0.27	-0.21	-0.18	0.26	0.08	-0.06	0.07	0.14
PF3D7_1421900	0.20	-0.20	-0.06	-0.65	-0.13	0.19	1.16	-0.17	-0.58	-0.09	0.13	-0.89	-0.95	-0.83	0.17	1.21	-0.24	0.07	0.57	-0.08	0.17	-0.25	-0.82	0.22	-0.49	0.02	1.49	-0.13	-0.76	1.29	0.21	-0.25	-0.09	0.32	0.45	0.15	0.51	0.05	1.11	0.76	-0.37	-0.16	0.15	0.03	-0.05	0.16	-0.11	0.31	0.41
PF3D7_1421200	0.10	-0.82	-0.70	-0.45	0.08	0.04	-0.28	0.09	0.13	-0.22	0.08	0.70	-0.22	0.26	-0.19	0.55	0.26	-0.58	0.32	0.02	0.51	0.14	-0.18	0.37	0.57	-0.43	-0.31	0.26	0.11	0.11	-0.34	0.75	0.25	-0.09	0.57	-0.02	-0.13	0.07	-0.06	0.14	0.18	-0.17	-0.08	0.19	-0.45	-0.44	-0.22	-0.23	0.06
PF3D7_1443800	0.02	0.24	0.18	0.52	0.46	-0.20	0.36	0.26	-0.15	-0.44	0.17	0.12	0.06	0.41	-0.34	0.00	-0.21	0.38	0.08	0.11	0.75	0.26	-0.07	0.24	-0.09	-0.39	-0.14	-0.20	-0.01	-0.09	-0.23	-0.56	-0.35	-0.30	-0.43	-0.39	0.10	-0.01	-0.11	-0.66	-0.08	-0.65	0.12	0.18	-0.58	0.22	0.30	-0.75	0.10
PF3D7_0406000	0.03	-0.20	-0.21	0.00	0.17	-0.07	0.05	0.54	0.11	0.32	0.28	-0.05	-0.06	-0.10	0.07	-0.60	0.22	0.31	0.20	-0.05	0.25	0.19	-0.08	0.26	-0.22	0.31	0.09	-0.37	-0.17	0.47	0.20	0.28	-0.15	-0.28	-0.10	0.05	-0.32	0.11	-0.33	0.05	-0.15	-0.38	0.03	0.50	-0.36	-0.12	-0.59	-0.15	-0.04
PF3D7_1408300	-0.53	1.15	2.56	-0.61	0.59	1.38	0.58	-0.33	1.09	1.29	0.83	-1.31	0.56	0.64	-0.75	1.67	1.13	1.35	1.32	1.23	2.80	0.54	1.30	0.74	0.46	1.68	0.76	1.19	0.65	-0.35	2.38	-0.85	1.22	0.76	0.46	0.93	0.44	0.05	0.19	-1.14	-0.62	0.43	0.78	-0.71	-0.25	0.65	0.78	1.09	0.31
PF3D7_0816300	0.32	-0.38	-0.34	0.58	0.23	0.49	0.09	0.21	0.29	0.26	-0.08	-0.18	0.07	-0.52	-0.01	-1.61	0.32	-0.22	-0.62	-0.09	-0.93	-0.19	0.59	0.56	-0.02	0.19	0.05	1.45	-0.12	-0.47	-1.03	-0.95	0.29	-0.01	-0.10	-0.15	0.10	-0.31	0.24	0.20	-0.39	-0.26	-0.36	-0.62	0.53	0.52	0.30	-0.08	-0.10
PF3D7_1352200	0.61	-0.34	-0.60	0.78	0.14	-0.46	0.13	-0.48	0.53	0.32	-0.06	0.04	0.05	0.78	0.24	0.28	0.05	0.99	-1.23	0.23	0.85	-0.03	0.75	-0.29	0.41	-0.23	0.05	0.40	0.41	-0.45	-0.04	-0.27	0.11	0.28	0.16	0.14	0.12	-0.09	0.09	-0.03	0.16	0.48	-0.02	-0.34	-0.42	-0.11	0.47	-0.03	0.16
PF3D7_1122100	-0.12	-0.17	0.56	-0.30	-0.28	-0.37	0.02	0.33	-0.25	-0.04	0.07	-0.18	0.11	0.13	0.15	0.16	0.00	0.38	-0.19	0.01	0.09	0.31	-0.43	-0.19	0.07	0.54	-0.28	-0.09	-0.42	-0.25	-0.15	0.21	-0.02	-0.38	-0.27	-0.86	-0.42	-0.10	0.09	-0.07	0.06	-0.11	-0.37	-0.16	-0.19	0.03	0.32	-0.04	-0.07
PF3D7_0508200	-0.21	0.44	-0.10	-0.04	-0.23	-0.03	-0.22	0.28	-0.55	-0.41	0.73	-0.37	-0.01	-0.38	-0.51	0.09	-0.07	-0.27	-0.27	-0.52	0.62	0.18	-0.19	-0.87	-0.39	0.08	-0.50	-0.31	-0.27	0.38	0.03	-0.17	-0.48	-0.42	-0.16	0.12	0.43	0.21	-0.25	-0.41	1.42	-0.65	0.99	1.54	0.26	-0.02	-0.27	0.29	-0.71
PF3D7_1320200	-0.35	0.40	0.92	0.20	0.45	0.85	0.19	-0.57	0.20	0.23	0.82	0.11	-0.14	0.38	-0.37	1.78	-0.10	-0.66	0.56	-0.11	0.49	0.09	0.68	0.17	0.46	0.72	-0.09	0.62	0.36	-0.36	1.31	-0.38	0.98	0.78	0.37	0.09	0.28	0.27	0.79	-0.33	1.14	1.32	-0.13	-0.59	0.72	-0.19	-0.25	0.96	0.32
PF3D7_1121600	-0.13	-0.13	-1.33	-0.62	-0.89	-0.79	-0.28	-0.46	-0.30	-0.38	-1.05	-0.48	-0.48	-0.74	-0.11	-0.57	-0.18	0.19	-0.54	-0.13	-0.97	0.25	-0.08	-1.19	-0.21	0.10	-0.12	-0.26	0.06	0.16	-0.10	-0.07	-0.33	-0.37	-0.05	-0.21	-0.27	-0.42	0.11	-0.14	-0.34	0.57	0.29	0.26	0.71	-0.25	0.10	-0.05	-0.34
PF3D7_1231400	0.27	0.00	-0.42	0.03	-0.24	-0.49	0.12	-0.49	0.21	0.02	0.04	-0.16	0.25	0.04	-0.42	-0.72	0.20	0.34	-0.12	0.29	-0.28	-0.41	0.08	-0.36	-0.04	-0.17	0.03	0.50	-0.22	0.03	0.05	0.00	0.26	0.06	-0.03	-0.23	-0.09	0.00	0.00	-0.14	-0.23	0.15	-0.03	-0.25	0.02	0.15	-0.11	0.28	0.12
PF3D7_1216500	0.02	0.17	0.13	0.07	-0.48	-0.45	-0.11	-0.75	-0.12	-0.18	-0.25	1.50	0.15	-0.62	-0.41	1.01	-0.17	-0.36	-0.16	-0.15	0.03	0.52	-0.59	-0.91	1.10	-0.14	0.22	-0.15	0.33	-0.27	0.04	0.00	-0.42	-0.50	-0.19	0.06	-0.21	1.10	-0.31	-0.37	1.84	-0.38	0.23	-0.06	-0.06	-0.27	-0.75	-0.49	-0.06
PF3D7_0532100	0.32	0.37	0.23	0.18	-0.07	0.28	-0.10	0.44	-0.55	-0.81	-0.14	-0.38	0.31	-0.64	-0.29	0.28	0.53	-0.50	0.12	0.00	-0.17	0.51	-1.01	-0.55	0.31	0.47	-0.60	0.22	0.01	0.46	0.11	-0.14	-0.06	-0.49	-0.40	0.56	-0.23	-0.24	-0.14	-0.23	-0.02	-0.36	0.18	0.92	-0.43	-0.21	0.09	0.64	-0.43
PF3D7_1412500	0.20	0.41	0.09	0.10	-0.52	0.37	-0.20	0.28	-0.22	-0.73	-0.28	1.02	0.28	-0.42	-0.25	0.61	-0.30	-0.70	0.79	-0.15	0.73	-0.64	0.10	0.20	0.40	0.10	0.00	0.06	-0.19	0.90	0.50	0.97	-0.12	-0.16	0.08	0.37	-0.20	0.15	-0.23	0.23	0.89	0.25	0.67	0.30	-0.26	0.00	-0.25	0.30	-0.30
PF3D7_1322000	-0.24	0.10	0.51	-0.04	0.69	0.28	-0.01	0.51	0.17	-0.14	0.63	-0.33	-0.20	0.38	0.02	1.11	-0.12	0.34	0.59	0.40	0.82	-0.26	0.77	0.18	0.12	0.05	0.00	0.35	0.02	-0.37	0.02	0.00	0.41	0.40	0.39	0.55	0.30	-0.02	-0.12	-0.06	-0.12	0.79	0.09	-0.24	0.20	-0.27	0.29	-0.13	0.03
PF3D7_1002900	0.60	0.53	-0.24	0.01	-0.17	-1.30	0.35	-0.49	1.34	0.81	-0.46	0.46	0.74	0.79	-0.14	-0.86	0.43	0.69	-0.52	0.91	0.19	0.94	0.99	-0.75	1.07	0.45	0.96	0.67	0.82	-0.68	0.03	-0.26	0.91	0.77	0.80	-0.41	0.07	0.45	0.01	-0.40	0.64	0.20	0.67	-1.03	-0.15	-0.06	0.59	-0.51	0.27
PF3D7_1001200	-0.57	0.28	-0.26	-0.80	0.29	1.38	-0.49	0.57	-1.32	-0.46	-0.19	-0.72	-0.64	-0.33	0.76	0.35	-0.27	-0.28	0.65	-0.30	0.37	0.48	-0.20	-0.12	-0.20	0.37	-0.13	-0.29	-0.13	0.28	-0.69	0.77	-0.57	-0.23	0.05	0.41	-0.22	-0.42	-0.10	-0.21	-0.53	0.36	0.08	0.39	0.11	-0.41	-0.74	-0.14	-0.26
PF3D7_1308100	-0.16	-0.85	0.03	0.46	-0.35	0.73	-0.12	-0.11	0.10	-0.60	-0.13	-0.15	-0.53	0.46	0.11	0.44	-0.28	0.08	-0.14	-0.10	-2.00	-0.56	-0.04	0.50	-0.40	0.00	-0.18	0.33	-0.16	-0.13	0.75	0.00	-0.23	0.04	0.10	0.06	-0.01	-0.13	-0.08	0.07	-0.07	0.00	-0.09	-0.29	-0.01	-0.14	0.29	0.12	-0.10
PF3D7_0806300	-0.09	0.16	0.27	0.12	0.30	0.87	0.04	0.03	-0.47	0.47	0.11	-0.49	-0.93	0.04	0.54	0.31	-0.18	-0.03	-0.60	0.15	-0.84	-0.83	0.55	0.48	0.14	-0.21	0.17	-0.09	0.28	0.24	0.51	-0.74	0.40	-0.05	0.04	0.22	0.44	0.21	0.19	0.03	-0.74	-0.27	0.11	-0.05	0.01	0.29	0.43	0.73	0.05
PF3D7_1249300	0.92	-0.45	0.16	-0.15	-0.19	-0.31	0.48	-0.23	0.69	0.18	-0.05	0.68	0.58	-0.07	0.14	-0.22	0.28	0.31	-0.60	0.40	0.13	-0.18	-0.20	0.07	0.21	-0.42	-0.10	-0.59	0.12	-0.25	-0.68	0.47	0.16	-0.14	0.03	-0.06	0.04	-0.28	0.21	0.05	0.36	-0.24	0.12	0.17	-0.05	0.02	0.00	-0.43	0.20
PF3D7_1027000	0.01	-0.99	-0.30	0.39	-0.41	-0.05	0.26	0.07	-0.28	-0.15	-0.36	0.01	0.01	0.22	0.15	-0.43	-0.05	-0.21	-0.43	0.15	-0.86	-0.10	0.17	-0.37	0.06	-0.22	-0.41	-0.13	0.24	0.27	-0.58	-0.33	-0.21	-0.09	-0.10	-0.61	0.20	0.31	0.02	0.14	-0.04	-0.27	-0.76	-1.25	0.18	0.05	0.11	0.09	-0.05
PF3D7_0816000	0.50	-0.19	-0.11	0.57	0.14	0.04	-0.16	0.26	0.28	-0.37	-0.49	0.81	0.59	0.57	-0.06	-0.17	0.00	0.40	-0.16	0.11	0.56	0.13	-0.03	-0.05	0.58	-0.07	-0.10	0.33	0.55	-0.28	0.23	-0.13	-0.21	0.30	-0.45	-0.68	-0.19	-0.01	0.02	-0.12	0.79	0.70	0.03	-0.38	0.24	-0.30	0.19	-0.23	-0.45
PF3D7_0318700	-0.34	0.61	0.96	-0.46	0.86	0.35	-0.47	0.25	0.36	0.27	0.27	-0.33	0.16	0.13	0.59	0.34	0.12	1.57	0.49	0.53	2.18	0.61	1.13	1.00	0.47	0.16	0.14	0.57	0.48	0.28	0.49	0.00	0.72	0.56	0.34	0.52	0.11	-0.32	-0.34	-0.92	-0.60	-0.19	0.61	0.27	-0.11	0.26	0.82	0.50	-0.15
PF3D7_0910600	-0.10	0.36	-0.30	0.11	0.09	0.28	0.06	0.21	-0.47	-0.71	0.02	-0.28	-0.40	-0.59	-0.42	-0.28	0.27	1.19	-0.05	0.32	1.11	0.27	-0.86	0.45	0.39	-0.40	-0.46	0.16	-0.79	-0.38	0.00	-0.74	-0.47	0.06	-0.53	0.14	0.23	0.02	-0.10	0.52	-0.23	0.07	0.25	0.28	-0.26	0.43	0.42	-0.37	0.26
PF3D7_0104500	-0.39	0.31	-0.08	-0.85	-0.39	-0.54	-0.23	0.63	-0.03	-0.69	0.45	-0.63	0.06	-0.17	-0.58	-0.23	-0.33	0.63	-0.01	0.19	0.36	-0.03	-0.56	-0.39	-0.58	-0.10	-0.36	-0.12	-0.18	0.29	0.37	-0.27	-0.16	-0.35	0.22	-0.16	-0.43	0.25	-0.71	0.33	-0.43	-0.50	-0.13	0.34	-0.61	-0.06	-0.03	-0.38	0.17
PF3D7_1249600	-0.36	0.47	2.12	0.27	0.78	0.37	-0.06	0.77	0.03	0.21	1.06	-0.56	0.23	-0.10	-0.17	1.08	-0.57	-0.12	0.56	-0.24	1.32	0.12	0.26	0.55	-0.15	0.15	-0.45	-0.14	0.14	0.46	0.76	0.11	0.05	-0.16	0.01	2.10	0.03	0.50	-0.61	0.09	-0.18	-0.10	0.45	0.47	0.07	-0.33	0.73	0.52	-0.17
PF3D7_0504700	-0.24	-0.59	0.30	0.40	0.21	0.37	0.28	0.40	-0.05	-0.37	-0.08	0.23	-0.16	0.15	0.09	-0.22	-0.05	-0.14	-0.17	0.00	0.48	0.01	0.04	0.37	-0.11	-0.31	-0.52	0.08	0.25	-0.06	-0.70	0.36	0.00	-0.07	-0.15	0.04	0.13	-0.14	0.23	-0.01	-0.35	-0.10	-0.37	0.38	0.24	-0.13	-0.27	-0.24	-0.04
PF3D7_0402200	-0.49	0.16	-0.55	-0.63	-0.73	-0.79	-0.31	-0.07	-0.14	-0.60	-0.68	0.30	-0.35	-0.46	0.15	-0.90	-0.61	-0.86	0.07	-0.12	-0.37	-0.13	-0.27	-0.29	-0.02	0.12	0.07	-0.01	-0.10	-0.31	0.01	0.23	-0.47	-0.01	-0.35	1.41	-0.21	-0.33	0.20	-0.38	-0.50	0.90	-0.42	-0.60	2.20	0.47	-0.23	-0.19	-0.11
PF3D7_0305200	0.37	0.33	-0.19	0.06	-0.46	-0.71	0.49	-0.83	0.57	0.04	-0.20	0.05	0.25	0.45	-0.62	-0.32	0.06	0.22	-0.20	0.23	-1.21	-0.76	-0.09	-0.12	-0.09	-0.29	0.34	0.21	-0.50	-0.96	-0.34	-0.10	0.16	0.23	-0.05	-0.44	-0.04	0.27	0.02	-0.39	-0.35	-0.07	0.21	-0.40	-0.28	0.20	0.10	-0.36	0.31
PF3D7_0727800	-0.17	-0.08	-0.09	0.21	-0.52	-0.51	0.00	-0.10	0.01	-0.45	0.20	-0.41	0.04	-0.42	-0.42	-0.25	0.20	-0.15	-0.21	-0.27	0.15	-0.48	0.30	-0.61	-0.33	-0.44	-0.14	0.03	0.28	0.40	-0.35	-0.05	-0.46	-0.40	0.02	-0.19	0.11	-0.13	-0.26	-0.03	0.12	-0.08	0.08	0.36	-0.18	-0.08	-0.12	0.10	-0.15
PF3D7_0607100	-0.03	1.23	0.26	0.30	-0.23	0.06	0.36	-0.91	0.31	-0.03	-0.01	0.25	1.01	0.70	-0.12	1.19	-0.01	-0.26	-0.53	0.32	-0.01	0.11	0.06	-0.33	0.07	-0.29	-1.09	0.09	0.47	0.60	0.37	-0.72	0.07	0.03	-0.35	-0.10	0.09	0.41	0.59	0.15	0.59	0.09	-0.33	-0.25	-0.17	0.30	-0.05	0.32	-0.25
PF3D7_1338100	0.10	-0.19	0.41	-0.43	-0.35	0.12	-0.71	0.44	0.22	-0.21	0.09	-0.56	-0.20	-0.54	0.46	-0.28	0.58	0.77	0.18	-0.10	0.28	0.00	-0.39	0.36	-0.32	-0.03	-0.08	-0.49	-0.18	0.25	-0.24	0.26	0.35	-0.14	0.25	0.14	-0.74	-0.28	-0.46	0.30	-0.43	-0.30	-0.04	0.66	-0.24	-0.11	0.14	-0.05	-0.35
PF3D7_0502800	0.64	0.20	-0.75	0.47	-0.14	-0.93	0.00	-0.09	1.11	0.90	-0.97	-0.04	0.43	1.10	0.18	-0.53	0.65	2.09	0.49	1.07	1.18	0.17	-0.43	-0.21	0.93	-0.35	0.36	0.80	0.62	-1.60	0.74	-0.84	1.04	1.08	0.74	0.51	0.18	-0.35	-0.18	-0.30	0.23	-0.99	0.29	-0.20	-0.99	0.47	0.88	-0.86	0.18
PF3D7_0705900	-1.01	-0.36	-0.35	-0.21	-0.03	-0.60	-0.46	0.05	-0.70	-0.09	-0.09	-1.08	-0.74	-0.21	0.67	0.43	-0.80	-0.24	0.24	-0.73	0.06	0.03	-0.23	-0.38	-0.74	-0.06	-0.63	0.21	0.43	-0.44	-0.11	0.10	-0.23	0.15	0.61	-0.39	-0.37	-0.10	-0.05	0.59	-0.02	0.65	0.07	-0.09	-0.22	-0.65	-0.63	-0.59	-0.41
PF3D7_0524900	0.26	0.37	0.63	-0.22	0.56	0.74	0.53	0.95	-0.14	-0.17	0.62	0.58	0.50	0.16	-0.23	0.58	-0.03	-0.14	0.84	0.13	0.80	0.04	0.17	0.74	0.28	-0.10	-0.18	-0.04	-0.21	0.68	-0.08	0.26	0.05	-0.04	-0.39	0.00	-0.11	0.16	0.03	-0.37	0.31	0.00	0.07	0.42	-0.06	-0.07	0.42	0.63	-0.02
PF3D7_1407200	0.30	-0.02	-0.33	0.56	-0.15	-0.22	0.41	0.12	0.09	-0.10	-0.30	0.25	0.42	-0.15	-0.21	-0.63	0.02	0.04	-0.24	0.05	0.08	0.01	-0.35	-0.22	0.17	0.12	-0.28	-0.50	-0.34	-0.14	0.04	0.08	-0.05	0.00	-0.19	-0.17	-0.09	-0.08	0.37	-0.31	-0.59	0.57	0.04	-0.07	0.20	0.07	0.13	-0.11	-0.06
PF3D7_1216400	-0.33	0.06	0.54	-0.24	0.27	-0.12	-0.18	-0.19	-0.40	0.05	0.05	-0.11	-0.22	0.08	-0.12	0.15	-0.23	0.23	-0.10	-0.06	0.70	0.12	0.36	0.04	0.01	0.03	-0.09	-0.09	0.04	-0.13	-0.28	-0.38	-0.07	0.00	-0.18	-0.24	0.09	0.41	0.01	-0.10	0.48	0.06	-0.12	-0.47	0.13	-0.01	0.35	0.17	0.18
PF3D7_0308700	0.17	-0.47	-0.01	-0.14	-0.17	-0.23	-0.08	-0.06	0.08	-0.13	-0.08	-0.18	0.22	-0.32	-0.52	2.74	0.25	-0.02	-0.20	-0.42	-0.15	0.27	0.06	0.18	0.30	0.52	-0.51	0.20	-0.18	-0.23	0.64	0.20	0.08	-0.03	-0.12	-0.47	-0.22	-0.43	-0.06	-0.23	-0.73	-0.01	-0.34	0.02	0.21	-0.11	0.26	-0.43	0.09
PF3D7_1132400	-0.20	-0.33	-0.62	-0.14	-0.30	-0.38	0.01	-0.07	-0.22	-0.04	-0.16	-0.22	-0.13	-0.36	0.13	0.01	-0.05	-0.09	-0.14	-0.37	-0.22	-0.14	-0.54	-0.08	-0.38	0.12	0.10	-0.48	-0.06	-0.25	-0.15	0.55	-0.09	-0.19	0.12	0.06	-0.18	-0.24	0.20	0.18	0.59	-0.03	-0.22	0.30	0.40	-0.22	-0.24	-0.37	-0.29
PF3D7_1241200	0.45	0.07	-0.22	0.40	0.06	-0.03	0.61	0.14	0.03	-0.38	-0.33	0.88	0.34	0.08	-0.30	-0.32	0.10	-0.02	-0.05	0.39	-0.51	-0.21	-0.17	-0.10	0.34	0.12	0.03	0.15	-0.08	0.00	-0.08	-0.14	0.02	0.14	-0.36	-0.18	0.12	0.04	0.31	-0.44	-0.08	0.19	0.02	0.00	0.28	0.06	0.20	0.07	-0.07
PF3D7_0611100	-0.47	0.18	-0.64	0.55	-0.07	0.24	-0.28	0.55	-0.86	-0.79	-0.30	-0.27	-0.67	0.31	1.23	0.25	-0.36	-0.27	0.26	-0.83	-0.19	0.33	-0.18	0.20	-0.30	0.12	-0.20	-0.32	0.12	0.24	0.22	0.32	-0.13	0.14	1.21	0.33	-0.16	-0.24	-0.38	1.13	-0.25	-0.01	-0.12	-0.26	-0.01	-0.48	-0.18	-0.07	-0.02
PF3D7_1332000	-0.47	-0.30	-0.19	-0.47	0.02	0.35	-0.51	0.17	-0.26	-0.46	0.35	-0.78	-0.44	0.11	-0.05	0.50	-0.63	0.05	0.55	-0.09	0.96	-0.06	-0.17	0.19	-0.22	0.15	0.58	0.01	-0.39	0.38	0.79	0.13	0.41	-0.04	0.11	0.01	0.15	-0.62	-0.42	-0.24	0.00	0.22	-0.11	0.10	-0.08	-0.26	0.15	0.45	-0.02
PF3D7_0531200	0.30	-0.53	-0.11	-0.02	0.31	-0.62	-0.46	-0.13	-0.39	-0.08	0.13	-1.24	0.67	-0.02	0.27	-0.66	0.02	-0.91	-0.12	-0.17	0.38	-0.89	0.29	-0.06	0.29	0.06	0.03	-0.40	0.19	0.07	0.08	-0.68	0.15	-0.35	-0.19	0.11	0.11	-0.45	-0.61	-0.32	-0.29	-0.66	-0.09	0.14	0.56	0.12	-0.12	-0.50	0.44
PF3D7_1124400	0.15	-0.19	0.98	-0.02	1.17	0.08	-0.07	0.05	0.70	0.80	1.11	0.04	0.55	1.44	0.19	1.02	0.14	0.91	1.05	0.61	1.79	1.08	1.15	1.36	0.79	-0.12	0.57	0.42	0.49	-0.74	0.50	0.15	-0.07	0.12	0.00	0.30	0.57	0.02	-0.60	-0.15	0.79	0.50	0.74	-0.29	-0.56	0.59	-0.01	-0.65	0.29
PF3D7_0928000	-0.56	-0.19	0.15	-0.19	-0.14	0.13	-0.74	0.59	-0.48	-0.06	0.24	-0.67	-0.68	-0.68	0.43	-0.10	0.47	-0.19	0.59	-0.71	0.23	0.67	-0.36	-0.01	-0.47	0.29	0.06	0.16	-0.26	0.98	0.20	0.37	-0.63	-0.82	0.00	0.46	-0.31	-0.22	-0.33	0.12	0.07	-0.22	0.06	0.94	-0.12	-0.32	0.13	0.25	-0.65
PF3D7_0804300	0.30	-0.16	0.08	0.08	0.62	-0.35	0.48	0.22	-0.07	-0.06	0.28	0.49	0.40	-0.02	-0.34	0.34	0.21	0.06	0.13	0.28	0.48	-0.24	0.15	0.08	0.52	-0.06	-0.27	-0.69	-0.39	-1.13	-0.56	-0.41	-0.07	-0.02	-0.39	0.14	-0.07	0.21	0.10	-0.20	0.29	0.87	-0.01	-0.60	0.48	-0.27	-0.45	-0.27	0.22
PF3D7_0617300	-1.06	0.02	0.73	-0.18	0.40	0.75	-0.44	0.36	-0.78	-0.54	0.38	-0.02	-0.90	0.39	0.44	0.31	-0.43	-0.15	0.58	-0.28	0.05	0.23	-0.14	0.56	-0.04	0.54	0.46	0.70	0.18	0.85	0.19	0.05	-0.17	0.56	0.23	0.39	-0.44	-0.20	-0.20	0.27	-0.11	-0.47	-0.13	-0.13	-0.39	-0.30	0.79	1.03	-0.26
PF3D7_0526800	0.06	0.07	0.44	0.77	0.37	0.60	0.73	1.41	0.02	-0.09	-0.23	0.10	0.02	-0.27	-0.76	-0.59	0.57	-0.54	0.27	0.31	0.56	0.46	-0.10	0.67	0.24	-0.02	-0.13	0.19	-0.42	0.14	-0.66	0.09	0.72	0.62	0.06	-0.42	-0.91	-0.35	0.03	0.29	0.25	-0.54	-0.69	-0.11	-0.35	-0.62	-0.74	-0.51	-0.10
PF3D7_0424700	-1.66	0.28	0.48	0.05	-0.08	1.74	-0.20	1.25	-0.87	-0.12	0.01	-0.78	-1.37	-1.42	-0.30	1.10	-0.59	-1.89	0.78	-0.43	0.23	-0.02	-0.13	-0.26	-0.35	1.55	-0.24	-0.22	0.18	1.45	1.48	-1.11	-0.62	-0.60	0.47	1.23	-0.49	-0.01	-0.31	0.77	-0.41	1.02	-0.46	0.73	1.13	-0.87	-0.28	1.84	-0.84
PF3D7_1445600	0.16	0.06	0.06	0.23	0.10	0.22	0.22	-0.23	0.20	-0.17	-0.23	1.16	0.48	0.05	-0.07	0.61	0.51	0.20	-0.24	0.37	0.24	0.16	0.17	0.16	0.86	0.07	-0.13	-0.40	0.14	-0.50	-0.19	0.95	0.31	-0.04	0.08	0.40	0.16	0.26	0.35	-0.01	0.06	-0.10	0.11	-0.46	0.83	0.04	-0.16	0.63	0.13
PF3D7_0632700	-0.24	0.64	0.41	-0.80	-0.55	0.25	-0.55	0.15	-0.35	-0.13	0.48	-0.65	-0.34	-0.17	0.02	0.11	-0.09	-0.07	-0.30	-0.28	0.01	0.55	-0.03	0.00	-0.80	0.30	-0.02	-0.61	0.07	0.80	0.10	0.15	-0.51	-0.43	-0.08	0.33	0.18	0.41	-0.35	0.51	-0.55	0.38	0.31	0.84	-0.32	0.31	-0.37	0.14	-0.07
PF3D7_1131000	-0.96	-0.56	-0.22	-0.37	-0.04	0.97	0.32	-0.06	-0.48	-0.24	0.07	0.23	-0.27	-0.51	-0.07	0.10	-0.07	-0.18	-0.02	-0.46	-0.24	0.10	-0.64	-0.04	-0.22	0.05	-0.18	-0.87	-0.04	-0.04	-0.41	0.86	-0.10	-0.15	0.20	0.19	-0.28	0.34	0.85	0.30	-0.15	0.02	-0.04	0.03	0.34	0.25	-0.28	0.19	-0.11
PF3D7_1461800	0.44	1.17	-0.55	0.10	0.63	0.37	0.87	-1.11	0.36	-0.10	-0.34	0.75	1.08	0.30	0.26	-0.44	0.10	-0.91	0.11	0.36	-1.19	-0.26	0.65	0.01	0.38	-0.42	0.34	1.02	0.19	-0.57	-1.05	-1.43	1.11	1.55	0.21	0.25	0.30	-0.04	1.15	0.13	0.33	1.15	0.62	-1.51	1.23	0.43	0.19	0.10	0.24
PF3D7_1208800	0.41	0.05	-0.27	0.30	-0.17	-0.72	0.50	-0.84	0.38	-0.35	-0.54	1.22	0.39	0.19	-0.73	-0.49	0.17	0.06	-0.67	0.42	-1.12	-0.38	0.16	-0.49	0.77	0.38	-0.19	-0.22	-0.03	-0.32	-0.11	0.10	0.01	0.11	-0.35	-0.35	0.21	0.91	0.37	-0.20	1.08	0.88	-0.16	-0.90	0.62	0.28	-0.04	0.02	-0.03
PF3D7_1442200	-0.17	-0.22	-0.39	-0.26	0.23	0.52	0.46	-0.32	0.17	-0.07	0.05	0.16	0.12	0.58	0.38	0.05	-0.01	-0.26	0.11	-0.20	-0.53	-0.04	-0.04	-0.08	-0.25	-0.30	0.39	-0.06	-0.06	0.01	-0.76	-0.23	-0.21	0.15	-0.09	-0.03	-0.32	-0.38	0.35	0.21	-0.44	1.01	0.02	0.07	0.50	0.03	0.25	0.20	0.64
PF3D7_1349400	0.00	-0.07	0.30	0.22	0.66	-1.17	-0.13	-0.39	0.24	0.52	0.73	-0.68	0.10	0.58	-0.42	0.24	0.52	1.31	0.02	0.11	1.19	0.16	0.52	0.26	0.09	-0.21	-0.10	0.27	-0.07	-1.00	-0.22	-0.08	0.24	0.29	-0.03	-0.86	0.13	0.15	-0.37	-0.55	-1.61	-0.34	0.43	0.16	-0.91	0.25	-0.10	-0.53	-0.08
PF3D7_0111700	-0.31	0.43	-3.37	0.31	0.25	-0.03	-0.19	0.07	-1.67	0.84	0.20	-0.31	0.11	-0.14	0.25	-0.02	-0.83	-0.27	-0.14	-0.36	-0.23	1.17	-0.13	-0.42	-0.37	0.54	0.01	-0.17	-0.70	0.16	0.06	0.33	-0.16	-0.07	0.24	0.07	-0.33	-0.33	0.16	0.52	-0.04	0.33	0.09	-0.56	0.53	-0.44	0.27	0.23	-0.11
PF3D7_1018600	0.19	-0.13	0.10	0.22	-0.12	-0.56	0.39	-0.45	0.25	-0.19	-0.04	-0.05	0.23	0.05	-0.27	-0.71	0.07	-0.15	-0.73	0.23	-0.60	-0.60	-0.21	-0.39	-0.16	-0.08	-0.20	0.34	-0.52	-0.53	-0.51	-0.20	-0.03	-0.09	-0.45	-0.15	0.23	0.20	-0.05	-0.61	-0.01	0.70	-0.09	-0.59	-0.02	-0.14	0.04	-0.16	0.01
PF3D7_0727900	0.55	-0.02	-0.18	0.42	-0.38	-0.70	0.34	-0.84	0.36	-0.34	-0.29	0.35	0.48	0.03	-0.43	-0.65	-0.50	-0.39	-1.59	-0.04	-0.74	-0.48	-0.11	-0.52	-0.04	-0.18	-0.69	0.01	-0.15	-0.14	-0.08	-0.20	-0.08	-0.14	-0.35	-0.96	-0.40	0.49	0.07	-0.15	0.35	0.45	-0.02	0.09	-0.13	-0.08	0.00	-0.14	-0.43
PF3D7_1002700	0.45	-0.29	0.14	0.66	0.14	0.15	0.39	0.12	0.11	0.38	0.01	0.27	0.01	0.03	-0.37	-0.12	0.27	0.08	-0.21	-0.09	0.00	-0.03	-0.30	0.21	0.06	-0.14	0.42	-0.13	-0.40	0.01	-0.36	-0.05	-0.08	-0.15	-0.11	-0.37	-0.17	0.17	0.06	0.24	-0.15	-0.36	-0.29	-0.30	-0.09	-0.29	-0.13	0.04	-0.11
PF3D7_1124600	-0.43	0.01	-0.39	-0.38	0.07	0.29	-0.62	0.68	-0.55	0.28	0.30	-0.50	-0.69	-0.42	0.65	0.08	-0.30	-0.34	0.60	-0.46	0.37	0.11	-0.41	0.40	-0.49	0.47	0.23	0.27	-0.18	0.55	-0.26	0.20	-0.15	-0.14	0.33	0.58	-0.39	-0.18	-0.27	0.44	-0.15	0.07	0.09	0.54	-0.10	-0.13	0.10	0.17	-0.34
PF3D7_0701900	0.31	-0.65	-0.23	-1.19	-0.14	-0.72	0.07	-0.49	0.09	-0.19	-0.21	0.23	0.36	-0.07	-0.02	-0.06	-0.53	-0.24	-0.20	0.30	-0.93	-0.29	-0.13	-0.95	0.00	-0.67	-0.08	-0.06	-0.03	-1.26	-0.07	-0.05	0.18	-0.17	-0.13	0.61	-0.09	-0.40	0.80	0.14	-0.71	0.73	0.23	-0.98	0.71	-0.24	-0.03	-0.13	0.03
PF3D7_0903700	-0.36	0.25	0.38	-0.24	0.23	0.37	-0.42	0.28	-0.22	0.39	0.45	0.34	-0.40	-0.04	0.34	0.91	-0.23	-0.21	1.27	-0.11	0.95	0.58	0.58	0.64	0.25	0.31	-0.04	0.07	0.55	0.82	0.59	0.37	-0.28	-0.55	0.20	0.44	0.35	0.26	-0.38	-0.04	1.01	0.86	0.09	0.54	-0.04	-0.38	0.28	0.66	-0.25
PF3D7_0417600	0.21	-0.53	-2.06	0.38	-0.28	-0.06	-0.02	0.09	0.18	-0.35	0.03	1.22	0.35	-0.27	-0.82	-0.98	0.31	0.38	-1.16	-0.13	-0.69	-0.02	0.28	0.25	-0.19	-0.43	-0.39	-0.17	-0.04	-0.21	-1.22	-0.79	-0.33	0.01	-0.26	-0.11	0.25	0.61	0.21	-0.03	0.96	-0.57	-0.04	-0.66	0.10	0.07	0.40	-0.04	0.15
PF3D7_0628100	-0.29	0.32	-0.01	-0.31	0.01	0.33	-0.17	0.34	-0.13	-0.16	-0.03	-0.13	-0.21	-0.37	0.37	0.45	-0.14	-0.19	0.38	-0.25	0.09	0.14	0.16	-0.04	-0.06	0.44	-0.06	0.06	0.03	0.18	0.36	0.40	0.19	0.16	0.19	0.37	0.04	0.03	0.15	0.13	0.00	0.34	0.26	0.29	0.70	-0.13	0.01	0.32	-0.12
PF3D7_1418100	0.06	-0.55	-1.19	0.45	0.40	0.40	0.30	0.82	0.60	0.16	0.20	-0.02	-0.05	0.67	0.05	-1.03	0.03	0.06	-0.59	0.02	-0.59	0.05	0.37	0.34	-0.17	-0.22	0.21	-0.03	0.50	0.11	-1.92	-1.05	0.13	-0.07	0.12	-0.64	0.42	-0.14	0.60	0.27	-0.52	0.14	-0.11	-1.16	0.00	0.28	0.16	-0.10	0.46
PF3D7_0900700	2.84	0.07	-0.42	0.33	2.19	-0.33	0.09	-0.51	2.31	1.53	0.01	1.43	0.02	1.98	-0.39	2.01	0.17	1.95	2.50	-1.32	-0.53	2.77	-0.35	0.78	-0.80	-1.45	1.17	-0.11	-0.75	-0.86	-0.21	-0.92	-0.31	2.17	1.07	-0.18	-0.48	-0.22	0.36	-0.30	0.68	-0.71	3.39	-0.66	1.98	1.65	2.54	0.47	2.40
PF3D7_0710400	0.30	0.23	0.12	0.12	-0.23	-0.43	-0.31	-0.11	0.65	1.06	0.71	-0.82	-0.07	0.73	0.46	-0.47	0.06	1.66	0.18	0.29	1.18	0.73	0.81	0.58	-0.53	-0.06	0.63	0.29	-0.23	-0.04	0.56	0.03	1.25	0.49	0.42	0.74	-0.24	-0.37	-0.56	-0.76	-0.38	-0.58	0.48	0.13	-0.31	0.09	0.69	-0.10	0.24
PF3D7_1309300	0.25	0.30	-0.29	-0.31	-0.15	-0.73	0.06	-0.49	0.16	-0.43	0.00	0.07	0.39	0.32	-0.56	-0.27	0.14	0.08	-0.34	0.24	-0.30	-0.14	0.20	-0.35	0.11	-0.11	-0.13	0.01	0.21	-0.63	-0.03	-0.17	0.22	0.02	-0.26	-0.19	0.28	0.17	0.10	-0.29	0.02	0.05	0.16	-0.18	-0.14	0.18	0.55	0.42	0.06
PF3D7_1474400	0.59	0.60	-0.08	0.23	0.08	-0.13	0.07	-0.10	0.35	0.03	0.25	1.04	-0.06	0.30	-0.18	-0.69	0.04	-0.34	-0.73	0.01	-0.53	-0.14	-0.35	0.18	-0.45	-0.01	-0.16	0.02	-0.31	-0.68	0.16	-0.32	0.11	0.03	-0.06	-0.07	-0.22	0.23	0.15	-0.26	0.92	0.01	-0.36	-0.08	-0.14	0.04	0.11	-0.23	0.03
PF3D7_1451200	-0.06	-0.53	-0.34	-0.17	-0.43	-0.34	0.38	-0.18	-0.54	-0.94	-0.67	0.51	0.05	-0.53	-0.61	-0.75	-0.31	-0.72	-1.08	-0.37	-1.25	-0.37	-0.70	-0.68	-0.28	-0.17	-0.76	-0.50	-0.14	-0.53	-0.12	0.17	-0.43	-0.18	-0.38	-0.01	-0.35	0.25	0.28	0.22	0.01	0.57	-0.24	-0.31	0.95	-0.33	-0.02	0.41	-0.34
PF3D7_1455200	0.03	-0.69	0.02	0.23	0.00	-0.04	0.03	-0.15	-0.10	-0.01	0.05	-0.13	0.09	0.10	0.31	-0.38	-0.11	0.04	-0.32	-0.11	-0.01	-0.02	-0.02	-0.24	-0.15	-0.07	-0.04	0.06	-0.38	-0.34	0.18	-0.20	-0.07	-0.20	-0.27	-0.03	0.05	0.06	-0.11	0.02	0.12	0.07	-0.13	-0.15	0.08	-0.06	-0.15	-0.64	-0.11
PF3D7_1139500	-0.22	-0.58	-0.27	0.22	0.03	0.49	-0.28	0.02	0.07	-0.94	0.08	1.05	-0.31	0.11	-0.11	-1.25	0.22	-0.42	0.93	-0.84	-0.30	-0.48	-0.29	0.34	0.42	-0.17	1.56	0.49	0.16	0.67	-2.10	-0.34	-0.10	-0.69	0.08	-0.16	0.20	0.56	0.03	0.59	1.81	0.46	0.09	-1.44	-0.34	0.95	0.21	0.24	0.27
PF3D7_0703300	-0.81	0.47	0.51	0.08	-0.15	0.69	-0.45	-0.01	-0.77	-0.18	0.54	-0.59	-0.32	-0.57	0.52	1.09	-0.56	-0.97	0.10	0.05	-0.91	0.20	-0.03	-0.74	-0.57	0.11	-0.09	0.02	-0.04	0.22	0.77	0.55	-0.22	-0.31	-0.21	0.67	0.52	0.13	0.04	0.19	-0.24	0.16	0.67	0.49	-0.31	0.44	0.83	0.54	0.17
PF3D7_1411500	0.05	0.13	-0.12	0.37	0.21	-0.44	0.20	-0.74	0.31	-0.04	-0.15	0.83	0.14	0.18	-0.94	-0.12	0.16	0.29	-0.39	0.37	-0.98	-0.69	-0.15	0.10	0.07	-0.34	-0.13	0.00	-0.34	-0.80	-0.55	0.16	0.28	0.00	-0.10	-0.59	-0.10	0.19	0.10	-0.53	0.00	0.33	-0.18	-0.60	0.03	-0.14	-0.42	-0.34	0.25
PF3D7_1232500	-0.53	0.47	0.28	-0.56	-0.07	0.09	-0.61	0.49	-0.47	0.29	0.11	-0.51	-0.25	-0.14	0.34	0.60	-0.31	-0.10	0.41	-0.26	0.41	0.52	-0.27	0.27	-0.24	0.40	0.18	-0.07	-0.19	0.69	0.57	0.51	-0.66	-0.71	-0.06	0.78	-0.16	-0.18	-0.28	-0.34	-0.03	0.20	0.27	0.55	0.35	-0.29	0.25	0.68	-0.14
PF3D7_0214600	-0.27	0.05	0.30	-0.03	0.03	0.39	-0.42	0.50	-0.19	0.09	-0.09	-0.64	-0.33	0.00	0.83	0.17	-0.22	0.16	0.24	-0.09	0.12	0.23	0.04	0.07	-0.38	0.34	-0.14	-0.05	0.11	0.26	0.23	0.76	-0.31	-0.33	0.09	0.57	-0.32	-0.18	0.09	0.13	-0.35	-0.09	0.05	0.43	0.11	-0.02	0.04	0.32	-0.22
PF3D7_1217400	0.09	0.82	1.12	-0.12	0.91	0.83	0.35	-0.37	0.16	-0.26	0.36	0.73	0.92	0.72	-0.50	1.06	0.40	-0.18	0.82	-0.07	0.04	0.49	0.58	0.76	0.30	1.03	0.12	0.47	0.95	0.08	0.40	0.15	0.68	0.71	-0.07	0.71	0.11	0.91	0.11	0.09	0.02	0.38	1.01	-0.23	0.55	-0.38	1.32	0.68	0.29
PF3D7_1213500	0.57	1.56	-0.46	0.15	0.16	-0.46	0.19	-0.09	0.79	-0.44	-0.13	1.77	0.46	0.28	-0.18	-0.14	0.28	-0.31	-1.25	0.10	-1.97	-0.23	0.01	-0.40	1.33	-0.41	-0.07	0.36	-0.03	-0.63	-1.30	-0.75	-0.20	0.36	-0.07	0.85	0.15	1.00	0.01	-0.12	2.67	-0.25	0.16	-1.12	0.53	-0.28	-0.26	-0.38	-0.07
PF3D7_1229900	-0.06	-0.26	0.37	-0.34	0.21	-0.22	-0.15	-0.47	-0.11	-0.28	0.47	-0.14	-0.07	0.33	0.05	0.83	-0.04	0.15	0.64	0.11	0.62	0.46	0.00	-0.26	0.03	0.10	-0.15	-0.15	0.12	0.02	-0.27	0.45	0.23	0.01	-0.01	0.19	0.09	-0.39	-0.19	-0.48	-0.18	0.46	0.54	-0.02	0.31	-0.15	0.57	-0.59	-0.18
PF3D7_0913400	0.12	0.22	-0.06	-0.03	0.11	0.47	0.00	0.15	0.47	-0.08	0.48	2.04	0.23	-0.22	0.34	-0.06	0.36	-0.31	0.41	0.31	0.15	0.52	0.23	0.32	1.31	-0.20	-0.51	0.05	0.05	-0.33	-0.43	-0.66	0.22	-0.35	-0.06	-0.01	-0.24	0.65	-0.26	-0.11	1.73	-0.01	0.27	-0.50	-0.08	-0.19	0.48	0.24	-0.09
PF3D7_0527800	-0.36	0.37	0.12	-0.69	0.27	0.81	-2.01	0.38	-0.76	-0.74	0.61	-0.75	-1.40	-0.26	-0.17	0.93	-0.29	-0.06	1.13	-0.31	0.77	0.74	0.01	0.97	-0.08	1.51	-0.18	-0.59	0.13	1.05	0.21	0.72	-0.33	-0.62	-0.10	0.82	-0.20	0.53	-0.43	-0.34	0.08	0.26	0.50	1.28	0.03	-0.05	-0.02	0.59	-0.21
PF3D7_0107900	-1.08	-0.10	-0.05	0.14	-0.21	1.07	-0.44	1.50	-0.80	-0.66	0.05	-0.80	-0.55	-1.18	-0.41	0.97	-0.87	-0.96	0.34	-0.78	0.63	0.23	0.43	-0.46	-0.99	0.38	-0.78	-0.15	0.35	0.38	0.42	-0.44	-1.09	-1.38	-0.65	0.74	-0.69	-0.84	-0.28	-1.01	-0.35	0.83	-0.50	0.70	0.34	-0.89	-0.16	0.09	-0.96
PF3D7_1439200	0.34	0.04	-0.26	0.34	-0.04	0.28	0.63	0.71	0.33	0.39	-0.12	0.16	0.39	-0.18	0.71	-0.89	0.23	-0.14	-0.50	0.46	-0.30	0.00	-0.22	0.06	-0.09	-0.34	0.18	0.39	-0.54	-0.28	0.73	-1.08	0.26	0.03	-0.33	0.19	-0.17	-0.05	0.45	-0.17	-0.47	-0.68	0.43	-1.23	0.74	0.08	0.10	0.07	0.07
PF3D7_0934300	-0.30	-0.42	-0.21	0.07	-0.12	0.17	-0.74	0.57	-0.22	0.16	-0.15	0.14	-0.49	-0.06	0.15	0.57	0.16	0.37	-0.14	-0.32	-0.08	0.04	-0.93	-0.20	-0.44	-0.28	0.13	-0.25	-0.15	0.30	0.30	0.83	-0.68	-0.19	0.07	-0.23	-0.28	0.48	-0.50	0.65	-0.62	-0.31	-0.16	-0.26	-0.07	0.27	-0.53	0.19	-0.38
PF3D7_0616100	0.57	-0.40	1.16	-0.14	0.13	0.03	0.00	0.66	0.56	0.45	0.39	-0.22	0.14	0.10	-0.24	0.40	0.37	0.53	0.18	0.60	0.92	-0.65	0.54	0.75	-0.02	0.01	0.02	-0.32	-0.04	-0.74	-1.11	0.12	-0.04	-0.10	-0.10	-0.24	-0.14	-0.13	0.04	-0.01	0.28	-0.06	0.40	0.15	0.42	-0.02	0.35	-0.66	0.39
PF3D7_0805000	0.14	0.67	0.28	0.44	0.88	0.21	0.77	-0.07	1.04	1.24	-0.02	0.06	0.44	0.65	0.92	1.05	0.18	1.46	0.48	0.37	0.83	1.03	1.14	-0.32	0.32	1.58	0.32	0.32	0.99	0.41	0.78	-0.30	0.75	1.05	0.24	0.27	0.49	-0.05	0.57	-0.52	0.08	1.38	0.54	-0.23	0.63	-0.31	0.66	0.99	0.67
PF3D7_1465200	-0.36	0.56	-0.26	-0.72	-0.08	0.00	-0.28	-0.42	0.05	0.31	0.30	-0.24	-0.15	0.30	-0.11	-0.28	-0.19	0.48	0.34	0.13	0.27	0.19	0.66	0.11	-0.27	-0.43	0.36	-0.02	0.00	-0.68	-0.31	-0.27	0.08	0.11	-0.12	0.14	0.05	0.00	-0.64	-0.06	0.09	-0.58	0.35	-0.29	-0.38	0.17	0.26	-0.39	-0.12
PF3D7_1027100	-0.05	0.16	-0.02	0.20	-0.22	-0.59	0.02	-0.70	0.05	-0.23	-0.35	0.78	0.18	0.11	-0.44	-0.37	-0.01	-0.38	-0.44	0.08	-1.03	-0.02	0.05	-0.32	0.09	0.18	-0.23	-0.27	0.27	-0.05	0.11	0.08	-0.23	-0.07	-0.36	-0.10	-0.08	0.66	0.13	-0.16	0.18	-0.12	-0.03	-0.26	0.57	-0.06	0.27	0.34	-0.04
PF3D7_0514900	-0.04	-0.04	0.39	-0.27	0.52	0.06	0.22	0.24	-0.02	0.43	0.52	0.03	-0.01	0.58	0.33	0.13	-0.13	0.65	0.23	0.03	0.86	0.20	0.46	0.53	0.19	0.18	0.12	0.18	-0.18	-1.30	0.01	-0.48	0.09	0.01	-0.17	0.28	-0.04	0.02	-0.38	-0.47	0.17	-0.48	0.06	-0.18	-0.12	-0.03	0.37	-0.29	-0.32
PF3D7_1408700	0.59	-0.26	-0.06	0.27	-0.14	-0.13	0.04	-0.37	0.20	-0.24	-0.14	0.33	0.39	0.00	-0.24	-0.74	0.16	-0.24	-0.49	-0.04	-0.45	-0.39	-0.17	-0.12	0.08	-0.31	-0.16	0.16	-0.03	0.02	0.05	-0.39	0.09	-0.10	-0.33	-0.56	0.03	0.40	-0.03	-0.25	0.34	-0.05	-0.03	0.00	-0.36	-0.01	-0.14	-0.18	0.12
PF3D7_1142500	0.57	0.04	-0.75	0.95	-0.28	-0.13	0.12	0.45	0.10	-0.05	-0.81	1.16	0.60	0.02	0.11	-0.53	0.83	0.28	-0.42	0.34	-0.09	0.56	0.57	0.05	1.03	0.85	0.05	0.68	-0.04	0.74	0.22	0.86	0.09	-0.41	-0.28	0.76	0.44	0.31	0.24	-0.22	0.45	-0.31	-0.13	0.71	0.22	0.14	-0.44	-0.35	-0.47
PF3D7_1121800	-0.17	-1.07	0.44	0.47	0.06	0.30	0.35	-0.12	0.50	-0.22	-0.25	0.15	0.28	0.08	0.44	-0.12	0.37	-0.02	-1.50	0.27	-0.90	-0.39	0.21	0.38	0.28	-0.32	-0.22	0.65	-0.01	-0.81	-1.60	-0.28	0.58	0.31	0.51	-0.36	0.56	0.11	0.49	0.36	0.14	0.20	-0.16	-1.25	0.64	0.08	0.28	-0.06	0.37
PF3D7_1245000	-0.05	-0.32	-0.13	-0.10	0.02	-0.32	0.06	-0.08	0.15	0.07	-0.10	0.00	0.16	-0.14	0.14	0.08	-0.05	0.19	0.04	-0.09	0.27	0.11	-0.41	-0.16	-0.12	-0.11	0.02	-0.36	-0.26	-0.75	-0.27	0.01	-0.24	-0.23	-0.30	-0.01	-0.37	-0.31	0.12	-0.43	0.29	0.09	0.06	-0.29	-0.08	-0.06	-0.34	-0.44	-0.22
PF3D7_1203600	0.14	-0.42	-0.37	0.30	-0.24	-0.54	0.48	0.27	0.79	-0.21	-0.12	0.21	0.47	0.38	-0.02	-0.39	-0.19	1.03	-0.09	0.53	-0.27	-0.10	0.37	-0.34	0.08	0.12	-0.33	0.18	-0.29	-0.20	-0.11	-0.67	-0.22	0.03	-0.31	-0.17	0.05	0.50	-0.11	-0.39	1.28	0.86	0.10	-0.12	0.09	0.06	-0.41	-0.37	0.24
PF3D7_0609500	-0.02	0.61	0.19	0.61	0.38	0.10	-0.14	0.33	0.36	-0.37	-0.01	-0.34	0.42	0.15	-0.46	-0.68	0.18	-0.11	-0.90	0.28	-0.82	-0.10	0.50	0.09	-0.06	-0.80	-1.09	0.09	0.61	1.25	-1.83	-0.38	0.11	-0.59	0.15	-0.26	0.55	-0.46	0.13	0.12	-1.65	0.17	0.66	-0.35	-0.27	-0.08	-0.18	-0.42	0.07
PF3D7_0415700	-0.19	-0.30	-0.42	0.02	0.33	-0.52	0.10	0.24	-0.86	0.26	-0.18	-0.38	-0.13	0.00	0.24	0.25	-0.32	-0.16	-0.22	-0.41	-0.08	-0.08	-0.14	0.30	-0.41	0.00	-0.06	-0.01	0.52	0.12	-0.50	-1.42	0.21	0.21	0.09	0.07	-0.01	0.04	-0.06	0.13	-0.18	0.48	0.13	-0.05	-0.19	-0.12	-0.21	0.05	-0.04
PF3D7_1135900	0.05	0.03	-0.14	0.20	-0.06	-0.48	-0.41	0.68	0.15	0.59	0.10	-0.23	-0.01	0.17	-0.24	-0.02	0.04	0.31	-0.55	0.03	0.59	0.05	-0.31	0.51	-0.50	0.16	-0.03	0.37	0.30	-0.14	-0.33	-0.34	-0.05	-0.04	0.19	-0.28	-0.03	0.20	-0.07	0.16	0.47	-0.03	0.38	0.84	-0.47	0.31	0.18	0.11	-0.01
PF3D7_1316800	0.28	0.51	0.32	0.46	0.49	1.25	0.37	0.28	0.34	0.61	0.32	1.05	0.47	-0.02	1.22	0.17	0.23	0.03	0.55	0.06	0.64	-0.06	0.49	0.12	0.47	-0.02	0.15	-0.24	-0.04	0.59	0.45	-0.59	0.11	0.15	0.22	-0.37	0.00	0.18	0.09	0.88	0.48	-0.80	0.27	0.12	-0.54	0.58	0.25	0.65	-0.01
PF3D7_0928400	0.27	0.58	0.32	0.14	-0.13	-0.15	0.23	-0.10	-0.11	0.04	0.61	-0.19	0.34	0.39	-0.89	0.24	0.61	-0.49	0.25	-0.26	0.67	0.49	0.41	0.49	0.08	-0.02	0.16	0.26	0.29	0.12	0.05	-1.30	0.22	-0.15	-0.22	-0.45	0.19	-0.16	-0.17	-0.62	0.47	-0.81	0.37	-0.35	-0.89	0.22	0.49	-0.33	0.02
PF3D7_0717500	-0.56	-0.06	0.14	0.36	0.33	0.49	-0.10	0.68	-0.63	0.17	0.20	0.33	-0.60	0.11	0.06	0.28	0.00	-0.16	0.40	-0.33	0.70	0.42	0.31	0.60	-0.23	0.19	0.05	0.57	0.00	0.48	0.69	0.24	0.14	0.21	0.24	0.23	0.19	0.02	0.04	0.04	0.17	-0.15	0.05	0.52	-0.12	-0.05	-0.26	0.78	-0.13
PF3D7_1369300	0.36	-0.25	-0.16	0.76	0.71	0.09	0.15	-0.71	-0.14	-0.11	0.47	0.70	0.68	0.42	-0.15	-0.81	1.13	0.18	0.11	0.55	-0.23	0.44	0.29	0.03	0.60	-0.06	-0.61	0.65	0.56	-0.18	-1.25	-1.17	0.36	0.29	-0.20	-0.94	0.11	-0.39	0.33	0.04	1.59	0.74	0.11	-0.88	0.50	-0.11	0.46	-0.06	0.13
PF3D7_0529200	0.25	-0.63	0.17	0.13	0.16	0.37	0.07	0.24	-0.15	-0.41	-0.06	0.21	0.41	0.41	-0.48	0.39	0.11	-1.06	-0.20	0.24	0.03	0.77	0.30	-0.35	0.60	0.73	-0.06	0.78	0.15	0.38	1.26	0.89	-0.27	-0.03	-0.01	1.38	0.60	0.43	0.26	-0.59	0.43	0.00	0.33	-0.50	0.28	-0.53	-0.77	-0.27	-0.49
PF3D7_1031900	-0.17	0.31	-0.10	-0.32	0.20	-0.21	-0.06	0.05	0.13	0.35	-0.30	-0.31	0.01	-0.19	0.59	0.00	-0.40	-1.17	-0.18	0.06	0.95	-0.01	0.14	0.41	-0.13	-0.40	-0.04	-0.10	0.26	-0.42	0.01	-0.18	0.21	0.04	-0.03	0.05	0.31	-0.54	-0.01	0.22	0.02	0.14	0.18	-0.62	-0.39	-0.12	0.65	0.50	-0.48
PF3D7_1405100	0.70	-0.25	-0.21	0.27	-0.08	-0.34	0.03	-0.09	0.36	-0.21	-0.22	-0.03	0.75	-0.49	-0.08	-0.44	0.10	0.38	-0.83	-0.15	-0.21	0.05	1.01	-0.14	-0.31	-0.11	-0.98	-0.03	-0.37	0.15	-0.32	0.30	-0.28	-0.22	0.03	-0.38	-0.42	0.13	-0.28	0.05	-0.26	-0.71	-0.16	0.50	0.29	0.26	-0.01	-0.04	-0.49
PF3D7_1134700	-0.14	-0.31	-0.38	0.15	-0.19	-0.35	0.30	0.03	-0.58	-0.58	-0.43	0.75	-0.27	0.31	-0.06	-0.27	-0.61	-0.31	-0.42	-0.24	0.07	0.16	-0.03	-0.59	0.23	0.14	-0.05	0.03	0.23	0.00	0.06	0.23	-0.10	0.17	-0.08	0.02	0.10	0.45	0.27	0.08	0.12	0.58	0.06	-0.32	0.41	-0.19	0.20	0.49	-0.02
PF3D7_1142700	0.32	0.15	-0.16	-0.17	0.09	-0.52	0.08	-1.03	0.48	-0.10	0.14	0.23	0.38	0.57	-0.52	0.34	0.15	0.06	-0.36	-0.08	-0.71	0.21	-0.11	0.05	0.18	-0.51	0.08	0.05	0.48	-0.18	-0.68	-0.56	0.20	0.11	-0.07	-0.41	0.36	1.08	0.22	-0.24	0.94	0.16	0.69	-0.02	-0.43	-0.07	0.49	-0.26	0.66
PF3D7_1350000	0.30	0.75	0.99	0.41	-0.03	0.31	-0.73	-0.28	0.47	-0.51	0.11	0.72	0.38	-0.18	-0.99	-0.54	0.49	0.49	-0.43	0.69	-0.12	-0.27	0.28	-0.24	0.68	0.86	-0.56	0.32	0.07	-0.20	-0.18	0.11	-0.03	-0.02	-0.41	-0.20	0.30	1.69	0.52	-0.75	2.64	0.54	0.50	-0.39	0.42	0.16	-0.31	0.01	0.20
PF3D7_1111600	-0.37	0.36	-0.02	-0.03	0.28	0.24	0.17	-0.89	-0.47	-0.13	0.35	0.27	0.42	0.02	-0.19	-0.08	0.47	0.04	1.19	-0.23	-0.07	-0.12	0.26	0.23	0.10	0.05	0.90	0.52	0.67	-0.06	0.61	-0.70	0.48	0.32	0.19	-0.10	0.28	0.07	0.38	0.15	0.23	0.16	0.08	-0.41	-0.40	0.11	0.45	0.53	0.34
PF3D7_1012800	-0.30	-0.22	-0.59	-0.54	-0.43	0.32	0.18	-0.16	-0.18	-0.04	-0.34	-0.19	-0.08	0.40	-0.39	0.03	-0.36	-0.03	-0.41	0.04	-0.54	-0.35	-0.76	-1.47	-0.44	0.08	0.01	-0.57	-0.40	-0.45	-0.85	0.27	-0.12	-0.34	-0.55	0.20	-0.27	-0.39	-0.06	-0.09	-0.02	-0.28	-0.18	-0.20	-0.51	-0.50	-0.10	-0.79	-0.60
PF3D7_0409500	-0.59	0.08	-0.12	-0.59	-0.19	0.29	-0.70	0.55	-0.58	-0.46	-0.13	-0.49	-0.67	-0.83	0.87	0.04	-0.26	-0.23	0.39	-0.41	-0.12	0.61	-0.39	-0.15	-0.52	1.20	-0.27	-0.13	-0.28	0.66	0.12	0.72	0.09	-0.10	0.36	0.67	-0.42	-0.18	-0.20	0.54	-0.26	-0.03	0.26	0.64	0.16	-0.28	0.19	0.45	-0.63
PF3D7_0218500	0.07	-0.41	-0.15	0.32	0.54	0.50	0.31	0.50	0.12	0.80	0.15	-0.30	0.10	0.70	0.57	0.38	0.20	0.22	0.29	0.11	0.73	0.00	1.15	0.63	0.18	0.81	0.59	0.20	0.21	-1.13	0.40	-0.04	0.16	0.29	0.78	0.51	-0.23	0.06	0.03	-0.02	0.50	0.43	-0.17	-0.09	-0.37	0.00	0.63	-0.18	0.30
PF3D7_0720900	-0.61	-0.56	0.53	-0.34	0.15	0.32	-0.18	-0.18	-0.52	0.47	0.18	0.01	-0.16	0.04	0.38	-0.06	-0.25	0.32	-0.28	-0.09	-0.02	0.12	0.38	0.32	-0.04	-0.06	-0.09	0.46	-0.16	0.45	0.26	0.29	-0.36	-0.26	0.08	-0.37	0.02	-0.10	0.42	0.23	-0.25	-0.79	-0.49	-0.44	-0.30	-0.16	-0.06	0.38	-0.24
PF3D7_1308200	-0.05	-0.19	0.03	0.29	0.31	0.07	0.06	0.11	-0.38	-0.46	-0.04	0.18	0.02	-0.13	-0.51	0.17	-0.26	-0.59	0.09	-0.39	0.07	-0.33	-0.10	0.06	-0.22	-0.13	0.11	0.38	-0.02	-0.32	0.09	-0.15	0.24	0.17	-0.07	-0.28	-0.08	0.21	0.19	0.03	0.14	0.20	-0.19	-0.62	0.22	-0.11	0.23	0.18	-0.04
PF3D7_1302000	0.39	-0.21	0.07	-0.51	-0.31	-0.13	0.64	-0.55	0.70	-0.14	-0.13	-0.15	0.63	0.00	0.10	0.03	0.69	0.63	-0.31	0.39	-0.67	-0.37	-0.21	-0.21	0.21	-0.55	-0.25	-0.58	-0.10	-0.82	-0.50	-0.46	0.51	-0.16	-0.12	-0.09	0.15	-0.41	0.16	0.11	-0.53	-0.02	0.13	-0.52	0.43	0.04	0.05	0.11	-0.14
PF3D7_1241800	-0.09	-0.02	0.39	0.23	0.46	0.26	0.38	-0.10	-0.20	-0.23	-0.15	0.73	0.14	-0.18	-0.40	0.22	0.00	-0.25	0.10	-0.10	-0.10	-0.56	-0.05	0.00	0.37	0.45	-0.18	-0.03	-0.09	-0.80	-0.23	0.12	-0.32	-0.32	-0.35	-0.26	0.16	0.29	0.38	-0.31	-0.25	-1.48	-0.29	-0.45	0.54	-0.07	-0.22	-0.14	-0.08
PF3D7_1032600	0.28	0.29	-0.25	0.35	-0.41	-1.37	-0.03	-0.33	0.34	-0.27	-0.25	-0.20	0.35	0.24	-0.66	-0.24	0.02	-0.11	-0.05	0.26	-0.57	-0.73	-0.45	-0.93	-0.05	0.37	-0.47	-0.30	-0.39	-0.23	-0.62	-0.15	0.77	0.64	0.28	0.28	-0.26	-0.14	-0.13	0.37	0.66	-0.15	-0.10	-0.22	-0.05	-0.38	-0.16	-0.29	-0.26
PF3D7_1025600	-0.74	0.32	-0.03	-0.62	0.03	1.17	-1.16	0.68	-0.40	-0.18	0.12	-0.76	-0.92	-0.74	0.43	0.35	-0.43	0.15	0.57	-0.20	0.18	0.12	-0.65	0.12	-0.80	0.31	0.03	-0.22	-0.11	0.71	0.18	1.15	-0.29	-0.26	0.20	1.04	-0.07	0.15	-0.08	0.98	-0.59	0.07	0.06	0.35	0.36	0.51	0.52	0.97	-0.27
PF3D7_1219700	0.01	0.13	-0.08	0.35	-0.14	-0.07	0.18	-0.46	0.88	-0.16	-0.75	0.41	0.01	0.62	-0.29	0.51	0.24	0.42	0.75	0.44	0.42	0.65	1.04	-0.71	0.45	0.70	-0.10	0.90	0.90	1.06	-0.22	-0.41	0.77	0.83	0.34	-2.38	0.17	0.23	0.38	0.02	0.01	-0.25	0.05	-1.00	0.18	0.10	0.39	-0.23	-0.02
PF3D7_1039000	-0.44	-0.12	-0.19	0.29	-0.27	-0.17	-0.40	-0.02	-0.63	-0.74	-0.36	-0.02	-0.35	-0.71	-0.73	0.39	-0.30	-0.49	0.11	-0.42	-0.18	0.02	-0.47	-0.57	-0.30	0.44	-0.54	-0.38	-0.12	0.23	0.04	0.19	-0.49	-0.44	-0.41	0.61	-0.34	-0.23	-0.52	-0.02	-0.30	0.71	0.22	0.44	0.56	-0.03	-0.37	0.33	-0.28
PF3D7_1364400	0.57	-0.02	0.07	0.35	-0.09	-0.52	0.25	-0.44	0.47	-0.44	-0.36	1.04	0.61	-0.10	-0.16	-0.16	0.21	-0.06	-0.64	0.15	-0.88	-0.49	-0.40	-0.01	0.21	-0.50	-0.02	-0.06	-0.37	-0.32	-0.42	0.53	0.04	0.00	-0.21	-0.05	-0.34	-0.01	-0.06	-0.02	-0.02	0.10	-0.37	-0.32	0.54	-0.12	-0.13	-0.35	-0.29
PF3D7_0323700	0.27	-0.44	-0.47	0.15	-0.20	-0.86	0.51	-0.76	0.19	-0.23	0.00	0.59	0.22	0.07	-0.11	-0.51	-0.16	-0.30	-0.58	0.04	-0.54	-0.70	-0.07	-0.32	-0.14	-0.05	-0.48	-0.38	-0.19	-0.68	-0.51	0.11	0.31	0.37	-0.03	-0.33	-0.11	-0.10	0.32	-0.19	-0.22	0.66	-0.45	-0.54	0.56	-0.19	-0.50	-0.77	0.08
PF3D7_0208600	0.04	-0.01	0.03	-0.46	-0.06	0.01	-0.05	0.28	-0.40	-0.29	-0.06	0.15	0.21	-0.54	-0.05	0.00	0.13	-0.05	0.20	-0.10	-0.11	0.10	-0.32	-0.12	0.06	0.24	-0.17	-0.12	-0.31	0.27	1.15	0.05	-0.27	-0.55	-0.15	-0.08	-0.10	0.03	0.11	-0.41	0.19	0.03	0.03	0.23	0.37	-0.20	0.05	0.16	-0.15
PF3D7_0713100	-0.42	0.13	-0.34	-0.41	-0.44	-1.20	0.02	-0.56	-0.32	0.64	-0.24	-0.65	-0.40	-0.53	0.61	-0.24	-0.24	0.08	-0.43	-0.66	0.27	-0.19	-0.90	-0.18	-0.12	-0.99	0.72	-0.50	-0.48	-0.28	-0.19	0.25	-0.12	-0.03	0.64	0.19	-0.47	-0.92	-0.03	0.29	-1.43	0.14	-0.17	-0.04	0.23	-0.35	0.03	0.02	0.16
PF3D7_0908000	-0.18	0.13	-0.26	0.27	-0.34	0.28	-0.64	1.07	-0.90	-1.15	-0.14	-0.16	-0.91	-0.82	0.67	0.19	-0.47	-0.39	0.50	-0.49	-0.15	0.18	-0.51	-0.33	-0.17	0.48	-0.30	0.03	-0.17	1.07	1.00	0.43	-0.35	-0.29	0.12	0.80	-0.41	-0.14	-0.20	0.37	-0.18	0.06	0.21	0.88	0.20	-0.13	0.19	0.78	-0.66
PF3D7_1203900	0.63	-0.37	0.90	0.82	0.70	1.68	0.45	0.73	-0.28	-0.10	0.60	1.97	0.94	-0.41	0.19	1.37	0.67	-0.33	1.07	-0.01	0.81	0.27	-0.04	1.09	1.24	0.26	-0.63	0.21	-0.10	0.47	-0.10	0.80	-0.38	-0.54	0.03	-0.16	-0.51	-0.26	0.51	-0.21	-0.91	0.19	-0.39	0.09	0.75	-0.81	-0.56	-0.19	-0.71
PF3D7_0618800	-0.12	-0.21	-0.11	0.11	0.06	-0.46	0.24	-0.12	-0.34	-0.05	-0.35	-0.50	-0.20	0.44	0.14	-0.07	-0.39	-0.28	-0.35	-0.18	-1.59	0.60	-0.18	-0.17	-0.15	0.03	0.53	-0.13	-0.33	-0.11	-0.31	-0.06	0.14	-0.30	-0.16	-0.46	-0.38	-0.15	0.04	-0.15	0.38	-0.40	-0.07	0.21	0.23	-0.09	-0.06	0.13	0.09
PF3D7_0210900	-0.38	-0.06	-0.08	-0.73	-0.18	-0.84	-0.30	-0.54	-0.13	0.21	0.08	-0.46	-0.07	0.11	0.08	-0.09	-0.20	0.34	-0.64	-0.07	0.07	0.00	0.40	-0.06	-0.25	-0.93	0.09	-0.07	0.26	-0.21	0.04	0.08	0.02	0.07	0.18	0.33	0.27	0.14	-0.23	-0.07	-0.04	0.15	0.08	-0.55	0.00	0.13	0.65	-0.13	-0.11
PF3D7_1224400	-0.29	-0.19	-0.10	-0.44	-0.19	-1.34	-0.06	-0.63	0.24	0.03	0.11	-0.26	-0.17	0.16	-0.39	-0.26	-0.21	0.60	-0.41	-0.03	0.10	-0.28	-0.08	-0.90	-0.29	-0.24	0.00	-0.33	-0.24	-0.48	0.09	-0.16	-0.14	0.02	-0.47	-0.11	-0.16	0.12	-0.30	-0.54	-0.23	0.47	0.04	-0.31	-0.11	0.01	0.10	0.03	-0.16
PF3D7_0306200	-0.34	0.42	-0.37	-0.12	-0.48	-0.35	-0.30	-0.52	-0.06	-0.27	-0.07	0.19	0.01	-0.18	-0.23	0.11	0.26	0.24	-0.37	-0.06	0.26	0.54	0.05	-0.31	0.25	-0.30	-0.01	0.19	0.52	-0.08	0.14	-0.07	-0.20	-0.46	-0.24	0.01	0.19	0.06	-0.15	-0.38	1.25	-0.16	0.87	0.26	0.15	0.64	0.14	-0.10	-0.39
PF3D7_1239500	0.03	0.10	0.09	-0.21	-0.01	0.18	-0.23	-0.11	-0.27	0.16	0.00	0.08	0.05	0.02	0.20	0.81	-0.06	-0.37	0.32	-0.26	0.44	0.30	-0.23	-0.26	-0.13	0.03	0.29	-0.37	-0.02	0.49	-0.62	-0.24	-0.21	-0.55	0.02	0.25	-0.22	-0.29	-0.25	0.00	-0.42	0.12	-0.03	0.41	0.29	-0.13	0.33	0.28	0.18
PF3D7_1478800	-0.27	-0.27	-0.37	-0.59	0.22	-0.77	-1.02	-0.42	0.67	0.06	-0.01	0.22	-0.18	0.83	-0.17	0.13	-0.72	0.44	-0.53	-0.47	-1.54	0.18	0.47	0.11	-0.49	-1.37	-0.37	-0.47	-0.14	-1.31	-0.86	-0.37	0.14	0.46	-0.36	-0.45	0.26	-0.41	-0.20	-0.22	0.27	0.04	-0.02	-1.05	-0.32	-0.23	-0.06	-0.46	0.57
PF3D7_1427500	0.13	0.16	0.20	0.03	0.10	-0.14	0.06	0.29	-0.17	-0.24	-0.02	0.00	0.46	-0.39	0.11	-0.03	0.10	0.03	-0.56	-0.16	0.05	0.02	-0.48	-0.15	0.08	-0.45	0.14	-0.29	-0.31	-0.31	0.05	-0.18	-0.14	-0.23	-0.12	0.32	-0.02	0.13	-0.18	-0.15	-0.89	-0.19	0.18	0.25	0.31	-0.15	-0.19	0.48	-0.60
PF3D7_0627100	0.15	-0.03	-0.46	-0.09	-0.24	-0.44	-0.07	-0.06	-0.55	-0.27	-0.63	0.32	-0.07	-0.21	-0.65	-0.52	-0.31	-0.58	-0.80	-0.37	-0.55	-0.22	-0.26	-0.45	0.11	-0.21	0.02	0.02	-0.05	-0.55	-0.04	-0.24	-0.20	-0.20	-0.30	-0.10	-0.06	0.34	-0.05	-0.09	0.31	0.42	-0.22	-0.39	0.47	-0.11	-0.20	0.08	-0.22
PF3D7_1009300	0.48	-0.12	-0.18	0.02	-0.01	-0.92	0.19	-1.13	1.01	0.13	-0.17	0.23	0.29	0.68	0.19	-0.32	0.31	1.32	-1.26	0.45	-0.55	0.13	0.49	-0.46	-0.03	-1.01	-0.42	0.06	0.04	-1.03	0.15	-0.07	0.61	0.78	0.13	-0.27	-0.17	-0.41	-0.31	-0.43	0.10	-0.09	0.20	-0.98	-0.17	0.21	0.11	-0.40	0.01
PF3D7_1113600	-0.27	0.28	-0.18	-0.18	0.14	-0.04	0.32	0.20	-0.38	-0.10	-0.04	0.44	-0.15	0.16	-0.21	-0.11	-0.11	-0.05	-0.38	0.06	0.43	0.35	0.16	0.11	0.24	0.38	-0.07	-0.20	0.22	-0.12	0.40	-0.01	-0.45	-0.06	-0.13	-0.69	0.09	0.34	-0.04	-0.08	0.37	0.19	-0.14	-0.33	-0.03	-0.22	0.46	-0.29	-0.07
PF3D7_0804900	0.07	-0.26	0.53	-0.37	0.51	0.52	0.10	0.23	-0.17	-0.01	0.22	-0.18	-0.02	0.11	0.20	0.28	-0.43	0.19	0.26	-0.14	0.87	0.14	0.14	0.38	-0.21	-0.56	-0.20	-0.49	-0.34	-0.25	0.39	0.26	0.39	-0.08	0.10	0.41	0.05	-0.15	-0.05	-0.29	-0.31	0.40	-0.16	-0.05	0.25	-0.12	0.09	-0.02	-0.05
PF3D7_1146600	-0.33	-0.15	0.21	-0.36	-0.03	0.05	-0.22	0.80	-0.44	-0.45	-0.05	-0.48	-0.54	-0.49	0.15	0.05	-0.18	-0.10	0.48	-0.41	0.17	0.08	-0.43	0.00	-0.27	0.43	-0.10	-0.01	-0.21	0.27	0.34	0.41	-0.39	-0.04	0.11	0.54	-0.19	-0.08	0.00	0.06	-0.24	0.00	0.12	0.51	0.08	-0.20	-0.15	0.01	-0.15
PF3D7_0316300	-0.84	0.85	0.39	-0.49	-0.12	-0.26	-1.03	0.36	0.33	-0.74	0.74	-0.27	-0.98	-0.05	0.09	1.16	-0.57	-0.34	0.98	1.16	0.79	0.99	-0.23	-0.36	-0.37	0.92	0.07	-0.45	-0.19	0.80	0.90	0.71	-0.81	0.63	-0.38	1.16	0.55	0.66	-0.71	-0.59	0.64	0.68	0.74	0.70	-0.18	0.43	0.79	0.60	0.28
PF3D7_1368100	-0.85	0.53	-0.24	-0.77	-0.46	-0.27	-1.37	0.20	-1.28	-0.23	0.12	-1.21	-1.18	-0.82	-0.29	-0.29	-0.54	-0.38	0.00	-0.71	0.40	0.12	-0.33	-0.16	-0.76	-0.09	-0.24	-0.09	-0.06	0.51	-0.09	-0.48	-0.66	-1.10	-0.21	0.13	-0.05	-0.24	-0.51	-0.47	-0.29	-0.38	0.21	0.84	-0.37	0.15	-0.52	-0.35	-0.62
PF3D7_1467600	-0.18	1.30	0.78	0.84	-0.35	0.56	-0.01	-0.41	0.23	-0.36	-0.03	1.32	0.32	-0.64	-0.74	0.05	0.11	-0.97	1.64	0.13	-0.75	-0.73	0.97	0.55	0.40	0.34	0.37	-0.18	-0.23	0.63	0.34	-0.35	-0.75	0.04	-0.23	-0.26	0.11	0.59	-0.18	-0.52	1.34	-0.63	-0.10	-0.32	0.04	0.77	-0.50	-0.54	0.33
PF3D7_1432600	0.46	0.45	0.33	0.45	0.07	-0.30	0.09	-0.16	0.19	-0.18	0.27	-0.27	0.20	0.54	-0.27	-0.44	0.32	0.44	0.09	0.10	-0.05	0.18	0.10	0.38	-0.34	-0.37	0.27	0.33	-0.12	0.01	-0.06	-0.44	0.08	-0.06	-0.25	0.19	-0.22	-0.32	-0.35	-0.80	-0.13	-1.28	0.09	0.16	-0.53	0.04	0.29	-0.01	-0.13
PF3D7_1102700	0.06	0.24	-0.20	0.11	-0.21	0.01	0.19	0.16	0.14	-0.06	-0.20	0.00	-0.01	-0.23	-0.08	-0.22	-0.02	-0.40	-0.18	0.18	-0.44	-0.04	-0.25	-0.20	-0.06	0.05	-0.18	-0.15	-0.04	0.18	0.32	-0.10	-0.25	0.05	-0.09	0.06	0.18	0.03	0.19	0.10	-0.04	0.06	0.23	0.14	0.23	0.01	0.31	0.32	-0.06
PF3D7_1111200	-0.06	0.54	-0.09	-0.16	-0.02	0.23	-0.19	0.23	-0.20	-0.17	0.15	-0.64	-0.11	0.01	-0.12	0.31	-0.34	-0.19	-0.05	-0.38	0.37	0.09	0.19	0.30	-0.51	-0.02	-0.39	-0.13	-0.41	-0.02	0.14	-0.59	0.29	0.00	-0.23	0.27	-0.15	-0.30	-0.43	-0.36	-0.36	0.06	-0.03	0.00	-0.45	-0.07	0.47	0.37	-0.27
PF3D7_0714000	-0.39	0.01	0.03	-0.73	0.03	0.34	-0.64	0.61	-0.37	0.01	0.16	-0.55	-0.48	-0.41	0.37	0.42	-0.24	0.26	0.39	0.03	0.17	0.44	-0.23	0.35	0.01	0.41	-0.05	0.26	0.01	0.79	0.33	0.95	-0.28	-0.41	0.09	0.62	-0.16	-0.25	-0.06	-0.17	-0.24	-0.07	0.33	0.31	-0.17	-0.38	0.45	0.39	-0.81
PF3D7_1316400	0.38	0.62	-0.28	-0.12	0.02	-0.10	-0.06	0.12	0.71	-0.30	-0.22	-0.09	0.39	-0.04	0.07	-0.15	0.20	-0.04	-0.66	0.43	2.05	-0.11	-0.16	-0.07	0.03	-0.21	0.12	0.47	0.06	-0.34	-0.45	-0.44	-0.02	0.27	0.05	0.02	-0.15	-0.20	0.46	0.26	0.39	0.13	0.76	-0.11	-0.32	-0.12	0.28	-0.46	0.11
PF3D7_0816900	0.22	-0.11	-0.89	0.75	-0.42	0.00	0.12	0.59	-0.26	-0.05	0.12	0.21	-0.05	0.15	-0.54	0.39	0.80	-0.63	-0.05	-0.40	-0.02	-0.15	0.47	0.13	-0.33	0.61	0.27	0.52	0.18	-0.15	-0.17	-0.97	0.04	0.09	-0.31	-0.21	-0.30	-0.17	-0.10	-0.09	0.17	-0.28	0.11	-0.19	0.21	0.13	0.44	0.06	-0.08
PF3D7_0932600	1.06	-0.92	-0.64	-1.01	0.16	0.62	-1.28	0.44	0.09	0.91	-0.14	0.44	0.91	-1.05	1.03	-1.01	1.16	0.62	-0.65	0.26	-0.69	-0.89	-1.16	0.73	0.72	-0.64	-0.13	-0.53	-1.47	-1.63	-1.79	0.54	-0.70	0.08	0.18	-0.54	-0.73	-0.61	-1.60	0.26	-1.06	-0.50	-0.69	-0.08	1.91	-0.81	-0.04	-0.56	-0.35
PF3D7_1343100	-0.18	-0.09	-0.66	0.09	0.02	0.35	-0.25	1.11	-0.43	-0.79	0.03	-0.15	-0.44	0.04	0.39	1.22	0.10	0.07	0.06	-0.13	0.12	-0.08	-0.20	-0.21	-0.16	-0.05	-0.10	0.39	-0.08	-0.15	-0.73	0.09	-0.17	0.18	0.04	0.19	-0.11	-0.05	-0.24	-0.13	-0.04	0.03	-0.17	0.10	0.15	-0.23	0.32	0.15	0.12
PF3D7_0307100	0.08	0.15	-0.18	-0.22	-0.06	0.42	-0.25	0.29	0.20	0.31	0.07	0.02	0.05	-0.04	0.08	-0.24	-0.05	-0.27	0.20	0.01	-0.22	0.13	0.02	0.05	0.18	0.29	0.21	-0.21	0.11	0.42	0.37	0.06	-0.18	0.24	0.32	0.07	0.16	0.23	0.10	0.38	0.52	-0.04	0.10	0.53	-0.68	0.07	0.11	0.19	0.09
PF3D7_0111600	-0.56	0.01	-0.31	-0.23	0.45	0.02	-0.08	-0.77	-0.25	0.29	0.18	-1.13	-0.15	-0.25	0.46	-0.55	-0.46	-0.06	-0.28	-0.36	-0.23	0.56	-0.30	0.17	-0.75	-0.53	0.05	-0.34	-0.29	-0.07	0.30	-0.17	0.42	-0.43	-0.37	0.24	0.11	-0.37	-0.24	-0.44	-0.65	-0.29	0.10	-0.79	0.29	0.08	0.38	0.09	-0.25
PF3D7_0924200	-0.09	-0.17	-0.32	0.45	-0.02	-0.96	0.05	0.31	0.11	0.07	-0.11	0.16	0.51	-0.18	0.25	-0.18	-0.02	0.08	0.31	-0.03	0.21	-0.02	0.11	-0.19	0.18	-0.23	-0.22	-0.40	0.14	0.32	-0.05	0.62	-0.15	-0.27	-0.03	-0.20	-0.18	0.10	-0.29	0.01	0.32	0.14	-0.11	0.17	0.27	-0.18	-0.34	-0.17	-0.02
PF3D7_0405300	-0.07	0.18	-0.71	0.38	-0.08	0.12	0.44	-0.37	0.49	-0.36	-0.37	0.46	0.43	0.48	-0.34	-0.66	0.49	0.08	-0.30	0.60	-0.36	-0.31	0.59	0.21	0.40	0.29	-0.13	0.17	0.36	0.20	-0.18	0.58	-0.25	-0.05	-0.25	-0.27	0.12	0.13	-0.12	-0.09	-0.04	0.92	0.35	-0.34	0.26	0.50	0.14	0.39	0.24
PF3D7_0614900	-0.03	-0.07	0.33	-0.11	0.04	0.11	-0.13	0.21	0.12	0.70	-0.05	0.03	0.07	-0.47	0.56	-0.11	-0.07	-0.05	-0.21	-0.36	0.05	0.10	-0.53	-0.10	-0.43	0.30	-0.07	-0.37	-0.41	0.56	0.18	0.59	-0.28	-0.57	-0.18	0.33	-0.14	0.24	0.13	0.33	0.00	0.05	-0.02	0.51	0.05	0.17	0.32	0.40	-0.15
PF3D7_1401600	-0.15	-0.11	-0.02	0.74	-0.44	-0.11	-0.26	0.22	0.09	0.05	-0.23	-0.06	0.09	-0.71	-0.63	-0.07	0.80	0.09	-0.24	0.02	0.02	0.05	-0.26	0.07	-0.11	0.24	-0.01	-0.51	0.03	0.18	-0.33	0.06	-0.14	-0.25	0.36	0.06	-0.12	0.53	0.12	0.45	0.40	-0.43	0.21	0.72	-0.25	-0.02	-0.08	0.30	0.06
PF3D7_1340900	0.00	-0.03	-0.21	0.34	-0.14	0.36	0.16	0.93	-0.77	-0.49	-0.11	0.29	-0.32	-0.69	-0.23	0.07	-0.25	-0.58	0.25	-0.73	0.08	-0.09	-0.49	0.37	-0.19	-0.44	-0.12	0.06	-0.42	0.67	0.41	0.64	-0.39	-0.37	-0.11	0.20	-0.21	0.04	0.04	0.19	0.41	-0.02	-0.22	0.45	0.39	-0.55	0.14	0.59	-0.32
PF3D7_0209700	-0.44	-0.23	-0.28	-0.18	0.26	0.24	-0.45	0.53	-0.79	-0.08	0.17	0.17	-0.42	-0.09	-0.12	0.33	-0.40	-0.58	-0.11	-0.55	0.51	0.08	-0.07	0.28	-0.25	-0.19	-0.18	-0.39	-0.19	-0.50	-0.04	0.30	-0.07	-0.04	0.13	-0.16	-0.10	0.77	-0.19	0.43	0.41	0.46	0.04	-0.15	-0.02	-0.31	0.39	0.20	-0.27
PF3D7_1227900	1.26	-1.19	1.02	0.23	0.43	-0.26	0.88	-0.21	1.72	0.08	0.13	-0.50	1.12	0.84	0.42	-1.41	0.60	1.64	-0.56	1.01	1.18	0.18	0.29	-0.35	0.19	-0.61	0.12	0.11	-0.19	-1.16	0.17	-0.23	0.63	0.33	-0.21	-0.04	0.04	-0.66	-0.22	-0.68	-0.98	0.18	0.07	-0.22	-0.44	-0.05	0.05	-0.95	0.10
PF3D7_1031200	-0.31	0.28	0.36	-0.46	0.09	0.37	-0.19	0.44	-0.36	0.10	0.19	0.24	-0.37	-0.36	0.67	0.29	-0.39	-0.22	1.11	-0.28	0.04	0.42	0.26	0.17	-0.21	0.35	-0.18	-0.29	0.67	1.06	0.06	0.32	-0.35	-0.24	0.43	0.24	0.30	0.31	0.16	0.51	0.41	0.15	0.10	0.47	0.27	-0.13	0.00	0.49	-0.45
PF3D7_0108800	-0.26	-0.17	0.08	-0.40	-0.20	-0.65	-0.29	0.11	-0.12	0.28	0.28	-0.51	-0.37	0.32	-0.19	0.41	0.18	0.37	0.27	0.19	0.62	0.74	0.30	0.08	0.00	0.54	-0.04	-0.53	-0.30	0.48	0.08	0.72	-0.16	-0.27	0.01	1.14	-0.25	-0.24	0.22	0.02	1.36	0.61	0.75	0.47	0.12	0.01	0.08	0.07	-0.24
PF3D7_1030400	0.11	0.16	0.08	1.27	0.03	0.25	0.10	0.35	0.25	-0.48	0.36	-0.19	1.27	-0.07	-0.44	0.66	0.38	0.02	-1.47	0.39	0.09	0.35	-0.08	0.31	0.66	-0.09	-0.39	0.03	-0.71	-0.10	-0.10	0.87	-0.13	-0.18	-0.11	-0.16	-0.44	-0.17	0.36	-0.54	-0.19	0.26	0.38	-0.39	0.79	-0.11	-0.32	-0.13	0.04
PF3D7_1401700	1.05	0.81	-1.30	-0.08	0.18	0.87	-0.16	-2.16	-0.67	0.63	-0.16	0.00	-0.12	1.06	-0.33	-1.88	0.70	0.60	-2.16	0.06	-0.46	0.20	1.04	-0.11	0.52	0.04	0.84	1.76	0.96	-1.36	-0.21	-1.35	-0.21	0.58	-0.41	-2.10	-0.70	-0.14	0.52	-0.19	1.80	-1.29	0.17	-0.02	-0.22	1.24	-0.22	-0.36	-0.44
PF3D7_1476600	0.13	0.94	0.43	1.10	0.80	0.92	0.18	0.22	0.92	0.17	0.13	1.82	0.84	-0.36	0.52	1.60	-0.09	-0.51	1.51	-0.07	-0.59	-0.24	1.53	0.48	0.39	0.45	0.92	0.06	0.10	0.24	-0.11	-0.16	-0.22	0.82	-0.10	0.24	0.40	-0.14	-0.30	-0.19	0.69	0.74	0.04	-1.08	1.72	0.82	-0.08	-0.49	0.15
PF3D7_0415400	-0.21	0.43	0.04	-0.10	-0.01	-0.15	-0.05	-0.62	-0.17	0.48	-0.21	0.45	-0.20	0.32	0.03	-0.14	-0.06	0.33	-0.58	-0.16	0.20	0.48	0.67	-0.28	0.42	-0.15	0.17	-0.04	0.57	0.04	-0.13	-0.44	-0.24	-0.16	-0.07	-0.04	0.18	0.33	0.08	-0.21	0.39	0.39	0.17	-0.35	0.06	0.11	0.34	0.10	0.03
PF3D7_0626000	-0.69	0.09	0.53	0.58	-0.01	-0.01	0.52	0.53	-0.16	-0.01	0.05	0.14	-0.27	-0.62	-0.34	0.30	-0.08	-1.08	0.32	-0.09	-0.16	-0.05	-0.40	0.07	-0.11	0.35	-0.08	0.23	-0.54	0.61	0.29	0.51	-0.37	-0.13	-0.10	0.50	-0.41	-0.56	-0.12	0.25	0.07	0.45	-0.18	0.31	0.28	-0.39	-0.49	0.25	-0.65
PF3D7_0106400	-0.66	0.40	0.03	-0.20	-0.51	-0.27	-0.35	-0.11	-0.17	-0.39	-0.48	-0.98	0.48	0.63	-0.15	-0.57	0.57	1.11	-0.45	0.82	0.58	0.81	-0.06	0.29	0.70	0.37	0.21	0.31	-0.04	0.10	0.79	-0.50	0.07	-0.57	0.43	0.26	0.31	0.02	-0.01	-0.33	0.14	-0.73	-0.03	0.40	-0.92	0.34	0.04	0.28	-0.80
PF3D7_0603000	0.25	0.13	-0.09	0.43	-0.45	-0.59	0.49	-0.92	0.44	-0.40	-0.35	0.17	0.10	0.21	-0.37	-0.67	0.42	0.95	-0.72	0.73	-1.04	-0.47	0.32	-0.41	0.40	-0.25	-0.35	-0.15	0.04	-0.50	-0.07	-0.23	-0.17	-0.07	-0.02	-0.51	0.19	-0.07	0.19	-0.17	0.13	0.46	0.23	-0.44	-0.14	-0.02	-0.21	0.33	0.10
PF3D7_0610900	0.11	0.03	0.07	-0.16	-0.10	-0.23	0.29	-0.24	-0.23	-0.32	-0.16	0.47	0.13	-0.14	-0.34	0.02	-0.08	-0.29	-0.21	-0.22	-0.52	-0.25	-0.19	-0.35	0.02	0.12	-0.24	-0.33	-0.25	-0.09	-0.06	0.17	-0.01	0.04	-0.09	-0.14	-0.09	0.22	0.24	-0.15	0.12	0.67	0.02	0.03	0.62	0.02	-0.34	-0.06	0.05
PF3D7_1105000	0.19	0.36	-0.06	0.25	-0.24	0.11	-0.12	0.28	-0.02	0.05	-0.17	0.10	0.08	-0.07	0.13	-0.03	0.03	-0.33	0.09	-0.06	-0.29	-0.02	-0.15	-0.48	0.11	0.06	0.01	0.03	0.07	0.20	0.29	-0.03	-0.44	0.18	0.01	0.14	-0.01	-0.10	-0.01	0.08	0.08	-0.06	0.24	0.20	-0.69	0.04	0.07	0.35	-0.36
PF3D7_1338600	-0.15	0.24	-0.13	0.04	-0.09	-0.13	-0.23	0.20	-0.02	0.21	0.01	-0.06	0.01	-0.41	0.37	0.26	-0.10	0.27	-0.06	-0.03	0.01	0.44	-0.49	-0.35	-0.24	-0.10	0.33	-0.30	0.08	0.19	0.30	0.63	-0.48	-0.71	0.00	0.16	-0.13	0.05	-0.27	0.00	-0.45	0.45	0.22	0.34	0.08	0.05	0.07	0.41	0.06
PF3D7_0722300	0.19	-0.41	-0.52	0.17	-0.29	-0.33	0.14	-1.00	0.30	-0.13	-0.36	-0.19	0.08	0.54	-0.39	-0.94	0.01	0.12	-0.55	0.42	-0.87	-0.42	0.40	-0.33	0.06	-0.50	0.23	0.20	0.28	-0.45	-0.21	-0.52	0.49	0.23	0.05	-0.40	0.31	0.48	0.14	-0.31	0.39	0.19	0.01	-0.29	0.15	0.20	0.17	-0.30	0.32
PF3D7_0606300	-0.14	0.45	0.22	-0.89	0.53	0.12	-0.37	0.20	0.36	0.06	0.04	-0.42	-0.06	0.93	0.05	-3.12	-0.35	0.79	-0.25	0.56	-1.22	0.75	0.59	0.33	0.26	0.52	0.04	-0.04	0.66	0.52	1.05	-0.10	0.14	0.48	0.16	0.50	0.33	0.81	-0.50	0.12	0.77	0.28	0.30	0.53	-0.40	0.22	0.98	0.85	0.41
PF3D7_0525800	-0.42	0.18	0.31	-0.82	0.22	0.34	-0.58	0.95	-0.68	-0.37	0.23	-0.60	-0.47	-0.69	0.25	0.24	-0.22	-0.08	0.76	-0.35	0.34	0.20	-0.29	0.19	-0.20	0.51	0.15	-0.21	-0.47	0.44	0.49	0.64	-0.20	-0.48	-0.12	0.44	-0.48	-0.14	-0.15	-0.35	0.09	0.24	0.37	0.79	0.08	-0.32	0.20	-0.04	-0.40
PF3D7_1410200	0.36	-0.02	0.12	-0.07	-0.04	0.41	-0.39	0.46	-0.40	-0.41	-0.10	0.12	-0.23	0.07	-0.16	0.03	-0.36	-0.26	-0.09	-0.14	0.22	0.32	-0.31	0.42	0.05	0.56	-0.23	-0.29	0.01	0.67	-0.32	0.40	-0.41	-0.38	-0.35	-0.28	-0.23	0.34	0.22	-0.13	0.22	0.09	0.00	0.11	0.32	-0.14	-0.05	0.27	-0.24
PF3D7_1026200	0.00	-0.17	-0.15	0.16	-0.11	0.03	0.20	-0.02	0.06	0.14	-0.02	-0.25	-0.11	-0.23	0.07	0.94	-0.01	-0.02	0.69	0.12	-0.09	0.16	0.65	-0.08	0.24	0.92	-0.09	0.24	0.54	1.03	0.60	-0.26	-0.09	0.39	0.12	-0.23	-0.02	-0.10	-0.30	0.20	-0.51	0.07	-0.10	0.04	0.39	-0.15	-0.30	0.71	-0.02
PF3D7_1200700	-0.32	0.10	0.37	0.20	-0.16	-1.04	-0.23	-0.56	-0.02	-0.08	0.02	0.85	-0.20	-0.47	-0.82	-0.44	-0.10	0.20	-0.58	0.16	0.09	0.05	0.22	0.14	0.29	-0.35	-0.38	-0.26	-0.18	-2.10	-0.28	-0.55	0.00	-0.28	0.17	0.37	-0.13	1.02	-0.23	0.08	1.36	-0.16	0.21	0.05	-0.04	0.06	0.10	-0.75	-0.42
PF3D7_1347900	0.18	-0.41	-0.18	-0.15	-0.31	0.53	0.04	0.39	0.22	-0.15	-0.15	-0.04	0.06	-0.50	0.38	0.23	-0.21	0.02	0.68	0.17	-0.03	-0.03	-0.40	-0.10	-0.32	-0.16	-0.15	-0.28	-0.17	0.08	-0.26	0.01	0.18	0.08	0.18	-0.21	-0.01	-0.38	0.22	0.19	-0.72	-0.17	-0.17	0.10	-0.32	0.20	0.19	-0.21	-0.05
PF3D7_0200500	-0.44	-0.79	-1.57	-0.11	-0.27	0.20	-0.11	-0.78	0.30	0.15	-0.09	0.03	0.00	0.19	0.38	-1.83	-0.09	-2.00	3.69	0.06	-1.82	-0.43	0.54	0.22	-0.40	-0.40	0.08	-0.01	-0.03	1.92	-2.12	-0.36	0.66	0.61	0.73	-2.17	-0.07	-0.46	0.15	0.51	-0.79	-0.44	-1.35	-0.95	-0.04	0.03	-0.05	0.24	0.53
PF3D7_1317800	-0.10	0.18	-0.42	0.10	-0.03	-0.06	-0.18	0.04	-0.13	0.52	-0.36	0.03	-0.04	0.17	0.50	-0.37	0.23	-0.49	-0.09	-0.20	-0.19	0.58	0.39	0.01	0.40	0.64	0.54	0.75	0.35	0.90	-0.12	-0.06	0.37	1.11	0.69	-0.17	0.22	0.22	0.28	0.04	0.30	-0.23	0.16	0.66	0.02	0.43	-0.17	-0.13	0.22
PF3D7_1010500	0.24	-0.02	-0.27	0.16	0.48	0.06	0.33	-0.31	-0.36	0.25	0.13	0.82	0.81	0.61	-0.29	0.15	-0.36	-0.50	0.02	-0.02	-0.76	0.76	0.15	0.15	0.21	-0.38	-0.02	0.07	0.23	-0.19	-0.32	-2.20	0.40	-0.18	-0.34	-0.18	-0.38	-0.12	0.74	-0.26	1.66	-0.14	-0.69	-1.92	0.47	-0.26	-0.08	-0.12	0.56
PF3D7_1243800	0.04	-0.14	-0.33	0.00	-0.32	-0.31	0.01	-0.24	0.33	0.10	0.02	-0.30	-0.26	0.06	-0.11	-0.94	-0.16	0.12	0.21	-0.12	-0.07	0.48	-0.19	-0.33	-0.11	-0.31	-0.08	-0.17	-0.02	0.37	-0.26	0.05	0.17	-0.10	0.12	-0.47	0.04	0.03	-0.09	0.17	0.03	-0.44	0.25	0.28	-0.34	-0.08	-0.13	-0.38	0.02
PF3D7_1301400	-1.21	0.02	-0.23	0.73	-0.30	0.23	-0.29	0.44	-1.40	-0.31	-0.16	-0.41	-1.19	-1.36	-0.35	0.13	-0.69	-1.18	0.62	-0.65	-0.68	0.72	-0.98	-0.66	-0.23	0.38	-0.89	-0.91	0.35	0.86	1.65	0.68	-1.59	-0.63	-0.51	1.45	-0.21	0.47	-0.59	0.97	0.42	0.22	0.29	1.34	0.42	-0.30	0.15	1.74	-0.38
PF3D7_0526300	0.09	-0.49	-0.30	-0.41	0.00	-0.80	0.25	-0.33	0.37	0.12	0.07	-0.44	0.33	0.16	-0.13	-0.51	0.36	0.82	-0.66	0.17	0.35	0.41	-0.21	-0.47	0.13	-0.34	-0.32	-0.07	0.26	-0.46	-0.14	0.20	-0.11	0.00	-0.34	-0.14	0.13	0.36	-0.23	-0.53	0.19	0.20	0.17	0.00	-0.31	0.34	0.30	-0.14	0.19
PF3D7_0821000	-0.16	-0.17	-0.03	-0.51	-0.02	-0.31	-0.69	0.19	-0.05	-0.35	0.08	-0.20	-0.08	-0.38	-0.01	0.36	0.03	0.33	0.26	-0.03	0.13	0.32	-0.03	-0.27	0.16	0.45	-0.34	-0.35	-0.19	0.15	0.02	0.62	-0.37	-0.36	-0.11	0.30	0.01	-0.09	0.08	-0.43	-0.50	0.53	0.28	0.32	0.52	-0.11	0.02	0.02	-0.16
PF3D7_0732400	-0.13	0.66	1.04	-0.62	-0.16	0.30	-0.79	-0.08	-0.65	0.38	-0.28	-0.17	-0.47	-0.66	-0.09	-1.40	-0.37	0.16	1.43	-0.14	-0.83	-0.66	-0.03	0.19	-0.15	-0.39	0.08	0.02	0.04	1.52	-0.67	-0.04	-0.40	-0.29	0.28	-0.11	0.20	0.13	0.35	0.43	0.33	0.36	0.42	0.99	0.62	-0.13	0.23	0.06	0.10
PF3D7_0803600	0.30	0.17	0.16	-1.07	0.06	-0.45	0.25	0.01	0.26	-0.12	0.29	-0.08	0.35	0.31	-0.14	0.10	-0.15	0.03	0.07	0.32	0.15	-0.27	0.00	-0.12	0.15	-0.15	-0.07	0.04	0.02	-0.23	-0.05	-0.42	0.25	0.21	0.17	-0.83	-0.33	0.44	-0.09	-0.02	0.09	-0.10	0.05	0.12	-0.51	0.08	-0.19	-0.32	0.33
PF3D7_1338800	-0.07	0.27	-0.29	-0.19	-0.24	-0.94	-0.45	-0.19	-0.39	0.20	0.32	0.93	-0.02	-0.39	0.32	0.02	-0.22	-0.09	-0.31	-0.33	-0.42	0.03	-0.44	-0.60	0.36	-0.21	-0.25	-0.03	0.13	0.29	-0.28	0.30	-0.55	-0.51	-0.16	-0.01	0.29	1.39	-0.16	0.21	1.95	-0.01	0.41	-0.29	-0.11	0.09	0.13	-0.23	0.37
PF3D7_1203500	0.31	-0.22	-0.06	0.08	0.09	-0.07	0.62	-0.50	0.52	0.39	0.19	0.44	0.29	0.29	-0.10	-0.47	0.11	-0.03	-0.43	0.11	0.12	-0.38	0.34	-0.36	0.10	-0.07	0.00	-0.18	0.01	0.04	-0.21	-0.03	0.37	0.08	-0.10	-0.75	0.15	0.14	0.31	-0.17	0.51	0.16	0.19	-0.52	0.00	0.12	-0.07	0.35	0.51
PF3D7_0419100	0.01	-0.01	-1.00	-0.14	0.08	-0.67	1.00	0.24	0.16	-0.33	-0.51	-0.58	0.36	-0.60	0.49	-0.52	0.02	0.12	-0.53	0.33	-0.32	0.17	-0.12	0.16	-0.62	0.14	-0.33	-0.67	-0.08	-0.25	-0.82	0.36	-0.41	-0.48	-0.43	-0.10	-0.02	-0.29	1.26	-0.27	-0.66	0.13	0.23	-0.12	0.13	-0.39	-0.27	-0.47	-0.04
PF3D7_1147000	0.22	-0.85	-2.05	0.34	-0.07	-0.07	0.21	-0.35	-0.06	0.40	-0.30	-0.76	0.25	0.10	0.09	-0.84	0.24	-0.29	-0.76	0.16	-2.34	-0.02	0.51	-0.03	0.07	-0.47	0.18	0.83	0.54	0.00	-1.99	-0.45	0.21	0.47	0.00	0.54	0.16	-0.44	0.32	0.25	-0.74	-0.29	-0.01	-2.03	0.12	0.20	-0.11	-0.26	0.10
PF3D7_1029800	-0.35	0.02	-0.21	-0.25	-0.23	0.54	-0.48	0.96	-0.29	-0.47	-0.03	-0.66	-0.24	-0.42	0.67	0.55	-0.17	-0.06	0.37	-0.18	0.22	0.20	0.09	0.01	-0.45	0.41	0.01	-0.13	-0.05	0.34	0.22	0.53	-0.14	-0.10	0.31	0.37	0.25	-0.27	-0.12	0.42	-0.76	-0.14	0.04	0.18	0.02	-0.09	-0.22	0.25	-0.31
PF3D7_1448700	0.20	0.01	-0.67	0.30	-0.09	-0.95	0.58	-0.72	0.49	-0.28	-0.83	-0.11	0.54	0.20	-0.48	-0.88	0.46	1.14	-0.91	0.68	-0.21	-0.14	0.16	-0.93	0.89	0.13	-0.53	-0.12	-0.26	-1.00	-1.20	0.38	0.02	0.03	-0.36	-0.81	-0.16	0.51	0.41	-0.82	0.36	0.53	0.42	-0.11	-0.25	0.31	-0.47	-0.54	0.34
PF3D7_1445300	-0.50	-0.41	0.32	-0.04	0.27	0.66	0.28	0.13	0.16	0.22	0.10	0.06	-0.38	0.00	0.26	0.23	-0.41	-0.31	0.13	-0.01	-0.36	-0.36	0.60	0.01	0.19	1.90	-0.09	0.07	-0.22	-0.61	0.19	-0.22	-0.02	0.23	0.15	-0.23	0.27	-0.22	0.57	0.56	-0.03	0.40	-0.29	-0.56	0.18	-0.03	-0.19	1.11	0.20
PF3D7_0213600	0.49	-0.68	0.17	0.67	-0.17	-0.47	0.54	0.31	0.56	0.01	0.20	1.04	0.23	-0.17	-0.19	-0.37	0.33	0.33	-0.42	0.11	-0.89	-0.15	0.16	-0.51	0.42	0.02	-0.12	0.02	0.02	-0.26	-0.39	-0.12	0.57	-0.09	-0.12	-0.14	0.18	0.77	0.30	-0.10	0.82	-0.34	-0.17	-1.36	0.37	0.26	-0.46	-0.24	0.05
PF3D7_1454400	-0.29	0.07	-0.06	-0.57	0.38	-0.20	-0.64	0.19	-0.38	0.02	0.27	-0.94	-0.05	0.08	0.31	-0.02	-0.17	0.35	0.11	-0.31	0.43	0.20	-0.23	0.13	-0.69	-0.12	0.10	0.16	-0.04	-0.23	0.18	0.06	0.34	-0.18	-0.06	-0.03	-0.07	-0.76	-0.43	-0.16	-0.45	0.06	0.02	-0.02	-0.60	-0.30	-0.24	-0.12	-0.33
PF3D7_0717300	-0.12	-0.25	0.46	0.34	0.45	-0.41	-0.35	1.74	-0.13	0.15	0.49	-0.79	-0.15	0.16	0.44	-0.04	0.16	0.61	0.40	0.44	1.66	0.87	0.25	0.26	-0.05	0.23	-0.45	0.50	0.01	-0.60	0.03	1.69	0.27	0.12	0.51	1.57	0.10	0.75	-0.28	0.71	-0.27	0.12	0.22	0.60	-0.26	0.21	0.22	0.41	-0.23
PF3D7_0609400	0.42	0.08	0.17	0.06	-0.14	0.51	0.23	-0.56	0.47	0.24	0.14	-0.45	0.24	0.04	0.00	-1.01	-0.09	-0.11	0.28	-0.50	-0.35	-0.97	0.21	-1.19	-0.59	0.32	-0.22	-0.09	-0.16	-0.39	-0.10	-0.96	0.05	0.15	-0.12	-0.37	-0.18	-0.29	-0.43	-0.15	0.37	0.07	0.04	-0.60	-0.09	-0.02	-0.03	-0.46	-0.06
PF3D7_0509100	-0.26	0.14	-0.16	-0.20	-0.18	0.04	-0.17	0.09	-0.37	0.53	-0.08	-0.11	-0.29	-0.62	0.07	-0.13	-0.19	-0.04	-0.07	-0.23	-0.07	0.13	-0.46	-0.28	-0.32	0.05	-0.07	-0.36	-0.24	0.35	0.29	0.60	-0.50	-0.38	-0.05	0.12	-0.12	0.19	0.02	-0.06	-0.44	-0.12	-0.06	0.15	0.20	0.09	0.26	0.64	-0.03
PF3D7_1470500	-0.51	0.59	-0.18	-0.01	0.28	0.30	0.44	-1.16	-0.37	-0.29	0.76	1.15	0.02	0.52	-0.46	1.71	-0.13	-0.80	0.05	-0.51	0.75	-0.02	0.17	-0.26	0.57	0.48	0.80	0.30	0.04	-0.12	1.19	-1.11	0.52	0.34	0.04	0.09	0.41	0.17	0.17	0.17	1.05	0.20	0.39	-0.71	-0.33	0.15	0.77	-0.15	0.54
PF3D7_1030200	-0.83	0.08	0.34	-0.53	0.54	1.11	-0.13	0.53	-0.57	0.29	0.30	-0.65	-0.70	0.12	0.57	1.01	-0.56	-0.19	0.71	-0.17	0.86	0.39	0.66	0.73	0.03	0.49	0.03	0.66	0.28	0.49	0.49	0.25	0.22	0.39	0.20	0.16	0.48	0.00	0.20	-0.27	0.47	0.10	0.02	-0.10	0.27	-0.43	0.35	0.75	-0.10
PF3D7_1217100	0.17	0.96	0.15	-0.14	-0.39	-0.49	0.61	-0.31	0.61	0.14	0.19	-0.08	0.36	0.15	-0.13	1.57	0.15	-0.15	0.56	0.56	1.23	-0.33	0.66	-1.19	0.64	0.59	-0.04	-0.12	0.24	0.80	0.74	0.16	-0.36	0.58	-0.10	0.44	0.07	-0.31	0.29	-0.54	0.63	0.86	0.67	0.38	0.50	-0.19	-0.07	0.02	-0.06
PF3D7_0717600	-0.27	0.26	0.34	-0.71	-0.07	0.96	-0.67	0.25	-0.34	0.61	0.11	0.06	-0.84	-1.00	1.58	0.17	-0.21	-0.02	0.47	-0.54	-0.45	-0.46	-1.17	-0.48	-0.28	-0.22	-0.06	-0.44	-0.75	-0.25	0.36	0.91	-0.09	0.49	0.50	0.28	-0.21	0.14	0.80	0.91	1.03	-0.15	-0.14	-0.33	0.05	0.65	0.38	0.14	-0.26
PF3D7_1312300	0.06	-0.36	-0.32	-0.07	-0.70	0.24	-0.01	0.50	-0.34	0.04	0.00	-0.55	-0.23	-0.26	0.13	0.07	-0.18	-0.49	-0.46	-0.28	-0.01	-0.22	-0.10	-0.76	-0.23	-1.03	0.48	-0.22	-0.05	0.18	-0.08	-0.32	-0.13	0.05	0.51	-0.55	0.11	-0.30	0.13	0.20	-0.95	0.29	-0.21	0.28	-0.02	0.11	0.76	0.28	-0.03
PF3D7_0701600	-0.26	-0.71	-0.57	0.56	0.08	-0.69	0.39	0.26	-0.30	0.12	-0.19	-0.46	-0.32	0.25	-0.53	-0.25	-0.25	-0.04	-0.26	-0.17	0.42	-0.14	-0.59	-0.62	-0.19	-0.56	0.00	0.02	-0.17	-1.08	-0.42	0.10	-0.30	0.01	0.19	-0.56	0.14	0.08	0.05	0.22	-0.56	0.55	-0.38	-0.46	0.20	-0.15	-0.66	-0.98	0.11
PF3D7_0414000	-0.32	0.48	-0.22	-0.33	-0.16	-0.19	-0.52	0.28	-0.39	-0.15	-0.19	0.12	-0.32	-0.75	0.45	-0.01	-0.17	-0.27	0.21	-0.37	0.11	0.44	-0.66	0.04	-0.31	0.28	-0.27	-0.10	-0.02	0.16	0.17	0.54	-0.56	-0.55	-0.25	0.39	-0.38	0.01	0.29	-0.08	0.04	0.55	0.23	0.54	0.06	-0.21	-0.10	0.52	-0.34
PF3D7_1463500	0.53	0.43	0.27	0.78	0.14	-0.56	0.38	-0.76	0.35	0.37	0.28	0.75	0.26	0.42	-0.04	-0.38	0.77	0.56	-0.81	0.58	0.43	0.04	0.33	-0.32	1.49	0.00	0.16	0.53	0.27	-1.15	-0.48	-0.28	0.03	0.15	0.16	-0.33	0.65	0.56	0.31	0.07	1.08	0.76	0.57	-0.08	0.16	0.27	0.28	-0.81	0.12
PF3D7_1212000	0.16	-0.51	0.54	0.69	0.00	0.45	-0.12	0.27	0.38	-0.09	0.23	-0.78	0.08	-0.67	0.36	-0.08	0.21	0.08	-0.38	0.21	0.99	-0.50	-0.32	-0.74	-0.43	-0.24	-0.08	-0.02	-0.41	-0.16	-1.11	0.29	-0.23	-0.28	0.15	-0.35	-0.81	-0.20	0.35	0.36	-0.59	-0.38	0.19	-0.03	-0.53	0.03	-0.70	-0.80	-0.49
PF3D7_1404900	0.23	0.10	-0.31	0.60	-0.06	0.21	0.32	0.09	0.02	-0.45	0.04	0.83	0.49	-0.14	-0.13	0.18	0.22	-0.07	-0.10	0.23	0.04	0.24	0.02	0.07	0.60	0.22	-0.48	-0.30	0.19	0.13	0.31	0.20	-0.43	-0.35	-0.22	0.01	-0.19	0.19	0.08	-0.24	0.02	0.28	0.08	0.17	0.47	0.03	0.24	0.48	-0.21
PF3D7_0316900	-0.32	-0.20	-0.13	-0.36	-0.20	-0.74	0.03	-0.26	-0.36	-0.20	-0.44	-0.42	-0.24	0.28	0.09	-0.92	-0.27	0.26	-0.68	-0.26	-0.03	0.49	-0.34	-0.46	-0.05	0.25	0.11	0.01	-0.05	-0.36	-0.14	0.26	0.10	0.10	-0.24	0.11	-0.11	-0.01	0.00	0.05	0.05	0.65	-0.05	-0.05	0.00	-0.28	-0.08	0.10	-0.09
PF3D7_1115000	-0.38	0.42	-0.28	-0.05	0.23	0.94	0.03	0.76	-0.28	-0.33	-0.03	-0.61	-0.37	-0.18	0.47	-0.09	-0.08	0.17	-0.05	-0.19	0.28	0.19	-0.23	0.49	0.01	0.71	-0.02	0.38	0.07	0.16	0.25	-0.18	-0.22	0.18	0.36	0.17	-0.20	-0.27	0.01	0.20	-0.48	0.23	-0.05	0.14	0.14	-0.22	0.58	1.01	-0.08
PF3D7_0501900	0.02	0.39	-0.22	0.30	-0.43	-0.97	0.30	-0.28	0.33	-0.07	-0.06	0.32	-0.17	-0.19	-0.51	0.12	-0.23	0.25	0.35	0.00	0.01	0.39	0.13	-0.86	0.23	-0.32	0.19	-0.41	0.24	0.85	-0.04	-0.49	-0.61	-0.49	-0.04	-0.05	-0.25	-0.12	-0.47	-0.44	0.51	-0.36	0.42	0.24	-0.23	0.12	-0.18	-0.53	-0.12
PF3D7_0610000	-0.14	0.11	-0.28	-0.17	0.18	-0.48	-0.17	-0.59	-0.19	0.45	-0.24	-0.01	-0.12	-0.24	0.28	-0.10	-0.24	0.00	0.30	-0.33	0.00	0.25	0.01	0.28	-0.18	-0.11	0.39	-0.23	0.12	0.91	0.05	0.13	-0.37	-0.48	-0.03	0.62	0.05	-0.03	-0.25	-0.74	0.49	-0.13	-0.06	0.14	-0.04	-0.16	0.41	0.92	0.02
PF3D7_1131500	-0.46	-0.64	-1.41	0.68	0.82	-0.33	0.11	-0.50	-0.07	0.05	-0.50	3.85	-0.11	1.08	-0.75	0.27	-0.64	-1.06	0.20	-0.03	-1.35	-0.39	0.69	0.34	2.84	-0.29	-0.42	0.85	0.74	0.31	0.03	-0.39	-0.43	-0.36	-0.20	-0.60	0.59	1.92	-0.22	0.07	3.62	-0.18	-0.42	-0.24	0.58	-0.57	-0.08	-0.72	-0.86
PF3D7_1122400	-0.22	0.19	0.22	-0.03	0.12	-0.74	0.11	-0.32	0.47	-0.06	0.31	0.39	0.18	0.24	-0.28	0.46	-0.06	0.10	0.30	0.46	0.11	0.18	0.58	-0.13	-0.01	-0.34	0.18	-0.28	0.07	-0.23	-0.17	-0.36	0.27	0.43	-0.36	-0.25	-0.06	-0.12	-0.26	-0.46	-0.28	0.23	0.24	-0.50	0.24	0.21	0.20	-0.41	0.13
PF3D7_1115300	-0.11	-0.07	-0.16	-0.28	1.10	0.65	-0.92	0.52	0.11	0.63	0.73	-0.46	0.08	0.52	0.39	0.99	-0.10	1.19	-2.34	0.50	1.23	0.65	0.86	0.84	0.37	0.13	0.30	0.07	0.41	-0.42	0.17	1.02	-2.20	0.31	0.45	-2.13	0.30	-0.36	-0.78	0.39	0.60	0.69	0.61	0.05	-0.35	0.16	0.32	0.39	0.68
PF3D7_0811300	-0.01	-0.41	0.38	-0.43	0.25	-0.17	0.36	-0.25	-0.19	0.00	-0.01	-0.25	-0.26	0.06	-0.13	-0.81	-0.24	-0.85	-0.14	-0.29	-1.59	-0.97	-0.08	0.02	-0.13	-0.37	0.16	0.10	-0.20	-0.35	-0.39	0.13	0.29	0.14	-0.15	-0.21	0.15	-0.18	0.52	0.09	-0.28	0.38	-0.61	-0.71	0.28	-0.14	-0.29	0.08	-0.23
PF3D7_1458600	0.46	-0.01	0.16	0.17	0.26	0.25	0.30	0.29	-0.03	-0.22	0.08	0.26	0.19	0.64	-0.25	0.16	0.09	0.34	-0.19	0.04	0.35	-0.17	0.58	0.25	0.24	-0.05	0.02	0.43	0.12	-0.26	0.00	-0.01	-0.17	-0.32	-0.55	-0.13	0.37	0.16	0.00	-0.39	-0.01	0.35	0.01	-0.43	0.27	-0.04	0.10	0.38	-0.05
PF3D7_1025500	0.03	-0.12	-0.10	-0.05	-0.28	-0.21	0.12	-0.27	-0.06	-0.05	-0.05	0.11	0.01	-0.33	-0.09	-0.21	0.02	-0.05	-0.69	-0.26	-0.45	-0.13	-0.24	-0.37	-0.28	-0.29	-0.07	-0.24	-0.13	0.17	-0.02	-0.36	-0.26	-0.08	-0.19	0.04	0.12	-0.26	0.34	0.16	-0.52	-0.26	-0.16	-0.04	0.26	-0.02	-0.15	-0.08	0.29
PF3D7_0529300	-0.36	0.06	-0.50	-0.10	0.02	-0.23	-0.19	-0.42	-0.47	0.35	-0.13	-0.14	0.00	0.49	0.53	-0.24	-0.37	0.68	-0.29	-0.31	-0.26	-0.05	-0.54	-0.77	-0.71	-0.26	0.61	-0.15	-0.54	-0.26	-0.07	-0.33	1.17	1.46	-0.16	-0.41	-0.50	0.12	-0.09	0.35	-0.37	-0.28	0.23	-0.33	0.11	-0.18	0.84	0.51	0.53
PF3D7_1456700	0.27	-0.20	-0.10	0.68	-0.26	-0.53	0.42	0.11	0.20	-0.23	-0.05	0.06	0.26	-0.09	0.17	-0.31	-0.08	0.99	-0.42	-0.03	0.38	-0.33	0.07	-0.04	-0.04	-0.47	0.30	0.47	-0.51	-0.13	-0.20	-0.03	0.10	0.34	0.15	-0.24	-0.03	0.10	0.00	0.20	-0.05	-0.52	-0.15	-0.35	-0.55	0.03	-0.13	-0.09	0.06
PF3D7_0526400	0.78	-0.91	-0.13	0.09	0.35	0.19	0.07	0.05	0.03	0.31	0.23	-0.08	0.31	0.04	0.35	-0.23	0.05	-0.47	-0.27	0.11	-0.47	-0.08	-0.15	0.51	-0.70	-0.13	-0.62	-0.01	-0.37	-0.06	-0.40	-1.33	0.21	0.15	0.10	0.25	-0.63	0.01	0.13	-0.08	0.94	-0.28	-0.27	-1.28	0.06	-0.40	0.49	0.80	-0.34
PF3D7_0604000	-0.16	0.02	-0.86	-0.05	-0.30	-0.02	-0.14	0.32	0.00	0.34	-0.18	0.30	0.27	-0.19	0.51	-0.07	-0.12	-0.15	0.47	-0.04	-0.36	0.33	-0.21	-0.26	-0.28	0.38	0.11	-0.54	-0.23	0.42	0.95	0.87	0.06	-0.46	0.05	0.09	0.13	0.00	0.24	0.31	-0.53	-0.38	0.23	0.27	0.20	0.25	-0.35	0.28	0.20
PF3D7_1305900	-0.67	-0.40	-0.58	0.03	-0.41	-0.96	0.26	-0.26	-0.45	-0.39	-0.25	-0.63	-0.39	-0.81	-0.41	0.27	-0.58	-0.28	0.14	-0.60	-0.20	0.14	-0.39	-0.49	-0.61	0.15	-0.02	-1.00	-0.15	0.02	0.06	0.57	-0.42	-0.16	-0.07	0.31	0.09	-0.56	-0.07	-0.37	-0.48	0.14	0.08	0.20	0.50	-0.29	-0.13	0.29	-0.34
PF3D7_1426400	-0.18	0.27	0.16	0.26	-0.09	0.65	-0.29	0.45	-0.40	0.01	0.05	0.17	-0.06	0.04	-0.04	0.32	-0.10	0.15	-0.23	-0.09	0.20	0.29	-0.26	-0.30	-0.31	0.69	-0.39	0.00	0.00	1.31	0.57	0.39	-0.61	-0.39	-0.21	0.55	-0.30	0.66	-0.64	0.63	0.34	0.18	0.09	0.88	0.20	0.10	0.25	1.06	-0.16
PF3D7_1141000	0.16	-0.22	-1.47	0.25	0.31	0.47	0.65	0.21	0.36	-0.06	-0.72	0.19	0.90	-0.10	0.38	-1.09	0.34	-0.07	-0.58	0.29	-1.72	-0.01	0.59	0.88	0.09	0.14	0.07	0.16	-0.18	-0.28	-1.27	-1.56	0.81	-0.23	-0.14	-0.31	0.22	0.15	0.70	0.13	-0.39	0.02	-0.11	-0.59	0.57	0.20	0.39	0.32	-0.63
PF3D7_0303800	-0.01	0.04	0.45	0.13	-0.22	-0.06	-0.10	-0.41	-0.08	0.39	-0.08	-0.15	-0.01	-0.38	0.07	0.57	-0.16	-0.22	-0.21	-0.27	0.09	-0.13	-0.08	-0.41	-0.32	-0.32	0.33	0.00	-0.32	0.11	0.92	0.11	-0.17	-0.35	-0.16	0.42	-0.43	-0.07	-0.14	0.01	0.54	-0.19	-0.32	-0.12	-0.20	-0.09	0.32	0.01	0.11
PF3D7_1433800	-0.03	-0.02	0.97	0.10	0.20	0.53	-0.10	0.03	-0.02	0.51	0.02	-0.29	-0.03	-0.08	0.17	0.35	-0.16	-0.12	-1.19	-0.22	-0.45	0.18	-0.31	0.18	-0.39	-0.17	-0.01	-0.15	-0.05	-0.07	0.05	-0.02	0.06	-0.01	0.04	0.40	-0.10	0.28	0.11	0.27	-0.16	0.06	0.02	0.06	0.17	0.28	0.51	0.54	-0.05
PF3D7_0525300	0.05	0.41	0.04	-0.08	0.12	-0.38	-0.19	0.05	0.05	-0.33	0.14	1.01	0.19	-0.32	0.41	0.12	-0.10	-0.08	0.45	-0.10	0.03	0.08	-0.49	0.14	0.58	-0.35	-0.31	-0.10	0.02	0.10	0.56	0.26	-0.20	-0.54	-0.31	0.39	-0.29	0.78	-0.17	-0.46	1.67	-0.13	0.13	0.10	0.17	-0.23	0.07	0.36	-0.30
PF3D7_1472600	-0.01	0.06	-0.41	-0.29	-0.24	0.43	-0.09	0.09	-0.43	-0.47	0.04	0.32	0.01	-0.48	0.12	0.23	-0.08	-0.06	0.43	-0.21	0.17	0.20	-0.55	-0.22	-0.09	0.88	-0.33	-0.63	-0.22	-0.12	-0.06	0.44	-0.43	-0.44	-0.06	0.41	-0.39	-0.06	0.01	-0.06	0.11	-0.04	0.26	0.30	-0.10	-0.30	0.17	0.04	-0.21
PF3D7_1401500	-0.86	-0.24	-0.35	0.37	0.40	1.39	0.36	0.59	-0.79	-0.46	-0.34	-0.99	-0.63	-0.28	0.92	0.83	-0.58	-0.68	0.52	-0.60	0.07	0.31	-0.38	-0.21	-0.29	0.48	-0.25	0.12	0.40	0.53	-0.04	1.20	0.35	0.13	0.20	1.14	-0.23	-1.50	0.63	-0.29	-0.66	1.38	-0.37	-0.07	0.98	-0.69	0.44	1.08	-0.74
PF3D7_0702200	-0.71	-0.52	0.27	0.11	0.37	0.72	-0.20	1.75	-1.07	-0.18	-0.32	-0.08	-0.72	-0.07	0.19	0.53	-0.64	0.25	-0.19	-0.70	0.37	0.46	-0.37	-0.08	-0.35	1.04	-0.80	-0.11	0.37	0.51	1.23	1.43	-0.65	-0.37	-0.31	1.31	-0.11	0.56	0.08	-0.08	-0.14	0.91	-0.19	0.23	0.91	-0.37	0.21	1.06	-0.72
PF3D7_0830500	0.56	-1.31	0.16	0.63	0.25	-0.69	0.41	-0.51	-0.03	0.25	-0.09	0.64	0.58	0.66	-0.54	-0.38	0.29	-0.16	-0.80	0.20	-0.36	-0.66	0.45	-0.67	0.30	-0.69	-0.44	0.20	0.07	-1.07	-0.72	-0.47	0.23	-0.14	0.32	-0.43	0.09	0.20	0.46	0.24	0.33	-0.24	-0.32	-0.46	0.14	0.26	-0.59	-1.10	0.22
PF3D7_0502300	0.05	-1.26	-1.65	0.36	0.60	0.18	0.62	0.62	-0.04	0.16	0.05	2.08	0.43	0.03	0.09	-1.00	0.11	-0.52	-0.41	-0.09	-0.70	-0.08	-0.16	0.13	0.83	-1.82	0.04	0.60	0.18	-0.44	-1.30	-0.73	0.59	0.08	-0.19	-0.56	-0.26	1.26	0.87	-0.38	2.47	-0.50	-0.53	-1.29	0.17	0.06	0.06	-0.19	0.18
PF3D7_1425800	-0.35	-0.02	0.50	0.06	0.14	0.55	-0.24	-0.09	-0.35	0.42	0.17	-0.38	-0.23	0.02	0.39	-0.01	-0.31	0.08	-0.47	-0.42	-0.16	0.13	-0.45	0.14	-0.64	0.04	0.18	-0.04	-0.41	0.11	-0.19	-0.32	-0.43	-0.36	-0.17	-0.17	-0.45	0.32	0.08	0.07	-0.47	-0.44	-0.38	-0.12	-0.22	0.33	0.41	0.42	-0.20
PF3D7_1120200	0.36	-0.03	-0.49	0.75	0.28	-0.38	0.35	0.19	0.61	0.31	0.17	0.00	0.50	-0.16	0.40	-0.30	0.67	0.06	-0.17	0.11	0.71	0.61	-0.02	-0.58	0.21	0.06	0.86	0.20	0.06	0.06	0.43	0.39	0.11	0.55	0.47	0.08	-0.46	-0.74	0.40	0.58	-0.57	0.58	0.33	0.20	-0.19	-0.20	-0.45	-0.52	-0.20
PF3D7_0727200	-0.10	0.04	0.05	0.46	0.40	-0.46	0.50	-0.16	0.03	-0.12	0.46	0.27	0.02	0.48	0.17	0.03	-0.20	-0.19	-0.02	0.04	0.67	0.06	0.33	0.55	0.23	-0.58	-0.63	0.08	0.06	-0.31	-0.15	-0.53	0.10	-0.06	-0.03	-0.53	0.03	0.01	-0.13	-0.42	0.70	0.13	0.21	-0.67	-0.38	-0.01	-0.05	-0.40	0.13
PF3D7_1445800	0.02	-0.76	-0.52	0.06	-0.28	0.54	0.14	-0.03	0.96	0.36	-0.42	-0.47	0.50	-0.10	-0.09	0.15	0.10	0.21	-0.87	0.23	-0.12	0.16	0.45	0.34	0.07	-0.57	-0.11	0.93	0.56	0.37	-0.17	-0.39	0.42	0.43	-0.02	-0.36	0.25	-0.25	0.68	0.02	-0.39	0.67	0.58	-0.87	0.18	0.03	0.54	0.35	-0.08
PF3D7_1405300	0.48	-0.33	-0.09	0.50	-0.57	-0.69	-0.75	0.03	0.60	-0.36	0.02	-0.13	0.25	-0.05	-0.15	-0.06	0.27	0.84	-0.38	0.45	-0.14	-0.54	-0.11	-0.10	-0.10	-0.40	-0.06	0.28	-0.50	-0.99	-0.62	-0.08	0.13	0.11	0.00	-0.85	-0.57	-0.34	-0.23	-0.20	-0.03	-0.63	0.53	0.19	-0.28	0.18	0.08	-0.88	-0.03
PF3D7_1116200	0.10	-0.07	1.45	-0.37	0.62	1.24	-0.98	0.99	0.08	0.28	1.31	-1.02	-0.18	0.26	-0.02	0.35	0.18	0.59	0.94	-0.28	1.43	0.64	0.80	1.45	-0.12	-0.20	-0.06	0.35	0.43	0.02	0.97	-0.60	0.11	0.27	0.87	0.05	0.37	0.32	-0.88	0.61	0.29	-0.88	0.48	0.58	-1.11	0.24	0.13	-0.06	-0.13
PF3D7_1119700	0.25	-0.29	-0.37	0.12	-0.14	-1.33	0.32	-1.03	0.61	-0.30	0.16	1.23	0.35	0.29	0.18	-0.40	0.08	-0.33	-0.11	0.10	-0.51	0.24	-0.34	-0.82	0.33	-0.40	-0.32	0.46	0.16	-0.68	-0.50	-0.38	0.14	0.44	0.06	-0.53	-0.24	0.06	0.22	0.17	1.09	0.29	-0.18	-1.15	-0.26	-0.15	-0.17	-0.21	-0.01
PF3D7_1471600	0.98	0.26	0.12	0.32	0.70	0.46	-0.39	0.41	0.26	-0.13	0.18	0.95	0.33	-0.04	-0.50	1.11	-0.01	-0.12	0.95	-0.09	0.04	-2.94	-0.33	-0.10	0.50	0.18	-1.08	-0.93	-0.30	-0.63	-0.10	0.61	-0.82	-0.82	-0.75	0.31	-0.26	1.83	0.56	-0.75	2.77	0.52	0.47	0.59	0.42	0.75	-0.19	0.41	0.13
PF3D7_0519500	-0.60	0.03	0.10	0.03	-0.10	-0.03	-0.11	-0.20	-0.37	-0.29	-0.31	-0.37	-0.04	-0.39	-0.39	0.06	0.06	-0.39	0.08	-0.34	-0.29	0.03	-0.30	-0.27	-0.52	-0.16	-0.12	-0.11	-0.21	0.16	-0.27	0.13	-0.15	-0.19	-0.12	0.24	-0.23	0.09	0.13	-0.01	-0.46	0.23	-0.05	0.53	0.47	-0.34	-0.13	-0.19	-0.44
PF3D7_1126100	-0.15	-0.11	-0.45	0.11	-0.44	-0.09	0.06	-0.18	-0.26	-0.09	-0.05	-0.31	0.10	0.19	-0.23	-0.81	-0.41	-0.74	-0.69	-0.31	0.25	-0.31	-0.14	-0.22	-0.27	-0.45	-0.25	0.01	0.01	0.18	-0.40	-0.13	-0.07	-0.13	-0.14	0.75	-0.12	0.03	-0.03	-0.06	-0.46	-0.07	-0.44	-0.42	-0.18	-0.07	0.48	0.28	0.10
PF3D7_1431900	0.44	0.28	-0.09	0.35	-0.17	0.68	0.45	0.16	-0.07	-0.15	-0.23	0.15	0.22	-0.08	-0.34	-0.94	0.46	-0.19	-0.78	0.13	-0.20	0.03	0.18	0.09	0.48	1.24	0.07	0.18	0.02	0.84	0.57	0.53	0.58	0.35	-0.08	0.04	0.27	0.18	0.40	0.25	0.16	-0.73	0.05	-0.55	0.11	0.10	-0.67	-0.75	-0.07
PF3D7_1234200	-0.23	0.05	0.31	-0.15	0.37	0.13	-0.01	0.32	-0.10	-0.04	0.09	-0.16	-0.05	0.00	-0.12	-0.12	-0.09	0.00	0.01	-0.09	-0.12	0.03	-0.31	0.40	-0.20	0.38	-0.37	-0.01	-0.22	0.44	0.12	0.02	-0.29	-0.17	-0.31	0.08	-0.07	0.03	-0.10	-0.20	-0.13	-0.15	-0.13	0.30	-0.05	-0.13	0.18	0.16	-0.25
PF3D7_1104300	0.06	-0.10	-0.14	0.41	-0.04	-0.60	0.23	-0.12	0.03	-0.34	0.08	0.84	0.00	-0.42	-0.16	-0.07	0.16	0.04	0.21	-0.06	-0.20	-0.33	-0.41	-0.08	-0.07	-0.07	-0.14	-0.42	-0.24	-0.59	-0.68	0.45	-0.10	-0.10	-0.02	0.03	-0.10	0.14	0.38	0.09	0.62	0.98	0.05	0.11	0.16	0.08	-0.06	-0.15	-0.06
PF3D7_1337800	-0.03	-0.45	-0.02	-0.86	0.60	-0.12	-0.44	0.34	-0.46	-0.14	0.18	-0.57	-0.21	0.36	-0.02	-0.10	-0.57	0.24	0.16	-0.44	0.09	0.27	-0.23	-0.21	-0.47	0.22	-0.19	0.08	0.07	0.21	0.11	0.43	0.40	0.17	-0.09	0.10	0.04	-0.22	-0.40	-0.24	-0.25	-0.31	0.17	0.24	-0.17	-0.06	0.30	0.13	-0.44
PF3D7_1440200	0.72	-0.75	-0.12	-0.19	0.21	0.02	0.22	0.20	-0.08	-0.38	-0.17	-0.63	-0.10	-0.48	0.20	0.20	-0.06	-0.25	-0.46	-0.27	-0.19	-0.35	-0.61	0.17	-0.49	-0.32	-0.12	-0.60	-0.27	-0.71	-0.85	0.17	-0.06	-0.17	-0.10	0.12	0.02	-0.50	0.34	-0.15	-0.77	0.92	-0.17	-0.01	0.40	-0.44	-0.16	-0.42	-0.28
PF3D7_1119000	0.07	0.16	-0.56	0.37	-0.28	-0.89	0.06	-0.09	-0.28	-0.56	0.04	0.00	0.11	0.14	-0.28	0.67	-0.05	-0.15	0.18	-0.29	0.08	0.17	-0.29	-0.46	-0.19	-0.06	-0.25	-0.27	-0.17	0.15	-0.42	0.07	-0.41	-0.08	0.03	0.09	-0.38	-0.16	-0.05	0.08	-0.20	0.17	-0.04	0.05	0.29	-0.28	-0.05	-0.14	0.10
PF3D7_1440300	-0.25	0.51	-0.13	0.04	0.66	-0.31	-0.24	0.29	0.02	0.12	0.06	-0.20	-0.06	-0.38	0.41	0.91	-0.27	-0.02	-0.09	-0.23	-0.08	-0.84	-0.75	0.22	-0.40	-0.80	-0.28	-0.65	-0.59	0.75	-0.19	0.64	0.06	-0.34	0.32	-0.28	-0.07	-0.30	-0.26	-0.08	-1.28	0.17	-0.04	0.53	0.00	-0.06	-0.10	-0.22	-0.29
PF3D7_1361500	-0.18	0.06	-0.22	0.44	-0.02	-0.43	0.19	0.35	0.22	-0.33	-0.03	-0.54	0.10	1.00	-0.31	0.40	-0.13	0.56	0.25	0.38	0.29	0.22	0.14	-0.41	-0.44	0.11	-0.20	-0.14	0.39	0.10	-0.07	0.25	-0.35	-0.53	-0.36	0.42	-0.41	-0.19	0.07	-0.46	-0.49	0.14	-0.08	0.09	-0.09	-0.33	-0.06	-0.08	-0.23
PF3D7_0513200	0.31	-0.14	0.21	-0.07	0.09	-0.67	0.13	-0.71	0.51	-0.16	-0.09	-0.18	0.08	0.30	-0.48	-0.97	0.09	0.17	-0.47	0.24	-1.07	-0.54	0.03	0.03	0.03	-0.53	0.15	0.30	0.21	-0.25	-0.27	-0.40	0.65	0.35	-0.11	-0.39	-0.05	0.06	-0.08	-0.01	0.13	-0.43	-0.29	-0.15	-0.53	-0.04	-0.26	-0.36	0.23
PF3D7_0109800	-0.31	0.13	0.10	-0.31	-0.01	0.02	-0.20	-0.27	-0.45	0.07	0.33	-0.61	-0.29	0.27	-0.07	-0.39	-0.28	-0.12	0.23	0.06	0.84	0.28	0.66	0.44	0.28	0.03	-0.18	-0.71	0.09	0.02	-0.06	-0.43	-0.21	-0.14	0.18	-0.79	0.13	0.15	-0.09	-0.04	-0.05	0.07	0.42	-0.05	-0.41	-0.08	0.02	0.19	0.19
PF3D7_1120100	-0.09	0.65	0.31	0.23	-0.17	0.31	-0.83	0.80	-0.31	0.02	0.24	-0.06	0.00	-0.46	-0.58	-0.33	0.65	0.06	-0.38	-0.05	-1.87	0.33	-0.20	0.66	0.63	0.21	0.41	0.79	0.28	0.97	0.55	0.18	0.31	0.10	0.61	-0.07	-0.24	0.78	-0.45	0.50	0.88	-0.77	0.19	1.44	-1.01	-0.06	0.03	0.39	-0.30
PF3D7_0604500	0.02	0.01	-0.05	-0.17	-0.30	-0.87	0.20	-0.66	-0.17	-0.35	-0.55	0.16	-0.67	0.21	-0.38	-0.85	-0.38	-0.97	-0.32	-0.14	-1.31	-1.02	0.00	-0.20	-0.25	-0.31	-0.24	-0.10	0.06	-0.23	-0.26	-0.17	0.17	0.14	-0.14	-0.46	0.18	0.16	0.39	0.20	-0.23	0.58	-0.33	-0.52	0.51	0.05	-0.18	0.18	0.29
PF3D7_1231200	-0.15	0.27	-0.12	0.24	-0.10	0.25	0.03	-0.04	-0.24	0.21	0.10	0.12	0.61	0.00	-0.04	0.08	0.03	-0.17	0.83	0.09	0.05	0.13	0.24	0.18	0.19	0.12	0.50	-0.37	0.00	0.15	0.36	0.03	-0.25	0.05	-0.18	-0.26	0.02	0.07	-0.15	-0.13	0.42	0.10	0.19	-0.17	-0.10	0.15	-0.18	-0.12	0.14
PF3D7_1225900	0.69	-0.18	-0.42	0.17	0.51	0.56	0.01	0.53	0.31	0.52	-0.13	0.20	0.41	-0.12	0.56	-0.62	0.43	0.15	-0.20	-0.03	0.70	-0.17	-0.33	0.98	0.30	-0.22	0.07	0.04	-0.69	-1.04	0.11	0.13	0.17	0.11	0.17	1.03	0.12	-0.20	-0.03	0.25	-0.24	0.21	-0.17	-0.31	0.33	-0.23	-0.04	-0.24	-0.23
PF3D7_1235900	-0.27	-0.20	-0.24	-0.32	0.11	0.31	0.05	0.36	0.20	0.06	0.13	0.26	-0.75	-0.12	-0.23	0.12	-0.04	-0.21	0.34	0.09	0.52	0.20	0.03	0.10	0.21	0.42	-0.09	-0.36	-0.46	0.15	0.34	0.08	0.22	0.15	-0.03	0.24	-0.04	0.18	-0.05	0.00	-0.14	0.15	0.38	0.01	-0.20	0.03	-0.19	0.67	0.18
PF3D7_1333000	0.07	-0.53	0.35	0.40	0.54	0.15	-0.23	0.72	0.07	0.28	-0.02	0.02	-0.03	-0.26	0.80	0.15	0.09	0.23	-0.17	0.03	-0.10	0.29	0.01	0.58	0.34	-0.25	-0.29	-0.16	0.06	1.17	-0.35	0.51	-0.35	-0.09	0.43	-0.20	-0.06	-0.07	-0.15	0.60	-0.43	-0.04	-0.19	0.46	0.79	0.04	0.55	-0.11	-0.62
PF3D7_0914000	-0.10	-0.13	0.04	0.03	-0.24	-0.39	0.24	0.13	-0.22	-0.10	0.17	-0.60	-0.29	0.00	0.00	-0.53	-0.28	-0.26	-0.36	-0.21	-0.22	-0.10	-0.32	-0.09	-0.53	-0.21	-0.34	0.14	-0.38	0.01	-0.24	0.05	-0.36	-0.17	-0.12	0.08	-0.11	-0.45	-0.27	-0.50	-0.22	-0.42	0.10	0.22	0.04	-0.24	-0.16	-0.58	-0.14
PF3D7_1016400	0.06	0.68	0.88	0.11	0.76	0.26	0.03	0.51	-0.58	-0.22	0.64	-0.27	-0.24	0.75	0.58	-0.29	-0.39	-0.12	-0.06	-0.51	1.36	0.02	-0.25	-0.13	0.04	-0.13	0.13	0.29	0.43	-0.16	-0.12	-0.57	-0.03	-0.05	0.02	0.26	0.37	-0.19	0.20	-0.13	-0.06	0.63	0.19	0.31	-0.05	0.02	0.46	0.42	-0.22
PF3D7_0108400	-0.19	-0.24	1.14	-0.27	1.44	-0.44	0.14	-0.54	0.74	1.06	1.26	-0.70	0.31	0.37	-0.12	1.53	-0.20	1.45	1.10	0.86	2.22	0.66	1.31	-0.03	0.74	0.18	0.43	0.85	1.12	-0.85	0.70	-0.51	0.41	1.32	0.86	0.46	0.78	-0.73	-0.77	-0.37	-0.21	0.98	0.69	-1.04	0.26	0.24	1.04	-0.25	0.12
PF3D7_0817700	-0.23	0.42	0.36	-0.33	-0.04	0.27	-0.27	0.51	-0.34	-0.36	0.11	-0.35	-0.15	-0.56	0.38	0.24	-0.30	0.01	0.34	-0.26	0.38	0.59	-0.47	-0.02	-0.30	0.48	0.39	-0.13	-0.18	0.39	0.63	0.32	-0.38	-0.60	-0.09	0.74	-0.23	0.03	-0.31	-0.25	0.12	-0.13	0.25	0.66	0.14	-0.28	0.26	0.36	-0.10
PF3D7_0607300	0.58	-0.14	0.54	0.24	0.76	-0.13	0.59	-0.55	0.35	-0.11	0.12	0.14	0.32	0.48	-0.06	-0.28	0.36	0.62	-0.24	0.10	0.62	-0.47	0.34	-0.01	0.16	-0.57	-0.26	0.04	0.25	-0.04	0.21	-0.28	0.17	0.18	0.08	0.04	0.16	-0.11	-0.06	-0.21	0.03	-0.11	0.15	-0.13	0.03	-0.14	-0.35	-0.23	0.38
PF3D7_0111500	-0.39	0.05	-0.10	-0.19	0.26	0.17	-0.23	0.53	-0.47	-0.23	-0.02	-0.49	-0.47	-0.54	0.38	-0.16	-0.37	-0.11	0.09	-0.46	0.06	0.23	-0.17	0.04	-0.33	0.40	-0.19	-0.10	-0.11	0.49	0.16	0.37	-0.29	-0.23	0.27	0.57	-0.24	-0.16	-0.05	0.03	-0.32	-0.01	0.00	0.62	0.08	-0.36	0.07	0.32	-0.45
PF3D7_1103300	-0.10	0.52	0.70	-0.18	0.66	0.21	-0.43	0.07	0.00	-0.17	0.52	-0.45	-0.46	0.19	0.24	0.39	0.47	0.35	0.26	0.48	0.62	0.64	0.24	0.74	0.73	0.86	-0.45	-0.05	0.42	0.12	0.86	0.12	0.25	0.10	0.26	-0.06	0.01	0.43	-0.27	-0.45	0.21	0.59	0.52	0.40	-0.25	-0.02	0.10	-0.03	0.18
PF3D7_1348400	0.35	-0.04	-0.43	0.02	-0.37	-0.31	0.04	-0.14	0.29	-0.20	-0.14	1.11	0.21	-0.34	-0.29	0.35	0.20	-0.05	-0.02	-0.10	-0.05	-0.02	-0.45	-0.26	0.22	-0.10	-0.09	-0.05	-0.31	-0.28	-0.31	0.07	-0.15	-0.29	-0.31	0.01	-0.23	0.56	-0.06	-0.17	1.16	0.22	0.06	0.08	0.19	-0.06	-0.19	-0.45	-0.06
PF3D7_1243300	-0.05	0.32	0.04	0.48	0.55	-1.02	0.15	0.23	0.49	0.30	-0.75	-0.50	-0.19	-0.25	-0.01	-0.13	0.16	-0.43	0.66	0.03	0.44	0.43	0.26	0.39	0.15	0.66	0.76	0.25	0.61	-0.05	-0.07	-0.21	0.18	-0.03	0.10	0.07	0.49	-0.35	0.27	-0.15	-0.60	0.31	0.42	0.06	-0.12	0.00	0.19	0.20	0.04
PF3D7_1228000	0.12	-0.32	-0.43	-0.15	-0.40	-0.12	0.12	-0.34	0.07	0.10	-0.16	-0.27	-0.03	-0.11	0.42	-0.01	-0.14	0.61	-0.20	-0.10	0.18	-0.14	-0.47	-0.29	-0.47	-0.03	-0.02	-0.49	-0.56	0.45	-0.02	0.35	-0.10	-0.02	0.06	0.76	-0.54	0.08	0.21	0.11	-1.08	0.07	-0.06	-0.51	-0.22	0.64	0.33	0.12	-0.06
PF3D7_1314700	-0.29	-0.14	0.28	-0.42	0.65	0.02	-0.22	0.08	-0.21	-0.41	-0.16	0.23	0.02	-0.08	-0.24	0.07	-0.22	0.27	0.06	-0.09	0.08	-0.15	-0.30	0.14	-0.20	-0.33	-0.05	0.05	0.09	-0.53	-0.59	0.45	0.39	0.34	0.05	-0.18	-0.16	-0.33	-0.01	-0.24	-0.29	-0.01	-0.26	-0.15	0.09	-0.13	-0.17	-0.64	-0.09
PF3D7_1139800	0.37	0.11	-0.19	0.31	0.28	-0.23	0.15	0.21	0.15	-0.27	0.24	-0.26	0.35	0.42	0.00	-0.34	0.07	0.32	-0.34	0.28	-0.30	0.02	-0.01	0.15	-0.08	-0.31	-0.13	0.34	-0.22	-0.13	-0.18	-0.41	0.18	0.09	-0.34	-0.14	0.07	-0.04	-0.24	-0.46	-0.05	-0.14	-0.02	-0.34	-0.19	0.16	-0.01	-0.32	0.11
PF3D7_1403800	-0.24	-0.16	-0.08	0.37	0.36	-0.14	-0.09	0.14	-0.20	-0.12	0.07	0.57	-0.11	0.05	-0.34	-0.16	-0.29	-0.23	0.27	-0.17	0.29	0.16	0.02	0.27	-0.21	-0.06	-0.15	-0.10	0.25	0.52	0.22	0.23	-0.01	-0.14	-0.27	0.07	0.08	0.03	0.05	-0.49	0.33	0.29	-0.19	-0.03	0.52	-0.07	0.17	0.09	0.04
PF3D7_0520300	0.09	0.19	-0.30	-0.24	0.13	-1.15	-0.49	-0.05	0.31	0.29	0.13	-0.29	-0.02	0.06	0.00	-1.12	0.34	1.13	-0.55	0.24	0.39	0.42	0.21	-0.45	0.20	0.19	0.05	-0.24	0.26	-0.35	0.09	0.14	0.13	-0.27	0.01	0.42	0.07	0.10	-0.78	-0.18	0.01	-0.72	0.14	0.32	-0.91	0.19	0.32	-0.08	-0.34
PF3D7_1227100	-0.05	-0.40	-0.46	0.13	0.18	0.87	0.07	0.68	-0.04	-0.33	-0.05	-0.07	-0.37	-0.13	0.20	-0.02	-0.07	-0.06	0.26	-0.20	0.04	-0.38	-0.13	0.34	-0.42	-0.25	-0.09	-0.34	-0.39	-0.29	-0.18	0.12	-0.04	0.06	0.12	0.00	0.15	-0.03	0.05	-0.21	-0.44	0.59	0.06	-0.02	-0.04	-0.15	-0.27	-0.65	0.20
PF3D7_0404900	-0.86	-0.55	-0.40	-0.91	-0.39	-0.54	-0.73	0.28	-0.64	-0.61	-0.29	-0.60	-0.62	0.75	0.34	0.09	0.15	1.15	-0.06	-0.70	0.19	0.72	-0.40	0.16	-0.64	0.46	-0.48	-0.63	0.46	-0.04	-0.01	0.25	-0.47	-0.52	-0.50	0.17	0.38	-0.55	0.21	-0.20	-0.06	0.15	0.38	-0.11	-0.57	-0.49	0.50	0.33	-0.62
PF3D7_1415000	0.52	0.89	0.59	-0.26	0.17	-0.16	-0.31	0.21	-0.23	0.72	0.96	-0.08	0.20	-0.41	-0.07	-0.04	-0.03	-0.20	0.13	-0.37	-0.53	0.23	-0.24	0.72	-0.08	-0.11	-0.28	-0.20	0.07	-0.07	0.32	0.31	0.00	-0.21	-0.16	0.54	0.73	0.47	-0.19	-0.42	0.24	-0.14	0.74	0.62	0.05	0.34	0.04	0.01	-0.49
PF3D7_1113800	-0.30	0.04	-0.21	0.11	0.16	-0.25	-0.07	0.29	-0.25	0.53	-0.02	0.52	-0.19	-0.10	0.44	0.59	-0.26	0.06	0.18	-0.12	0.27	1.46	-0.01	-0.17	-0.02	1.09	0.47	0.11	-0.01	-0.06	0.35	0.41	-0.05	-0.30	-0.05	0.29	-0.08	-0.37	-0.39	-0.09	-0.31	-0.25	-0.04	0.01	0.38	-0.19	-0.02	-0.05	-0.12
PF3D7_0505000	0.22	-0.15	0.17	0.00	-0.05	-0.33	0.06	-0.20	-0.03	-0.20	-0.12	-0.24	0.09	-0.03	-0.56	-0.95	-0.14	-0.20	-0.47	-0.24	-0.68	-0.50	-0.15	0.00	-0.19	-0.36	-0.01	0.38	-0.24	0.14	-0.44	-0.31	0.15	-0.15	0.03	-0.40	0.14	0.36	0.26	0.01	0.01	-0.49	0.03	0.14	-0.25	0.22	-0.16	-0.38	0.06
PF3D7_1324700	-0.09	-0.19	-0.01	-0.36	-0.04	-0.46	-0.19	-0.14	0.28	-0.32	-0.07	-0.03	0.10	0.17	-0.61	-0.38	0.13	0.48	-0.41	0.69	0.30	0.53	-0.02	-0.16	-0.02	-0.33	0.16	-0.64	0.28	-0.50	-0.26	-0.36	0.00	-0.14	0.02	-0.49	-0.03	1.16	-0.14	-0.01	0.72	0.73	0.36	0.09	-0.32	0.22	0.48	0.26	0.04
PF3D7_0506700	-0.47	-0.57	0.02	0.36	0.57	0.25	-0.61	0.04	-0.40	0.36	-0.09	-0.36	-0.23	0.22	-0.22	0.46	-0.21	-0.41	0.50	-0.18	0.45	0.61	-0.21	0.36	-0.33	-0.42	0.12	-0.28	0.10	0.27	0.48	0.16	-0.42	-0.06	0.17	0.28	0.08	-0.14	-0.27	-0.08	-0.34	-0.04	-0.35	0.35	0.27	-0.44	-0.56	-0.60	-0.44
PF3D7_0104800	0.23	-0.72	-0.90	-0.60	-0.26	-0.05	0.10	-0.56	-0.38	0.31	-0.28	0.02	-0.18	0.47	0.04	-0.39	0.01	-0.11	0.06	-0.62	-0.08	0.15	0.20	0.54	0.24	0.16	0.32	0.81	-0.07	-0.31	0.30	-0.28	0.26	0.67	0.42	-0.44	-0.28	-0.59	0.46	0.58	-1.08	-0.46	-0.34	-0.47	0.44	-0.46	0.24	-0.33	-0.17
PF3D7_1123000	0.31	-0.36	-0.35	0.11	-0.22	-0.58	0.13	-0.76	0.14	-0.12	-0.46	0.48	0.01	0.22	-0.46	-0.87	-0.13	-0.24	-0.66	0.11	-1.39	-0.78	-0.06	-0.36	-0.10	-0.13	-0.22	-0.22	-0.01	-0.67	-0.43	0.04	0.13	0.00	-0.35	-0.19	0.12	0.26	0.16	-0.09	0.21	0.53	0.00	-0.39	0.32	0.03	-0.11	-0.31	0.09
PF3D7_1308500	0.02	0.28	-0.49	-0.08	-0.15	0.03	-0.15	0.09	-0.28	-0.65	0.01	0.47	-0.16	-0.41	-0.39	0.25	0.02	-0.07	0.33	-0.23	-0.02	-0.03	-0.57	-0.64	0.10	0.16	-0.21	-0.25	-0.08	0.14	-0.28	0.52	-0.01	-0.26	0.12	0.47	-0.19	0.29	0.00	-0.17	0.30	0.08	-0.01	0.02	0.12	-0.19	0.40	0.31	-0.19
PF3D7_1368800	-0.13	0.28	-0.24	-0.09	0.24	0.39	-0.31	0.43	-0.11	0.21	0.15	0.12	0.06	-0.14	0.33	-0.30	-0.10	-0.06	0.37	-0.14	0.01	-0.01	-0.11	0.35	-0.13	0.20	-0.39	-0.21	-0.11	0.15	0.30	0.42	-0.02	-0.37	0.10	0.43	-0.09	0.00	-0.03	0.12	-0.26	-0.82	0.03	0.21	-0.04	0.18	0.04	0.34	-0.05
PF3D7_0915800	0.39	-0.12	0.40	0.60	-0.42	-1.31	0.04	-0.57	0.14	0.13	0.52	2.01	0.57	0.27	-0.07	-0.75	0.38	0.72	-1.21	0.39	-0.66	0.16	0.41	-0.77	1.36	-0.28	-0.03	0.51	0.43	-0.67	-0.40	0.69	0.22	0.32	0.09	-0.08	-0.34	1.44	-0.20	-0.57	2.74	-0.44	0.29	0.01	0.57	0.15	0.08	-0.26	0.37
PF3D7_0616700	0.10	0.09	0.12	-0.07	-0.46	0.24	0.14	-0.90	0.16	0.14	-0.34	0.24	0.21	-0.82	0.31	1.40	0.11	-0.04	-0.87	-0.18	-0.75	-0.05	-0.05	-1.27	-0.56	0.32	0.32	-0.69	-0.47	-0.09	-0.04	0.53	-0.08	-0.07	0.12	1.01	-0.24	-0.49	0.26	-0.01	-0.06	0.15	-0.02	-0.34	0.52	0.12	-0.20	0.30	-0.30
PF3D7_1367000	0.30	0.14	-0.42	0.37	-0.37	-0.16	0.07	-0.08	0.07	-0.38	-0.07	0.01	0.24	-0.16	0.23	-0.66	0.10	0.09	-0.13	-0.11	0.31	0.05	-0.69	-0.33	0.27	0.04	0.09	0.03	-0.08	0.28	-0.06	-0.17	0.02	-0.61	0.01	-0.39	-0.11	-0.05	0.11	0.34	0.43	-0.74	0.25	0.02	-0.65	0.12	0.09	-0.11	-0.08
PF3D7_0915000	-0.18	-0.07	-0.05	-0.04	-0.15	-0.31	0.00	-0.35	-0.12	0.03	-0.12	-0.27	0.11	-0.26	0.05	-0.60	-0.33	-0.17	-0.09	-0.13	-0.12	-0.24	-0.66	-0.18	0.02	-0.17	-0.25	-0.16	-0.19	0.04	-0.16	-0.16	-0.12	0.00	0.06	0.53	-0.25	0.11	-0.03	-0.05	0.67	-0.23	-0.22	0.28	-0.29	-0.02	-0.18	-0.23	0.21
PF3D7_0911900	-0.88	0.20	0.80	0.33	0.04	0.24	-0.40	0.40	-0.26	0.42	0.42	-0.15	-0.25	-0.52	-0.47	-0.04	0.56	-0.24	-0.17	0.23	0.48	0.02	0.38	0.38	0.43	0.30	0.25	0.73	-0.03	-0.45	-0.44	-0.49	-0.09	-0.26	0.11	0.07	-0.12	-0.33	-0.27	0.22	0.57	-0.18	-0.63	-0.46	-0.29	-0.17	-0.61	-0.61	-0.39
PF3D7_1425300	-0.04	0.06	0.43	-0.57	0.06	0.05	-0.09	0.39	-0.37	-0.16	0.46	0.22	-0.14	-0.52	-0.23	-0.18	-0.13	-0.04	0.20	-0.21	0.02	0.01	-0.49	-0.49	-0.05	0.36	0.75	-0.52	0.03	0.05	0.54	0.50	-0.42	-0.62	-0.14	0.77	0.36	0.12	0.14	-0.04	-0.10	-0.17	0.50	0.40	0.39	0.15	0.54	0.55	-0.09
PF3D7_1222500	-0.04	0.74	0.49	-0.22	-0.07	0.27	-0.21	0.14	-0.56	0.10	0.24	-0.08	0.06	0.44	-0.12	0.47	-0.14	0.00	0.45	-0.50	0.30	0.44	0.59	0.18	0.01	0.21	0.17	0.01	-0.18	0.22	0.45	-0.11	-0.32	-0.20	-0.11	0.17	0.31	0.45	0.05	0.21	-0.94	-0.88	0.23	0.07	0.22	0.32	0.36	-0.04	-0.19
PF3D7_1354700	-0.01	-0.04	0.86	-0.03	-0.18	0.12	0.08	-0.25	0.21	0.22	0.00	-0.45	-0.32	-0.54	0.09	0.52	0.13	0.23	-0.18	0.19	0.38	0.26	0.77	-0.30	-0.18	0.34	-0.34	0.11	-0.19	-0.19	0.55	1.39	0.12	0.02	-0.14	0.41	-0.05	-0.22	0.20	-0.02	-0.54	0.60	0.07	-0.45	0.22	0.16	0.03	0.45	-0.13
PF3D7_1412100	-0.38	0.01	-0.20	-0.44	0.00	-0.33	0.25	-0.08	-0.18	0.29	0.00	-0.40	-0.29	-0.29	0.36	-0.07	-0.23	0.30	0.19	-0.06	-0.18	-0.14	-0.42	-0.51	-0.26	-1.03	0.54	-0.22	-0.31	-0.35	0.22	0.30	0.45	0.25	0.05	-0.31	-0.36	-0.21	0.58	0.28	-1.17	0.21	-0.12	-0.28	-0.05	0.08	-0.03	-0.16	-0.11
PF3D7_1401900	1.02	-0.38	-0.72	-0.08	0.25	-0.05	-0.03	-0.12	0.33	-0.27	-0.07	1.38	0.38	0.49	-0.24	0.16	0.30	1.60	0.56	-0.11	0.12	0.22	-0.28	0.10	0.25	-0.42	0.09	0.04	0.21	-0.19	-0.45	0.13	-0.24	0.21	-0.27	0.02	-0.18	0.62	-0.14	-0.50	1.29	-0.22	0.12	-0.18	-0.03	-0.20	0.37	0.05	0.09
PF3D7_0523700	0.04	0.41	-0.29	0.38	0.15	0.36	1.09	0.12	0.94	0.05	-0.11	-0.22	0.56	0.11	-0.26	-0.81	0.19	-0.52	-0.77	0.26	-1.30	0.03	0.62	-0.23	0.27	0.19	-0.10	1.27	0.45	-0.30	-0.07	-1.00	-0.40	0.60	-0.04	-1.85	0.12	0.23	0.77	-0.06	-0.16	1.25	0.30	-0.62	0.64	0.32	-0.30	0.01	0.42
PF3D7_1024900	-0.37	-0.48	0.29	-0.16	-0.04	0.31	0.15	-0.10	-0.08	0.11	0.08	-0.53	-0.12	-0.06	0.06	-0.08	-0.33	-0.18	-0.52	-0.19	-0.64	-0.43	-0.12	0.03	-0.32	-0.37	0.19	-0.01	-0.33	0.12	0.17	-0.01	0.36	-0.03	-0.01	-0.02	-0.11	-0.21	-0.18	0.20	-0.10	-0.29	-0.62	-0.55	-0.19	-0.14	-0.18	-0.39	-0.05
PF3D7_1130000	-0.44	0.65	0.46	-0.32	0.32	-0.11	-0.19	0.29	-0.20	-0.32	0.12	-0.08	-0.28	0.36	-0.03	-0.05	-0.15	-0.01	-0.12	-0.08	-0.05	-0.33	-0.11	-0.05	0.01	0.02	0.22	0.04	0.09	0.05	-0.55	-0.10	0.22	-0.10	-0.04	-0.56	0.02	-0.62	-0.10	0.01	-0.07	0.05	-0.34	-0.40	-0.74	-0.01	-0.05	0.53	-0.11
PF3D7_0517800	0.20	-1.46	-0.68	0.24	0.22	0.54	0.51	0.28	-0.19	0.29	0.01	1.57	0.11	0.88	-0.54	-0.84	0.33	1.55	-0.72	0.31	-2.23	-0.83	0.00	0.50	0.84	-0.87	0.23	0.93	0.29	-3.08	-2.15	-2.91	0.21	0.36	0.08	-1.62	-0.16	0.49	0.18	-0.59	-1.84	-0.79	-1.40	-2.02	0.09	0.24	-1.49	-0.25	-0.15
PF3D7_1433300	-0.88	0.48	0.58	-0.20	-0.30	0.65	0.00	-0.05	-0.60	0.10	0.08	-0.63	-0.87	-0.54	0.43	1.62	-1.00	-0.72	1.38	-0.57	0.86	0.84	-0.09	-0.08	-0.71	0.46	-0.04	-0.60	-0.30	0.62	0.60	0.29	-0.99	-0.38	-0.12	0.83	-0.08	-1.30	-0.42	-0.49	-0.26	0.73	-0.06	0.71	0.20	-0.50	0.12	0.03	-0.56
PF3D7_1361000	-0.04	0.53	-0.41	-0.50	-0.05	-0.83	0.16	-0.42	0.25	-0.15	0.00	0.41	0.28	-0.03	-0.09	-0.30	0.01	0.17	-0.29	0.10	0.70	0.34	0.05	-0.30	0.21	0.28	0.25	0.18	0.01	-0.17	0.35	0.13	0.18	0.32	-0.06	0.17	-0.22	0.41	0.14	-0.41	0.41	1.17	0.30	-0.02	0.43	0.16	0.37	0.02	0.08
PF3D7_1351300	0.32	0.17	-0.83	0.64	0.11	0.42	0.64	0.24	0.71	-0.16	0.47	0.41	0.76	0.20	-0.38	0.74	0.62	-0.01	-0.82	0.33	0.19	0.20	0.80	0.12	0.34	0.91	-0.19	1.09	0.34	-0.40	1.13	-0.29	0.40	0.79	-0.23	-0.35	0.08	0.08	0.51	-0.28	0.15	0.63	0.97	0.06	0.56	0.17	-0.02	-0.04	-0.23
PF3D7_0725200	0.01	0.96	-0.05	-0.03	-0.14	-0.82	-0.08	-0.06	0.48	0.87	-0.49	-1.28	-0.18	-0.11	-0.04	-0.44	0.04	0.51	-0.16	-0.02	0.20	0.28	0.20	-0.33	0.21	-0.04	0.31	0.23	0.43	-0.09	0.41	-0.66	-0.18	0.15	0.49	-0.21	0.24	-0.09	-0.20	-0.27	0.16	-0.02	0.57	-0.06	-0.68	0.30	-0.13	-0.17	0.36
PF3D7_0802000	-1.39	0.19	-0.24	-0.32	0.03	0.77	-1.22	1.36	-2.01	-0.55	-0.26	-0.89	-1.35	-1.21	0.41	0.70	-1.25	-1.06	0.75	-1.53	-0.39	0.79	-1.01	-0.38	-1.29	0.72	-0.77	-0.85	-0.12	1.04	0.50	0.44	-1.25	-1.19	-0.21	1.20	-0.57	-1.26	-0.49	0.53	-0.82	0.67	0.17	1.38	0.53	-0.87	-0.02	0.51	-1.13
PF3D7_0318900	-0.31	-0.22	-0.05	-0.49	-0.09	-0.56	-0.27	-0.36	-0.17	0.03	0.04	-0.79	-0.03	-0.28	-0.35	-0.23	0.04	0.10	-0.21	-0.15	-0.34	0.00	-0.01	-0.14	-0.26	-0.29	-0.35	-0.38	-0.12	0.40	-0.14	-0.01	-0.23	-0.34	-0.04	0.13	0.01	-0.07	-0.24	0.08	-0.24	0.00	0.23	0.45	0.04	0.30	0.47	-0.05	-0.02
PF3D7_0222500	0.27	-0.99	-0.42	0.13	0.11	0.13	0.02	0.22	0.12	0.11	0.32	-0.29	0.24	-0.01	-0.44	-0.74	0.31	-0.02	-1.06	0.03	-1.08	0.04	0.12	1.20	0.02	1.42	-1.14	0.18	1.17	0.03	-0.22	-0.73	0.26	0.29	0.06	-0.07	0.51	-0.48	0.15	0.02	-0.41	-0.22	-0.49	-1.57	0.52	-0.17	-0.59	-0.27	0.00
PF3D7_1435100	0.10	-0.71	-0.68	0.19	-0.19	-0.07	-1.08	0.07	-0.10	-0.70	-0.18	-0.30	-0.01	0.01	-0.31	-0.17	0.06	0.61	-0.34	0.03	-0.21	-0.29	-0.79	-0.28	-0.20	-0.33	-0.56	-0.41	-0.46	-0.70	0.18	0.40	-0.45	-0.38	-0.22	-0.20	0.30	0.41	-0.01	0.00	-0.56	0.04	-0.10	-0.08	0.52	0.28	-0.02	0.07	0.30
PF3D7_1351900	0.09	-0.24	-0.24	0.48	0.01	-0.86	0.15	-0.35	0.20	0.02	-0.18	0.27	0.24	0.19	-0.26	-1.01	0.40	0.34	-0.55	0.39	-0.56	-0.42	0.20	-0.04	0.19	0.24	-0.10	0.24	0.11	-0.16	0.00	0.31	0.19	0.09	0.30	0.01	0.15	0.45	0.14	-0.01	0.38	-0.33	0.00	0.25	-0.26	0.17	0.01	-0.41	-0.02
PF3D7_1452800	0.50	0.09	0.04	0.03	-0.04	-0.16	-0.19	0.00	-0.24	0.10	0.20	0.40	0.20	-0.33	0.29	-0.01	0.28	0.15	-0.44	-0.36	-0.46	-0.02	-0.93	-0.01	-0.36	-0.45	-0.08	-0.63	-0.38	-0.02	-0.04	-0.23	-0.06	-0.25	-0.31	0.18	-0.18	0.16	-0.19	0.00	1.00	-0.63	0.44	-0.29	-0.34	0.09	0.02	0.13	-0.03
PF3D7_0406700	0.31	-0.29	0.25	0.07	0.14	-0.23	0.02	-0.21	-0.06	0.08	-0.22	0.35	-1.12	-0.13	0.21	-0.42	-0.15	-0.16	-0.09	0.05	-0.35	-0.09	-0.24	0.53	0.02	-0.31	-0.46	0.20	0.30	0.03	-0.32	-0.06	0.24	0.53	0.07	-0.05	-0.15	-0.05	-0.15	-0.23	0.14	-1.00	-0.19	-0.29	0.19	-0.07	-0.35	-0.20	-0.11
PF3D7_1307500	-0.19	0.09	0.11	-0.66	0.68	-1.18	-0.23	-0.14	0.01	-0.31	0.19	-0.23	0.23	-0.23	0.29	0.17	-0.38	-0.06	-0.49	-0.27	0.20	0.09	-0.61	-0.48	-0.17	0.16	-0.48	-0.47	0.50	-0.23	0.22	0.88	0.10	-0.19	-0.12	0.38	-0.26	-0.29	-0.01	-0.10	0.44	0.06	0.30	0.44	0.98	-0.16	0.76	0.30	-0.66
PF3D7_1037300	0.09	0.00	-0.16	0.26	1.64	1.62	-0.53	2.59	-0.31	0.60	1.26	-0.10	0.52	0.09	0.10	0.52	0.39	0.65	1.04	0.02	1.95	0.80	0.50	1.36	0.38	0.79	0.45	0.89	-0.08	1.23	-0.62	0.32	0.11	-0.07	0.33	0.95	0.14	0.01	-0.28	0.39	1.31	-0.21	-0.49	0.77	-0.74	-0.18	-0.98	0.61	-0.43
PF3D7_1118400	-0.12	-0.27	-0.25	0.40	0.53	0.05	0.10	1.17	0.50	0.06	0.16	1.16	0.33	0.02	0.23	-1.30	1.05	0.09	-0.55	0.22	-1.05	-0.42	-0.32	0.73	-0.77	0.13	-0.43	0.32	-0.36	-0.80	-0.40	0.27	0.01	0.14	0.17	-0.14	0.38	-0.50	-0.16	-0.08	0.06	-0.16	-0.26	-0.05	0.04	-0.37	-0.24	-0.16	0.40
PF3D7_1348500	0.40	0.57	-0.23	0.12	-0.06	-0.26	0.22	0.73	-0.18	-0.13	0.56	-1.26	0.32	0.00	0.16	0.02	-0.01	-0.11	-0.14	0.28	-0.12	0.15	-0.24	-0.06	-0.49	-0.07	0.12	0.43	-0.53	-0.25	-0.42	-0.14	0.62	0.01	-0.04	0.02	-0.19	-0.32	-0.11	-0.04	-0.71	0.11	0.27	-0.08	-0.26	0.51	0.14	-0.19	0.59
PF3D7_1024100	-0.28	-0.31	-0.31	0.00	-0.02	0.44	0.22	0.54	0.15	-0.12	-0.09	-0.26	0.49	-0.16	-0.23	-0.15	0.21	0.45	-0.82	0.36	-1.17	-0.10	0.11	-0.05	-0.21	0.03	-0.20	0.07	0.18	0.18	0.39	-0.28	-0.37	-0.06	-0.22	-0.61	-0.05	-0.47	0.14	-0.21	-0.08	0.02	-0.18	-0.33	0.13	-0.02	0.26	0.59	0.42
PF3D7_0300700	-0.28	0.18	-0.24	-0.02	-0.26	-0.16	-0.49	-0.07	-0.18	-0.39	-0.11	-0.20	0.30	0.05	0.36	-0.02	-0.28	0.11	-0.25	-0.17	-1.00	-1.16	-0.48	-1.22	-0.49	-0.85	-0.16	-0.50	-0.43	0.82	0.02	0.10	-0.18	-0.32	-0.05	0.05	-0.60	0.74	0.19	0.43	0.07	0.27	0.01	0.25	-0.13	0.50	-0.03	0.37	-0.04
PF3D7_1006400	-0.29	-0.34	0.02	-0.06	0.24	0.24	0.18	-0.04	0.18	0.65	0.08	-0.20	-0.34	-0.35	1.03	0.25	-0.29	0.39	-0.30	0.19	0.39	0.05	-0.34	-0.23	-0.35	-0.32	0.21	0.31	0.00	0.17	0.19	0.07	0.20	0.16	0.31	-0.79	0.03	-0.19	0.69	0.74	-0.29	-0.10	-0.15	-0.49	-0.13	0.38	0.03	0.16	-0.05
PF3D7_0808400	-0.41	-0.53	0.09	-0.36	-0.03	-1.21	-0.07	-0.77	-0.09	0.06	-0.10	-0.48	-0.26	0.39	0.22	0.33	-0.06	1.25	-0.90	0.30	0.21	0.10	0.75	-0.22	-0.16	-0.04	0.77	-0.25	0.14	-1.98	0.16	-1.20	0.68	0.24	-0.08	0.15	0.24	0.19	-0.28	-0.13	-0.50	-0.17	-0.24	-0.21	-0.46	0.49	0.25	-0.33	0.00
PF3D7_1014700	-0.10	-0.18	-0.04	-0.31	-0.03	-0.58	-0.30	0.52	-0.42	0.02	-0.10	-0.10	0.35	-0.85	0.13	-0.10	-0.29	-0.10	-0.44	-0.42	0.01	0.28	-0.85	-0.01	-0.47	0.20	-0.35	-0.45	-0.50	0.48	-0.05	1.24	-0.55	-0.76	-0.33	0.53	-0.41	0.31	-0.29	-0.26	0.02	0.03	-0.21	0.37	0.36	-0.39	0.07	0.65	-0.47
PF3D7_1307600	-0.04	-0.14	0.05	-0.41	-0.38	-0.63	0.01	0.25	-0.40	-0.27	-0.33	-0.20	-0.28	-0.55	-0.05	0.17	0.14	0.43	-1.19	-0.34	-0.54	1.16	-0.10	-0.70	-0.44	-0.15	-0.03	-0.58	-0.42	-0.67	-0.44	0.38	-0.51	-0.46	-0.20	-0.01	0.05	0.21	0.50	-0.08	-0.68	0.02	0.22	0.31	0.32	0.00	-0.40	-0.46	-0.22
PF3D7_1344300	-0.78	-0.22	-0.03	-0.71	0.00	0.00	-0.64	0.96	-0.92	-0.57	-0.01	-0.72	-0.73	-0.56	0.31	0.55	-0.70	-0.48	0.62	-0.69	0.02	0.25	-0.73	-0.14	-0.75	0.12	-0.42	-0.64	-0.27	0.41	-0.02	1.21	-0.39	-0.56	-0.01	0.81	-0.40	-0.56	-0.25	-0.05	-0.29	0.37	0.12	0.86	0.41	-0.55	-0.13	0.08	-0.51
PF3D7_0924900	-0.04	0.28	-0.11	0.04	-0.02	0.21	0.27	0.12	-0.14	0.56	0.29	-0.01	-0.01	0.04	0.05	-0.68	-0.26	-0.39	-1.39	-0.09	-0.27	-0.18	-0.23	0.84	-0.02	1.03	-0.18	0.40	-0.60	-0.02	0.15	-0.27	0.46	0.42	0.33	-0.36	0.07	-0.65	0.23	0.05	-0.34	0.49	-0.29	-0.05	-0.48	-0.42	-0.64	-0.20	-0.29
PF3D7_0921500	-0.36	0.30	0.10	0.09	0.55	0.46	0.18	-0.08	-0.22	0.34	0.15	-0.40	0.29	0.21	0.43	-2.15	-0.01	-0.11	-1.78	-0.12	-0.35	1.43	-0.28	0.29	-0.15	0.15	0.13	0.08	0.12	-0.37	0.21	-0.89	0.31	-0.04	0.15	-1.64	-0.07	-0.34	0.10	0.34	-1.11	0.02	-0.31	-0.27	0.02	0.19	0.18	0.30	0.52
PF3D7_0821500	-0.49	0.25	-1.22	-0.35	-1.03	-1.34	0.09	-0.79	-0.22	0.03	-0.80	-0.28	-0.09	0.47	-0.62	-1.10	-0.59	0.15	-1.43	-0.16	-0.42	0.36	-0.04	-1.39	-0.35	0.46	0.08	0.05	-0.08	-0.63	1.01	-0.09	-0.31	0.01	-0.37	0.78	0.02	0.48	0.02	-0.36	0.25	0.86	0.20	-0.45	0.17	0.11	0.55	0.00	-0.18
PF3D7_1007700	-0.41	0.10	-0.14	-0.30	0.09	0.56	-0.04	0.42	-0.81	-0.21	-0.11	-0.20	-0.50	-0.53	-0.02	0.61	-0.30	-0.35	0.38	-0.60	-0.30	0.19	-0.73	-0.16	-0.97	-0.04	-0.40	-0.58	-0.32	0.40	-0.19	0.70	-0.33	-0.20	0.09	0.45	-0.18	-0.91	0.12	0.20	-0.94	-0.02	-0.19	0.42	0.41	-0.36	-0.52	-0.44	-0.44
PF3D7_1336800	0.62	0.62	-0.50	-0.08	-0.25	-0.03	0.04	-0.20	0.19	-0.25	-0.33	0.83	-0.03	-0.02	-0.22	-0.15	0.30	-0.37	0.02	-0.06	-0.54	-0.06	0.20	-0.29	0.51	0.32	0.03	-0.04	0.17	-0.18	0.16	-0.15	0.62	-0.01	0.04	0.00	0.22	-0.14	-0.23	-0.08	-0.01	-0.34	0.14	0.15	0.63	0.09	0.08	0.22	0.31
PF3D7_0529800	0.03	-0.14	-0.37	-0.18	0.05	-0.08	0.05	0.24	0.01	-0.12	0.08	-0.14	-0.10	-0.23	0.19	-0.38	-0.09	-0.03	-1.03	-0.10	-0.21	0.06	-0.43	0.23	-0.18	-0.14	-0.31	-0.02	-0.17	0.17	-0.11	-0.07	-0.12	0.32	0.33	-0.10	-0.20	-0.11	0.02	-0.08	-0.81	-0.15	-0.10	0.22	0.08	-0.11	0.25	0.12	-0.28
PF3D7_0805300	-0.02	0.13	-0.42	0.05	-0.43	-0.92	-0.03	0.49	0.05	-0.67	-0.20	1.04	-0.08	-0.06	-0.28	-0.01	-0.15	-0.13	-0.67	-0.03	-0.21	-0.31	-0.38	-0.74	0.60	-0.19	0.07	-0.24	-0.15	0.14	-0.06	0.56	-0.27	-0.01	-0.02	0.05	0.03	0.63	0.02	0.44	1.79	0.25	-0.07	-0.37	0.18	-0.09	0.17	-0.76	0.15
PF3D7_1366100	0.15	-0.40	0.32	0.62	0.45	0.82	-0.01	0.60	-0.11	0.25	0.18	0.59	0.42	0.41	0.10	0.83	0.53	0.38	0.14	0.75	1.16	0.04	0.03	0.87	0.98	0.89	-0.05	0.92	0.62	-0.04	-0.75	0.63	0.69	0.45	0.62	-0.31	0.90	0.77	0.71	0.24	0.45	0.52	0.04	0.06	0.40	0.25	-0.52	-0.10	0.13
PF3D7_1310100	-0.17	0.10	0.67	-0.09	0.01	-0.38	0.16	-0.29	-0.13	0.11	0.00	-0.57	0.08	0.01	0.44	0.53	-0.22	-0.37	0.43	-0.26	-0.16	-0.10	0.33	-0.02	-0.31	-0.53	-0.11	-0.24	0.22	0.03	0.44	-0.48	0.25	-0.07	0.31	-0.13	-0.05	-0.51	0.10	0.07	-0.19	-0.08	-0.04	-0.21	0.15	0.05	-0.19	0.30	0.07
PF3D7_1117400	-0.58	-0.27	-0.55	-0.63	-0.36	0.30	0.10	-0.45	-0.12	-0.36	-0.37	-0.53	-0.35	-0.09	-0.02	0.09	-0.26	0.11	-0.07	0.14	-0.27	0.17	0.52	-0.40	0.38	0.67	-0.11	0.66	0.50	0.48	0.39	-0.31	0.60	0.30	0.07	-0.02	-0.10	-0.40	0.08	-0.42	-0.21	0.49	-0.31	-0.33	0.06	-0.31	0.06	0.68	-0.26
PF3D7_1437500	-0.07	-0.83	0.03	0.54	-0.45	-0.74	0.56	0.53	-0.86	-0.31	-0.45	0.30	-0.18	0.46	0.12	-0.73	-0.14	0.38	-0.48	-0.14	0.12	0.12	-0.34	-0.25	0.62	0.03	-0.31	0.45	-0.35	-0.35	-0.60	0.30	0.02	0.02	0.46	0.10	0.21	0.63	0.32	0.43	0.77	0.19	-0.12	-0.09	-0.31	-0.06	-0.56	-0.08	-0.15
PF3D7_1312100	-0.08	0.27	0.30	-0.29	0.19	0.22	-0.10	0.14	-0.13	0.42	-0.35	-0.63	-0.02	-0.29	0.30	-0.04	0.01	-0.06	-0.03	-0.27	0.35	-0.50	-0.39	0.51	-0.14	0.97	0.43	-0.22	0.10	0.57	-0.31	0.28	-0.42	0.11	-0.04	-0.03	0.02	-0.46	-0.19	0.13	-0.79	0.01	0.24	-0.34	0.22	-0.39	-0.18	0.51	-0.49
PF3D7_0801300	-0.40	0.29	1.01	0.39	0.18	0.14	0.29	-0.54	-0.22	0.09	-0.17	1.11	0.14	0.47	-0.31	0.29	-0.36	-0.49	-0.20	-0.44	-0.85	0.18	0.99	-0.49	0.38	-0.23	-0.31	0.23	0.70	0.33	0.89	-0.20	0.37	0.31	-0.03	-0.02	0.51	0.25	0.05	-0.68	0.72	-0.62	-0.75	0.02	-0.30	-0.04	-0.05	0.47	-0.39
PF3D7_0617900	-0.05	0.27	0.13	0.05	-0.11	0.21	-0.13	0.30	-0.24	-0.70	-0.04	-0.01	-0.64	-0.09	0.10	-0.03	-0.04	-0.35	0.13	0.01	-0.25	-0.05	-0.12	-0.02	-0.11	0.12	-0.07	-0.01	0.12	0.23	0.39	-0.01	-0.45	0.01	-0.01	0.17	-0.02	-0.09	-0.03	0.08	0.13	-0.04	0.21	0.24	-0.89	0.00	0.07	0.19	0.04
PF3D7_1000600	-0.28	0.26	0.20	-0.02	-0.36	-0.52	0.05	-0.03	0.00	0.34	-0.09	-0.30	-0.30	-0.38	0.77	1.00	-0.19	0.45	0.32	-0.14	0.72	0.42	-0.47	0.00	-0.57	0.81	0.25	-0.42	0.30	0.00	-0.20	-0.24	-0.08	0.01	-0.13	0.82	0.88	-0.78	0.16	0.53	-0.20	0.56	-0.09	-0.01	-0.23	0.01	-0.36	0.13	0.29
PF3D7_1350800	0.78	-0.25	-0.36	0.42	-0.31	0.07	-0.01	-0.46	-0.18	0.56	0.10	1.06	0.55	-0.57	0.27	-0.75	0.06	-0.27	-0.54	-0.50	0.96	-0.25	-0.15	0.24	0.94	-0.43	0.05	-0.09	0.27	-0.83	-0.50	-0.08	-0.50	-0.43	-0.37	-0.25	-0.64	0.80	-0.05	-0.06	2.46	-0.05	-0.29	-1.00	0.61	-0.35	0.25	0.06	0.44
PF3D7_1324300	0.36	-0.01	0.17	0.39	-0.02	-0.24	0.67	-0.42	0.81	-0.17	-0.12	0.04	0.42	0.64	-0.19	-0.38	0.42	0.13	-1.06	0.76	-0.42	-0.48	0.24	-0.02	0.45	-0.02	-0.27	0.67	0.11	-0.78	-0.78	-0.38	0.35	0.14	-0.16	-0.44	0.20	0.09	0.63	-0.22	0.17	0.61	-0.01	-0.51	0.30	0.42	-0.11	-0.51	0.09
PF3D7_1248600	-0.63	0.66	-0.61	0.08	-0.04	0.73	-0.03	0.39	-0.25	-0.30	-0.14	-0.26	0.18	-0.21	-0.57	0.02	0.33	-0.44	0.30	-0.15	0.73	-0.06	0.47	0.15	0.43	1.12	0.02	0.87	0.58	0.74	0.70	-0.36	-0.12	0.18	-0.05	-0.10	0.25	0.03	0.41	-0.09	0.14	0.10	0.11	-0.46	0.23	-0.03	0.09	0.72	0.06
PF3D7_1108200	0.21	-0.57	-0.89	0.03	0.51	0.19	0.33	-0.27	0.26	-0.59	-0.15	0.08	0.18	-0.17	0.18	0.65	-0.26	0.34	-0.15	0.31	-0.33	-0.41	-0.39	0.16	0.15	-0.48	-0.20	-0.64	-0.36	-0.57	-0.79	0.19	-0.40	-0.18	-0.13	-0.07	0.27	0.05	0.01	0.08	0.16	-0.39	-0.19	-0.45	-0.22	0.01	-0.52	-0.67	0.08
PF3D7_0808100	-0.19	0.35	-0.11	-0.06	-0.47	0.03	0.00	-0.55	-0.23	-0.04	-0.07	-0.43	0.01	-0.26	0.06	-1.04	-0.38	0.06	-0.27	-0.30	-0.31	0.10	-0.42	-0.11	-0.44	0.01	0.13	-0.30	-0.12	-0.16	-0.13	0.28	-0.10	-0.18	-0.28	0.16	-0.04	-0.43	-0.16	-0.15	-0.43	-0.20	0.24	0.11	-0.03	0.02	-0.38	-0.37	-0.17
PF3D7_0715000	0.38	0.13	0.88	0.86	0.37	1.15	0.38	0.46	0.01	0.22	0.63	0.10	0.02	0.10	-0.17	0.57	0.22	0.30	1.30	0.41	1.41	0.41	0.63	1.35	1.00	-0.99	-0.15	0.23	0.33	0.82	0.13	-0.70	-0.06	0.21	0.52	-0.72	0.52	0.34	0.33	-0.03	0.21	-0.49	0.36	-0.03	0.10	0.22	0.07	0.10	0.32
PF3D7_1354400	-0.92	-0.30	0.39	-0.47	0.00	-0.13	-0.15	0.01	-0.70	0.23	-0.13	-1.15	-0.78	-0.04	-0.28	-0.25	0.04	0.74	0.52	-0.47	1.07	0.62	0.52	-0.06	-0.02	0.45	-0.01	1.20	-0.08	0.40	0.16	-0.72	-0.06	0.08	0.58	0.77	0.39	0.26	0.21	-0.16	0.15	-0.03	0.09	0.57	0.00	-0.32	-0.18	0.06	-0.33
PF3D7_0724900	1.09	-0.50	0.54	-0.05	-0.61	-0.57	0.15	-0.18	0.00	0.02	0.22	0.18	-0.05	0.38	0.49	0.14	0.89	0.02	1.66	0.29	-0.98	-0.27	0.84	-0.54	0.37	-0.77	-0.03	-0.52	0.34	0.01	-0.37	0.35	-0.08	-0.08	0.36	0.22	0.92	0.44	0.24	0.21	1.49	0.02	0.13	0.40	0.04	0.11	0.27	-0.27	0.02
PF3D7_0217300	-0.07	-0.17	-0.22	0.09	0.62	-1.02	0.43	-0.42	0.42	0.53	0.44	0.09	-0.49	0.45	0.32	-0.17	0.05	0.70	-0.19	0.36	0.87	-0.03	0.76	0.03	0.93	0.07	0.41	-0.01	0.44	-0.39	-0.44	-1.11	0.59	1.13	0.41	-0.55	0.16	0.27	0.45	0.04	0.57	-0.40	0.05	-0.42	-0.46	-0.24	0.25	-0.86	0.37
PF3D7_0722000	-0.22	0.86	0.55	0.40	0.56	-0.41	0.30	0.49	0.47	0.79	0.27	-0.43	0.04	0.75	0.48	0.22	-0.06	0.19	0.66	0.15	0.52	0.07	0.75	0.07	-0.15	-0.01	0.32	0.54	0.48	-0.64	-0.85	-0.61	-0.23	0.42	0.31	-0.16	-0.12	-0.13	-0.04	-0.22	0.32	-0.03	-0.21	-0.26	-0.23	0.06	-0.28	-0.49	0.38
PF3D7_1334700	0.56	0.04	-1.15	0.38	-0.73	-1.36	0.13	-0.98	0.60	0.26	-0.72	0.94	0.41	0.45	-0.78	-1.07	0.11	0.44	-0.77	0.77	-0.38	-0.27	0.68	-0.78	1.10	-0.66	0.60	-0.08	0.68	-1.18	0.16	-0.59	0.36	0.33	0.32	0.23	-0.20	-0.24	-0.13	-0.10	0.19	-0.04	0.62	-0.28	-0.62	0.47	0.69	0.31	-0.07
PF3D7_1322500	-0.04	-0.21	0.12	-0.26	-0.17	0.70	0.88	0.80	-0.33	-0.15	-0.13	0.03	0.02	-0.50	0.00	-0.06	-0.02	-0.23	0.71	-0.18	0.10	-0.02	-0.41	-0.06	-0.25	0.21	-0.63	-0.54	-0.62	-0.03	0.17	0.21	-0.42	-0.25	-0.06	0.12	0.04	0.01	0.46	-0.14	0.41	0.03	0.27	0.07	0.21	-0.11	0.61	0.07	-0.13
PF3D7_0412100	-0.34	-0.09	-1.15	0.10	-0.59	-0.42	-0.34	-0.13	-0.13	0.23	-0.08	-1.01	0.08	0.02	0.43	-0.36	0.43	-0.14	-0.16	0.37	0.54	0.20	-0.40	-0.52	0.35	-0.04	-0.42	0.39	0.27	1.11	-0.16	0.00	0.21	-0.32	0.13	-1.36	0.74	-0.06	0.49	0.13	0.23	0.09	0.21	-0.31	-0.71	0.26	-0.05	-0.14	-0.08
PF3D7_1464600	-0.64	0.07	-0.17	-0.40	-0.21	-0.31	-0.19	-0.14	-0.62	-0.72	-0.55	0.16	-0.33	-0.37	-0.27	-0.05	-0.48	-0.35	-0.16	-0.35	-0.21	-0.40	-0.12	-0.13	-0.20	0.04	0.06	-0.11	-0.19	-0.17	0.21	-0.17	-0.14	0.01	-0.37	-0.32	-0.28	0.14	-0.09	-0.16	0.11	0.46	-0.06	0.00	0.24	0.15	0.02	0.05	-0.05
PF3D7_0927200	0.00	-0.15	-0.76	0.35	-0.84	-0.02	0.23	0.06	0.04	0.11	-0.36	0.18	0.57	0.31	0.04	-1.44	0.25	-0.05	0.16	0.05	-0.96	0.18	0.36	-0.26	-0.49	-0.60	0.27	-0.02	0.23	-0.22	-1.24	0.19	0.19	0.47	0.37	0.14	0.30	-0.09	0.27	0.36	-0.35	0.20	-0.62	0.40	0.19	0.08	-0.11	0.08	0.13
PF3D7_1040700	0.19	-0.07	-1.15	0.27	0.07	0.78	0.12	-0.12	0.64	-0.40	-0.31	-0.96	0.36	-0.34	0.75	-0.83	0.63	0.14	-0.80	0.12	-1.86	0.09	0.33	0.65	-0.31	0.10	0.25	0.45	-0.11	-0.23	-2.21	-0.89	1.12	0.50	-0.01	-0.05	1.53	-0.34	0.49	0.12	-0.97	0.31	-2.21	-0.83	0.28	0.33	0.76	0.13	0.12
PF3D7_1420500	0.31	0.04	-0.15	0.11	-0.45	-0.86	0.24	-1.14	-0.18	-0.27	-0.05	-0.28	-0.36	-0.17	-0.02	0.25	-0.06	-0.11	-0.66	-0.19	-0.17	-0.15	0.19	-0.82	-0.11	-0.10	-0.39	0.11	0.04	0.65	0.47	-0.01	-0.12	-0.18	0.02	-0.20	0.19	-0.14	0.17	0.07	-0.05	0.37	-0.53	-0.88	-0.51	0.06	-0.33	0.14	-0.17
PF3D7_0917800	0.08	-0.49	0.10	0.43	0.49	0.31	-0.53	0.09	0.52	0.09	0.19	0.23	0.26	0.35	0.05	0.63	0.17	0.97	0.22	0.57	0.84	0.00	0.12	0.60	0.44	-0.07	-0.12	-0.06	-0.06	-0.41	-0.26	0.28	0.05	-0.04	0.12	0.14	0.08	0.12	-0.13	-0.24	0.23	0.52	0.19	-0.15	0.28	-0.12	-0.17	-0.38	0.29
PF3D7_0901700	0.44	-0.29	-0.67	-0.32	0.05	-0.34	0.00	0.07	0.07	0.61	0.07	0.24	-0.28	-0.10	0.40	-0.20	0.01	-0.29	-0.09	-1.25	-1.10	0.64	0.09	-0.72	-0.01	0.02	0.45	-1.81	-0.17	0.18	-0.89	0.57	0.04	0.38	0.54	-0.69	0.34	-0.80	0.63	0.06	-0.71	-0.57	0.23	-0.14	-0.04	-0.55	-0.46	-0.72	-0.37
PF3D7_1135000	0.34	-0.03	0.88	0.34	0.34	1.01	-0.23	0.29	0.59	-0.02	0.54	-0.56	-0.24	0.87	-0.13	0.36	0.89	1.03	0.26	1.48	2.94	0.57	0.31	0.74	1.10	2.10	-0.27	0.83	0.72	1.24	0.90	-0.77	0.46	0.49	-0.10	-0.17	-0.19	-0.29	0.31	-0.17	1.51	0.26	0.31	0.74	-0.11	0.52	-0.59	0.32	-0.07
PF3D7_0111900	0.44	0.28	-0.02	0.17	-0.16	-0.20	-0.07	0.36	0.06	-0.43	-0.16	-0.16	0.18	-0.45	-0.15	-0.17	0.25	0.40	-0.13	-0.04	0.36	0.36	-0.50	-0.26	-0.22	0.17	-0.38	-0.15	-0.11	0.52	-0.04	-0.14	-0.20	-0.31	-0.46	0.53	0.11	0.01	-0.46	-0.65	0.03	-0.10	0.41	0.59	0.21	0.02	0.21	-0.02	0.00
PF3D7_0300100	-0.02	-0.29	0.23	-0.14	-0.14	0.54	-0.10	0.31	-0.09	0.10	0.10	-0.33	-0.23	-0.36	-0.03	-0.75	0.53	0.16	-0.97	0.17	0.25	-0.13	-0.71	0.23	-0.05	-0.09	-0.25	-0.51	-0.46	-0.33	0.22	-0.13	-0.22	-0.16	-0.13	-0.06	-0.10	0.03	0.07	0.20	-0.69	-0.20	-0.31	0.27	-0.29	-0.13	-0.32	0.18	-0.33
PF3D7_0223100	0.32	-1.28	-0.12	-0.28	-0.84	-0.92	-0.41	-0.78	-0.55	-0.30	-0.23	-0.67	-0.23	-0.59	-0.32	-0.37	0.03	-0.72	-0.88	-0.76	-0.28	-0.03	-0.94	-1.44	-0.21	-0.67	-0.27	-0.46	0.86	-0.47	0.13	0.40	-0.40	-0.93	-0.23	-0.62	-0.81	-0.50	-0.07	0.15	-1.06	0.56	-0.42	-0.03	0.35	0.15	-0.21	0.20	-0.08
PF3D7_0821800	-0.51	-0.11	-0.66	0.33	-0.29	0.23	-0.51	0.64	-0.14	-0.43	-0.08	0.77	-0.52	-0.50	0.00	0.71	-0.20	-0.56	0.49	-0.16	-0.10	0.43	-0.59	0.01	0.42	0.43	0.00	-0.22	0.02	0.75	0.02	1.26	0.06	-0.13	0.18	0.31	-0.26	-0.42	0.46	0.33	-0.22	0.11	-0.08	0.73	0.14	-0.55	-0.06	0.23	-0.49
PF3D7_0804800	-0.43	0.39	0.12	-0.27	0.12	-0.36	0.10	0.15	-0.12	0.48	0.11	-0.32	0.24	0.36	0.02	-0.26	0.22	0.52	0.14	-0.03	0.35	0.51	0.65	0.27	0.15	-0.01	0.52	-0.16	0.52	-0.65	0.12	-0.53	0.37	0.00	0.09	-0.24	0.12	1.08	0.14	0.35	-0.91	-1.66	0.20	0.04	-0.58	0.25	0.63	0.10	0.22
PF3D7_1407900	0.06	-0.01	-0.37	-0.30	-0.09	-0.14	-0.12	-0.28	-0.48	-0.01	-0.06	0.76	0.03	-0.10	0.09	-0.13	-0.20	0.11	-0.63	-0.23	-0.27	-0.62	0.28	-0.10	0.50	-1.31	0.15	0.28	0.26	-1.01	0.21	0.22	0.11	0.18	0.30	-0.22	0.03	0.41	-0.15	-0.13	0.68	0.05	0.31	-0.19	0.12	-0.09	0.31	0.41	-0.34
PF3D7_1034800	0.34	0.25	0.40	-0.15	0.19	0.47	0.36	-0.04	0.34	0.37	0.06	-0.31	-0.05	-0.09	0.28	0.36	-0.32	0.11	0.15	-0.26	0.62	0.10	0.46	0.29	-0.17	0.10	0.30	0.02	-0.02	-0.18	0.49	-0.26	0.27	0.33	-0.06	0.38	-0.42	-0.84	-0.30	-0.58	-0.44	0.21	0.39	-0.42	-0.13	-0.30	0.80	-0.05	0.13
PF3D7_1254200	0.56	0.03	-0.79	0.93	-0.43	-0.17	1.08	-0.21	0.62	-0.06	-0.02	0.29	0.77	0.23	-0.07	-0.48	0.33	0.14	-0.61	0.46	-0.10	-0.25	0.08	0.10	0.33	-0.13	-0.25	0.01	-0.04	-0.42	-1.41	-0.03	-1.18	0.11	-0.44	-0.76	-0.24	-0.23	0.18	-0.37	0.25	0.82	0.13	-0.29	-0.18	0.08	-0.62	-0.77	-0.07
PF3D7_0218100	-0.11	0.00	0.08	-0.24	-0.21	-0.61	-0.05	-0.34	-0.26	-0.20	0.16	0.40	0.52	-0.34	-0.19	0.20	-0.13	-0.33	0.21	-0.41	-0.15	0.06	-0.37	-0.15	0.16	0.59	0.40	-0.28	-0.53	0.12	-0.42	0.08	-0.06	-0.39	0.21	0.48	-0.31	-0.10	-0.34	0.71	1.09	-1.55	-0.05	0.29	0.56	-0.23	0.23	0.14	-0.17
PF3D7_1428700	0.11	-0.09	-0.01	0.14	-0.60	-0.14	-0.01	-0.29	-0.15	0.08	-0.56	-0.35	0.17	-0.04	0.12	0.04	-0.17	0.34	0.20	-0.43	-0.82	0.10	-0.39	-0.19	-0.38	-0.46	-0.21	-0.60	-0.11	0.03	0.27	0.60	-0.15	-0.05	-0.10	0.43	-0.30	-0.22	0.12	0.05	-0.46	0.14	-0.24	-0.08	0.16	-0.36	-0.43	-0.74	-0.41
PF3D7_1462000	0.05	-0.54	0.85	0.79	0.76	-0.51	0.82	-0.31	0.15	-0.15	0.04	0.24	0.21	0.86	-0.25	-0.60	0.42	-0.02	0.20	-0.37	-1.50	0.46	0.50	0.25	0.04	0.56	-0.08	0.45	-0.16	-0.29	-0.29	-0.87	0.07	0.30	-0.26	-0.28	-0.39	-0.28	0.13	0.00	0.59	0.02	-0.14	-0.88	0.78	-0.15	0.10	-0.01	-0.46
PF3D7_0826100	0.02	0.03	0.46	-0.04	0.10	-0.23	0.00	-0.49	-0.17	-0.26	0.00	0.17	-0.14	0.24	-0.47	-0.43	-0.34	-0.62	-0.21	0.00	-0.81	-0.43	0.06	0.12	0.01	-0.27	0.00	0.19	-0.05	-0.18	-0.15	-0.27	0.16	0.17	-0.16	-0.54	0.08	0.06	0.09	-0.05	0.23	0.07	-0.32	-0.30	-0.12	-0.08	-0.16	0.00	-0.06
PF3D7_1222000	-0.78	0.25	1.24	-0.04	0.06	0.52	0.37	-1.01	0.05	0.18	0.17	-0.12	-0.09	0.25	-0.01	1.59	-0.34	-0.56	0.63	-0.17	0.81	0.42	0.93	-0.15	-0.23	0.31	1.44	0.60	0.45	-0.93	0.87	-1.94	0.41	0.63	0.06	-0.27	0.38	-0.09	0.34	0.52	-0.77	1.34	0.09	-0.63	1.10	-0.20	0.35	0.83	0.11
PF3D7_0807600	0.10	-0.35	0.11	0.07	-0.25	-0.02	-0.06	-0.71	-0.48	-0.56	-0.48	1.31	-0.09	-0.18	-0.69	-0.31	-0.24	-0.48	-0.46	-0.28	-1.18	-0.69	-0.14	-0.09	0.21	-0.44	-0.12	-0.47	-0.32	-0.64	-0.44	0.46	-0.04	-0.27	-0.17	-0.34	-0.02	0.43	0.13	0.40	0.21	-0.04	-0.29	-0.27	-0.12	-0.04	0.27	0.04	0.13
PF3D7_1023600	-0.05	-0.12	-0.26	0.29	-0.02	-0.08	-1.32	-0.27	0.31	0.20	-0.35	1.26	-0.22	-0.28	0.61	-0.91	-0.08	-0.38	-0.33	-0.14	-0.79	0.24	-0.19	-0.68	-0.28	-0.21	-0.12	-0.03	0.57	0.58	0.06	0.14	-1.06	-0.55	0.00	0.66	0.13	0.32	0.14	0.20	0.42	-0.12	-0.32	-0.37	-0.43	-0.05	0.18	0.37	-0.04
PF3D7_1141600	-0.11	0.29	0.57	-0.99	0.26	0.25	-0.52	1.05	-0.18	1.31	0.59	-0.82	-0.26	-0.74	0.74	0.16	0.01	0.20	0.32	0.02	0.37	0.20	-0.04	0.26	-0.23	0.51	-0.07	-0.63	0.13	0.39	0.62	0.37	-0.41	-0.77	-0.05	0.39	0.18	-0.01	-0.32	0.00	-0.43	-0.20	0.25	0.65	0.04	0.04	0.20	0.53	-0.41
PF3D7_0520900	0.07	0.20	-0.13	-0.10	-0.06	0.72	-0.62	0.63	-0.34	-0.27	-0.12	-0.09	-0.32	-0.20	0.05	-0.31	0.16	-0.16	0.14	-0.35	-0.04	0.13	0.14	0.04	0.01	0.31	-0.05	0.24	0.01	0.39	0.21	0.02	0.04	-0.12	0.14	0.04	-0.18	0.09	-0.34	-0.15	0.12	-0.98	0.37	0.62	-0.45	0.03	0.37	0.19	-0.12
PF3D7_1104600	0.03	0.30	-0.13	0.08	-0.09	0.38	0.02	0.10	0.36	0.04	-0.25	0.77	0.08	-0.23	0.04	-0.06	-0.18	0.13	-0.11	0.05	0.23	-0.24	-0.05	0.10	-0.01	0.42	0.55	-0.27	-0.10	0.06	0.74	0.49	-0.02	-0.30	0.00	0.08	-0.01	0.16	0.06	0.04	0.90	0.34	0.25	0.05	0.14	0.09	0.18	0.54	-0.05
PF3D7_1469400	-0.66	-0.24	-0.04	-0.45	0.21	0.71	-0.21	1.12	-1.02	-0.45	-0.03	-0.50	-1.05	-0.18	1.11	1.07	-0.28	-0.50	0.15	-0.93	0.35	-0.09	-0.19	-0.11	-0.62	0.57	-0.76	-0.27	-0.11	0.13	0.61	0.64	-0.49	-0.01	0.30	2.21	-0.26	-1.29	0.16	0.01	-0.75	-0.12	-0.31	0.08	0.18	-0.58	-0.25	0.56	-0.34
PF3D7_1400800	-0.33	-1.26	-2.65	0.24	0.38	0.17	-0.12	0.06	0.18	-0.25	-0.52	-0.04	0.16	0.48	-0.43	-0.29	-0.08	-0.19	-0.86	0.32	-0.50	0.01	0.33	0.19	-0.04	-0.74	0.41	0.43	0.21	-0.15	-0.98	0.83	0.25	0.34	0.06	-1.12	0.26	0.95	0.48	0.25	-0.67	0.16	0.22	-3.55	0.88	0.03	-0.14	-0.27	-0.17
PF3D7_0712900	-0.11	0.40	0.30	-0.56	-0.20	0.49	-0.87	0.73	-0.67	0.01	0.13	-0.65	-0.52	-0.87	0.72	-0.11	0.00	-0.36	0.65	-0.14	0.33	-0.07	-0.49	-0.01	-0.31	0.23	-0.15	-0.38	-0.41	0.48	0.06	0.69	-0.55	-0.55	0.13	0.34	-0.39	-0.26	0.18	0.93	-0.39	0.05	0.15	0.67	-0.18	0.17	-0.57	0.22	-0.40
PF3D7_0724100	0.44	0.06	-0.15	0.09	0.00	-0.32	0.07	-0.63	0.07	-0.19	-0.20	0.28	0.13	0.12	-0.49	-0.54	0.15	0.01	-0.03	0.26	-0.70	-0.22	-0.15	-0.13	-0.13	-0.10	-0.23	-0.30	-0.14	0.16	-0.08	-0.14	0.23	-0.06	-0.21	0.13	0.19	0.14	0.24	-0.65	-0.25	-0.16	-0.08	0.16	-0.07	0.06	-0.06	-0.42	-0.03
PF3D7_1215300	-0.78	-0.24	-0.56	-0.92	0.11	-0.28	-0.42	0.29	-0.72	0.33	-0.04	-0.75	-0.68	-0.76	0.72	0.09	-0.37	-0.40	0.20	-0.79	-0.01	0.38	-0.91	-0.26	-0.73	0.57	-0.13	-0.34	-0.34	0.89	0.08	0.81	-0.42	-0.61	0.26	0.77	-0.15	-0.05	0.06	0.46	-0.23	0.23	0.11	0.77	0.17	-0.71	0.23	0.05	-0.60
PF3D7_0105600	0.12	-0.13	0.08	0.01	-0.57	-0.56	-0.23	-0.44	-0.06	-0.33	-0.20	-0.51	-0.09	-0.01	-0.71	-0.83	0.10	0.38	-0.41	0.01	0.20	-0.19	-0.13	-0.57	-0.08	-0.09	0.11	0.05	-0.01	-0.11	-0.31	-0.35	-0.21	-0.10	-0.03	-0.26	-0.17	0.42	-0.28	-0.12	0.34	-0.43	0.30	0.51	-0.56	0.26	0.13	0.05	0.25
PF3D7_1010800	0.86	0.45	0.73	0.77	0.06	1.24	-0.15	0.25	0.69	0.97	0.17	1.29	0.18	-0.43	1.07	-0.42	0.21	0.24	-0.39	-0.15	-0.44	-0.03	-0.67	-0.92	-0.22	-0.16	-0.01	-0.38	-0.78	0.60	0.51	0.65	-0.33	-0.77	-0.15	0.12	-0.18	0.69	0.67	0.56	0.11	-0.14	0.22	0.09	-0.23	0.71	-0.10	0.65	0.30
PF3D7_0419900	-0.06	0.37	-0.16	-0.02	-0.10	-0.28	0.07	-0.68	0.34	-0.32	-0.36	-0.02	-0.34	0.40	-0.63	-0.30	-0.18	-0.28	-0.36	0.13	-0.93	-0.41	0.10	-0.21	-0.14	0.06	0.18	0.02	-0.15	-0.22	-0.02	-0.25	0.09	0.24	-0.40	-0.20	-0.34	0.18	-0.21	0.01	-0.36	0.85	-0.30	-0.15	0.56	0.03	-0.39	0.61	0.17
PF3D7_1417000	0.26	0.18	-0.13	0.15	0.60	0.32	0.48	-2.65	0.11	0.48	0.55	0.42	0.30	0.64	0.19	-0.21	-0.27	-0.69	-0.90	0.10	-1.40	-0.93	0.59	0.50	0.63	0.62	-0.13	0.35	0.34	0.24	0.71	-0.98	0.25	0.09	-0.04	0.07	0.55	0.51	0.45	-0.52	1.22	0.17	0.28	-0.43	0.21	0.02	0.20	0.54	0.33
PF3D7_1350900	0.04	-0.06	0.13	0.91	-0.03	0.55	0.27	0.09	-0.35	-0.29	0.00	-0.25	-0.20	-0.26	0.04	-1.83	0.04	-0.04	0.52	-0.57	0.35	-0.21	0.14	-0.07	0.19	0.28	0.15	0.10	-0.48	0.21	0.57	-0.63	-0.10	-0.12	-0.25	-0.35	-0.22	-0.17	-0.09	-0.12	-0.08	0.39	-0.02	0.26	-0.09	0.25	-0.28	0.29	-0.35
PF3D7_1347500	-0.14	-0.36	0.00	-0.05	0.34	0.15	0.03	0.33	-0.20	0.65	-0.08	0.19	0.11	0.13	-0.38	-0.22	0.13	-0.37	-0.20	-0.14	0.06	0.46	-0.03	0.13	0.18	0.31	0.22	0.40	0.02	0.04	-0.09	-0.24	0.32	0.19	0.04	-0.09	0.13	0.37	0.01	-0.20	0.38	0.19	-0.18	-0.11	-0.20	0.06	-0.28	-0.08	-0.13
PF3D7_0815200	0.29	-0.62	0.50	0.52	0.31	0.62	0.30	0.75	-0.49	-0.64	0.06	0.82	0.24	0.00	-0.16	0.28	0.06	-0.53	0.23	-0.24	0.34	0.10	-0.17	0.54	0.38	0.25	-0.07	0.14	0.12	0.57	-0.14	0.80	-0.17	0.05	-0.13	-0.21	-0.06	0.31	0.46	-0.05	1.65	0.61	-0.15	0.35	0.16	-0.36	0.06	0.41	-0.12
PF3D7_1321400	0.00	0.41	0.79	0.21	-0.27	-0.16	-0.08	-0.14	0.51	0.20	0.65	0.09	0.00	0.26	-0.21	0.43	0.35	1.17	0.30	0.44	1.60	0.67	0.39	-0.53	1.00	-0.21	0.19	0.54	0.38	-0.34	0.58	-0.60	0.00	-0.21	0.11	0.44	-0.22	0.32	-0.39	-0.83	1.12	0.11	0.60	0.49	-0.23	0.30	0.06	-0.26	0.12
PF3D7_1438800	-0.14	-0.02	0.33	0.37	0.29	-0.13	-0.31	-0.13	0.22	0.06	0.43	0.68	0.35	0.64	-0.32	-0.19	0.59	0.91	-0.33	0.49	1.15	0.62	0.39	0.18	0.29	-0.41	0.30	1.32	0.33	-0.30	-0.39	-0.85	0.62	0.70	0.09	-0.14	0.28	0.35	-0.12	-0.01	1.96	-0.78	0.50	-0.04	-0.26	-0.04	0.04	0.12	-0.07
PF3D7_0602200	0.22	0.43	0.17	0.13	0.09	-0.49	0.09	0.80	0.17	-0.93	0.48	-0.36	0.60	-0.83	-0.57	-0.41	-0.03	0.07	0.78	-0.11	0.11	-0.63	-0.65	-0.39	-0.25	0.03	-0.25	-0.55	-0.60	-0.24	-0.53	-0.11	-0.34	-0.43	-0.03	-0.14	-0.51	-0.26	-0.59	-0.60	-0.37	-0.70	0.07	-0.05	-0.35	-0.44	0.08	-0.41	-0.35
PF3D7_1332900	0.39	0.10	-0.12	0.25	-0.40	-0.04	0.15	0.27	-0.01	-0.24	0.26	0.36	0.23	0.00	-0.57	-0.18	0.14	-0.30	0.13	-0.03	0.54	-0.27	-0.20	0.25	0.23	0.11	0.56	0.21	-0.20	0.24	-0.16	-0.20	0.02	0.24	0.14	-0.59	0.05	0.49	0.28	0.15	0.31	-0.50	-0.06	0.21	-0.40	0.03	0.13	0.33	0.52
PF3D7_0922300	0.10	-0.58	-1.48	0.88	-0.35	-0.89	0.35	-0.69	0.70	-0.34	-0.29	2.43	0.11	0.27	-0.53	1.45	0.99	-0.45	-0.48	0.15	0.94	0.87	0.52	-0.62	1.67	-0.22	0.03	0.95	0.35	-0.58	-0.25	0.48	0.48	0.57	0.20	-0.06	0.14	2.72	0.75	0.05	3.42	1.54	0.65	-0.75	1.16	0.38	-0.42	0.28	0.21
PF3D7_1343300	-0.35	0.11	-0.34	-0.24	-0.12	-0.48	0.06	0.05	-0.58	-0.26	-0.03	-0.26	-0.14	-0.17	-0.26	-0.26	-0.03	-0.38	0.12	-0.26	-0.10	0.10	-0.18	-0.61	-0.27	0.02	-0.09	0.02	-0.29	0.08	0.18	0.00	-0.30	-0.34	-0.10	-0.40	-0.21	0.10	0.01	-0.32	-0.21	-0.06	-0.06	0.25	0.31	-0.09	0.23	-0.31	-0.03
PF3D7_1007800	0.35	-0.18	1.10	0.18	0.07	-0.47	0.09	-0.84	0.37	-0.39	-0.18	-0.03	0.53	0.16	0.30	-0.05	0.43	0.77	-0.34	0.27	-1.70	-0.09	0.14	0.30	0.40	0.25	-0.22	0.56	0.01	0.32	0.22	0.16	0.42	0.50	-0.43	0.42	-0.30	0.26	0.55	-0.51	0.80	-0.17	0.41	0.50	0.50	0.36	-0.21	-0.14	0.08
PF3D7_1417300	0.23	-0.43	0.41	-0.33	-0.32	-0.19	0.72	-0.27	0.67	0.52	0.34	0.05	0.17	0.37	0.59	-1.06	-0.17	-0.36	-0.99	0.03	-0.58	-0.30	-0.09	-0.61	-0.19	0.00	-0.36	0.95	0.10	-0.09	-0.22	-0.01	0.31	0.12	-0.30	-0.07	0.01	-0.29	-0.25	0.23	0.02	-0.63	-0.30	-0.09	-0.18	-0.10	-0.05	0.16	0.30
PF3D7_1106400	-0.37	-0.62	0.74	-0.27	-0.26	-0.97	-0.21	-0.09	0.01	0.29	0.18	-0.82	-0.14	-0.06	-0.38	0.44	-0.31	-0.50	0.40	0.14	-0.72	-0.13	-0.06	-0.91	-0.66	-0.46	0.07	0.42	0.51	-0.23	-0.44	-0.67	0.41	-0.04	-0.32	-0.29	0.10	-0.82	-0.34	-0.28	-0.12	-0.34	0.08	0.41	-0.12	-0.23	-0.05	-0.68	-0.60
PF3D7_0109900	-0.50	-0.22	-0.17	-0.33	-0.61	0.58	-0.11	0.64	-0.42	-0.71	0.09	-0.12	-0.33	0.00	0.35	0.32	-0.17	-0.35	0.12	-0.35	0.35	0.54	0.07	-0.41	0.18	0.51	-0.60	-0.32	0.08	-0.15	-0.18	0.22	-0.15	-0.54	0.14	-0.15	-0.23	-0.20	-0.43	0.12	-0.45	-0.48	-0.38	-0.08	-0.32	-0.25	-0.23	0.31	-0.24
PF3D7_1442700	0.13	-0.01	-0.79	0.02	-0.27	0.40	-0.35	0.08	0.06	0.22	-0.12	-0.05	-0.04	-0.37	0.10	-0.78	0.07	0.12	0.15	0.03	-0.57	0.21	-0.15	-0.19	-0.30	0.26	-0.05	-0.43	-0.04	0.07	-0.59	0.23	-0.08	-0.17	0.31	0.24	-0.21	-0.48	-0.06	0.52	-0.59	-0.18	-0.32	0.00	-0.11	-0.01	-0.18	-0.22	0.03
PF3D7_1025100	0.59	-0.06	0.13	0.45	-0.27	-0.66	0.59	0.01	0.33	0.01	-0.11	0.12	0.24	0.31	0.07	-0.28	-0.03	0.25	-0.44	0.39	0.13	-0.15	0.00	-0.11	-0.03	0.17	0.22	0.44	-0.02	-0.39	-0.14	-0.36	0.34	0.38	-0.16	-0.53	-0.11	0.00	0.02	-0.16	0.24	0.97	0.12	-1.32	0.04	-0.05	-0.72	-0.54	0.19
PF3D7_0609600	0.16	-0.39	-0.55	0.60	0.09	0.21	0.38	0.54	0.50	0.36	0.02	0.14	-0.02	-0.33	-0.09	-0.23	0.10	0.58	-1.01	0.31	-0.72	-0.14	0.04	-0.03	-0.08	0.50	-0.28	-0.05	-0.27	0.63	0.21	0.59	-0.15	-0.23	-0.19	-0.68	0.26	0.14	0.35	-0.09	-2.10	0.05	-0.49	1.11	0.16	0.47	-0.01	-0.12	0.50
PF3D7_1027800	0.03	0.09	-0.47	0.75	-0.03	0.24	-0.43	0.12	-0.41	-0.05	-0.47	0.22	-0.03	-0.06	-0.53	-0.68	0.10	-0.51	-0.32	-0.44	-0.19	-0.12	0.23	0.11	0.19	0.29	0.09	0.41	0.00	0.17	0.21	-0.17	0.01	-0.12	0.13	-0.09	0.14	0.33	0.39	-0.28	0.37	-0.07	-0.03	0.37	-0.04	0.27	0.04	0.20	0.15
PF3D7_0114300	0.02	-1.48	-0.32	2.26	-0.12	-1.21	-0.43	-0.29	-0.12	-0.05	-0.02	-0.19	0.60	0.59	-0.51	-0.88	0.31	0.09	-1.31	0.17	-0.91	-0.14	1.08	-0.55	0.64	-0.10	-0.34	0.30	0.91	0.97	-0.52	0.17	0.03	0.17	0.24	-0.89	0.97	0.03	-0.39	0.43	-0.67	-0.30	-0.01	-2.29	0.86	-0.24	-0.18	-0.36	-0.29
PF3D7_1455600	0.07	-0.05	-0.11	0.01	-0.19	0.42	0.22	0.01	-0.12	0.08	-0.09	-0.28	0.45	0.07	0.17	-0.20	-0.24	0.01	0.46	-0.13	0.17	-0.28	0.18	-0.10	-0.26	0.05	0.39	-0.07	0.25	0.41	0.14	0.24	-0.15	-0.15	-0.09	-0.42	0.18	-0.18	0.15	0.11	-0.56	-0.21	-0.15	-0.55	-0.11	-0.07	0.07	-0.13	-0.09
PF3D7_1357500	0.06	0.30	-0.46	0.23	-0.68	0.06	0.12	0.40	0.03	-0.38	-0.10	0.15	-0.28	-0.12	-0.20	-0.33	-0.04	0.04	-0.03	0.03	0.23	-0.08	-0.08	-0.38	-0.26	0.15	-0.49	-0.18	0.06	0.67	-0.30	-0.13	-0.27	-0.24	-0.03	-0.24	0.17	-0.09	-0.16	-0.19	0.20	0.10	0.18	0.22	0.00	-0.04	0.13	0.13	0.04
PF3D7_0825600	-0.55	-1.48	0.04	0.01	0.62	-0.63	-0.08	-0.26	-0.35	0.28	0.42	-0.38	-0.34	1.24	-0.17	0.61	-0.25	0.69	-0.36	0.36	0.58	0.13	0.66	0.35	-0.18	0.00	0.14	0.34	0.15	-2.36	-0.61	-0.68	0.05	0.17	-0.31	-0.31	0.20	-0.13	-0.23	-0.20	0.15	0.24	-0.29	-1.03	-0.43	0.07	-0.19	-0.68	0.02
PF3D7_0915100	0.18	-0.23	-0.83	0.33	-0.14	-0.61	-0.19	-0.40	0.03	-0.05	-0.56	0.02	0.20	0.11	-0.21	-0.13	0.43	1.02	0.01	0.40	0.24	0.59	0.43	-0.64	0.35	0.18	0.12	0.26	0.21	-0.13	-0.25	-0.24	0.02	0.27	0.13	0.15	-0.25	0.19	-0.25	-0.45	0.18	-0.53	0.45	0.42	-0.72	0.37	0.50	-0.20	-0.03
PF3D7_1212300	0.04	-0.16	-0.10	-0.17	-0.06	-0.01	-0.02	0.10	-0.35	-0.45	-0.20	0.40	0.12	-0.51	0.39	-0.17	0.04	-0.64	-0.20	-0.33	-0.51	0.08	-0.33	0.28	-0.51	0.09	-1.44	0.24	0.11	0.17	-0.02	0.09	-0.10	-0.23	-0.06	0.29	-0.14	0.05	-0.21	0.28	-0.17	-0.11	0.18	0.24	0.00	-0.14	0.18	0.73	-0.38
PF3D7_0702100	0.25	-1.87	-0.18	-0.92	1.17	-0.82	1.32	-0.46	0.54	0.42	0.20	2.07	0.67	0.79	0.73	0.35	-1.21	-0.55	-0.78	0.01	-0.58	-0.09	0.01	-0.93	0.44	-0.66	-0.79	0.39	0.85	-1.74	-0.84	-0.13	0.48	0.41	-0.15	0.85	0.45	-0.45	0.72	-0.21	-0.88	0.96	-0.35	-1.90	0.26	-0.40	0.14	-0.77	0.03
PF3D7_0719000	-0.10	-0.43	-0.62	-0.32	-0.01	-0.25	-0.24	0.70	-0.29	0.31	-0.48	-0.54	-0.07	-0.29	-0.02	-0.69	-0.25	-0.07	-0.60	-0.27	-0.12	-0.22	-0.54	0.27	-0.20	0.70	-0.32	-0.21	0.17	0.55	-0.15	0.17	-0.49	-0.46	-0.30	0.22	-0.56	0.27	-0.30	-0.22	0.19	0.05	0.16	0.40	1.42	-0.25	0.16	0.14	-0.60
PF3D7_0907200	0.42	0.06	-0.87	-0.10	-0.27	-0.12	0.05	-0.58	-0.03	-0.39	-0.41	1.10	0.36	0.11	-0.75	-0.49	0.35	-0.10	-0.73	0.20	-0.22	-0.21	-0.21	-0.26	0.54	-0.08	-0.28	0.02	0.24	-0.24	-0.25	0.17	-0.14	-0.10	-0.26	-0.31	-0.37	0.78	0.15	-0.16	0.36	-0.26	-0.04	0.09	-0.05	-0.09	0.35	-0.06	0.23
PF3D7_1131100	-0.28	-0.75	-0.16	-0.67	-0.10	-0.07	-0.34	0.03	-0.68	-0.48	-0.31	0.37	-0.12	-0.73	0.64	0.34	-0.56	-0.37	0.25	-0.74	-0.73	0.34	-1.20	-0.67	-0.50	0.15	-0.62	-0.87	-0.49	0.00	0.25	1.68	-0.52	-0.75	-0.25	2.16	-0.55	-0.71	0.00	-0.17	0.68	0.65	0.01	0.28	0.85	-0.43	-0.32	0.10	-0.54
PF3D7_0917500	-0.01	-0.26	-0.09	-0.07	0.13	0.32	-0.21	0.01	0.05	0.16	-0.06	0.15	-0.08	-0.02	0.39	-0.47	-0.24	-0.07	-0.29	-0.19	0.06	-0.30	-0.31	0.36	-0.25	-0.25	-0.41	-0.18	-0.04	-0.29	-0.13	0.19	-0.05	0.06	0.06	0.45	-0.12	0.17	-0.06	0.22	0.06	-0.20	-0.06	-0.09	0.38	-0.05	-0.26	0.16	-0.20
PF3D7_0922500	-0.04	0.03	0.83	0.52	0.46	0.19	-0.53	0.85	0.16	0.66	0.54	0.15	-0.03	-0.24	-0.42	-0.42	0.36	0.64	0.13	-0.28	0.54	-0.12	-0.07	0.80	-0.15	0.20	0.52	0.18	0.23	0.20	0.26	0.30	0.53	0.07	0.64	-0.19	0.09	0.64	-0.41	0.54	0.74	-1.16	0.12	0.85	-1.09	0.14	0.07	0.06	-0.16
PF3D7_0616400	0.71	-0.16	-0.54	0.39	-0.05	-0.46	0.67	-0.21	0.91	-0.03	-0.35	0.33	0.58	0.23	0.12	-0.58	0.46	0.49	-0.45	0.66	-0.29	-0.27	-0.18	0.29	0.44	-0.47	-0.04	0.21	-0.39	-1.04	-0.74	-0.28	0.33	0.31	-0.18	-0.13	0.30	-0.27	0.35	-0.06	-0.04	0.15	0.21	-0.17	-0.17	0.38	-0.29	-0.64	0.41
PF3D7_0808300	-0.46	0.21	0.16	0.19	0.16	-0.20	0.16	-0.58	0.52	0.43	-0.24	0.80	0.04	0.41	-0.48	0.32	-0.01	-0.31	-0.26	0.02	-0.14	0.33	0.47	0.13	0.08	-0.22	0.53	0.25	0.26	-0.74	0.08	-0.79	0.27	0.12	0.03	0.23	0.30	-0.05	-0.57	-0.22	0.51	-0.43	0.02	-0.66	-0.33	0.42	0.20	-0.31	-0.34
PF3D7_1353800	-0.31	-0.14	0.27	-0.63	0.23	0.41	-0.66	0.52	-0.41	0.47	0.26	-0.13	-0.58	0.44	0.49	0.06	-0.18	0.81	0.08	-0.09	0.53	0.65	0.43	0.25	0.31	0.63	-0.20	-0.53	0.46	0.65	0.12	0.30	0.23	-0.18	0.48	-0.09	0.13	0.90	-0.09	0.49	0.74	-0.50	0.50	0.61	-0.64	0.21	-0.28	0.00	-0.05
PF3D7_1325600	0.60	-0.15	-0.19	0.21	-0.25	0.06	0.73	-0.79	-0.11	0.74	0.99	0.95	-0.30	-0.89	-0.20	-0.77	1.48	-0.20	-0.80	-0.31	-0.90	-0.01	-0.47	-0.26	0.13	-0.45	1.27	0.28	0.06	0.01	0.09	0.49	-0.07	0.48	1.21	-0.30	0.94	0.20	0.93	0.07	0.90	-0.77	-0.58	-0.16	1.70	-0.33	-0.05	0.36	0.72
PF3D7_0729400	0.06	-0.61	-0.33	-0.17	0.32	-0.33	0.09	-0.32	-0.21	0.12	-0.06	0.47	0.10	0.23	-0.41	0.52	0.01	0.55	-0.14	0.08	0.72	-0.17	0.21	0.13	0.26	-0.43	0.04	-0.44	-0.22	-0.44	-0.08	-0.14	-0.33	-0.21	-0.21	-0.06	-0.06	-0.06	-0.02	-0.49	-0.04	0.53	0.06	-0.58	0.59	0.13	-0.14	-0.16	0.15
PF3D7_1339900	0.17	-0.18	-0.14	-0.02	0.64	0.03	0.02	0.44	-0.12	0.10	0.50	-0.40	-0.28	-0.20	0.57	-0.61	-0.18	0.26	-0.45	-0.18	-0.24	0.21	-0.22	0.13	-0.39	0.18	-1.11	0.01	0.32	0.42	-0.43	0.13	0.16	0.40	0.32	-0.35	0.01	-0.08	0.09	0.56	-0.64	0.35	-0.32	0.18	0.08	-0.19	-0.14	-0.10	0.04
PF3D7_0529600	-0.64	0.47	-0.06	-0.82	-0.13	0.25	-1.70	1.82	-0.82	-0.85	0.90	-0.03	-0.56	-0.80	-0.03	-0.03	0.22	0.28	1.07	-0.15	1.05	0.35	-0.19	0.33	0.39	2.06	-0.44	-0.83	-0.09	1.78	0.98	1.49	-0.27	-0.17	0.32	1.07	-0.13	0.88	-1.51	0.22	1.16	0.65	0.93	1.66	-0.82	-0.07	-0.61	1.06	0.21
PF3D7_0313800	0.08	-0.07	-0.09	-0.19	0.00	-0.13	-0.17	0.01	-0.04	-0.59	-0.10	-0.07	0.07	-0.58	-0.05	-0.15	-0.03	0.01	0.40	-0.20	0.50	0.37	-0.73	-0.20	0.12	0.32	-0.05	-0.21	-0.25	-0.15	0.21	0.35	0.24	-0.70	-0.25	0.04	-0.18	-0.14	-0.13	-0.16	-0.50	0.14	0.06	0.44	0.22	-0.16	-0.06	0.10	0.10
PF3D7_1149300	0.73	-0.85	-0.67	0.93	-0.13	-0.06	0.50	-0.70	0.71	0.03	0.27	-0.17	0.56	0.24	-0.39	-0.32	0.73	0.76	-1.59	0.49	0.88	0.13	-0.10	0.07	0.33	-0.38	0.12	0.34	-0.27	-0.92	0.04	-0.67	-0.03	0.15	-0.12	-0.76	0.14	-0.03	0.04	-0.42	-0.18	-0.33	0.40	-0.76	-0.30	0.47	-0.57	-0.70	0.35
PF3D7_1252300	-1.08	0.15	-0.37	0.56	-0.03	1.11	-0.07	1.07	-0.55	-0.19	-0.21	0.41	-0.44	-0.94	0.97	1.75	-1.09	-2.31	1.06	-0.88	-1.05	0.23	0.12	-0.28	-0.59	0.63	0.06	-0.85	0.35	1.21	0.97	-0.30	-1.33	-0.03	0.08	1.72	-0.77	-0.35	-0.64	0.94	-1.01	0.79	-0.33	0.36	1.04	-0.30	-0.24	1.06	-0.63
PF3D7_0936400	-0.62	-0.09	-0.39	0.43	0.96	1.17	-0.01	1.46	0.05	0.64	0.53	1.65	0.83	0.02	0.51	1.63	0.30	0.18	1.44	0.30	0.95	0.46	1.03	1.26	1.05	1.40	1.04	0.08	0.05	-2.02	1.60	0.85	-0.13	1.18	0.48	0.70	0.23	0.36	0.15	0.74	0.36	0.84	0.05	-0.61	1.11	0.49	-0.62	0.90	-0.02
PF3D7_1413000	-0.36	0.36	-1.97	0.30	-0.20	-0.22	-0.25	0.25	0.09	0.11	0.15	1.89	0.20	0.62	-0.15	-0.89	0.87	-0.26	-0.28	0.58	-1.12	-0.29	0.64	-0.07	-0.09	-0.89	-0.28	0.11	0.41	1.44	-0.50	-2.21	0.07	0.09	-0.22	-0.29	0.16	-0.08	0.64	0.06	0.01	-0.31	0.09	-0.72	1.55	-0.06	0.09	-0.02	0.38
PF3D7_0104300	0.22	0.20	-0.03	0.20	-0.23	-0.55	0.66	-0.14	0.12	-0.44	-0.51	0.32	0.08	0.00	-0.22	-1.10	-0.16	-0.44	-0.27	0.09	-0.80	-0.67	-0.24	-0.31	0.12	0.05	-0.12	-0.24	-0.20	-0.28	-0.21	0.07	0.04	0.14	-0.22	-0.01	-0.13	0.20	0.28	-0.34	-0.18	0.53	-0.10	-0.29	0.49	-0.06	-0.38	0.17	0.01
PF3D7_0819000	0.08	-0.55	-0.17	0.03	-0.13	-0.55	0.05	-0.23	-0.29	-0.33	-0.05	-0.06	0.06	0.05	-0.48	0.00	-0.02	0.05	-0.34	-0.04	-0.23	-0.40	-0.22	-0.41	-0.27	-0.44	0.08	-0.07	-0.28	-0.62	-0.55	-0.18	-0.06	-0.01	-0.38	-0.05	-0.03	0.15	0.18	-0.41	-0.05	-0.05	-0.17	-0.26	-0.05	0.18	-0.46	-0.35	0.00
PF3D7_1038600	0.01	0.01	-0.21	0.66	1.05	0.11	0.03	-0.38	0.24	-0.13	-0.22	-0.07	0.19	-0.02	-0.26	-0.24	0.21	-0.74	0.09	0.49	-1.59	-0.48	0.82	0.61	0.28	0.09	0.33	0.51	0.15	-2.16	-0.19	-0.82	0.24	0.20	0.19	-0.18	0.19	-0.07	0.07	0.01	0.17	-0.88	-0.19	0.26	-0.01	0.37	-0.71	-0.37	0.22
PF3D7_1200800	0.49	-0.05	0.99	0.06	0.07	0.41	-0.12	0.31	0.54	0.33	0.61	0.87	0.64	-0.42	-0.20	-0.29	0.26	0.87	0.49	0.23	0.59	0.21	-0.04	0.46	0.78	0.07	0.14	-0.10	-0.09	-0.84	1.06	-0.34	0.26	0.29	0.30	1.15	0.35	-0.41	-0.34	-0.62	0.21	-0.39	0.47	-0.34	0.25	0.24	0.03	-0.05	-0.26
PF3D7_0507000	-1.07	0.40	0.91	0.40	1.36	2.38	-0.24	1.12	-0.59	-0.02	0.84	-0.53	-0.70	1.81	0.32	0.47	-0.04	-0.06	-1.64	0.44	-2.06	-0.51	0.72	1.80	0.66	-1.20	1.33	0.66	0.53	1.67	1.38	-0.38	0.17	0.49	0.57	0.98	-0.09	-0.56	-0.81	-0.44	-1.46	0.23	-0.31	-0.54	-0.28	-0.10	1.20	2.19	-0.33
PF3D7_1408800	0.09	-0.11	-0.37	1.20	0.62	-0.02	0.64	0.02	0.24	-0.03	0.09	0.24	0.98	0.24	0.16	-1.30	0.35	0.13	0.66	0.17	-0.58	-0.39	0.74	0.21	-0.01	-0.39	-0.17	0.37	0.41	-1.49	-1.69	-0.20	0.45	0.35	0.23	-1.39	0.08	-0.43	0.71	0.17	1.18	0.64	-0.18	-1.66	0.49	0.51	0.09	-0.44	0.16
PF3D7_1347000	-0.03	-0.21	-0.44	-0.14	0.09	0.00	0.07	-0.23	-0.21	0.31	-0.26	0.29	0.21	1.07	0.23	-0.53	0.17	-0.16	-1.04	0.30	-0.06	0.21	0.13	0.00	-0.05	0.43	-0.05	-0.01	0.32	0.12	-1.02	-0.09	0.09	0.30	0.12	-0.56	0.08	0.25	0.10	0.20	-0.06	0.52	-0.15	-0.29	0.22	0.17	-0.10	0.17	0.48
PF3D7_0627000	-0.35	0.13	0.13	0.62	0.16	-0.18	0.69	-0.15	1.04	0.02	-0.06	0.64	0.66	0.73	-0.18	0.87	0.78	0.22	-0.42	0.71	-0.43	-0.02	0.72	-0.11	0.42	1.04	0.08	0.88	0.77	-0.26	-0.19	-2.26	0.83	0.77	-0.27	-1.09	0.57	-0.07	0.81	-0.43	0.66	1.31	0.18	-1.83	0.69	0.59	0.30	1.17	0.41
PF3D7_0720000	0.96	0.57	-1.04	-0.01	-0.04	-0.67	0.25	-1.78	0.67	0.78	-0.22	1.94	0.69	0.65	0.19	-0.60	0.73	0.65	-0.65	0.18	-0.35	1.23	-0.06	-0.34	1.23	0.48	0.59	-0.46	0.55	-0.38	-0.74	0.01	0.44	0.68	-0.17	-0.09	0.09	0.00	0.24	-0.17	1.27	0.72	0.09	-0.02	-0.37	0.50	0.39	-0.44	1.02
PF3D7_0723700	0.01	0.29	-0.26	-0.10	-0.04	0.61	-0.28	0.28	-0.59	-0.19	-0.03	-0.12	-0.36	-0.11	0.11	0.23	-0.46	-0.57	-0.26	-0.32	0.26	0.14	0.03	0.09	-0.26	0.15	-0.32	0.20	0.23	1.03	0.21	0.15	-0.14	-0.22	-0.04	0.33	0.12	0.24	0.06	-0.12	-0.17	0.20	0.22	0.25	-0.08	0.01	0.51	0.46	-0.03
PF3D7_0932700	0.15	0.03	0.40	0.02	-0.26	-0.01	0.06	-0.79	0.25	0.48	0.25	-0.09	0.12	0.06	0.39	0.30	0.24	-0.02	0.37	-0.15	-0.11	-0.25	-0.37	-0.17	0.24	0.12	-0.10	0.11	0.26	0.06	-0.08	0.36	0.03	-0.02	0.09	-0.38	0.08	0.20	0.16	0.25	-0.04	0.54	-0.22	-0.58	0.17	0.15	-0.14	0.04	-0.12
PF3D7_1219300	0.06	0.48	-0.49	0.16	-0.50	0.15	-0.56	1.20	-0.31	-0.08	0.34	0.05	-0.07	-0.23	-0.19	0.82	-0.51	0.25	0.24	-0.45	-0.72	-0.45	-0.16	-0.04	-0.56	-0.17	-0.32	-0.88	-0.15	0.85	0.03	0.17	-0.58	-0.79	-0.37	0.51	-0.51	0.09	0.02	-0.18	-0.42	-0.17	-0.56	0.28	-0.38	0.77	-0.90	0.25	-0.04
PF3D7_0626800	-0.54	-0.03	-0.53	-0.33	-0.09	-0.28	-0.59	0.34	-0.24	0.52	0.10	-0.42	-0.31	-0.14	0.06	0.15	0.06	0.21	-0.25	0.06	0.00	0.15	0.29	-0.04	0.13	0.41	0.38	0.50	0.21	0.14	0.36	0.15	0.41	0.17	0.72	0.12	0.04	0.76	-0.37	0.71	0.29	-0.69	0.17	0.82	-0.36	-0.10	0.15	0.33	-0.23
PF3D7_0618000	-0.39	-0.25	-0.06	-0.23	-0.08	0.72	0.10	0.67	-0.23	0.10	-0.18	-0.43	-0.59	-0.27	0.86	0.06	-0.24	-0.03	0.50	-0.23	0.43	-0.10	-0.42	0.25	-0.28	0.39	-0.02	0.03	0.00	-0.11	-0.18	0.49	0.14	0.35	0.39	0.16	-0.17	-0.24	0.17	0.45	0.04	0.17	-0.03	0.35	-0.14	-0.11	-0.47	0.04	-0.26
PF3D7_0623600	-0.07	0.03	-0.21	-0.25	-0.24	0.33	0.45	0.23	0.26	-0.65	-0.15	0.35	-0.12	0.13	-0.02	0.13	-0.25	-0.13	-0.28	0.03	0.19	-0.53	0.05	-0.14	0.06	-0.30	-0.28	-0.10	-0.25	-0.11	-0.58	0.13	-0.15	-0.16	-0.44	0.16	0.06	0.54	-0.04	-0.27	0.40	0.21	0.26	0.06	-0.07	0.23	0.61	0.22	0.07
PF3D7_0212900	0.34	-0.09	-0.33	0.09	-0.18	0.01	0.06	0.14	0.17	0.16	0.07	0.63	0.35	-0.05	-0.08	-0.47	0.32	0.10	-0.61	0.32	0.44	-0.15	0.07	0.29	0.28	-0.26	-0.13	-0.22	-0.01	-0.35	0.13	0.14	0.57	-0.07	-0.15	0.10	0.37	-0.04	-0.08	-0.01	-0.67	-0.08	-0.06	-0.25	0.18	-0.26	0.11	0.11	0.24
PF3D7_0512600	0.36	0.07	0.52	-0.14	0.20	0.97	-0.68	0.54	-0.02	0.15	0.30	-0.33	-0.15	0.14	0.11	-0.36	0.42	0.27	0.28	-0.02	0.72	0.22	0.17	0.76	0.17	0.42	0.30	-0.18	0.16	0.45	0.22	0.04	0.81	0.02	0.21	0.42	-0.17	0.27	-0.44	0.20	0.54	-0.71	0.13	0.85	-0.90	0.26	-0.13	0.43	0.15
PF3D7_0104400	-0.33	-0.33	0.64	-0.49	-0.13	-0.49	0.27	-0.21	-0.49	-0.27	0.25	-0.12	-0.56	0.57	-0.47	0.30	-0.10	-0.41	-0.25	0.04	0.17	-0.25	0.53	-0.25	0.02	0.21	-0.75	0.22	-0.17	-0.27	-0.02	-0.22	-0.33	-0.02	-0.17	-0.29	0.14	0.06	0.43	-0.61	0.60	0.70	-0.12	-0.32	0.16	-0.17	-0.32	-0.38	-0.05
PF3D7_0209200	-0.23	-0.39	-0.45	-0.51	-0.18	-0.46	-0.51	-0.14	0.36	0.63	0.68	-0.53	-0.06	0.56	0.61	-0.44	-0.24	1.53	-0.35	0.17	0.66	0.12	0.57	0.26	-0.23	-0.05	0.32	0.20	0.17	-0.13	0.16	-0.10	0.79	0.70	0.83	0.43	0.20	0.45	-0.48	0.07	0.60	-0.66	0.57	0.65	-0.72	0.24	0.53	0.00	-0.25
PF3D7_1402300	0.68	0.26	0.59	0.99	0.22	0.30	0.11	0.91	0.14	-0.06	0.46	0.26	0.55	0.26	0.18	0.07	0.56	0.68	0.74	0.31	0.96	-0.04	0.30	1.07	0.54	0.44	0.19	0.11	0.04	0.05	-0.12	0.45	0.27	0.10	0.02	0.32	0.05	-0.07	-0.04	-0.26	-0.06	-0.49	-0.08	0.19	0.00	-0.19	-0.19	0.00	0.22
PF3D7_0618100	-0.06	-0.59	0.18	-0.28	0.05	0.26	-0.08	0.63	-0.09	-0.09	-0.10	-0.22	-0.13	-0.31	-0.30	0.04	0.06	0.09	1.31	0.05	0.26	-0.01	-0.22	-0.13	0.01	0.46	-0.14	0.08	-0.18	0.04	0.50	0.29	0.03	0.01	0.01	0.39	-0.30	-0.27	-0.14	-0.26	-0.20	0.03	-0.11	0.03	-0.04	-0.27	0.15	0.10	-0.29
PF3D7_1223400	-0.08	0.19	-0.06	-0.35	-0.10	-0.33	-0.13	-0.21	-0.35	-0.46	-0.11	0.10	-0.10	-0.04	-0.46	-0.05	-0.23	-0.37	-0.15	-0.17	-0.37	-0.19	-0.03	-0.15	-0.08	-0.13	-0.16	-0.04	0.10	-0.04	0.16	0.00	-0.10	-0.06	-0.21	-0.19	-0.08	0.30	-0.02	-0.19	0.16	0.32	0.08	-0.12	0.50	-0.09	0.18	0.45	0.03
PF3D7_0715700	-0.05	0.39	-1.36	0.76	0.11	0.41	0.01	-1.26	0.52	-0.76	-0.03	0.39	0.36	-0.14	0.40	0.80	0.00	0.28	-0.06	-0.19	-0.03	0.09	-0.38	0.21	0.19	-0.56	0.37	0.02	-0.34	-0.60	-0.14	0.13	0.02	0.02	0.14	-0.70	-0.18	-0.44	0.08	-0.03	0.23	-0.74	0.06	-0.03	-0.91	-0.16	0.18	0.14	0.13
PF3D7_1135300	-0.19	0.13	0.32	0.37	0.36	-0.14	0.39	-0.38	0.04	0.08	0.17	-0.29	-0.06	0.46	0.24	-0.06	0.18	0.38	-0.41	0.26	1.34	-0.14	0.46	0.10	0.28	-0.34	-0.30	0.51	0.19	-0.44	0.00	-0.50	0.26	0.55	0.33	-0.68	0.41	0.25	0.23	0.24	0.46	-0.59	0.04	-0.27	-0.89	-0.01	0.35	-0.76	0.32
PF3D7_1003700	0.32	-0.25	0.41	0.34	0.22	0.41	0.01	-0.09	0.46	0.00	0.06	0.96	0.01	0.18	-0.04	0.31	0.27	-0.29	0.42	0.32	0.73	-0.17	0.18	0.27	0.35	0.31	-0.28	0.73	0.05	0.39	0.38	0.24	0.14	-0.01	-0.24	-0.63	0.10	0.67	0.37	0.02	0.81	0.69	0.38	0.31	-0.12	0.38	-0.25	0.49	0.40
PF3D7_1251200	-0.71	-0.09	-0.64	-0.01	0.14	0.36	-0.40	0.73	-0.89	-0.44	-0.16	-0.82	-0.57	0.07	-0.20	0.13	-0.42	-0.31	0.37	-0.59	0.11	0.35	0.24	0.04	-0.35	0.12	-0.24	0.16	0.32	0.47	0.21	-0.16	-0.29	-0.44	-0.07	0.08	-0.13	-0.29	-0.12	-0.27	-0.80	0.14	-0.18	0.37	0.12	-0.36	-0.25	0.13	-0.40
PF3D7_1449000	0.23	-0.72	-0.30	0.23	0.47	0.21	0.29	-0.23	-0.52	0.64	-0.01	1.19	0.52	0.37	0.33	-0.10	0.42	-0.21	-0.44	0.14	-0.61	-0.39	1.01	0.84	0.17	0.20	-0.59	0.40	0.41	0.48	1.30	2.01	-0.12	-0.16	-0.07	-0.15	0.40	-0.05	0.53	0.15	1.64	-0.53	-0.46	-0.59	0.56	-0.37	0.55	-0.33	0.04
PF3D7_1345700	0.36	0.01	0.30	0.20	-0.33	-0.86	0.08	0.63	0.00	-0.72	0.15	0.33	0.25	-0.31	-0.36	-0.42	0.47	0.17	0.58	0.00	0.37	0.10	-0.35	-0.32	0.08	-0.15	0.19	0.02	-0.21	0.63	-0.36	0.50	-0.18	-0.22	-0.10	0.54	-0.11	0.05	-0.11	0.08	-0.05	-0.27	0.06	0.33	-0.01	-0.04	0.00	-0.23	-0.20
PF3D7_0928500	0.62	0.25	-0.09	0.51	-0.55	-0.40	0.13	-0.42	-0.01	0.04	-0.38	0.41	0.64	-0.02	-0.59	-0.53	0.92	0.32	-0.38	0.39	-0.07	0.23	-0.11	-0.28	0.54	0.24	-0.08	-0.08	0.36	0.40	0.36	0.22	-0.42	-0.39	-0.48	0.06	0.14	0.31	-0.04	-0.50	0.55	-0.55	0.57	0.56	-0.27	0.39	0.45	0.17	-0.22
PF3D7_0920200	0.18	0.06	-0.04	0.07	-0.13	0.21	-0.17	0.24	-0.13	-0.14	-0.18	-0.07	0.24	-0.23	-0.21	0.15	0.28	0.22	0.49	-0.01	0.32	0.14	-0.08	-0.35	-0.04	0.17	0.29	-0.21	-0.12	0.27	0.26	0.13	0.87	0.60	-0.03	0.01	0.04	0.00	-0.02	0.92	-0.35	0.05	0.12	0.27	0.56	-0.25	0.24	-0.18	-0.05
PF3D7_0606000	0.15	0.05	-0.02	0.02	0.17	0.34	0.30	-0.46	-0.15	0.06	-0.11	0.51	0.31	-0.07	-0.03	0.44	-0.18	-0.58	-0.18	-0.19	-0.80	-0.19	-0.24	-0.26	0.32	0.26	-0.18	-0.22	-0.16	0.01	-0.14	0.23	0.12	-0.05	-0.06	0.00	-0.05	-0.13	0.34	0.22	-0.18	0.58	-0.08	-0.77	0.80	-0.22	-0.21	0.77	0.09
PF3D7_1303300	-0.14	0.28	-0.65	-0.77	-0.81	-0.47	-1.05	-0.78	0.17	-0.06	-0.37	-1.71	-0.53	-0.32	-0.03	-0.28	0.29	1.01	-0.42	0.69	-0.11	0.00	0.43	-0.49	0.23	1.14	0.42	0.29	0.16	0.36	0.52	0.08	0.26	-0.22	0.77	0.92	-0.22	0.29	-0.55	0.55	0.26	0.00	0.85	0.63	-0.21	0.71	0.56	0.25	-0.44
PF3D7_1356800	-0.12	0.01	-0.10	0.10	-0.15	-0.18	-0.10	0.10	-0.08	-0.05	-0.09	0.03	0.04	-0.22	0.11	0.17	-0.07	0.04	0.16	-0.10	0.12	0.05	-0.32	-0.19	-0.20	-0.04	0.13	-0.24	-0.20	-0.21	-0.19	0.50	-0.27	-0.45	-0.36	0.31	-0.08	-0.04	0.01	-0.37	0.02	-0.06	0.08	0.34	0.19	-0.08	-0.14	-0.01	-0.01
PF3D7_1124700	-0.54	0.19	1.14	-0.72	0.39	0.39	-0.51	1.44	-0.58	0.02	0.83	-0.56	-0.70	-0.41	0.42	0.74	-0.30	0.30	0.81	0.04	1.53	0.46	-0.01	1.04	-0.47	-0.03	-0.21	0.00	-0.22	0.41	0.15	0.27	-0.46	-0.55	0.12	0.71	-0.12	-0.16	-0.43	-0.31	-0.45	0.16	0.32	0.99	0.03	-0.18	0.21	-0.39	-0.82
PF3D7_1235700	-0.02	0.37	0.14	-0.43	-0.01	-0.08	-0.03	0.46	-0.12	0.40	0.55	-0.01	-0.13	0.59	0.33	0.89	-0.14	0.00	1.80	0.44	0.43	0.27	1.30	0.58	0.28	0.57	0.64	-0.34	1.45	1.26	0.73	0.27	-0.04	0.13	0.74	-0.44	1.25	0.08	0.07	0.16	0.57	0.16	0.20	0.27	0.30	-0.35	0.08	0.79	0.18
PF3D7_1121100	0.53	0.12	-0.48	0.22	-0.34	-1.17	0.47	-0.98	0.48	-0.19	-0.68	0.72	0.11	0.15	-0.51	-1.23	0.21	0.06	-0.72	0.56	-1.18	-0.86	-0.01	-0.62	0.19	-0.54	0.07	-0.09	0.06	-0.83	-0.29	-0.53	0.32	0.47	-0.13	-0.12	-0.07	0.06	0.22	-0.43	-0.26	-0.03	-0.21	-0.58	0.01	0.20	-0.14	-0.40	0.11
PF3D7_0220600	-0.84	-0.64	-0.78	0.53	0.87	0.59	0.33	0.79	-0.83	0.02	-0.48	0.69	-0.29	-0.15	-0.70	1.92	-0.98	-0.74	0.32	-1.01	-0.38	0.11	0.40	-0.04	-0.17	0.39	0.13	-0.19	-0.09	-0.85	-0.54	1.11	-0.51	-0.33	0.05	1.05	-0.13	-0.84	0.58	-0.04	-0.24	-0.87	-0.21	0.32	1.54	-0.50	-1.14	-0.45	-0.27
PF3D7_1040500	0.55	-0.38	-0.99	0.32	0.03	0.45	0.59	0.12	0.97	0.13	0.16	-0.59	0.09	0.22	-0.05	0.06	0.32	-0.09	-0.56	1.49	2.22	-0.33	-0.44	-0.61	0.98	0.07	-0.88	2.37	-0.36	0.00	-1.84	-0.89	1.35	0.50	0.24	0.07	0.04	-0.42	0.23	0.35	0.53	0.25	-0.98	0.16	0.45	-0.24	0.17	-0.17	0.13
PF3D7_1029700	-0.30	0.68	0.45	0.30	0.22	0.10	0.16	-0.13	-0.26	0.02	0.10	-0.11	0.03	0.36	0.33	1.06	-0.24	-0.66	0.16	0.63	0.57	0.52	0.60	0.08	0.71	0.02	-0.61	0.74	0.39	0.20	0.59	-0.35	0.09	-0.31	-0.04	0.59	0.45	-0.27	0.34	-0.09	-0.50	0.52	-0.22	-0.74	-0.07	-0.57	-0.05	0.10	-0.17
PF3D7_0933800	-0.52	-1.20	-0.72	0.09	-0.11	-0.33	0.23	0.34	0.06	-0.31	-0.68	-0.28	0.20	0.21	-0.17	0.72	-0.31	-0.21	-1.34	0.13	-0.73	-0.22	0.34	-0.56	-0.51	-0.25	-0.01	0.35	0.46	-0.15	-0.64	-1.35	-0.80	0.39	-0.41	-0.84	-0.81	-0.47	0.17	-0.38	-0.27	-0.27	-1.15	-1.49	1.00	-0.92	-0.91	-0.83	0.18
PF3D7_0827500	-0.83	-0.11	0.60	-0.80	0.32	1.08	-0.51	0.43	-0.55	-0.09	0.21	-0.31	-0.87	-0.22	1.60	0.11	-0.43	-0.15	0.22	-0.38	-0.21	-0.06	-0.49	0.14	-0.06	0.09	-0.10	-0.45	-0.42	-0.25	-0.14	0.64	-0.26	-0.03	0.23	0.24	-0.43	-0.08	0.17	0.61	0.23	-0.46	0.04	0.03	-0.56	-0.18	0.24	0.00	-0.23
PF3D7_1001000	-0.63	-0.40	-0.62	0.06	-0.11	0.24	-0.16	0.60	-1.42	-0.12	-0.17	-1.20	-0.56	-0.84	0.94	1.05	-1.00	-0.66	0.81	-1.22	-0.27	0.36	-1.02	-0.98	-1.57	0.49	-0.57	-0.84	-0.03	0.28	0.31	1.43	-0.65	-0.88	-0.25	1.84	-0.70	-1.12	0.27	-0.67	-1.16	1.04	-0.06	0.97	0.76	-0.86	0.20	1.36	-0.75
PF3D7_1023400	-0.37	-0.26	0.61	0.24	0.42	0.49	0.10	0.61	-0.23	-0.21	0.19	-0.08	0.18	-0.18	0.73	0.23	-0.05	0.32	0.27	-0.25	0.45	0.43	-0.05	0.60	0.14	0.50	-0.15	0.90	0.69	0.01	0.50	0.14	0.14	0.34	0.63	-0.28	-0.30	0.21	0.26	0.39	-0.16	-0.13	-0.06	-0.12	-0.13	-0.23	-0.10	0.12	-0.10
PF3D7_1303600	0.31	0.15	0.73	0.56	0.28	-0.08	0.15	-0.17	0.41	-0.01	0.02	0.47	0.69	0.44	-0.25	0.30	0.53	1.09	-0.12	0.14	0.89	0.01	0.16	0.41	0.43	-0.15	0.26	-0.16	-0.09	0.60	0.28	-0.03	0.14	0.18	-0.26	0.18	-0.20	0.14	-0.29	-0.80	-0.15	0.24	-0.13	-0.01	-0.44	-0.26	-0.16	0.05	-0.40
PF3D7_1031000	-0.56	0.75	1.45	0.14	0.00	-0.40	-0.18	-0.21	-0.34	-0.96	0.69	1.65	-1.55	0.14	-0.75	1.09	-0.30	-0.59	0.75	0.35	1.10	-0.04	0.13	-0.11	1.67	0.04	-0.45	0.37	0.90	-0.18	-0.50	0.84	-0.16	-0.15	-0.45	0.16	-0.03	3.04	0.26	-1.06	2.04	0.12	0.25	-0.60	0.78	0.27	-0.03	-0.46	-0.01
PF3D7_0527900	0.01	-0.01	-0.21	-0.11	-0.12	-0.44	0.11	-0.48	0.09	0.42	-0.30	0.05	0.04	0.02	-0.05	-0.59	0.02	0.52	-0.41	-0.03	0.36	0.11	0.41	-0.23	0.21	0.04	0.24	-0.75	0.18	-0.13	0.31	0.10	0.11	0.04	-0.09	-0.43	0.04	-0.09	0.24	-0.54	0.28	-0.35	0.11	-0.18	-0.23	0.11	0.18	-0.38	-0.19
PF3D7_0513600	-0.62	0.52	0.15	-0.72	-0.20	0.00	-0.86	0.08	-0.48	-0.33	0.27	-0.61	-1.47	-0.84	-0.11	0.10	0.04	-0.21	0.44	-0.50	-0.02	0.22	-0.46	-0.38	-0.61	0.09	-0.20	-0.28	0.07	0.46	0.35	0.64	-0.41	-0.58	-0.35	0.85	-0.24	-0.06	-0.25	-0.57	0.05	-0.02	0.50	0.80	0.53	-0.27	0.35	0.22	-0.71
PF3D7_0315900	0.22	-0.59	0.37	-0.01	0.42	-1.01	1.15	-1.58	1.27	0.81	0.06	-0.12	0.79	1.72	-0.09	1.57	0.25	2.02	-0.16	1.41	1.37	0.89	1.45	-0.52	1.27	-0.78	-0.05	0.64	-0.07	-1.49	-0.17	-0.57	0.22	0.38	-0.22	0.04	0.78	-1.17	0.59	-0.57	-0.84	0.42	0.68	-1.49	-0.38	0.44	0.52	-0.62	0.26
PF3D7_0718400	-0.41	0.33	1.60	-0.56	-0.16	0.51	-0.55	0.56	-0.30	0.55	0.50	-0.73	-0.81	-0.71	0.71	0.43	0.29	0.84	0.90	-0.09	1.97	0.76	0.28	0.46	-0.34	0.79	0.46	-0.17	-0.06	0.99	0.70	0.31	-0.43	-0.60	0.10	1.69	-0.34	-1.15	-0.48	-1.14	-1.15	0.31	0.24	0.56	0.38	-0.44	-0.33	0.07	-0.65
PF3D7_1464200	0.32	-0.10	0.90	0.31	1.58	0.92	0.72	0.82	0.73	0.56	1.10	1.42	0.35	0.52	0.57	1.10	0.21	0.34	1.40	1.00	1.43	0.37	0.70	1.98	1.46	-0.08	0.42	-0.06	-0.16	-0.98	-0.68	-0.04	0.40	0.38	0.38	0.11	0.11	-0.25	0.21	-0.05	0.85	0.17	0.12	-0.58	-0.12	-0.08	-0.60	-1.23	0.12
PF3D7_1430400	0.63	0.84	0.81	-0.04	0.19	-0.61	0.46	0.01	0.54	-0.14	0.46	0.76	0.84	-0.01	0.03	-0.38	0.01	0.28	1.23	-0.12	-0.06	-0.12	-0.18	0.64	0.26	-0.48	0.36	-0.25	-0.08	-0.58	-0.33	0.03	0.19	0.13	-0.31	-0.38	-0.44	0.23	-0.28	-0.12	1.07	-1.03	0.05	-0.44	-0.58	0.22	-0.11	0.10	0.13
PF3D7_1225700	0.09	-0.06	0.07	0.16	0.04	-0.75	0.21	-1.09	-0.15	-0.25	-0.18	-0.13	0.39	0.32	-0.42	-0.50	0.24	-0.04	-0.81	0.25	-0.72	-0.42	0.12	-0.06	0.33	-0.40	-0.34	0.24	0.35	-0.65	-0.13	-0.42	0.14	0.14	-0.26	-0.78	0.19	0.41	0.25	-0.06	0.12	-0.33	-0.04	-0.37	-0.50	-0.02	0.03	-0.21	-0.03
PF3D7_0426000	0.10	-0.96	-0.38	0.01	-0.25	0.12	-0.32	0.24	0.18	0.18	-0.47	-0.16	-0.17	-0.16	0.12	-0.62	0.67	-0.52	-1.61	-0.39	-0.55	0.00	-0.42	-0.14	-0.36	-0.28	-0.05	-0.20	-0.16	0.10	-0.30	-1.20	0.06	-0.32	-0.07	-0.10	-0.46	-0.09	-0.19	0.31	-1.17	-0.21	-0.65	-0.69	-0.19	0.00	-0.12	0.11	-0.16
PF3D7_0522200	0.23	0.49	0.50	-0.36	0.03	-0.31	-0.61	-0.23	0.79	0.86	0.33	-0.66	0.14	0.82	0.01	-0.22	0.63	1.52	0.10	1.17	1.16	1.00	1.19	0.21	1.47	1.45	0.84	0.68	1.02	0.78	1.56	-0.36	0.85	0.60	1.09	0.72	0.77	0.53	-0.27	0.05	0.44	0.25	0.85	0.43	-0.95	0.70	0.80	0.63	0.03
PF3D7_0301200	0.36	-0.24	0.49	0.22	0.53	-0.47	0.04	-0.03	0.16	-0.21	0.39	0.51	0.45	0.23	0.15	-2.26	0.05	0.05	0.11	0.27	0.85	0.11	0.60	0.38	0.94	-0.70	-0.27	0.24	0.55	-1.91	-0.29	-1.33	0.14	-0.11	-0.26	0.17	0.33	0.34	0.06	-0.24	0.61	0.78	0.26	-0.85	0.42	0.19	0.24	-0.13	-0.18
PF3D7_1345500	0.02	0.02	0.06	0.18	0.08	0.12	0.28	-0.53	-0.56	0.30	-0.05	0.11	-0.01	-0.67	0.33	0.13	-0.28	-0.03	-0.24	-0.27	-0.08	0.07	-0.54	0.14	-0.31	-0.03	0.19	-0.41	-0.08	0.14	-0.15	-0.67	-0.14	-0.69	-0.11	0.45	-0.14	-0.73	-0.03	-0.30	-0.12	0.04	-0.09	-0.50	0.21	-0.29	0.38	-0.52	-0.13
PF3D7_0518200	-0.44	0.57	0.27	-0.27	0.02	-0.30	-0.04	0.70	-0.42	-0.62	0.45	0.10	-0.42	-0.27	-0.10	-0.11	-0.39	0.11	0.55	-0.32	0.44	0.40	-0.52	-0.68	0.45	0.89	0.68	-0.32	-0.07	0.47	0.87	0.44	-0.48	-0.70	-0.03	0.81	-0.04	0.28	-0.14	-0.08	0.86	0.07	0.52	0.86	-0.09	-0.04	0.39	0.46	-0.22
PF3D7_1102800	0.48	-0.10	-0.29	-0.17	-0.52	-0.20	0.42	-0.08	-0.04	-0.22	-0.42	0.14	0.50	-0.25	-0.13	-0.34	0.42	-0.25	-0.33	-0.30	-0.57	0.02	-0.26	-0.37	0.34	-0.20	-0.24	-0.26	-0.25	-0.30	-0.01	-0.20	0.29	-0.22	-0.04	0.10	-0.06	-0.13	0.36	0.01	0.00	-0.21	0.05	-0.19	0.88	0.04	-0.09	-0.12	-0.13
PF3D7_1235000	0.13	-0.84	-0.48	0.12	0.59	0.17	0.23	-0.12	0.22	0.11	-0.38	0.37	0.11	0.35	0.19	-0.61	0.12	-0.30	-1.03	0.89	-0.80	0.19	0.34	0.71	-0.13	-0.22	-0.36	0.35	0.08	0.48	-0.69	-0.43	0.21	-0.06	0.06	-0.53	-0.20	-0.48	0.07	0.15	-1.06	-0.28	-0.53	-0.40	0.18	-0.20	-0.53	-0.49	0.20
PF3D7_1128100	0.43	-0.20	-0.20	0.44	-0.23	-0.06	-0.61	-0.02	0.04	-0.91	-0.18	0.18	-0.08	-0.68	-0.38	0.21	0.35	0.43	0.22	0.54	-0.35	0.33	-0.55	-0.57	0.16	0.09	-0.43	-0.34	0.12	0.31	-0.32	0.39	-0.50	-0.73	-0.16	0.00	-0.25	0.55	-0.36	0.05	0.35	-0.06	0.51	0.98	0.36	0.18	0.12	0.26	0.28
PF3D7_0809500	0.20	-0.16	-1.62	0.44	-0.53	-1.28	0.24	-0.47	0.63	-0.15	-0.68	1.02	0.41	-0.19	0.36	-0.54	0.62	1.74	-0.73	0.65	-0.06	-0.16	0.31	-0.60	0.62	-0.23	0.00	-0.59	-0.08	-0.62	-1.09	0.15	0.07	-0.13	-0.11	0.28	-0.10	0.38	0.01	-0.48	-0.32	0.73	0.38	-0.69	0.14	0.22	-0.87	-0.64	0.68
PF3D7_0614600	-0.17	0.29	-0.74	0.12	-0.14	-0.07	-0.59	-0.71	0.44	0.17	-0.01	0.15	0.23	-0.21	-0.16	-0.51	-0.18	-0.21	0.32	-0.22	0.30	-0.68	0.35	-0.53	-0.07	0.06	0.07	0.08	-0.16	-0.59	0.41	-0.07	-0.07	0.03	-0.07	0.16	-0.17	-0.37	0.00	-0.29	0.52	0.00	-0.02	-0.61	0.11	-0.08	-0.13	-0.20	0.03
PF3D7_1228300	-0.07	0.24	-0.33	-0.32	-0.16	0.07	-0.61	0.12	-0.50	0.37	0.11	0.23	-0.38	-0.90	0.14	0.15	0.01	-0.07	0.57	-0.34	-0.13	0.48	-0.61	-0.43	-0.23	0.47	0.55	-0.07	-0.08	0.47	0.18	0.98	-0.63	-0.26	0.22	0.60	-0.34	0.14	0.04	0.69	0.16	-0.02	0.19	0.55	0.09	0.11	0.17	0.42	-0.35
PF3D7_1210200	0.76	0.10	-0.55	0.49	0.09	0.01	0.38	-0.46	0.04	0.13	-0.09	1.34	0.41	0.31	-0.13	0.00	0.28	-0.37	-0.34	0.28	0.55	-0.19	0.26	-0.30	0.84	-0.09	0.22	0.50	-0.40	-0.75	-0.09	-0.04	0.16	-0.04	-0.45	1.29	-0.13	0.96	0.45	-0.53	1.14	-0.65	0.22	0.83	0.45	0.23	0.12	-0.03	0.33
PF3D7_0215500	0.18	-0.34	0.52	0.28	0.13	0.07	0.63	-0.12	0.41	0.29	0.23	-0.25	0.22	0.23	-0.01	0.07	-0.13	-0.60	-0.26	-0.11	-0.21	-0.27	0.11	-0.16	-0.44	0.06	0.04	-0.70	0.03	-0.25	0.10	0.08	0.03	0.16	0.08	-0.01	0.21	0.30	0.46	-0.03	0.11	0.65	0.15	-0.45	0.10	0.04	0.07	-0.24	0.33
PF3D7_0208900	0.48	-0.48	-0.07	0.32	0.05	0.12	0.24	0.08	0.15	-0.49	-0.01	0.77	0.64	-0.13	-0.26	-0.29	0.07	-0.32	-0.72	0.03	-0.82	-0.37	0.11	-0.25	0.21	-0.30	-0.11	0.15	0.20	-0.12	-1.59	-0.21	0.05	0.14	-0.22	-0.32	0.09	-0.07	0.40	-0.20	0.30	-0.30	-0.10	-1.04	-0.01	-0.18	-0.25	0.01	0.18
PF3D7_1340400	-0.16	-0.48	-1.34	0.55	0.18	-0.03	0.65	0.38	-0.13	-0.30	0.05	1.08	0.25	0.35	-0.43	-1.92	0.25	-1.06	-0.06	-0.33	-0.76	0.37	1.20	0.34	1.03	0.12	-0.27	0.54	0.50	-0.35	-0.36	-1.34	0.06	0.07	0.04	-0.49	0.34	0.56	0.52	-0.38	2.45	0.79	-0.06	-1.20	0.63	0.15	0.16	0.11	0.25
PF3D7_0201300	0.27	-1.68	-0.42	0.45	0.75	0.57	-0.12	0.32	0.69	0.17	-0.09	-0.80	0.51	0.59	0.16	-1.90	0.29	-0.62	-1.55	0.74	-1.39	0.22	0.93	1.55	-0.07	-0.79	-0.33	0.85	-0.21	0.88	-2.17	-0.58	0.01	0.23	0.63	-0.06	0.00	-0.31	0.24	0.67	-0.41	-0.61	0.01	-0.93	0.15	-0.40	0.68	0.51	0.29
PF3D7_1148700	-0.68	-0.66	-0.32	0.57	0.34	1.59	-0.79	1.33	-0.39	0.81	0.36	-0.65	-0.41	-0.82	0.33	1.33	-0.80	-0.85	1.81	-0.11	0.23	-0.47	0.47	0.58	-0.68	0.90	0.13	-0.56	-0.22	1.11	1.24	0.87	-0.84	-0.31	0.60	1.98	-0.61	-0.14	-0.54	1.09	-0.89	0.82	-0.19	0.10	0.09	0.05	-0.75	1.57	-0.43
PF3D7_1247700	-0.08	0.31	0.43	0.10	-0.10	0.51	-0.16	0.31	-0.07	0.66	0.25	0.14	0.18	-0.06	0.82	1.07	-0.11	-0.28	1.04	-0.25	0.72	0.55	-0.03	-0.38	-0.11	0.21	-0.05	-0.14	0.05	-0.05	0.75	0.48	-0.04	-0.61	-0.09	-0.16	-0.27	-0.03	0.23	0.57	0.40	0.30	0.12	-1.09	0.15	0.23	-0.40	-0.08	-0.27
PF3D7_0305700	-0.42	-0.70	0.31	-0.51	0.48	-0.11	-0.55	0.29	-0.14	0.68	0.20	-0.70	-0.51	0.02	-0.33	-0.48	-0.22	0.31	-0.09	0.11	0.20	-0.04	-0.05	-0.06	-0.20	0.07	0.37	0.35	-0.20	-0.21	0.25	-0.01	0.70	-0.21	0.30	0.26	0.24	-0.10	-0.16	-0.09	0.26	-0.55	-0.12	0.51	-0.86	-0.02	-0.52	-0.39	0.23
PF3D7_0626600	0.50	0.39	-0.27	0.28	-1.04	-0.64	0.71	0.50	0.82	-0.70	0.31	0.55	1.16	-0.19	-0.66	-0.21	0.69	0.54	-0.63	0.79	-0.59	-0.16	-0.24	-0.52	0.19	-0.10	-0.09	0.53	-0.05	-0.49	-2.59	-0.57	-0.23	0.16	-0.33	-0.64	0.14	0.16	0.14	-0.11	-1.29	0.78	0.31	-0.57	0.57	-0.09	-0.19	-0.79	-0.26
PF3D7_0930200	-0.36	0.13	-0.05	-0.20	-0.44	1.53	-0.96	0.16	-0.05	-0.56	-0.17	-0.07	-0.23	-0.22	-0.19	0.13	-0.33	-0.28	0.56	0.00	-0.07	0.23	0.63	-0.08	-0.28	0.45	-0.07	-0.72	0.32	0.56	0.50	0.42	-0.14	-0.18	0.03	0.50	0.14	0.02	-0.37	-0.31	-0.87	0.08	0.28	0.25	-0.20	-0.28	0.27	0.24	-0.01
PF3D7_0304500	-0.41	-0.06	-0.03	-0.52	-0.50	-0.02	-0.58	0.26	-0.22	-0.79	-0.06	-0.58	-0.32	-0.18	-0.05	-0.41	-0.46	0.33	0.50	-0.35	0.46	0.41	-0.11	-0.15	-0.54	0.20	0.14	0.12	0.01	0.00	0.36	-0.52	-0.10	-0.19	-0.12	0.24	-0.38	-0.07	-0.50	-0.11	-0.63	0.12	0.17	-0.15	-0.03	-0.38	1.24	0.62	-0.05
PF3D7_1351400	0.51	-0.55	-0.02	0.62	-0.05	0.43	-0.06	0.15	0.12	0.00	-0.02	0.88	0.34	-0.47	-0.06	-0.10	0.57	-0.75	0.07	-0.12	-0.05	0.10	-0.20	0.31	0.82	0.01	0.12	0.23	0.02	0.54	-0.18	0.06	0.15	-0.08	0.46	-0.48	0.04	0.20	0.57	0.12	0.38	-0.72	-0.08	0.49	-0.07	0.20	0.05	0.17	0.12
PF3D7_0110400	-0.10	0.39	0.05	-0.28	-0.38	-0.07	-0.30	0.10	-0.07	-0.26	-0.04	-0.04	-0.12	-0.03	0.02	-0.17	0.10	0.18	0.21	-0.13	0.09	-0.07	0.24	-0.01	0.35	0.07	0.26	0.14	-0.15	0.24	0.39	-0.12	0.19	0.18	0.28	0.44	0.04	0.11	0.05	-0.12	0.04	-0.36	0.31	0.45	0.01	0.15	0.39	0.51	-0.25
PF3D7_1354300	0.15	-0.16	-0.18	-0.25	-0.41	-0.67	0.15	-0.85	-0.16	-0.18	-0.44	0.77	0.25	-0.15	-0.61	-0.34	0.16	0.23	-0.94	0.06	-1.04	-0.09	-0.04	-0.71	0.25	-0.21	-0.29	-0.10	0.19	-0.31	0.17	0.26	0.10	-0.07	-0.14	-0.19	0.14	0.59	0.39	-0.25	0.11	0.55	0.05	-0.17	0.64	-0.03	0.18	0.08	-0.35
PF3D7_0511300	0.42	0.04	-0.36	0.28	-0.10	0.30	-0.23	-0.05	0.02	-0.37	-0.09	-0.11	0.07	-0.08	-0.13	0.35	0.21	0.53	-0.05	0.07	0.34	0.18	-0.33	0.16	-0.09	-0.20	-0.17	-0.10	-0.47	-0.01	-0.22	0.04	-0.30	-0.37	-0.18	0.16	-0.18	-0.30	-0.30	-0.29	-0.57	-0.02	-0.03	-0.04	0.28	0.18	-0.61	-0.50	-0.16
PF3D7_1432200	-0.06	-0.17	-0.24	0.13	0.07	0.37	-0.04	0.22	0.04	0.02	-0.04	-0.46	0.10	-0.35	0.25	-0.30	-0.02	0.25	-0.55	0.08	0.17	0.06	-0.52	0.12	-0.34	-0.01	-0.02	-0.20	-0.38	-0.19	0.01	-0.03	-0.11	-0.25	-0.19	0.18	-0.20	-0.20	-0.16	-0.36	-0.26	0.16	-0.14	0.12	-0.02	-0.14	-0.46	-0.17	-0.02
PF3D7_1200600	-0.69	-0.07	-0.07	-0.71	0.23	0.38	-0.47	0.53	-0.67	0.07	0.01	-0.44	-0.62	-0.35	0.40	0.56	-0.43	-0.42	0.23	-0.56	0.04	0.44	-0.06	0.15	-0.28	0.41	-0.09	-0.10	-0.07	0.58	0.27	0.43	-0.30	-0.02	0.01	0.37	-0.01	-0.02	0.21	-0.05	-0.25	-0.12	0.07	0.38	0.36	-0.33	0.15	0.37	-0.31
PF3D7_0620100	-0.13	0.08	0.14	0.10	0.07	0.39	-0.04	-0.16	-1.17	0.72	-0.27	-0.42	0.42	-0.36	0.49	0.39	-0.31	0.00	0.04	-0.63	-0.29	0.58	-0.78	0.44	-0.09	-0.14	0.35	-0.14	-0.01	0.27	-0.81	0.24	-0.16	-0.30	0.00	-0.06	-0.57	-0.33	-0.03	0.26	-0.21	-0.57	-0.21	-0.56	-0.12	-0.56	-0.34	-0.27	0.17
PF3D7_1417600	0.19	-0.30	0.62	-0.06	-0.18	0.18	0.10	-0.57	0.08	-0.27	-0.06	-0.25	-0.13	0.24	-0.57	-0.66	-0.03	-0.49	0.20	0.12	-0.89	-0.53	-0.03	0.47	0.05	-0.05	-0.17	0.23	-0.10	0.14	-0.05	0.01	0.50	0.25	0.02	-0.22	0.13	0.07	0.38	0.19	0.40	0.17	0.04	0.24	-0.21	0.01	-0.07	0.20	-0.01
PF3D7_1034500	-0.28	0.06	0.69	-0.15	0.37	0.30	0.19	0.28	-0.05	0.31	0.49	-0.37	-0.11	-0.26	0.75	-0.14	-0.15	0.01	-0.13	-0.12	0.18	-0.21	-0.43	0.20	-0.21	-0.12	-0.28	-0.02	-0.36	-0.03	0.01	0.07	-0.22	-0.01	0.07	0.23	0.12	0.05	0.19	0.29	-0.48	-0.31	-0.16	0.07	-0.18	0.00	0.43	0.25	0.07
PF3D7_1458000	0.39	-0.01	0.21	0.36	0.45	0.15	0.28	0.14	-0.05	-0.42	0.08	0.75	0.32	0.15	-0.18	0.12	0.10	0.20	0.18	0.12	0.44	-0.74	0.09	0.05	0.46	-0.17	-0.30	0.00	0.30	0.23	0.23	0.33	-0.04	0.15	-0.23	0.25	0.12	0.45	0.24	-0.20	-0.18	-0.39	0.10	-0.17	0.65	0.01	0.48	0.13	-0.09
PF3D7_1309100	0.39	0.14	-0.05	0.75	-0.06	0.01	-0.21	0.48	0.14	-0.11	0.13	0.85	0.40	0.32	-0.55	0.39	0.45	0.35	0.12	0.28	0.72	0.59	0.14	0.06	0.45	0.23	-0.12	-0.05	0.63	0.40	0.38	0.52	-0.58	-0.48	-0.30	-0.13	0.08	0.92	-0.22	-0.28	0.50	0.01	0.20	0.38	0.00	0.20	0.42	0.04	0.24
PF3D7_0519800	-0.35	-0.42	0.14	-0.06	-0.16	0.78	-0.38	0.27	-0.70	-0.35	-0.31	0.36	-0.17	-0.14	-0.33	0.14	-0.18	-0.36	0.05	-0.29	0.00	-0.25	-0.09	0.20	-0.18	0.10	-0.49	-0.62	0.08	-0.01	-0.05	0.02	-0.19	-0.44	-0.18	0.28	-0.31	0.60	0.13	0.38	0.44	-0.08	-0.02	0.39	0.32	-0.11	-0.17	0.60	0.04
PF3D7_0408300	-0.23	0.12	-0.33	0.49	-0.36	-0.25	-0.09	-0.04	0.15	-0.40	-0.57	0.71	0.14	-1.20	-0.13	-0.52	0.24	-0.59	-0.09	-0.14	-0.38	0.16	-0.40	-0.51	0.10	0.41	-0.23	-0.33	-0.44	0.86	0.26	0.52	-0.55	-0.41	-0.02	0.27	-0.56	-0.09	-0.43	-0.13	0.12	-0.31	0.18	0.97	-0.11	0.14	-0.32	0.15	-0.38
PF3D7_0825900	0.06	0.23	-0.07	0.33	-0.32	0.06	0.16	0.14	0.05	-0.56	-0.28	0.94	0.03	-0.12	-0.22	-0.89	-0.07	0.08	-2.91	-0.10	0.61	-0.15	-0.30	-0.04	0.27	0.03	-0.47	-0.03	-0.28	-0.37	-1.41	0.11	-0.32	0.00	-0.07	0.07	-0.11	-0.06	0.06	-0.35	0.72	-0.11	-0.01	-1.19	0.06	-0.11	0.11	-0.11	0.15
PF3D7_1103400	-0.01	0.31	-0.71	-0.39	0.37	0.74	0.35	0.18	-0.05	-0.12	-0.18	-0.36	0.50	-0.07	0.53	0.85	-0.08	-0.28	0.18	-0.12	-0.19	-0.18	-0.09	-0.05	0.13	0.04	-0.06	0.13	-0.28	-0.36	-0.72	-0.10	0.24	0.22	0.06	0.22	0.10	-0.37	0.31	0.11	-0.76	0.92	0.14	-0.42	1.30	-0.08	0.40	-0.07	-0.19
PF3D7_1005000	-0.01	-0.08	0.08	0.01	-0.40	-0.06	0.38	0.22	-0.22	-0.52	-0.15	0.20	-0.04	0.00	0.13	-0.09	-0.19	0.00	-0.13	-0.02	0.13	0.19	-0.38	-0.36	-0.11	-0.32	0.20	-0.28	-0.10	-0.17	-1.22	-0.33	-0.22	-0.36	-0.22	0.05	-0.32	-0.02	-0.02	0.07	0.01	0.47	0.35	0.13	0.14	-0.37	0.10	0.05	-0.42
PF3D7_1464000	0.33	0.24	0.53	-0.45	0.45	-0.64	0.02	-0.99	0.47	0.22	0.53	-0.19	-0.13	0.77	-0.53	-0.22	-0.10	0.12	0.39	0.39	-1.23	-0.74	0.45	0.74	-0.26	-0.66	0.07	0.18	-0.10	-0.65	-0.20	-0.45	0.64	0.52	-0.02	-0.22	0.24	-0.29	-0.44	-0.60	-0.08	-0.21	0.33	-0.36	-0.41	0.34	0.17	-0.48	0.40
PF3D7_0314500	0.67	-0.69	0.24	0.61	0.10	-0.79	0.87	-1.38	1.07	-0.21	0.03	0.84	0.89	0.40	-0.69	-1.81	0.40	0.42	0.03	0.75	-0.51	-0.78	0.19	0.34	0.39	0.04	0.28	-0.02	-0.28	-0.57	0.02	-0.59	0.62	0.63	0.15	-0.35	0.07	-0.45	0.44	0.01	0.23	-0.16	-0.59	-0.56	-0.17	-0.21	-0.92	-0.99	0.16
PF3D7_0926700	0.35	-0.06	-0.54	0.39	-0.24	-0.08	-0.19	0.43	0.08	-0.02	0.02	0.10	0.05	-0.26	0.53	-0.59	0.12	0.09	-0.08	0.00	0.36	0.11	-0.48	0.35	-0.06	-0.30	-0.06	0.20	-0.39	0.31	0.12	0.50	-0.10	0.02	0.31	-0.02	-0.21	0.22	-0.17	0.82	0.17	-0.30	0.20	0.46	-0.30	0.30	-0.25	-0.11	0.08
PF3D7_1353500	0.43	0.23	0.15	0.24	-0.67	-0.06	0.14	-0.32	0.13	0.34	-0.44	-0.64	0.86	0.34	0.08	-0.27	0.13	1.22	-0.27	0.04	0.91	0.09	-0.41	-0.03	-0.22	-0.13	0.51	0.52	-0.23	-0.52	0.66	0.43	0.07	-0.10	0.10	-0.13	0.00	-0.25	-0.33	-0.34	-0.25	-0.66	-0.35	0.54	0.17	-0.11	0.29	0.14	-0.22
PF3D7_1208200	-0.08	-1.06	-1.19	-0.03	-0.21	-0.19	0.50	-0.55	-0.31	-0.12	-0.20	0.08	0.16	0.36	-0.09	-1.12	0.07	-0.61	-2.15	0.02	-0.84	-0.16	0.17	-0.28	-0.08	-0.94	0.06	0.50	0.06	-0.06	-1.47	-1.05	-0.05	0.32	-0.27	-0.81	-0.08	-0.17	0.46	-0.01	-0.80	0.37	-0.42	-1.38	-0.02	-0.04	-0.12	-0.15	0.03
PF3D7_0632000	-0.35	-0.10	-1.84	0.54	0.77	0.51	0.19	-0.10	-0.32	0.79	0.47	-0.77	0.77	-0.28	0.64	-0.32	1.17	0.31	-0.85	-0.45	-1.48	0.32	2.03	0.19	-0.18	-0.16	0.35	0.28	-0.46	2.44	-0.99	-1.51	0.68	0.18	0.05	-0.17	-0.71	-0.12	0.67	0.27	-1.89	-1.41	-0.67	-0.80	-0.34	0.29	-0.15	-0.11	0.05
PF3D7_0316500	-0.49	0.00	-0.07	0.15	-0.03	0.24	-0.01	1.15	-0.19	-0.08	0.05	-0.12	-0.13	-0.26	-0.17	0.67	-0.07	-0.44	1.20	0.02	0.80	0.24	0.05	0.42	0.05	1.41	-0.13	-0.05	0.02	-0.81	1.22	0.38	-0.26	-0.31	0.19	0.77	-0.19	-0.05	-0.21	0.46	-0.25	0.46	0.01	0.25	0.29	-0.33	-0.60	0.96	-0.12
PF3D7_1251500	0.52	0.31	0.97	0.48	0.06	0.62	0.24	-0.12	0.39	-0.23	0.05	1.77	0.69	-0.53	-0.17	-0.51	0.30	-0.25	-0.04	0.21	-0.23	0.08	-0.37	-0.01	0.96	-0.05	-0.09	-0.20	0.19	0.18	0.36	0.62	-0.08	0.13	-0.16	0.09	-0.08	0.48	0.30	-0.19	0.40	0.42	0.08	0.08	0.19	0.03	0.00	0.14	-0.44
PF3D7_0709100	-0.62	0.16	0.06	-0.45	-0.42	-0.41	0.14	0.15	-0.78	-0.48	-0.17	-0.48	-0.64	-0.38	0.25	-0.08	-0.39	-0.52	0.48	-0.25	0.20	0.46	0.38	-0.28	-0.31	0.31	-0.14	-0.08	0.46	0.90	0.01	0.11	-0.30	-0.44	0.34	-0.16	0.22	-0.37	0.11	0.21	-0.38	-0.04	-0.10	0.01	0.07	-0.37	-0.10	0.16	-0.13
PF3D7_0115200	0.04	0.68	0.27	0.59	0.07	-0.10	0.31	-0.11	0.72	-0.63	0.09	-0.91	0.19	0.32	0.30	-0.52	0.41	1.78	1.23	0.93	3.20	-0.11	0.48	0.53	0.43	0.27	-0.22	0.72	-0.33	-0.88	0.40	-0.46	0.25	0.50	0.55	-0.11	0.42	0.16	0.13	-0.06	-0.09	-0.10	0.13	-1.50	-0.33	-0.80	-0.29	-0.20	0.21
PF3D7_0305900	-0.36	0.09	0.21	-0.19	-0.14	0.52	0.32	0.57	-0.04	-0.90	0.03	-0.61	-0.12	-0.03	-0.10	0.53	-0.46	0.72	0.09	0.39	0.58	-0.25	0.12	-0.61	0.17	0.06	0.45	-0.22	-0.17	0.67	-0.22	-0.04	-0.24	-0.22	-0.28	0.35	0.19	-0.23	-0.21	-0.55	-0.13	-0.08	-0.21	-0.13	-0.15	-0.27	0.62	0.82	0.20
PF3D7_0614800	-0.24	-0.06	-0.08	0.47	-0.16	-0.64	-0.02	-0.02	-0.14	0.06	-0.04	1.03	0.04	0.53	-0.11	0.43	-0.23	-0.52	-0.03	-0.11	-0.12	0.05	-0.19	-0.05	0.15	0.32	-0.41	-0.26	0.13	0.24	-0.17	-0.09	0.12	0.06	0.18	-0.08	0.05	0.25	-0.04	0.14	0.04	-0.12	-0.02	0.30	0.34	-0.36	0.09	-0.22	-0.11
PF3D7_1450300	-0.48	-0.18	-0.32	-0.11	-0.36	-0.59	-0.47	-0.13	-0.27	0.45	0.04	-0.89	-0.84	0.42	-0.18	-0.63	-0.11	0.61	-0.77	0.24	0.73	-0.14	0.50	-0.01	0.07	-0.40	0.71	0.48	-0.27	-0.28	-0.31	-0.58	-0.30	-0.02	0.20	-0.12	-0.16	0.42	-0.26	0.31	0.66	0.06	0.22	0.03	-0.61	0.24	0.15	0.34	-0.36
PF3D7_0933900	-0.07	0.57	0.27	-0.28	-0.10	-0.18	-0.16	-0.08	-0.15	0.24	0.33	0.22	0.13	0.20	-0.31	-0.51	-0.12	0.15	-0.15	-0.07	0.14	0.12	0.72	0.39	0.14	-0.07	0.53	0.34	0.20	-0.65	0.14	-0.31	0.34	0.48	0.16	-0.02	0.10	0.11	-0.50	-0.55	0.45	-0.40	0.28	-0.01	-0.93	0.13	0.46	-0.50	-0.22
PF3D7_1011400	0.22	0.98	1.31	0.44	0.21	0.42	0.29	-0.08	-0.37	0.65	0.14	-0.49	0.05	-0.94	0.54	0.21	-0.07	0.50	-0.11	-0.50	0.58	0.10	-0.32	0.09	-0.28	-0.04	0.29	-0.12	-0.32	0.81	0.10	-0.07	-0.42	0.14	0.30	-0.12	-0.44	-0.13	-0.14	0.36	-0.21	0.05	0.66	-0.03	-0.18	-0.02	0.90	-0.34	-0.09
PF3D7_1117200	0.21	0.26	-0.15	0.39	0.22	0.12	0.50	-0.53	0.44	0.11	-0.23	-0.20	0.51	-0.06	-0.15	-0.05	0.08	0.12	-0.77	0.01	-0.92	-0.46	0.16	0.40	0.03	-0.24	0.62	-0.08	-0.17	-0.20	-0.41	-0.41	-0.10	0.25	0.21	-0.13	0.32	-0.06	0.24	0.28	-0.45	0.00	0.10	-0.18	0.42	-0.07	-0.10	-0.01	0.10
PF3D7_1335600	0.00	0.06	-0.29	0.19	-0.16	-0.93	0.42	-0.17	0.70	0.37	-0.08	0.08	0.11	0.80	-0.22	-0.34	-0.09	0.58	-0.61	0.49	0.30	0.50	0.72	-0.25	0.07	-0.27	0.32	0.04	0.03	-0.81	-0.58	-0.40	0.03	0.48	-0.03	-0.37	0.37	0.21	-0.07	-0.27	0.10	-0.15	0.16	-0.16	-0.32	0.46	0.27	-0.67	0.23
PF3D7_0504600	-0.53	-0.13	0.06	-0.49	-0.08	-0.30	-0.04	0.18	-0.29	0.58	0.11	-0.26	-0.25	-0.44	0.50	0.07	-0.26	-0.34	0.92	-0.20	0.25	0.15	0.20	0.46	0.02	0.01	0.71	-0.44	0.41	0.84	0.13	0.08	-0.06	-0.49	0.67	0.37	0.13	0.00	0.23	0.45	0.10	-0.25	-0.07	-0.05	0.23	-0.19	0.04	-0.09	-0.17
PF3D7_1350200	-0.58	0.24	0.71	-0.64	0.63	-0.15	-0.41	-0.04	0.31	0.73	0.38	-0.69	-0.26	0.58	0.22	-0.06	-0.11	1.22	-0.06	0.16	1.02	0.86	0.32	0.58	0.31	0.12	0.36	-0.05	0.26	-0.03	0.07	-0.27	0.68	0.22	-0.27	0.28	0.42	-0.11	-0.60	-0.48	-0.07	-0.46	0.07	-0.41	-0.85	-0.29	0.39	-0.35	-0.70
PF3D7_0932300	0.08	-0.20	0.17	0.43	-0.25	-0.42	-0.27	0.51	-0.25	0.17	0.01	-0.22	-0.51	-0.20	0.33	0.05	0.11	0.07	0.43	-0.34	0.18	-0.09	-0.26	0.11	-0.16	0.13	0.27	0.55	-0.14	0.57	-0.12	0.70	-0.38	-0.26	0.07	0.23	-0.53	-0.15	-0.30	0.21	-0.45	-0.32	-0.11	0.58	-0.10	-0.06	-0.16	0.11	-0.24
PF3D7_0320400	0.43	-0.38	0.29	0.28	-0.15	0.15	0.27	0.50	0.52	0.31	0.16	-0.42	0.14	0.30	0.60	-0.58	0.16	-0.08	-0.42	0.23	-0.31	-0.05	0.45	-0.09	0.21	-0.08	0.02	0.86	0.18	-0.41	-0.64	-0.39	0.16	0.07	-0.08	0.16	0.68	-0.06	0.30	0.31	-0.27	0.47	0.31	-0.62	0.14	0.47	-0.07	0.14	0.18
PF3D7_1012400	-0.69	0.26	-0.12	-0.82	-0.37	-0.31	-1.02	0.69	0.26	0.53	-0.19	-1.19	-0.82	-0.68	0.49	0.17	0.67	0.18	0.32	-0.11	-0.07	0.16	0.15	-0.42	-0.01	0.91	0.26	0.65	0.75	0.84	0.87	-0.41	-0.49	-0.70	0.53	0.84	-0.43	0.02	-0.39	0.98	0.10	-0.11	0.56	1.17	-0.47	0.00	-0.16	0.52	-0.45
PF3D7_1207000	-0.06	-0.04	-0.10	-0.23	0.03	0.42	0.04	0.41	-0.05	0.03	-0.14	0.44	0.05	-0.38	0.44	-0.36	-0.16	-0.13	0.16	-0.21	-0.12	0.10	-0.25	-0.02	-0.33	0.35	-0.25	-0.30	0.02	0.33	0.02	0.43	-0.24	-0.34	-0.06	0.31	-0.10	-0.14	0.08	-0.01	-0.14	0.12	-0.02	0.39	0.22	-0.17	-0.19	-0.01	-0.18
PF3D7_1104200	-0.24	-0.32	0.18	0.21	0.00	0.13	-0.11	0.49	-0.40	-0.05	-0.05	0.48	-0.21	0.04	-0.19	0.43	-0.21	-0.22	-0.10	-0.41	0.22	0.20	0.00	0.10	-0.04	0.29	-0.25	-0.09	-0.35	0.00	0.29	0.28	-0.26	-0.15	-0.35	-0.20	-0.13	0.27	0.25	-0.31	0.22	0.53	-0.08	-0.17	0.54	-0.19	-0.35	0.04	-0.07
PF3D7_0211600	-0.05	-0.70	-0.50	0.05	0.46	0.19	0.03	0.41	-0.02	0.20	0.14	-0.49	-0.31	-0.22	0.53	-0.29	0.10	0.15	0.38	-0.14	-0.49	-0.07	-0.42	-0.08	-0.10	-0.48	-0.07	-0.18	-0.55	0.08	0.13	0.31	-0.39	-0.36	-0.10	0.04	-0.50	0.53	0.38	0.19	2.54	-0.77	-0.24	0.29	-0.24	0.19	0.16	0.27	0.17
PF3D7_0219100	0.30	0.45	0.39	0.04	0.48	-0.34	0.52	-0.94	0.73	0.68	0.17	0.02	0.19	0.41	0.13	0.67	0.64	0.99	-0.01	0.46	0.69	0.85	1.24	-0.73	0.40	0.54	0.42	0.21	0.61	-0.31	0.40	-0.42	0.47	1.07	0.41	0.17	0.21	-0.33	0.07	-0.42	-0.05	0.81	0.34	-0.51	0.25	0.21	0.14	-0.18	0.23
PF3D7_1464900	0.44	0.12	-0.24	0.39	0.19	0.38	0.29	0.55	-0.11	-0.43	-0.13	1.62	0.52	-0.37	-0.32	0.20	0.28	-0.25	0.01	0.21	0.32	0.13	-0.48	0.51	0.74	0.21	-0.39	-0.51	-0.05	-0.02	-0.01	0.53	-0.06	0.08	-0.03	-0.51	0.06	0.39	0.35	-0.04	0.71	0.14	0.16	0.24	0.26	0.11	-0.15	-0.26	0.28
PF3D7_1004300	-0.05	0.59	0.49	0.55	0.30	0.55	0.09	0.38	-0.67	-0.37	0.04	1.38	-0.16	-0.01	-0.42	0.41	0.06	-0.57	0.33	-0.13	-0.09	0.02	0.28	0.14	0.56	0.41	-0.04	0.20	-0.01	0.16	0.56	0.09	-0.17	0.03	-0.27	-0.06	-0.13	0.75	0.14	-0.15	0.83	0.50	0.07	-0.42	0.58	-0.02	0.10	0.75	-0.41
PF3D7_0417900	-0.16	-0.44	0.05	0.26	-0.09	0.13	-0.29	-0.43	-0.06	-0.28	-0.36	1.20	0.02	-0.36	-0.45	0.54	-0.15	0.00	-0.23	-0.28	-0.28	0.18	-0.03	-0.35	-0.41	-0.01	-0.48	-0.39	-0.39	0.14	0.54	0.29	-0.50	-0.65	-0.38	0.30	-0.32	0.44	-0.11	-0.32	0.77	0.34	-0.02	0.37	0.12	0.06	-0.19	0.07	0.00
PF3D7_1477300	0.00	-0.27	-0.23	-1.34	0.11	0.17	0.03	0.12	-0.11	0.24	0.16	0.07	0.00	-1.25	0.18	0.27	0.10	0.23	-0.23	-0.29	-0.27	-0.21	-0.99	-0.47	-0.15	0.52	0.38	-1.38	-1.23	0.50	0.44	0.27	-0.23	-0.01	0.11	0.24	0.11	0.87	0.18	0.26	-0.72	-0.25	-0.12	-0.06	0.00	0.62	-0.69	0.42	0.14
PF3D7_1204100	-0.50	0.10	0.42	0.17	0.15	0.97	0.26	0.44	-0.36	-0.17	-0.27	-0.09	-0.07	-0.20	-0.41	-0.06	-0.31	-0.46	-0.27	-0.37	-1.03	-0.40	0.22	0.43	0.02	1.25	-0.13	0.33	0.04	0.80	1.40	-0.74	0.16	0.03	-0.36	-0.06	0.00	-0.02	0.21	-0.44	-0.30	0.27	-0.41	-0.02	0.22	-0.29	0.01	1.33	-0.36
PF3D7_1303100	-0.46	-0.40	-0.50	-0.13	0.07	-0.28	-0.82	-0.45	-0.33	-1.03	-0.52	-0.82	0.02	0.00	-0.54	-0.49	0.46	-0.14	-0.45	-0.09	-0.29	-0.05	-0.24	-0.48	-0.51	0.07	1.37	-0.50	0.52	0.04	0.03	0.10	-0.31	-0.56	-0.50	0.22	-0.41	0.86	-0.39	0.25	-0.28	0.04	-0.13	0.51	0.42	0.02	-0.04	0.65	-0.27
PF3D7_0719100	-0.53	0.47	0.05	1.17	-0.49	1.53	-0.43	1.71	-0.32	-0.57	-0.04	0.42	-0.54	0.59	-0.27	2.17	-0.09	-0.17	0.39	-0.01	0.43	0.07	0.56	-1.05	1.28	0.18	-0.21	0.39	0.40	-0.05	0.36	0.17	-0.36	0.04	-0.04	0.50	-0.16	0.42	-0.21	-0.73	1.93	0.31	0.25	0.30	-0.08	-0.12	0.31	0.13	-0.31
PF3D7_0305600	-0.29	0.21	-0.30	0.00	-0.17	-0.08	-0.09	0.21	-0.28	-0.49	0.05	1.53	-0.18	-0.60	0.16	-0.14	-0.01	-0.14	0.05	-0.34	0.20	0.33	-0.51	-0.28	0.58	0.19	-0.17	-0.20	-0.11	-0.09	0.48	0.30	-0.45	-0.41	-0.02	0.27	-0.18	0.62	-0.06	-0.30	1.56	0.11	0.10	0.13	0.18	-0.28	0.26	0.47	-0.10
PF3D7_0731700	1.09	0.18	-0.22	0.29	0.18	0.29	0.88	0.80	-0.09	-0.43	0.01	0.20	-0.16	-0.03	-0.13	-0.17	0.46	0.22	-0.87	-0.23	0.00	-0.27	0.08	0.27	0.47	-0.56	-0.42	0.55	0.08	-0.24	0.01	-1.28	0.00	-0.11	-0.26	-0.57	0.14	0.05	-0.14	-0.56	0.00	-0.31	0.24	0.23	-0.32	0.72	0.46	-0.29	0.02
PF3D7_1252800	0.00	0.00	0.03	-0.60	0.47	-0.12	-0.13	-0.18	-0.11	-0.09	-0.03	-0.44	0.03	0.33	-0.01	0.81	-0.29	0.06	0.12	-0.46	0.35	0.26	0.40	0.15	-0.40	-0.23	-0.26	0.53	0.03	-0.59	0.04	-0.06	0.23	0.12	-0.46	0.49	-0.12	-0.86	-0.08	-0.77	-0.61	0.63	0.27	0.15	0.75	0.15	0.55	-0.27	0.08
PF3D7_1202500	-0.03	0.22	-0.09	0.12	-0.19	-0.16	-0.38	-0.44	-0.22	-0.72	-0.29	-0.29	-0.05	0.27	-0.56	-0.40	-0.45	-0.25	-0.40	0.14	0.01	-0.57	-0.13	-0.29	-0.50	-0.51	-0.64	-0.09	0.01	-0.21	0.16	-0.68	-0.60	-0.33	-0.66	-0.81	0.09	-0.48	-0.57	-0.84	-0.40	-0.03	-0.14	-0.09	-0.70	-0.28	0.38	0.17	-0.07
PF3D7_0618900	-0.11	-0.34	-1.05	0.41	0.31	-0.12	-0.16	-0.32	-0.18	-0.24	-0.18	1.19	-0.15	0.08	0.06	-0.39	-0.02	-0.40	0.27	-0.29	-0.64	-0.33	-0.50	-0.26	1.11	0.43	-0.03	0.18	-0.03	-0.84	-0.59	-0.08	0.55	0.12	0.19	-0.35	-0.18	0.92	-0.17	0.07	2.26	-0.27	-0.20	-0.54	0.07	-0.17	-0.33	-0.86	-0.37
PF3D7_1314200	-0.07	-0.14	-0.48	0.14	0.12	0.28	0.09	0.08	0.18	0.07	0.05	-0.12	0.16	0.25	-0.08	0.07	-0.08	0.33	-0.01	0.05	0.24	-0.14	-0.03	0.07	-0.27	-0.04	-0.07	0.20	-0.04	-0.22	-0.35	0.11	0.23	0.04	-0.04	0.17	-0.05	-0.04	-0.07	0.03	-0.06	-0.27	-0.08	-0.01	-0.21	-0.25	-0.11	-0.14	0.12
PF3D7_1466000	0.30	0.20	-0.05	0.11	0.27	0.31	0.62	-0.38	-0.32	-0.36	0.34	2.20	0.25	-0.24	-0.17	-0.17	-0.08	-0.78	-1.26	0.48	-1.02	0.12	0.00	-0.27	1.89	-0.43	1.54	1.28	0.44	-0.58	-0.66	-0.43	0.16	-0.04	0.04	-0.40	0.19	1.13	0.39	-0.31	2.96	0.18	0.81	-0.71	0.29	0.43	0.45	0.16	0.40
PF3D7_1120300	-0.29	0.82	0.46	0.04	-0.40	-0.14	0.02	-0.34	-0.11	-0.33	-0.07	0.03	0.09	-0.21	-0.27	0.12	0.04	0.18	0.06	0.31	1.02	0.30	-0.27	-0.18	0.26	0.40	-0.69	0.38	-0.35	-0.18	0.35	-0.29	0.04	-0.05	0.02	0.42	-0.02	0.23	0.34	-0.22	-0.07	0.89	0.64	0.51	0.11	0.05	0.31	0.44	-0.09
PF3D7_1414900	0.33	-1.58	-1.22	0.66	0.18	-0.13	0.04	-0.21	0.26	-0.15	-0.12	0.17	0.46	-0.20	-0.31	-0.57	-0.08	0.06	-0.73	0.01	-0.43	-0.33	-0.16	-0.10	-0.18	0.05	0.07	-0.16	-0.41	0.09	0.17	0.13	-0.32	-0.18	-0.29	-0.36	-0.50	-0.11	0.36	-0.43	-0.20	-0.06	-0.33	-0.15	0.36	0.32	-0.46	-0.48	-0.26
PF3D7_0621800	0.12	0.26	-0.06	0.28	0.05	0.36	0.00	0.36	0.37	0.19	-0.17	1.77	0.29	-0.69	0.13	0.00	0.49	0.33	-0.21	0.40	-0.06	0.37	-0.30	0.46	1.17	0.39	0.18	-0.14	0.45	0.23	0.25	1.25	0.26	0.29	0.79	0.27	-0.06	0.57	0.38	0.54	0.83	0.09	0.22	0.33	0.39	0.10	0.29	0.30	-0.26
PF3D7_1422300	-0.21	-0.01	1.09	-0.26	-0.16	-0.74	0.18	-0.46	-0.05	-0.12	-0.20	-1.55	-0.43	1.08	0.54	-0.29	0.13	1.76	-0.41	0.82	1.72	1.03	-0.26	0.91	-0.04	-0.90	0.00	0.15	-0.64	-0.74	0.05	-0.93	-0.11	-0.26	-0.15	1.07	-0.27	-0.68	-0.46	-1.50	-0.34	-0.41	0.03	-0.29	-0.77	0.19	-0.01	-0.24	-0.69
PF3D7_0931700	0.15	0.07	-0.44	0.55	-0.11	0.19	0.03	0.43	0.03	0.07	-0.17	0.23	0.03	0.47	-0.11	-2.00	0.24	0.39	-1.49	0.49	-0.49	-0.26	0.02	0.16	-0.40	-0.43	0.05	0.09	0.32	0.37	-0.24	-0.43	-0.62	-0.33	-0.49	-0.15	0.24	0.21	-0.03	-0.20	-0.16	-0.34	-0.05	0.00	-0.30	-0.03	0.17	-0.09	0.22
PF3D7_0512300	0.28	0.30	-0.23	0.39	0.08	-0.90	0.15	0.79	0.13	0.07	0.37	-0.03	0.30	0.48	0.19	-0.50	0.22	0.48	0.10	0.43	0.93	0.06	-0.22	-0.13	0.73	0.50	0.15	-0.06	-0.61	-0.49	-0.43	-0.33	0.29	0.30	0.76	-0.91	0.04	-0.18	-0.06	0.40	-0.04	-0.03	0.08	0.03	-0.13	0.18	-0.81	-0.87	-0.29
PF3D7_1320400	-0.22	0.08	0.15	0.15	0.20	0.74	-0.25	0.84	-0.04	-0.38	-0.22	-0.40	-0.14	-0.61	0.26	0.09	0.19	0.05	0.26	-0.23	0.61	0.17	-0.33	0.08	-0.13	0.30	-0.28	-0.49	-0.34	0.21	-0.16	0.34	-0.56	-0.48	-0.19	0.23	-0.42	-0.31	-0.29	-0.19	-0.46	-0.12	-0.33	0.18	0.08	0.03	-0.12	0.04	-0.08
PF3D7_0310800	0.82	-0.78	0.02	0.53	0.11	0.09	0.63	0.38	0.24	0.12	-0.04	1.55	0.58	-0.17	0.14	0.02	0.59	0.49	0.47	0.30	0.21	0.06	0.07	0.52	0.94	0.33	0.07	-0.31	-0.36	0.22	0.07	1.16	-0.03	-0.13	0.11	0.11	0.21	-0.09	0.88	-0.05	0.22	0.36	-0.20	0.03	0.60	-0.47	0.08	-0.26	0.26
PF3D7_1444300	-0.41	-0.18	0.81	-0.20	0.57	0.50	-0.37	0.50	-0.09	0.21	0.44	-0.53	-0.37	-0.13	0.23	0.55	-0.16	0.49	1.02	-0.15	0.98	0.41	0.64	0.13	0.17	0.25	0.04	0.22	0.00	-0.14	0.02	-0.14	0.28	0.17	0.12	0.22	-0.04	-0.53	-0.24	-0.40	0.26	-0.04	0.24	0.28	-0.19	-0.18	0.19	-0.49	-0.36
PF3D7_1426900	-0.59	-0.51	0.83	-0.49	0.49	0.32	-0.42	0.27	-0.26	0.20	0.09	0.14	-0.26	0.31	0.67	-0.06	-0.19	-0.25	0.25	-0.50	-0.16	0.27	0.10	-0.04	-0.03	0.65	-0.32	0.35	0.14	0.81	0.71	0.42	0.29	0.22	0.02	0.45	-0.01	-0.01	-0.34	-0.10	0.59	0.13	0.07	0.23	-0.01	-0.31	0.22	0.60	-0.52
PF3D7_1324600	-0.14	-0.34	-0.73	-0.41	-0.13	-0.02	0.07	-0.83	0.03	0.52	1.02	0.05	-0.07	0.03	0.38	-0.05	-0.09	0.28	0.55	-0.22	0.20	0.12	-0.41	0.02	-0.28	-0.15	1.58	0.09	-0.05	-0.14	-0.49	0.38	0.60	0.17	0.10	0.18	0.43	-0.28	0.40	0.37	-0.59	-0.38	0.00	-0.58	0.12	0.55	-0.06	-0.12	0.07
PF3D7_1218300	-0.06	-0.33	0.37	-0.36	0.10	-0.40	0.40	0.07	-0.12	-0.26	0.13	-0.17	0.07	0.05	0.31	-0.14	-0.12	-0.26	-0.12	0.33	0.64	-0.42	-0.54	-0.09	0.49	-0.27	-0.13	0.31	-0.70	-0.54	-0.68	-0.09	-0.05	-0.04	-0.31	0.07	-0.28	-0.20	0.04	-0.26	-0.06	-0.10	-0.32	-0.70	-0.05	-0.12	-0.14	0.27	-0.26
PF3D7_1405800	-0.26	-0.13	0.03	-0.15	0.35	-0.38	-0.04	-0.10	-0.30	-0.36	-0.01	0.52	-0.17	-0.22	-0.40	0.18	-0.34	-0.52	-0.19	-0.32	-0.37	-0.32	-0.27	-0.09	-0.17	-0.25	-0.26	-0.28	-0.20	-0.44	-0.24	0.03	-0.12	-0.04	-0.27	-0.35	-0.16	0.18	0.13	-0.04	-0.05	0.31	-0.31	-0.64	0.53	-0.16	0.03	0.02	-0.23
PF3D7_1327600	-0.11	-0.20	0.13	-0.39	-0.04	0.83	-0.10	0.75	-0.37	-0.31	0.20	-1.01	0.10	-0.08	0.13	0.04	-0.32	-0.37	0.46	-0.36	0.72	-0.10	0.09	0.93	-0.42	-0.15	-0.32	0.10	-0.06	0.42	0.26	-0.08	0.19	0.05	-0.08	-0.53	-0.19	-0.11	-0.13	-0.34	-0.98	0.32	0.16	0.43	-0.09	0.01	-0.14	0.30	0.32
PF3D7_0717900	0.84	0.36	-0.27	0.27	-0.26	-0.55	-0.02	-0.30	0.20	-0.47	-0.11	-0.10	0.27	-0.46	-0.21	-0.15	0.51	1.06	-0.29	-0.01	-0.11	0.30	-0.66	-0.14	-0.45	-0.13	-0.21	-0.21	-0.28	0.23	0.07	-0.01	-0.51	-0.56	-0.37	0.16	-0.35	0.04	-0.43	-0.48	-0.10	-0.14	0.33	0.82	0.15	0.02	0.32	-0.13	-0.15
PF3D7_1138700	0.39	-0.51	0.30	-0.09	0.31	-0.77	0.52	-1.00	0.41	0.06	0.00	0.09	0.21	0.43	-0.51	-0.48	0.18	-0.06	-0.50	0.23	-1.18	-1.66	-0.06	-0.10	0.10	-0.17	-0.19	-0.13	-0.26	-0.86	-0.22	-0.16	0.23	-0.02	-0.32	-0.20	0.02	0.27	0.23	-0.52	0.02	-0.10	-0.23	-0.85	0.40	-0.06	-0.17	-0.39	0.31
PF3D7_0629000	-0.28	-1.24	-0.75	-0.38	0.42	-0.48	0.27	-0.15	0.33	0.64	0.28	-0.82	0.06	0.71	0.04	-0.26	-0.15	0.88	-0.21	0.22	0.20	0.06	0.56	0.53	0.03	-0.42	-0.08	0.82	-0.41	-1.39	-0.50	-1.16	0.54	0.67	0.27	-0.05	0.43	-0.69	-0.08	0.75	-0.35	0.27	-0.42	-0.98	0.84	-0.46	0.78	-0.49	0.10
PF3D7_1032400	0.05	-0.73	0.35	-0.18	-0.72	0.12	0.11	-0.24	-0.23	-0.02	0.10	-0.45	-0.16	-0.12	0.49	0.33	-0.12	0.08	0.21	-0.34	0.25	0.01	-0.04	0.07	0.14	-0.15	0.15	-0.19	0.01	0.57	-0.10	0.28	0.31	0.28	0.56	-0.08	0.78	-0.27	0.07	0.61	-0.63	0.06	-0.01	-0.15	0.30	-0.09	-0.50	-0.29	-0.08
PF3D7_1318700	-0.17	-0.06	0.01	-0.17	0.34	-0.55	0.43	-0.92	0.75	-0.06	0.03	0.99	0.89	0.82	-0.24	0.48	-0.05	0.36	-0.17	0.56	-0.03	-0.17	0.17	-0.14	0.44	-0.31	-0.22	0.29	0.17	-1.05	-0.42	-0.04	0.56	0.41	-0.47	-0.53	0.04	0.47	0.43	-0.65	1.68	0.62	-0.02	-0.20	-0.17	0.08	-0.09	-0.37	0.41
PF3D7_1408400	-0.04	-0.25	0.11	0.18	-0.25	-0.39	-0.08	-0.29	-0.15	0.25	0.17	0.22	-0.39	-0.01	0.12	-0.29	-0.17	-0.20	0.11	-0.21	-0.13	-0.10	0.04	-0.20	-0.26	-0.17	0.23	0.37	-0.02	0.41	-0.25	0.03	0.04	0.13	0.18	-0.11	0.12	0.30	-0.10	0.31	-0.06	-0.13	-0.01	-0.10	-0.18	0.14	-0.13	-0.30	-0.02
PF3D7_1035000	0.52	0.28	-0.28	0.23	-0.83	0.03	0.67	0.15	0.60	-0.35	-0.40	-0.02	0.31	-0.44	-0.19	-1.13	0.16	0.40	-0.47	0.21	-0.57	-1.27	-0.48	-0.20	-0.07	-0.91	-0.45	-0.04	-0.01	-0.52	-0.54	0.63	-0.04	0.01	-0.17	0.05	0.05	0.05	-0.24	-0.08	0.04	-0.42	0.83	0.53	-0.23	0.44	0.51	-0.43	0.15
PF3D7_1029400	-0.24	0.02	0.23	-0.54	-0.09	0.45	-0.48	0.20	-0.19	0.09	0.28	-0.71	-0.16	0.21	0.21	-0.06	-0.21	0.23	0.01	-0.02	0.45	0.22	0.10	0.29	-0.45	0.17	-0.01	-0.22	0.09	0.02	-0.31	0.08	-0.01	-0.35	-0.10	0.14	-0.22	-0.11	-0.26	-0.03	0.01	-0.44	0.00	0.35	-0.53	-0.06	-0.27	-0.07	-0.09
PF3D7_0807200	-0.18	-0.03	0.59	-0.31	-0.11	1.09	0.12	-0.06	-0.31	0.15	0.31	-1.15	-0.02	-0.65	-0.26	0.00	-0.46	0.24	0.13	0.04	0.93	-0.32	0.19	-0.05	-0.45	0.00	-0.50	-0.06	0.13	1.54	1.34	-0.24	0.08	-0.38	0.21	0.51	-0.34	-0.62	-0.26	-0.01	-0.54	-0.01	-0.32	-0.08	-0.42	-0.38	-0.76	1.82	-0.35
PF3D7_1234400	0.11	-0.69	-2.09	0.20	-0.75	0.25	1.13	0.52	0.21	0.10	0.00	0.11	0.95	0.22	-0.64	-0.34	-0.11	-0.21	-1.35	2.16	1.56	-0.90	0.70	0.08	0.57	-1.34	-0.14	1.51	-0.42	-0.49	-0.15	-2.11	-0.07	0.69	-0.68	-0.30	0.76	-0.36	0.19	-0.42	-0.72	-0.67	-0.09	-2.44	-0.74	-0.41	0.28	0.09	-0.34
PF3D7_1143200	-0.28	0.01	-0.65	-1.05	-0.20	0.19	-0.60	-0.04	-0.17	-0.90	-0.17	-0.49	-0.17	-0.73	0.48	0.33	-0.52	0.50	0.25	-0.26	0.07	0.37	-0.76	-0.33	-0.59	0.26	-0.54	-0.89	-0.53	-0.38	-0.42	1.01	-0.33	-0.43	-0.56	0.32	-0.21	-0.60	-0.08	-0.58	-0.36	0.19	0.20	0.56	0.44	-0.39	0.07	-0.31	-0.22
PF3D7_0720300	0.29	-0.07	0.01	0.39	-0.31	0.46	0.47	-0.31	0.49	-0.10	-0.25	-0.60	0.41	-0.01	0.18	-0.12	0.33	0.70	-0.18	0.97	-0.04	-0.01	0.69	0.04	1.06	-0.18	-0.15	0.47	-0.45	-0.22	0.10	-0.14	0.74	0.11	0.58	-1.05	-0.42	-0.60	0.18	0.01	-1.22	0.26	0.71	0.37	-0.23	0.07	0.00	-0.15	-0.41
PF3D7_1236800	-0.10	-0.12	-0.10	0.26	-0.09	-0.02	-0.18	0.16	-0.14	0.36	-0.09	-0.24	0.10	0.10	0.26	-0.11	-0.09	0.12	-0.48	-0.27	0.43	-0.28	-0.48	0.53	-0.11	0.16	-0.87	-0.29	-0.17	-0.21	-0.36	0.03	0.10	-0.02	0.03	0.61	-0.43	-0.03	-0.18	0.02	0.83	-0.16	-0.19	0.28	-0.14	-0.24	-0.28	-0.14	-0.17
PF3D7_1138000	0.04	-0.07	-0.21	-0.15	0.15	-0.16	-0.13	0.30	0.03	0.40	-0.13	-0.11	0.10	-0.39	0.42	-0.20	-0.12	0.05	-0.05	-0.27	0.03	0.16	-0.41	0.14	-0.26	0.09	-0.14	-0.18	0.05	0.09	0.05	0.42	0.04	-0.30	-0.06	0.11	-0.16	-0.16	-0.04	0.07	-0.12	0.10	-0.03	0.32	0.08	-0.23	0.07	0.05	-0.34
PF3D7_1475700	-0.35	-0.60	-1.54	0.90	0.25	0.41	0.20	0.62	0.24	-0.10	-0.49	0.88	0.07	0.30	0.19	-0.15	0.35	0.47	-0.85	0.43	-1.14	-0.05	0.87	0.95	0.00	-0.35	-0.30	0.66	-0.09	-0.16	-0.54	-0.27	0.11	0.35	0.10	-0.24	0.32	-0.60	0.44	-0.07	0.52	-0.19	0.41	-1.01	0.20	0.21	-0.02	0.03	0.09
PF3D7_0101300	0.36	-1.11	-0.31	-0.67	-1.00	-1.60	-0.14	-0.18	-0.07	0.46	-0.42	-0.54	0.02	-0.69	-0.06	-0.75	0.30	-0.15	-0.06	-0.11	-0.30	0.45	-0.75	-0.51	0.08	-0.64	0.58	-0.40	-1.37	-1.26	0.05	0.82	-0.21	-0.66	0.51	-0.02	-0.38	-0.46	0.25	0.57	-2.68	-0.12	-0.39	-2.26	0.50	0.08	-0.59	-0.23	-0.26
PF3D7_1445100	-0.28	-0.31	0.57	0.18	0.14	0.61	0.32	1.37	-0.24	0.22	0.06	0.43	-0.26	0.10	0.06	0.50	-0.63	0.03	-0.14	-0.24	0.43	-0.17	0.08	0.18	0.00	0.49	0.08	-0.12	0.00	0.49	1.31	1.04	0.10	0.24	0.20	0.65	0.09	0.67	0.16	0.50	-0.04	0.49	-0.50	0.05	0.67	-0.39	0.10	0.91	-0.04
PF3D7_0206900	-0.34	0.10	0.06	-0.66	0.11	0.71	-0.29	0.53	-0.35	0.05	-0.14	-0.52	-0.37	-0.63	0.73	0.31	-0.32	-0.12	0.19	-0.21	0.28	0.29	-0.42	-0.02	-0.57	0.41	0.10	-0.23	-0.26	0.33	0.22	0.47	-0.33	-0.77	-0.09	0.22	-0.27	0.41	-0.09	0.13	-0.55	0.07	0.14	0.44	0.19	-0.13	0.51	0.64	-0.26
PF3D7_1472900	-0.29	0.85	0.57	-0.04	0.00	0.07	-0.01	-0.09	0.19	0.12	0.48	-0.84	0.07	-0.36	-0.20	0.50	-0.02	1.40	1.06	0.41	1.80	0.49	0.57	0.17	-0.12	-0.17	0.24	-0.06	-0.35	0.76	1.14	-0.58	-0.34	0.01	0.21	0.99	-0.22	-0.15	-0.79	-0.52	-0.68	-0.59	0.36	0.57	-0.40	0.00	0.02	0.59	0.04
PF3D7_0935200	-0.09	-0.17	0.20	0.07	0.25	-0.47	0.32	-0.22	0.07	0.27	0.34	0.08	0.03	0.35	-0.22	-0.40	-0.15	-0.23	-0.71	0.09	-0.14	-0.33	0.25	-0.05	-0.04	-0.41	0.01	0.06	-0.12	-0.19	-0.22	-0.52	0.12	0.56	0.56	-0.60	0.03	0.36	0.06	0.28	0.55	-0.04	0.09	-0.05	-0.24	0.17	0.07	-0.23	0.22
PF3D7_0304100	0.46	0.11	-0.74	0.01	-0.10	0.13	0.06	-0.33	0.15	-0.56	-0.03	1.55	0.61	-0.27	-0.03	0.20	0.29	-0.23	-0.16	0.01	-0.43	-0.04	-0.55	-0.28	1.00	-0.20	-0.22	-0.04	-0.54	-0.70	0.53	0.35	-0.07	-0.12	-0.25	0.16	0.05	0.93	0.30	-0.02	2.21	0.37	0.05	0.15	0.34	0.09	-0.46	-0.78	-0.06
PF3D7_0524500	0.22	-0.56	-0.83	0.14	-0.05	-0.99	0.47	0.49	0.55	-0.54	-0.45	0.62	0.51	0.13	0.01	-0.13	0.56	1.43	-0.28	0.99	0.34	-0.29	0.27	0.07	0.81	0.19	-0.41	-0.19	-0.04	-0.32	0.03	0.13	-0.22	-0.32	-0.11	-0.47	-0.09	0.29	0.38	-0.34	0.20	0.90	0.55	-0.10	-0.21	0.36	-0.63	-0.39	0.69
PF3D7_0819700	-0.24	-0.09	-0.23	0.12	0.16	0.24	-0.07	0.52	-0.45	-0.19	0.13	-0.57	-0.11	-0.31	0.34	-0.32	-0.09	0.64	-0.59	-0.34	0.12	0.15	-0.30	0.48	-0.43	0.01	-0.20	0.17	-0.31	-0.03	-0.01	0.03	-0.30	-0.07	0.03	-0.34	-0.41	-0.13	-0.32	0.12	-0.68	-0.24	-0.24	-0.14	-0.19	0.15	-0.34	-0.09	-0.20
PF3D7_1315000	0.62	0.35	-0.46	-0.17	0.18	-1.34	0.33	-0.41	0.66	-0.35	0.18	0.39	0.71	0.27	0.14	-0.48	0.30	0.97	-0.41	0.60	0.41	0.12	-0.05	-0.50	0.79	-0.51	-0.02	-0.35	0.19	-0.81	-0.60	0.19	0.19	-0.06	-0.43	0.05	-0.12	-0.02	-0.17	-0.16	0.36	0.55	-0.04	-0.55	-0.10	0.10	0.39	-0.71	0.35
PF3D7_1363600	-0.38	0.25	0.10	-0.44	0.07	-0.06	-0.45	0.26	-0.33	-0.53	0.11	1.16	-0.17	1.02	-0.05	1.93	-0.57	0.03	0.66	-0.23	0.01	0.31	-0.16	-0.14	-0.63	-0.01	-0.26	-0.59	-0.16	0.41	0.51	-0.40	-0.47	-0.66	-0.02	0.47	-0.21	-0.22	-0.60	-0.39	-0.78	0.08	0.19	-0.04	0.02	-0.33	0.82	0.59	0.67
PF3D7_1337900	0.64	0.06	-0.64	0.34	-0.10	-1.16	0.39	-0.55	0.39	0.06	-0.70	0.80	0.43	0.17	-0.34	-0.85	0.37	0.51	-0.69	0.47	0.05	0.41	-0.08	-0.96	1.00	-0.23	-0.33	-0.17	0.44	-0.74	-0.33	-0.15	0.31	0.14	-0.31	-0.44	0.41	0.18	0.23	-0.15	0.44	-0.20	0.29	-0.20	-0.72	0.02	-0.02	-0.74	-0.03
PF3D7_1021000	-0.65	-0.16	0.21	-0.54	0.45	0.44	-0.03	0.37	-0.22	-0.41	0.39	-0.48	-0.59	0.33	0.28	0.87	-0.41	0.02	-0.06	-0.11	0.36	0.03	0.11	-0.10	-0.05	0.25	-0.41	-0.01	-0.24	-0.58	-1.08	0.12	0.15	0.29	0.01	0.08	-0.07	-0.18	-0.07	-0.21	-0.53	0.10	-0.08	-0.36	-0.23	-0.21	0.59	0.30	-0.04
PF3D7_0703900	0.12	-0.38	0.14	-0.12	0.27	-0.03	-0.02	-0.61	-0.34	-0.30	-0.16	0.10	-0.07	0.07	-0.59	-0.41	-0.13	-0.43	-0.13	-0.29	-0.83	-0.47	0.10	-0.17	-0.17	-0.09	-0.07	-0.02	-0.18	-0.31	-0.21	-0.32	-0.09	-0.07	-0.37	-0.56	0.08	0.16	0.13	-0.15	0.16	0.18	-0.06	-0.42	-0.02	0.09	-0.29	-0.10	0.00
PF3D7_1448100	0.27	0.52	-0.06	-0.03	-0.37	-0.91	-0.09	-0.34	1.21	0.18	0.34	-0.69	0.73	0.52	0.26	-0.08	-0.19	1.27	-0.07	0.46	0.34	-0.21	-0.08	-0.53	-0.48	0.14	-0.02	-0.86	0.49	-1.32	0.32	-0.55	0.58	0.35	-0.01	-0.17	0.24	-0.28	0.55	-0.56	-0.23	0.54	0.20	0.03	-0.07	-0.12	0.32	-0.27	0.14
PF3D7_1457600	0.66	0.19	-0.42	-0.27	0.11	0.33	-0.14	-0.35	0.61	0.16	0.53	0.21	0.71	0.41	-0.40	0.22	0.20	0.29	0.29	0.61	0.43	0.18	0.17	0.47	0.45	0.28	0.26	-0.08	0.06	-0.88	-0.34	-0.34	0.48	0.35	-0.19	-0.11	0.05	-0.13	0.10	-0.32	0.07	-0.15	0.32	0.20	-0.27	0.24	0.00	-0.43	0.07
PF3D7_1336300	-0.18	0.06	0.02	0.08	0.08	-0.50	0.77	-1.55	0.33	-0.25	0.04	0.12	-0.02	0.99	0.26	0.79	-0.26	0.29	-0.31	0.77	0.71	-0.03	0.88	-1.02	0.84	-0.01	0.45	0.75	0.58	0.97	1.40	-0.23	0.03	0.83	0.11	-0.04	-0.06	-0.56	0.11	-0.42	-0.10	1.28	0.29	-0.73	0.37	0.01	0.14	0.99	-0.05
PF3D7_1307700	0.65	0.28	0.92	-0.22	0.24	0.14	0.17	0.57	0.05	-0.82	0.17	0.42	0.38	-0.85	-0.41	0.17	0.24	0.46	0.08	0.41	0.52	-0.02	-0.35	0.46	0.41	-0.26	-0.30	0.31	-0.30	0.05	0.13	0.52	0.19	0.28	-0.14	-0.04	-0.03	0.04	-0.14	-0.19	0.25	-0.27	0.14	0.70	-0.19	0.12	-0.21	-0.02	-0.16
PF3D7_1240900	-0.46	-0.40	-0.61	-0.21	-0.49	-0.01	-0.94	-0.48	0.14	-0.11	-0.37	0.25	-0.58	-0.38	-0.40	-0.20	-0.30	-0.19	0.34	-0.33	-0.21	-0.06	-0.68	-0.16	-0.72	0.19	-0.02	-0.73	-0.47	-0.53	-0.12	0.58	-0.40	-0.28	0.06	1.19	0.39	-0.27	0.60	0.13	-0.45	-0.13	-0.44	0.15	0.04	-0.17	-0.79	0.41	0.37
PF3D7_0530500	0.29	-0.44	-0.32	0.69	-0.05	0.03	0.43	-0.84	0.35	0.30	0.02	0.04	0.10	0.38	-0.06	-0.65	0.37	0.65	-1.02	0.02	-0.29	-0.21	0.19	0.07	0.33	-0.36	0.23	0.70	0.16	-0.47	-1.71	-1.12	0.13	0.51	0.18	-1.08	0.13	-0.16	0.34	-0.09	-0.37	0.01	-0.53	-0.04	-0.35	-0.14	0.10	0.09	0.33
PF3D7_1474300	0.11	0.34	-0.53	0.11	0.09	0.57	-0.03	0.22	-0.12	-0.11	-0.39	0.02	-0.11	-0.70	0.12	-0.26	0.09	-0.06	-0.60	-0.07	-0.04	-0.90	-0.77	-0.15	-0.33	-0.21	-0.23	-0.31	-0.88	-0.50	-0.34	0.24	-0.21	0.26	0.29	-0.04	-0.20	-0.24	0.61	0.36	-0.57	-0.18	-0.05	-0.40	0.24	-0.14	-0.48	-0.87	-0.04
PF3D7_1104500	0.64	-1.32	-1.20	0.64	0.13	0.60	0.19	-0.54	-0.56	0.92	-0.41	-0.06	0.54	0.15	1.27	-0.13	0.57	-0.08	-0.73	-0.30	-0.97	0.26	0.23	-0.38	-0.20	-0.13	-0.10	0.15	0.14	-0.26	-2.03	-1.07	0.65	0.17	0.15	-1.55	-0.17	0.06	1.20	0.59	-0.61	0.09	-0.67	-0.22	0.09	0.50	0.11	-0.12	0.25
PF3D7_1455400	-0.74	-0.17	-0.31	-0.49	0.65	0.36	-0.12	0.41	-0.88	0.28	0.22	-0.05	-0.84	0.74	0.73	0.40	-0.84	-0.71	0.08	-0.86	0.34	-0.56	0.54	0.00	0.02	-0.22	0.04	0.23	0.24	-0.54	0.15	-0.54	0.15	0.59	0.05	-0.55	0.24	-0.09	0.45	0.20	0.38	0.16	-0.13	-0.74	-0.03	-0.04	0.20	-0.12	0.02
PF3D7_0526100	-0.34	-0.84	-0.74	0.23	-0.38	-0.38	-0.08	-0.55	0.50	-0.18	-0.61	1.02	-0.23	-0.12	-0.10	0.17	-0.14	0.22	-0.61	0.33	-0.28	-0.05	-0.28	0.17	0.35	-0.41	-0.27	-0.27	-0.12	-0.68	-0.64	-0.08	0.15	0.14	-0.41	0.20	0.08	0.65	0.04	-0.62	1.41	0.09	0.11	-0.23	-0.38	0.11	-0.08	0.02	0.11
PF3D7_0617200	0.28	0.15	0.33	0.40	-0.17	-0.36	-0.11	-0.21	0.31	-0.20	-0.29	0.17	0.53	-0.36	-0.74	-0.53	0.61	-0.05	-0.34	0.29	-0.93	-0.30	-0.52	-0.15	0.16	0.32	-0.42	0.06	0.07	0.19	0.55	0.17	0.18	-0.18	0.03	-0.27	0.03	0.40	0.40	0.04	0.08	-0.08	0.00	0.70	-0.11	0.13	0.00	-0.03	0.09
PF3D7_1232000	0.03	-0.70	0.67	0.28	0.74	0.30	-0.21	0.73	-0.48	0.11	-0.55	0.03	1.49	0.61	0.00	-0.04	-0.32	0.00	-0.50	-0.04	-0.36	-0.49	0.16	0.39	-0.39	-0.73	-0.28	0.13	0.13	-0.37	-0.03	0.05	0.27	-0.20	-0.20	0.08	-0.53	-0.45	-0.24	-0.22	-0.42	0.21	-0.12	-0.92	-0.12	-0.24	0.20	0.17	-0.23
PF3D7_0416200	0.24	0.61	1.27	-0.04	0.58	-0.01	-0.20	0.15	0.59	0.67	0.91	-0.54	0.38	0.32	-0.55	-0.18	0.44	0.55	0.85	0.25	0.09	-0.20	0.34	0.82	-0.02	0.19	0.32	-0.23	-0.13	0.09	0.66	-0.12	0.82	0.20	0.25	-0.03	0.08	-0.51	-0.82	-0.49	-0.03	-0.54	0.06	0.19	-0.66	0.15	-0.17	-0.15	-0.44
PF3D7_1129800	0.08	1.05	0.31	-0.29	0.17	-0.21	-0.24	0.02	0.38	0.81	0.25	-0.68	0.20	0.35	-0.27	-1.10	0.35	1.11	-0.51	0.75	1.12	0.56	0.92	0.16	0.65	0.83	0.48	0.57	0.73	0.08	0.39	-0.70	0.36	0.10	0.59	-0.49	0.74	1.00	-0.26	0.48	1.14	-0.79	0.58	0.80	-1.52	0.24	0.34	0.12	-0.01
PF3D7_1018800	-0.86	-0.38	0.44	0.03	0.31	0.54	0.26	-0.36	0.18	-0.28	-0.07	-0.66	-0.64	0.89	-0.45	0.65	0.50	0.68	0.38	0.55	1.76	-0.58	1.21	-0.42	0.47	0.58	0.21	0.96	0.35	-0.23	1.34	-0.87	0.43	0.55	0.51	0.69	0.21	-0.16	-0.04	-0.15	0.80	0.64	-0.10	-0.65	-0.38	-0.15	0.65	0.95	-0.12
PF3D7_0913800	-0.27	0.46	0.19	-0.29	-0.21	0.13	-0.30	0.74	-0.19	-0.61	0.00	-0.29	-0.66	-0.55	-0.03	0.75	-0.16	-0.25	0.21	-0.32	0.08	0.52	-0.65	-0.50	-0.04	0.31	0.04	-0.17	-0.35	0.10	0.46	0.18	-0.59	-0.65	-0.26	0.77	-0.59	0.00	-0.32	0.15	0.26	0.04	0.22	0.50	-0.04	-0.08	0.26	0.38	-0.04
PF3D7_1459600	0.03	0.23	0.24	-0.02	0.14	-0.71	0.20	0.01	0.15	-0.06	0.00	0.04	0.15	0.24	-0.25	-0.09	0.07	-0.35	0.04	0.39	-0.49	-0.41	0.25	-0.22	0.39	0.18	0.12	0.13	0.07	-0.56	-0.47	-0.05	-0.06	0.37	-0.12	-0.16	-0.11	0.13	0.25	0.16	0.03	0.72	0.08	-0.50	0.40	0.11	0.36	-0.07	-0.02
PF3D7_1347700	0.09	0.36	-0.28	0.39	-0.19	-0.09	0.29	0.39	-0.49	-0.13	-0.16	0.17	-0.04	-0.02	-0.19	-0.52	-0.12	-0.12	-0.29	-0.13	0.45	0.18	0.11	-0.14	0.45	-0.01	0.23	0.26	0.45	-0.41	0.15	-0.85	-0.03	0.42	0.02	-0.46	0.22	0.23	0.39	-0.22	0.52	0.12	-0.07	-0.72	0.20	0.06	0.34	-0.01	-0.28
PF3D7_1315900	0.35	0.19	0.05	0.75	0.57	0.34	0.69	0.43	0.33	-0.44	0.10	0.91	0.44	0.59	-0.15	0.26	-0.21	-0.13	0.00	0.41	0.64	0.15	-0.02	0.19	0.22	0.41	0.22	0.55	-0.08	-0.02	-0.29	0.41	0.38	-0.01	-0.23	-0.23	0.06	-0.39	0.34	-0.43	-0.23	-0.22	-0.17	-0.43	0.50	-0.31	-0.16	-0.35	-0.02
PF3D7_1131900	-0.29	0.24	0.22	0.41	-0.10	0.67	0.29	0.10	-0.55	0.45	0.27	-0.38	0.10	0.01	0.20	-0.14	0.05	-0.60	-1.20	-0.21	-0.38	0.19	0.23	0.24	-0.22	-0.24	0.17	0.02	0.07	-0.04	0.42	-1.53	-0.15	-0.17	-0.26	-0.53	0.10	-0.24	0.51	0.01	-1.41	-0.54	0.17	-0.40	-0.01	-0.04	-0.64	-0.34	0.08
PF3D7_1359700	0.46	-0.10	-0.32	0.53	-0.06	-0.01	0.08	0.29	0.39	-0.01	-0.05	0.25	0.14	-0.17	-0.33	0.02	0.36	0.07	-0.04	0.23	-0.15	0.00	-0.15	-0.05	0.07	-0.09	-0.07	0.36	-0.13	0.00	0.01	0.36	0.19	0.01	-0.13	-0.25	-0.15	0.34	-0.11	-0.13	0.12	0.24	0.04	-0.14	-0.08	0.21	0.07	0.00	-0.02
PF3D7_1016900	-0.48	0.31	0.02	0.10	-0.12	0.34	-0.35	1.42	-0.67	-0.03	-0.31	0.09	-0.26	-0.40	-0.41	1.08	-0.24	-0.61	0.54	-0.29	0.16	0.66	-0.21	-0.38	0.09	0.74	0.11	0.25	0.33	1.00	0.12	-0.37	-0.39	-0.41	-0.03	0.47	-0.03	0.16	-0.07	0.04	0.82	0.17	0.30	0.31	0.37	-0.19	0.40	0.19	0.01
PF3D7_0402300	-0.38	0.19	-0.02	-0.42	0.05	0.17	-0.52	0.61	-0.46	-0.11	0.10	-0.50	-0.32	-0.27	0.36	-0.01	-0.19	-0.18	0.25	-0.42	0.30	0.28	-0.13	0.07	-0.26	0.46	-0.05	-0.06	0.12	0.52	0.28	0.62	-0.15	-0.19	0.14	0.34	-0.26	-0.12	-0.31	0.14	-0.14	0.15	0.12	0.76	0.21	-0.30	0.18	0.37	-0.54
PF3D7_0303200	0.22	-0.07	0.24	-0.38	0.12	0.06	-0.36	0.46	-0.84	-0.35	0.04	-0.38	-0.63	-0.31	0.29	0.36	-0.22	-0.17	0.63	-0.48	0.24	0.37	-0.10	-0.14	-0.04	0.50	-0.15	-0.41	-0.12	0.47	0.36	0.67	-1.24	-0.74	-0.18	0.27	-0.14	0.10	-0.03	-0.62	-0.09	0.44	0.10	0.60	0.16	-0.25	-0.26	-0.09	-0.39
PF3D7_1329800	0.53	-0.27	-0.26	-0.11	-0.66	0.21	0.45	0.23	-0.59	0.05	-0.28	-0.23	0.17	-0.32	0.51	0.64	-0.05	-0.43	-0.09	-0.15	0.62	-0.06	-0.27	0.02	-0.24	0.47	-0.05	-0.11	-0.24	0.09	-0.35	-1.82	0.09	-0.17	0.11	0.70	0.09	-0.49	0.30	-0.09	-0.66	1.43	-0.09	0.19	-0.12	-0.34	0.03	-0.07	-0.12
PF3D7_1135800	0.29	0.35	-0.12	-0.22	-0.18	-0.69	-0.44	0.08	0.30	0.47	0.30	-0.84	-0.35	0.91	-0.23	0.62	-0.17	0.73	0.16	0.89	1.70	0.80	0.15	0.16	0.30	0.32	0.42	0.58	0.34	0.19	0.63	-0.52	0.18	0.20	-0.06	0.15	-0.29	-0.49	-0.63	-0.49	-0.94	0.10	0.63	0.02	-0.26	-0.18	0.62	0.12	0.10
PF3D7_0203300	0.38	-0.43	-0.37	0.04	0.21	-0.07	-0.25	0.27	0.46	0.13	-0.28	0.10	-0.05	0.33	0.67	-0.43	0.29	1.25	0.03	-0.18	0.11	0.36	-0.69	0.42	-0.23	-0.46	-0.44	0.02	-0.54	-0.24	-0.50	-0.33	-0.61	-0.08	-0.49	-0.09	-0.17	0.53	-0.74	-0.15	1.26	-0.46	0.50	0.18	-0.25	0.11	0.59	0.03	0.12
PF3D7_1225000	0.04	-0.05	0.11	0.10	-0.36	-0.11	-0.14	0.03	0.04	-0.10	0.03	-0.27	0.05	-0.21	0.33	-0.56	-0.04	0.07	-0.17	-0.08	-0.03	0.14	-0.02	-0.09	-0.22	-0.20	0.02	0.04	-0.19	0.07	0.28	0.11	-0.27	-0.24	-0.11	0.25	-0.04	-0.18	-0.34	-0.03	-0.77	-0.16	-0.01	0.03	0.09	-0.18	-0.06	-0.39	-0.07
PF3D7_0202300	0.46	0.18	0.00	-1.00	0.59	0.40	0.85	-0.16	-0.18	0.26	-0.35	0.14	0.96	0.70	0.15	0.76	-0.75	0.16	-1.22	-0.40	0.29	0.92	0.33	0.09	0.33	0.60	-0.08	0.70	0.70	0.08	-1.07	0.36	0.88	0.34	0.57	-0.26	1.21	-0.54	1.48	0.40	0.01	1.73	0.41	-0.39	1.80	-0.14	0.43	0.61	-0.04
PF3D7_0416400	-0.09	-0.07	-0.02	-0.19	-0.20	-0.41	-0.74	0.29	-0.46	0.04	-0.19	0.02	-0.26	-0.88	0.25	-0.14	0.23	-0.20	0.14	-0.30	-0.15	0.24	-0.44	-0.45	-0.11	0.60	0.23	-0.54	0.00	0.52	0.26	0.85	-0.25	-0.25	0.08	0.22	-0.36	-0.11	-0.17	0.02	0.12	0.06	0.28	0.77	0.20	-0.04	0.03	0.20	-0.65
PF3D7_1002400	0.28	-0.64	-0.61	0.04	-0.29	0.07	0.72	-0.38	0.10	-0.51	-0.89	0.66	0.39	-0.10	-0.21	0.04	0.01	-0.48	-0.57	0.25	-0.60	-0.30	-0.09	-0.54	0.22	-0.43	-0.29	-0.30	-0.15	-0.78	-1.08	0.13	-0.03	-0.05	-0.28	-0.36	0.14	0.32	0.61	-0.10	0.25	0.16	0.03	-0.47	0.37	0.01	-0.56	-0.33	0.03
PF3D7_1205000	0.64	-0.65	0.23	0.38	-0.13	0.49	0.18	0.02	0.57	0.03	0.47	-0.25	0.26	0.10	-0.17	0.01	0.40	0.45	0.22	0.11	0.16	-0.37	0.12	0.27	-0.22	-0.56	0.05	-0.38	-0.26	-0.51	-1.40	-0.52	0.17	0.19	-0.03	-0.58	0.36	-0.16	-0.34	-0.32	0.06	-0.73	0.15	-0.01	-0.55	0.20	-0.39	-0.60	0.13
PF3D7_1208500	0.00	-0.81	-0.70	0.34	0.15	-0.12	0.17	-0.28	-0.33	0.23	-0.15	-0.14	0.32	-0.35	-0.05	-1.47	-0.09	-0.20	-0.25	-0.27	-0.07	0.01	-0.19	0.23	-0.34	-0.27	-0.30	-0.02	0.04	-0.53	-0.87	-0.13	0.00	-0.01	-0.33	0.16	0.02	-0.47	0.24	-0.19	-0.04	-0.15	-0.33	-0.16	0.42	-0.12	0.10	0.41	0.09
PF3D7_0913000	0.35	-0.16	-0.04	0.41	0.44	0.57	0.35	0.32	0.22	0.75	0.33	1.28	0.65	0.42	0.57	-0.08	0.16	0.51	0.34	0.55	0.15	0.07	0.57	0.38	1.09	0.03	0.61	0.33	0.24	0.45	0.56	0.44	0.39	0.59	0.50	-0.23	0.29	0.07	0.36	0.23	0.71	-0.07	-0.11	0.04	0.07	0.27	0.31	0.00	0.07
PF3D7_0309100	0.28	-0.17	0.40	-0.26	0.03	-0.64	0.45	-0.72	0.26	0.17	0.10	0.81	0.25	-0.57	0.40	-0.29	0.36	0.26	-0.28	0.23	-0.21	-0.07	-0.24	-0.91	0.68	-0.31	-0.21	-0.50	-0.54	0.20	-0.08	0.38	-0.21	-0.34	0.37	-0.54	0.16	0.61	0.59	0.56	2.10	0.44	0.10	-0.77	0.42	-0.08	-0.42	-0.15	-0.63
PF3D7_1478300	-0.05	-0.42	-0.34	-0.65	-0.57	1.09	-0.60	0.94	-0.58	-0.37	-0.96	-0.12	-0.22	0.01	-0.31	-0.63	-0.48	-0.34	0.44	-0.39	-0.46	0.13	0.36	-0.79	-0.52	0.63	-0.60	-0.33	0.61	1.94	-1.18	1.12	-1.48	-1.10	-0.80	-0.90	-0.24	-0.37	0.06	-0.34	0.75	0.17	-0.49	-1.13	0.82	-0.87	-0.85	0.15	-0.39
PF3D7_0902200	0.08	-0.23	-0.32	-0.38	0.34	-0.31	0.10	-0.60	0.05	-0.86	0.20	1.34	0.07	0.20	-0.11	0.71	-0.66	-0.75	0.09	0.15	0.35	-0.42	0.23	0.16	0.61	-0.92	-0.58	-0.13	0.10	-0.76	-0.45	-0.26	0.00	0.23	-0.01	-0.47	0.48	0.06	-0.14	-0.13	0.32	-0.06	-0.04	-0.99	-0.12	0.08	0.00	0.34	0.29
PF3D7_1362300	-0.86	-0.20	-0.02	0.50	-0.06	-0.07	-0.05	0.65	-0.39	0.19	-0.04	-0.20	-0.53	-0.39	-0.34	-0.66	-0.12	-0.27	0.08	-0.41	0.33	-0.35	0.21	0.03	-0.28	-0.23	-0.30	-0.40	-0.11	0.18	-0.71	0.44	-0.11	0.12	0.44	-0.44	0.16	0.30	0.15	-0.09	0.21	-0.35	-0.01	-0.38	-0.67	-0.19	-0.30	-0.54	0.20
PF3D7_1003800	0.32	-0.06	-0.24	0.65	-0.41	-0.37	0.27	0.07	-0.18	-0.46	-0.34	0.63	0.32	-0.41	-1.10	-0.17	-0.12	-0.34	-0.49	-0.34	0.04	-0.05	-0.11	-0.53	0.11	-0.33	-0.04	0.04	-0.04	0.59	-0.08	-0.04	-0.83	-0.48	-0.53	-0.18	0.13	0.43	0.03	-0.17	0.27	-0.31	0.08	-0.34	-0.18	0.19	-0.26	-0.05	0.09
PF3D7_0311000	0.23	-0.19	0.42	-0.47	0.01	-0.79	0.46	0.40	0.16	-0.58	-0.12	-0.40	0.08	-0.09	-0.23	-1.03	0.10	-0.26	1.03	-0.46	0.45	-0.15	1.25	-0.31	0.51	0.07	-0.62	0.02	-0.22	1.49	-0.23	0.04	-0.19	0.00	0.05	-0.75	0.69	-0.03	0.04	0.22	0.03	0.48	-0.54	-0.22	0.44	-0.28	-0.40	-0.55	-0.36
PF3D7_0927100	-0.19	0.29	-0.83	0.98	0.37	0.48	-0.04	0.30	-0.57	0.00	-0.08	0.74	-0.18	0.88	0.53	-0.50	-0.29	-0.72	-0.01	-0.31	-0.05	0.49	-0.27	0.97	0.78	-0.48	0.17	-0.16	0.17	-0.59	0.75	-1.11	-0.04	-0.21	0.32	1.38	-0.24	0.61	-0.20	0.13	1.20	0.04	-0.05	-0.08	0.35	-0.57	0.46	-0.09	0.19
PF3D7_0611300	-0.42	-0.16	-0.03	-0.19	-0.45	-0.10	-0.09	0.06	-0.32	0.45	0.21	-0.88	-0.42	-0.26	1.52	-0.20	-0.10	-0.62	-0.93	-0.26	-0.17	-0.91	-0.04	0.37	-0.22	0.25	-0.17	0.00	0.42	-0.77	-0.50	0.12	0.31	1.95	1.35	-0.02	0.24	-0.77	-0.07	1.44	-0.57	0.12	0.03	-0.07	-0.01	-0.62	0.50	0.47	-0.30
PF3D7_1471500	-0.05	0.29	0.35	0.15	-0.23	-0.15	-0.02	0.05	-0.22	-0.85	-0.08	0.72	0.07	0.22	-0.21	0.41	-0.06	-0.37	0.53	-0.11	0.02	0.19	0.28	-0.79	0.46	0.11	-0.58	-0.26	0.27	0.71	0.97	0.00	-0.46	-0.46	-0.01	0.37	0.44	0.35	-0.02	-0.55	1.49	0.28	0.08	-0.15	0.19	-0.43	0.19	0.59	-0.15
PF3D7_0903300	-0.04	0.07	0.09	-0.27	0.13	-0.02	-0.12	0.31	-0.22	0.09	-0.13	-0.28	-0.04	-0.33	0.26	-0.17	-0.11	-0.05	-0.13	-0.31	-0.01	0.20	-0.25	0.25	-0.24	0.13	-0.04	-0.14	0.08	0.15	0.04	0.04	-0.19	-0.19	-0.03	0.20	0.01	-0.24	-0.14	-0.09	-0.31	0.11	-0.05	0.27	0.25	-0.20	0.24	0.42	-0.09
PF3D7_1121500	0.03	-1.25	-0.69	0.35	-0.13	0.00	0.18	-0.29	-0.38	0.01	-0.53	-0.48	-0.53	-0.17	0.42	0.35	0.03	-0.27	-0.63	-0.04	-0.11	-0.70	-0.02	-0.20	-0.18	-0.18	0.25	-0.14	-0.15	0.03	-0.01	-0.27	-0.10	-0.20	0.30	-0.64	-0.13	-0.20	0.05	0.68	-0.73	0.17	-0.63	-0.62	-0.15	0.14	0.05	0.55	0.23
PF3D7_0317800	-0.03	-0.39	-0.59	-0.12	-0.13	-0.25	-0.52	-0.04	0.45	0.36	-0.05	-0.89	-0.22	-0.11	0.27	-0.15	0.04	0.20	0.07	0.01	0.38	-0.15	0.18	-0.09	-0.53	-0.01	0.29	0.19	0.40	-0.31	0.11	0.17	0.55	0.07	0.23	0.45	-0.32	-0.36	-0.47	0.05	-0.27	-0.53	0.18	0.43	-0.30	0.13	-0.37	0.04	0.05
PF3D7_0824900	0.18	-0.09	-0.19	0.29	0.15	-0.76	0.22	-0.60	0.37	0.18	-0.10	0.34	0.38	0.71	-0.33	-0.53	-0.02	0.35	-0.36	0.53	-0.39	-0.24	0.39	-0.24	0.10	0.21	-0.11	0.03	-0.18	-0.41	-0.15	-0.05	0.17	0.06	-0.16	-0.23	0.05	0.06	0.02	-0.33	0.35	0.47	0.04	-0.42	-0.23	0.05	-0.16	-0.13	0.06
PF3D7_0202700	0.03	0.51	-0.93	-0.09	-0.73	-0.46	0.14	-0.24	0.39	0.21	-0.15	-0.39	0.35	0.11	-0.08	-0.27	-0.12	0.06	-0.20	-0.23	0.23	-0.51	-0.16	0.36	-0.23	-0.29	-0.11	-0.06	-0.01	-0.35	0.10	-0.39	0.20	0.22	0.26	0.02	-0.07	-0.25	-0.01	0.01	-0.33	0.29	0.20	-0.82	-0.31	-0.24	0.11	-0.34	-0.07
PF3D7_0112200	-0.36	-0.28	-0.10	0.26	0.09	-0.20	-0.13	0.48	-0.55	0.14	0.03	-0.59	-0.43	-0.12	0.47	0.29	-0.38	-0.42	0.27	-0.59	0.01	0.45	-0.38	-0.04	-0.44	0.27	0.15	-0.36	-0.04	0.43	-0.16	0.08	-0.18	-0.42	0.46	0.26	-0.45	-0.32	-0.23	0.22	-0.78	0.59	-0.11	0.40	-0.04	-0.20	-0.36	-0.09	-0.27
PF3D7_0717200	0.14	-0.16	-0.98	1.28	0.02	-0.67	0.59	1.09	-0.23	-0.72	-0.40	-0.07	0.80	-0.35	0.10	-0.05	0.36	0.89	-0.28	0.43	-0.14	-0.16	-1.03	-0.34	0.07	0.02	-0.63	-0.28	-0.42	0.03	-0.92	1.89	-0.71	-0.64	-0.22	0.16	-0.40	0.84	0.00	0.81	0.31	0.15	-0.11	0.66	0.13	-0.07	-0.08	-0.09	-0.11
PF3D7_0705100	0.21	-0.37	-0.15	0.18	-0.01	0.00	0.01	0.64	0.25	-0.40	-0.46	0.00	0.38	-0.25	0.63	0.29	0.46	-0.14	-0.17	0.21	-1.32	-0.22	-0.43	0.17	0.15	-0.41	-0.08	-0.38	-0.09	0.20	-0.54	0.10	0.38	0.13	0.12	-0.04	0.06	-0.68	0.25	0.62	-0.01	-0.30	-0.25	0.33	-0.02	0.01	-0.33	-0.41	-0.36
PF3D7_1249200	-0.36	-2.13	-1.06	0.36	-0.61	-0.24	0.55	-0.04	0.39	-0.27	-0.15	1.46	-0.19	0.82	-0.11	0.30	-0.38	0.25	-1.04	0.41	0.91	0.45	-0.63	-0.40	0.12	-0.46	-0.06	0.51	-0.12	-0.40	-0.03	-0.18	-0.55	0.18	-0.54	-0.08	-0.09	1.50	0.40	-0.40	1.85	0.27	0.01	-0.69	-0.52	0.21	-0.04	-1.41	0.21
PF3D7_1111100	-0.35	0.07	0.52	-0.44	0.19	0.04	-0.31	0.05	-0.52	0.68	0.25	-0.53	-0.05	-0.43	0.61	-0.06	-0.19	0.04	0.55	-0.05	0.21	0.06	-0.03	-0.10	-0.54	-0.23	0.35	-0.37	-0.40	0.44	0.36	0.27	-0.40	-0.24	0.29	-0.20	0.19	0.29	-0.14	0.70	-0.90	0.29	0.35	-0.30	-0.27	0.11	0.24	0.09	0.44
PF3D7_1339500	-0.33	-0.02	0.23	0.02	-0.04	0.00	0.03	-0.19	-0.43	-0.49	-0.25	-0.55	-0.36	0.48	-0.41	0.44	-0.22	-0.28	0.22	-0.26	0.06	0.20	-0.19	-0.37	0.05	1.69	-0.12	-0.09	0.48	1.42	1.00	-0.76	-0.44	-0.39	-0.28	0.04	-0.22	0.09	-0.43	-0.45	-0.22	0.11	-0.02	0.13	-0.18	-0.39	0.65	1.44	-0.01
PF3D7_1479900	-0.37	-0.92	0.02	-0.83	-0.42	-1.40	-0.83	-0.82	-0.93	-0.69	-0.67	-1.35	-0.53	-0.70	0.21	-2.32	-0.78	-0.19	-0.25	-0.61	-2.20	-0.38	-0.27	-0.63	-1.13	-0.28	-0.71	-0.71	-1.22	-3.83	-0.65	0.90	-0.43	-0.15	0.76	-0.07	0.56	1.38	-0.06	0.95	-0.25	-1.31	0.51	0.64	0.53	-0.13	-0.82	0.09	-0.13
PF3D7_1217000	-0.62	-0.18	1.04	-0.35	1.27	0.25	0.01	-0.05	0.18	-0.22	0.95	-1.35	-0.51	0.68	-0.01	0.88	0.01	0.54	0.96	0.76	0.46	-0.23	0.89	0.43	-0.02	0.84	-0.08	0.84	-0.08	0.13	0.67	0.05	0.64	0.63	0.30	1.43	0.47	-0.75	-0.34	-0.62	-0.79	0.43	-0.01	-0.68	-0.32	-0.21	-0.18	0.16	-0.02
PF3D7_0215400	-0.02	0.07	0.09	-0.14	0.11	0.18	-0.16	0.36	-0.63	-0.33	-0.17	-0.64	-0.11	-0.27	-0.22	0.27	-0.20	-1.02	0.33	-1.17	0.00	-0.19	-0.46	-0.45	-0.64	-0.21	-0.18	-1.12	-0.14	-0.30	-0.49	-0.26	0.12	-0.08	-0.21	-0.13	0.11	-0.01	-0.14	-0.02	-0.25	0.56	-0.04	-0.26	0.12	-0.13	0.27	-0.14	0.06
PF3D7_1365800	-0.31	-0.35	0.81	-0.44	1.26	0.04	-0.54	-0.10	0.56	0.55	1.04	-0.96	-0.28	0.98	0.62	0.73	-0.04	1.09	0.40	0.59	1.43	0.37	0.96	0.80	-0.26	-0.11	-0.07	-0.02	0.03	-1.21	-0.19	0.03	0.66	0.54	0.18	0.19	0.20	-0.32	-0.73	-0.49	-0.19	-0.17	0.01	-0.57	-0.99	0.04	0.21	-0.70	0.21
PF3D7_1018900	-1.03	0.08	0.39	0.25	0.34	1.01	0.30	0.22	0.14	-0.28	0.28	0.75	0.12	-0.19	-0.23	0.93	0.54	-0.11	0.31	0.38	1.30	-0.78	0.21	0.48	0.66	-0.48	-0.33	0.38	0.03	0.19	0.84	0.11	-0.35	-0.26	-0.07	0.18	0.02	0.71	0.31	0.01	1.08	0.47	0.27	-0.57	0.33	-0.07	0.09	0.54	-0.13
PF3D7_0911500	0.57	-0.02	0.04	0.33	-0.42	-0.16	-0.07	-0.44	0.49	-0.32	0.04	2.67	0.45	0.26	-0.79	-0.51	0.09	0.46	0.23	-0.24	-0.46	0.26	-0.56	0.33	2.74	-0.96	-0.12	-0.18	-0.22	-1.16	-0.37	0.93	-0.20	-0.48	-0.67	0.14	-0.78	0.78	-0.19	-0.96	3.69	-0.08	0.45	-1.37	0.07	-0.08	1.02	0.16	0.56
PF3D7_1411700	0.96	-0.74	-0.52	0.83	-0.38	-0.87	0.69	-0.74	1.03	0.06	0.49	-0.10	0.68	0.57	-0.20	-0.91	0.53	0.98	0.03	0.36	-0.27	-0.05	0.01	-0.15	0.29	-0.28	0.03	0.42	0.15	-0.15	0.03	-0.22	0.27	0.24	-0.10	-2.34	-0.22	-0.10	-0.20	0.17	0.01	-0.11	0.30	-0.22	-0.17	0.11	-0.10	-0.58	0.09
PF3D7_0925900	0.39	-0.01	-0.63	-0.31	0.36	0.17	0.38	0.05	0.34	0.48	-0.44	-0.57	-0.11	1.11	0.06	-0.36	0.53	0.91	-0.37	0.59	-0.16	-0.12	1.23	0.19	0.84	0.24	0.72	1.37	0.83	-0.08	0.39	-0.24	0.56	0.47	0.38	-0.37	-0.32	0.38	0.90	-0.02	0.02	-0.27	-0.39	-0.57	0.41	-0.37	-0.09	0.04	-0.42
PF3D7_1201600	0.26	-0.27	-1.53	0.71	-0.59	0.36	-0.05	0.34	0.25	-0.95	-0.02	3.31	0.09	0.51	-0.89	0.06	0.12	-0.01	-0.87	0.22	-0.99	-0.77	0.10	-1.21	1.46	-1.04	-0.39	0.67	0.45	-1.21	-1.09	-0.11	-0.15	0.11	-0.19	-0.86	0.26	3.07	0.32	-0.08	3.22	0.56	0.01	-1.55	0.35	0.01	-0.18	-1.22	0.00
PF3D7_0622000	-0.05	0.17	0.40	0.03	-0.27	0.05	0.78	-0.25	0.40	0.82	-0.03	-0.40	-0.19	0.50	0.21	-0.23	0.38	0.68	0.08	0.34	0.52	0.17	1.27	-0.31	0.31	0.68	-0.14	0.32	0.57	-0.27	0.00	-0.76	0.17	0.04	-0.04	0.02	0.24	0.14	0.50	-0.29	0.75	1.00	0.82	-0.37	0.27	-0.10	0.54	1.05	0.37
PF3D7_0501400	0.34	0.19	0.56	0.16	-0.80	-0.48	0.60	-1.21	0.22	0.14	-0.16	0.69	0.07	0.22	-1.12	-1.05	0.12	-1.20	-0.20	0.47	-1.44	-1.02	0.32	-0.14	0.39	-0.50	0.04	0.46	0.31	-0.83	-0.11	-0.70	0.58	0.29	-0.05	0.14	0.16	-0.17	0.39	-0.45	0.22	-0.33	-0.16	-0.78	0.12	0.29	0.08	0.16	0.13
PF3D7_1007200	-0.11	0.54	0.04	-0.09	0.45	0.17	-0.04	0.51	-0.01	0.01	-0.05	-0.18	0.25	0.26	0.33	0.25	-0.21	0.21	0.34	0.20	0.56	-0.07	0.29	0.32	0.41	0.19	0.27	-0.49	0.55	0.06	0.17	0.29	-0.02	-0.01	-0.03	0.35	0.38	-0.09	-0.23	-0.14	-0.11	-0.31	0.29	0.15	0.44	-0.22	-0.19	0.15	0.28
PF3D7_1407100	-0.74	-0.12	-0.16	-0.58	0.30	0.81	-0.98	0.25	-0.98	-0.58	-0.26	0.49	-0.78	-0.10	-0.28	0.89	-0.88	-0.83	0.35	-0.40	0.24	0.06	0.11	0.21	-0.08	0.27	-0.11	-0.19	-0.11	0.16	-0.16	-0.06	-0.18	-0.17	0.09	-0.27	-0.18	0.77	-0.28	-0.11	0.13	0.35	0.34	0.25	0.34	-0.32	0.28	0.59	-0.37
PF3D7_0912500	0.18	-0.18	0.23	0.29	0.48	0.37	0.08	0.25	0.52	0.45	0.50	0.63	0.50	0.56	0.18	-0.01	0.24	0.43	0.49	0.52	0.54	0.38	0.78	0.91	0.52	-0.06	0.42	0.26	0.44	-0.56	0.02	-0.31	0.50	0.56	0.27	0.36	0.21	0.34	0.06	-0.20	0.41	-0.08	0.21	-0.28	0.05	0.43	0.46	-0.26	0.18
PF3D7_1017100	-0.61	-0.09	0.07	-0.40	0.04	0.24	-0.35	0.83	-0.52	-0.02	-0.11	-0.65	-0.55	-0.87	1.11	-0.11	-0.12	-0.11	0.17	-0.44	0.08	-0.04	-0.47	0.14	-0.49	0.60	-0.47	0.11	-0.24	0.52	-0.07	0.82	-0.11	0.36	0.60	0.74	-0.41	-0.23	0.09	0.58	-0.32	-0.16	0.04	0.64	-0.11	-0.24	-0.37	-0.12	-0.55
PF3D7_1355500	1.04	-0.42	0.67	1.10	-0.27	0.24	0.94	-0.45	0.78	-0.12	-0.03	1.28	1.12	0.26	-0.41	-0.26	0.53	0.10	0.19	0.67	0.63	-0.39	-0.30	0.10	0.67	-0.61	0.59	0.07	-0.29	-0.50	-0.22	-0.09	0.69	0.42	-0.03	-0.14	0.27	-0.06	0.27	-0.32	0.03	-0.17	0.07	-0.20	0.13	0.05	-0.43	-0.74	0.43
PF3D7_0528500	-0.01	0.23	-0.29	0.43	-0.07	0.54	0.24	-0.12	0.30	0.15	0.36	0.44	0.41	0.35	0.21	1.09	0.40	0.84	-0.43	0.29	1.37	0.23	-0.26	0.07	0.16	-0.17	0.04	-0.02	-0.54	-0.21	1.49	-0.14	0.10	0.03	0.17	-0.01	-0.41	-0.69	0.27	-0.13	0.51	0.37	-0.22	-0.60	0.86	0.06	0.21	0.52	-0.44
PF3D7_1456000	-0.04	-0.11	-0.40	-0.39	0.17	0.75	-0.36	0.36	-0.30	-0.26	-0.29	-0.26	0.01	-0.48	0.25	-0.06	-0.17	0.01	0.61	-0.23	-0.23	0.33	-0.38	0.06	-0.43	0.39	-0.09	-0.29	-0.12	-0.06	0.17	0.61	-0.01	-0.14	0.01	0.53	-0.16	-0.35	-0.16	0.01	-0.30	-0.16	-0.08	0.37	0.22	-0.22	0.28	0.72	-0.08
PF3D7_1419900	0.27	-0.32	-0.44	0.16	0.17	-0.81	-0.10	-0.95	0.54	0.08	-0.01	0.36	0.55	0.57	0.05	-0.03	0.01	1.06	-0.41	0.45	0.44	-0.04	0.42	-0.10	0.44	-0.48	0.19	-0.05	0.02	-0.72	0.22	-0.37	0.51	0.55	0.21	-0.02	0.18	-0.12	-0.38	-0.58	0.03	0.14	-0.15	-0.75	0.22	0.17	0.26	-0.54	-0.01
PF3D7_1422200	0.70	-0.44	0.02	0.62	0.26	0.15	0.50	-0.07	0.45	0.01	0.07	2.14	0.87	0.51	0.78	0.31	0.65	0.68	0.30	0.16	0.47	0.22	0.04	0.51	1.36	0.21	0.03	-0.19	0.01	0.28	-0.64	0.73	0.21	-0.08	0.19	-0.19	0.15	0.30	0.25	0.40	1.15	-0.09	-0.10	-0.22	-0.32	0.31	-0.62	-0.30	0.11
PF3D7_0512900	0.03	-0.02	0.36	-0.36	-0.29	0.15	-0.13	0.81	-0.04	0.36	0.04	-0.92	-0.14	-0.40	0.31	0.23	0.30	-0.32	0.54	-1.04	-0.04	0.11	-0.52	0.53	-0.45	-0.07	0.81	-0.60	-0.55	0.94	0.14	-0.06	-0.14	-0.05	0.14	0.54	-0.35	-0.46	-0.06	0.29	-0.29	0.06	0.21	-0.22	0.01	0.03	0.23	-0.06	0.37
PF3D7_1368700	-0.41	0.13	0.56	-0.10	-0.07	-0.18	-0.08	0.47	-0.34	0.35	0.21	-0.22	-0.13	-0.43	0.01	-0.41	-0.71	-0.31	0.61	-0.34	-0.13	0.22	-0.33	-0.05	-0.27	0.02	1.45	-0.76	-0.29	0.54	-0.02	0.11	0.35	-0.13	0.38	0.35	0.05	-0.20	-0.04	0.29	-0.08	-0.06	0.30	0.52	0.03	-0.33	-0.43	-0.22	-0.11
PF3D7_0815900	0.24	0.24	0.90	0.01	-0.70	-0.19	-0.73	-0.20	-0.21	0.58	-0.62	0.14	-0.17	0.40	0.68	-0.64	-0.10	-0.59	2.30	0.05	-0.37	-0.07	-0.16	-0.96	-0.12	-0.18	0.46	-0.30	0.26	-0.40	-0.69	0.42	-0.29	-0.45	0.20	-0.43	-0.42	0.05	0.82	0.79	1.10	-0.05	0.29	0.86	0.17	0.48	-0.55	-0.25	-0.43
PF3D7_0306400	0.55	0.08	-1.52	0.06	-0.41	0.29	-0.17	-0.39	0.32	-0.14	-0.17	0.67	0.25	-0.50	0.03	0.26	0.00	0.16	0.20	0.03	-0.12	0.12	-0.17	-0.06	-0.17	0.15	0.28	-0.41	-0.18	-0.12	-0.63	0.27	0.18	-0.16	0.06	0.26	0.09	0.24	-0.13	-0.04	0.67	0.03	0.01	0.45	0.01	-0.05	0.22	-0.32	0.02
PF3D7_1415600	-0.32	-0.33	-0.92	0.40	-0.05	-0.31	0.26	-0.80	-0.60	-0.51	-0.69	-0.30	0.02	-0.71	-0.44	-0.46	0.01	-0.37	-0.72	-0.42	-0.96	-0.19	-0.37	-0.45	-0.40	-0.09	-0.21	-0.44	0.29	0.19	-0.13	0.78	0.04	0.42	0.22	0.05	-0.31	-0.08	0.28	-0.05	-0.80	0.15	-0.46	0.03	0.53	-0.22	-0.31	0.42	-0.46
PF3D7_0215100	-0.20	-0.71	0.85	0.03	0.87	0.52	-0.53	0.95	0.10	0.91	0.43	-0.51	-0.04	0.21	0.79	-0.87	0.37	0.67	0.67	0.05	1.38	-0.01	0.11	0.95	-0.06	0.00	0.24	-0.13	0.27	0.48	-0.67	0.26	0.55	0.35	0.56	0.67	-0.01	0.19	-0.35	0.57	0.03	-0.73	-0.10	0.54	-0.32	-0.05	0.23	-0.75	-0.27
PF3D7_1359300	0.36	0.18	0.64	0.10	0.27	-0.31	0.27	-0.60	0.33	0.07	0.42	0.12	0.30	0.30	-0.38	-0.12	-0.11	0.26	-0.32	0.10	0.48	0.05	-0.06	0.02	-0.11	-0.53	-0.01	-0.17	0.05	-0.59	0.02	-0.23	0.06	-0.07	-0.36	-0.47	0.09	-0.15	-0.14	-0.49	-0.45	-0.32	0.01	-0.07	-0.38	-0.07	0.15	-0.80	0.05
PF3D7_0731200	0.72	-0.32	-0.92	0.55	-0.28	-0.06	0.35	-0.22	0.48	0.23	0.03	0.37	0.41	0.49	-0.69	-0.13	0.60	1.97	-0.92	1.11	0.63	-0.52	1.29	-1.00	1.50	-0.92	0.83	0.71	0.41	-1.35	0.06	-0.95	0.64	0.31	-0.04	0.54	0.37	0.33	0.21	-0.09	0.18	1.23	0.14	-1.00	0.49	0.40	0.47	0.44	0.07
PF3D7_1401100	0.24	0.35	-0.02	0.96	-0.24	-0.59	-0.26	-0.37	0.15	0.05	0.09	1.39	0.54	-0.25	-0.90	-0.96	0.77	0.92	-0.52	0.54	-0.18	0.03	0.10	0.65	1.43	-0.53	0.96	-0.33	0.83	-2.60	-0.06	-0.91	0.32	0.23	0.91	-0.48	0.15	-0.88	-0.17	0.28	1.86	-0.40	0.22	0.93	-0.99	0.73	0.08	-0.23	-0.18
PF3D7_0511900	0.41	0.15	-0.71	0.23	-0.28	0.12	0.49	0.03	0.46	-0.04	-0.38	-0.15	0.55	-0.35	0.01	-0.03	0.62	0.09	-0.25	0.28	-0.93	-0.09	0.14	-0.43	0.49	0.02	0.15	0.35	0.06	-0.25	-0.37	0.07	0.99	0.37	-0.03	-0.23	-0.01	0.00	0.73	-0.06	-0.92	0.68	0.33	-0.06	0.57	-0.02	0.07	0.39	0.22
PF3D7_0214000	-0.42	0.08	-0.40	-0.20	0.42	0.04	0.04	0.16	-0.24	0.53	-0.07	-0.41	-0.37	0.14	0.22	0.54	-0.51	-0.24	0.62	-0.35	0.70	0.40	0.54	0.45	-0.29	0.09	0.24	0.09	-0.11	-0.13	-0.20	-0.17	-0.22	0.08	0.09	-0.18	0.14	0.13	0.19	-0.29	0.03	0.16	0.33	-0.13	0.01	0.23	-0.10	-0.25	0.12
PF3D7_1116500	-0.33	-0.13	-0.02	0.22	0.13	0.44	-0.04	0.75	-0.37	-0.34	0.01	0.09	-0.59	0.10	0.18	0.00	-0.27	-0.33	0.29	-0.36	-0.59	0.03	-0.08	0.18	0.04	-0.05	0.62	0.10	-0.07	-0.41	-0.44	0.37	0.21	-0.06	0.03	0.07	-0.28	-0.22	0.24	-0.11	0.89	0.12	0.03	0.13	-0.20	-0.29	-0.19	0.26	-0.32
PF3D7_1015800	-0.53	0.33	1.15	-0.21	0.00	0.40	0.48	-1.09	0.37	0.76	0.49	-0.81	0.26	-0.14	0.46	0.22	0.26	-0.03	0.26	0.02	0.98	0.55	1.04	-0.23	0.20	1.65	-0.33	0.28	1.00	1.38	0.67	-0.53	0.33	-0.04	0.72	-0.29	0.19	-0.36	0.18	0.34	-0.09	-0.06	0.42	-3.55	-0.12	-0.07	0.98	1.43	-0.32
PF3D7_1456300	0.16	0.03	0.15	0.35	0.07	-0.22	0.16	-0.37	0.38	0.31	0.59	0.05	0.23	0.16	-0.08	0.00	0.03	0.31	-0.14	0.26	-0.01	-0.09	0.12	-0.14	0.15	-0.18	-0.11	-0.28	-0.18	-0.34	0.05	-0.02	-0.22	-0.40	-0.32	0.38	0.57	-0.12	-0.35	-0.57	0.12	-0.01	0.60	0.28	-0.24	0.38	0.31	-0.26	-0.17
PF3D7_0904800	-0.17	0.11	0.03	-0.42	0.31	-0.79	-0.48	0.28	-0.17	-0.11	-0.03	0.27	-0.18	-0.29	0.25	-0.25	0.24	0.22	-0.25	-0.43	-0.35	0.07	0.18	0.19	-0.33	-0.28	0.32	-0.09	0.25	0.87	0.09	0.39	-0.72	-0.30	0.20	0.01	-0.27	0.37	-0.49	-0.25	0.40	-0.05	0.13	0.64	0.19	-0.10	0.35	-0.12	-0.27
PF3D7_1441100	0.49	-0.13	-0.30	0.78	-0.09	-0.21	0.61	0.04	0.12	-0.65	-0.68	1.88	0.74	-0.56	-0.71	-0.36	0.41	-0.21	-0.09	-0.02	-0.44	-0.11	-0.37	-0.18	0.61	0.28	-0.14	0.03	-0.18	0.06	-0.21	-0.09	-0.39	-0.15	-0.62	0.02	-0.32	0.25	0.46	-0.61	0.54	0.19	-0.32	-0.02	0.79	0.03	-0.32	-0.32	-0.38
PF3D7_0918700	0.84	-0.58	0.22	0.31	-0.03	-0.40	0.67	-0.50	0.52	-0.03	0.06	0.34	0.67	0.81	0.04	-0.42	0.47	0.81	-0.85	0.69	-0.99	0.85	0.15	-0.26	0.72	-0.05	-0.23	0.46	0.41	-0.64	-0.28	-0.67	0.67	0.36	-0.14	-0.68	0.17	-0.22	0.24	-0.71	0.12	0.21	-0.22	-0.50	-0.13	-0.11	0.01	-0.23	0.14
PF3D7_0303900	0.07	0.11	-1.68	0.37	-0.20	0.14	0.36	-0.53	0.10	0.24	-0.02	2.41	0.46	0.97	0.74	-0.84	-0.24	-0.25	-0.06	0.14	-1.31	0.76	1.00	-0.37	1.92	-0.58	0.13	0.02	0.65	0.56	-1.24	-0.34	0.85	-0.36	-0.22	-0.14	0.41	2.72	0.59	-0.15	3.27	-0.61	-0.50	-0.74	0.40	0.23	1.00	-0.47	0.55
PF3D7_0208300	0.47	0.39	0.15	0.37	0.18	0.05	0.46	-0.02	0.45	-0.31	0.29	-0.04	0.39	0.58	-0.08	0.21	0.30	0.07	0.08	0.39	-0.16	-0.14	0.00	-0.03	0.06	-0.22	-0.14	0.26	-0.25	-0.39	-0.42	-0.17	0.04	0.05	-0.08	-0.09	-0.02	-0.23	0.02	0.04	-0.03	0.18	0.00	-0.12	-0.10	-0.06	-0.36	-0.83	0.08
PF3D7_1216300	0.30	-0.05	-0.31	0.50	-0.29	-0.94	0.15	-0.79	0.12	-0.42	-0.74	1.11	0.39	-0.47	-0.63	-1.25	0.44	0.50	-0.69	0.42	-0.33	0.47	-0.23	-0.87	0.75	0.22	-0.17	-0.16	0.35	-0.31	0.47	0.32	-0.14	0.15	0.04	0.17	-0.21	0.56	0.13	0.04	0.45	0.18	0.29	-0.16	0.46	-0.09	0.12	0.58	0.01
PF3D7_1215800	-0.25	-1.87	-0.35	0.58	0.54	0.50	0.55	-0.72	0.30	0.02	0.34	0.44	0.55	0.02	-0.16	-0.38	0.42	0.36	0.43	0.72	0.20	0.29	0.75	-0.17	-0.25	-0.02	-0.33	0.47	0.35	0.67	-1.24	-2.40	-0.11	0.25	-0.02	-0.60	0.71	0.21	0.84	-0.23	0.55	-0.30	0.03	-1.50	0.20	0.21	0.26	-0.07	0.27
PF3D7_0913100	-0.16	-0.26	-0.30	0.10	-0.10	-0.66	0.14	-0.27	-0.15	-0.49	-0.02	-0.34	-0.10	-0.46	0.19	0.00	0.01	0.10	-0.09	-0.06	0.12	-0.23	-0.51	-0.22	-0.07	0.15	-0.32	0.21	0.21	0.15	0.20	0.24	0.04	-0.06	0.03	-0.39	-0.68	0.03	0.18	0.35	-0.46	0.19	-0.07	-0.04	0.27	-0.05	-0.18	0.69	-0.15
PF3D7_1463400	-0.10	0.72	-0.76	0.51	0.25	-0.51	0.13	-0.06	-0.23	0.01	-0.25	0.38	0.03	0.61	-0.77	-0.13	0.13	0.24	-0.20	0.11	0.62	1.07	0.26	0.66	0.60	0.51	-0.03	0.06	0.30	-0.06	0.26	-0.18	-0.79	-0.18	-0.65	-0.38	0.11	0.59	-0.05	-0.70	0.27	0.27	0.35	0.11	-0.66	0.06	0.63	-0.34	-0.08
PF3D7_1006100	-0.26	0.08	0.21	-0.29	0.26	-0.07	0.50	0.50	0.27	0.14	0.24	0.49	0.57	-1.08	-0.38	0.63	0.38	1.32	-0.45	0.76	1.15	0.65	0.68	-0.13	0.88	0.75	0.43	0.52	-0.20	0.18	0.20	-0.28	0.79	0.34	-0.12	-0.46	0.09	0.12	-0.16	-0.54	1.02	1.01	0.14	-0.72	-0.38	-0.05	-0.04	0.07	0.02
PF3D7_0906910	-0.53	-0.11	0.43	0.36	-0.11	0.11	0.56	0.33	0.22	-0.21	-0.06	0.04	-0.34	-0.28	-0.42	-0.10	-0.18	-0.24	-0.38	0.30	0.56	-0.26	-0.05	0.32	0.16	0.60	-0.43	-0.01	-0.45	-1.37	0.10	0.19	-0.14	-0.30	-0.03	0.37	0.10	0.36	1.14	0.03	0.42	-0.15	-0.06	-0.07	-0.28	0.11	-0.40	0.36	-0.02
PF3D7_1302600	0.37	0.05	-0.09	-0.02	0.51	0.16	0.16	-0.38	0.60	0.22	0.33	-0.43	0.22	0.72	0.48	0.56	0.28	0.66	0.52	0.30	0.72	0.00	0.58	0.27	0.13	-0.21	0.43	0.10	-0.06	-0.54	0.04	0.02	0.25	0.43	0.10	0.90	-0.06	-0.59	-0.15	-0.42	-0.82	0.06	0.04	-0.56	-0.02	0.02	0.48	0.12	0.31
PF3D7_1306100	0.00	-0.67	-1.35	0.20	0.49	-0.57	-0.08	-0.24	0.01	0.58	-0.31	0.35	0.07	-0.49	0.32	-0.57	-0.09	0.15	0.61	-0.17	-1.26	-0.02	-0.05	0.06	-0.29	-0.13	0.16	-0.30	-0.15	0.00	0.49	0.35	0.14	-0.37	0.01	0.71	-0.10	0.20	-0.08	0.24	0.42	-0.01	-0.41	-0.16	0.74	-0.18	0.25	0.26	-0.09
PF3D7_0900500	-0.18	0.00	0.51	-0.21	0.18	-0.24	-0.18	0.03	-0.41	0.00	0.55	-0.61	0.16	1.00	0.10	1.46	0.02	-0.09	-0.01	-0.02	0.08	0.14	-0.21	-0.37	-0.64	-0.03	0.14	-0.23	-0.19	-0.19	-0.02	-0.03	-0.19	-0.45	-0.02	0.50	0.12	0.37	0.02	0.25	-1.04	-0.16	0.72	0.47	-0.26	0.26	1.07	0.87	0.86
PF3D7_0400900	0.13	0.03	-0.01	-0.21	0.50	-1.16	-0.41	-1.07	0.78	1.11	1.92	-0.31	0.14	-0.23	1.11	1.35	-0.29	0.09	1.18	-0.48	0.88	0.84	0.42	-0.26	-0.61	-0.58	0.08	-0.15	0.48	2.07	0.27	0.21	0.50	1.09	1.94	0.12	2.57	-0.87	-0.14	0.25	-1.73	-0.43	-0.45	0.07	1.09	0.78	-0.52	-0.99	1.41
PF3D7_1422100	-0.15	-0.10	0.08	-0.27	0.08	-0.50	-0.11	-0.47	0.05	0.02	0.13	0.04	-0.06	0.45	0.14	0.15	0.12	0.57	0.02	0.31	0.26	0.08	0.03	0.08	0.37	-0.19	0.15	-0.30	-0.26	-0.72	-0.19	-0.01	0.08	-0.20	-0.22	-0.36	0.00	-0.09	0.10	-0.44	-0.55	-0.22	0.11	0.01	0.16	0.04	-0.06	0.07	-0.01
PF3D7_1411900	0.24	-0.23	-0.63	0.25	-0.26	-1.12	-0.04	-0.82	-0.06	-0.58	-0.35	1.48	0.12	-0.13	-0.37	-0.02	-0.69	0.11	-1.01	0.05	-0.49	-0.16	0.00	-1.07	0.30	-0.51	0.08	0.15	0.33	-0.86	-0.16	-0.27	0.27	0.25	-0.19	-0.39	0.01	0.40	-0.45	-0.27	0.19	-0.25	0.08	-0.65	-0.22	-0.08	0.28	-0.54	-0.45
PF3D7_1333900	-0.05	0.49	0.33	0.30	-0.86	-0.83	0.14	-0.09	0.53	0.07	0.18	-0.19	0.19	-0.04	0.11	-0.01	-0.06	-0.11	-0.39	0.13	-0.19	0.17	0.22	-0.32	-0.12	-0.46	0.07	0.10	0.67	0.65	0.42	-0.03	-0.36	0.05	-0.11	0.44	0.19	-0.29	-0.15	0.17	-0.67	-0.19	0.03	0.80	0.16	-0.05	-0.47	-0.05	-0.05
PF3D7_1133100	0.30	0.02	-0.38	0.41	-0.10	-0.39	0.20	-0.43	-0.01	-0.50	-0.59	1.42	0.31	-0.45	-0.60	-0.25	0.32	0.09	-0.55	0.00	-0.66	-0.08	-0.48	-0.72	0.49	0.18	-0.31	-0.31	0.11	-0.06	0.01	0.40	0.04	0.03	-0.11	-0.31	-0.14	0.44	0.34	0.02	0.40	0.52	0.07	-0.04	0.68	-0.05	0.01	0.04	-0.19
PF3D7_0936200	-0.44	0.03	0.59	0.34	0.64	0.20	-0.03	0.74	-0.92	-0.27	-0.72	-0.27	-0.73	-0.59	-0.34	0.10	-0.80	-0.39	-0.07	-0.62	-0.62	-0.38	-0.59	-0.25	-0.69	0.87	-0.87	-1.03	-0.20	0.29	-0.11	1.41	-0.48	-0.35	-0.12	1.93	-0.30	0.24	0.37	-0.10	-1.00	-0.10	-0.97	0.06	0.53	-0.16	-0.49	-0.27	-0.44
PF3D7_0919700	-0.21	0.29	0.13	-0.24	0.38	0.39	0.08	0.85	-0.33	1.22	0.00	-0.90	0.20	-0.08	0.20	0.00	0.11	-0.06	0.02	-0.22	0.03	0.45	-0.07	0.59	-0.07	0.11	0.53	0.10	-0.28	-0.29	0.51	-0.50	0.24	-0.21	-0.24	-0.69	-0.01	-0.49	-0.06	1.09	-0.94	0.48	0.38	0.03	-0.16	-0.33	-0.02	0.06	-0.12
PF3D7_0405100	0.21	0.11	0.55	0.30	0.01	0.10	0.41	0.43	-0.24	-0.14	0.41	0.84	0.12	-0.14	0.12	0.29	0.13	-0.25	0.32	0.02	0.45	-0.25	-0.28	0.23	0.40	-0.36	0.03	-0.10	-0.07	0.04	-0.31	0.09	0.38	0.41	0.06	-0.63	0.03	0.10	0.17	0.13	0.28	-0.34	-0.07	0.15	-0.38	-0.01	-0.41	-0.28	0.02
PF3D7_0109600	0.04	0.25	1.13	1.09	0.34	0.95	0.75	0.17	0.77	-0.10	-0.01	0.30	0.76	0.14	-0.13	0.15	0.86	0.50	0.19	0.91	0.63	-0.27	0.22	0.05	0.04	0.86	-0.13	-0.01	0.45	0.35	0.47	0.24	-0.05	0.31	-0.18	-0.04	0.48	0.79	0.43	-0.36	0.38	0.51	0.01	-0.54	-0.12	0.35	0.07	0.14	0.38
PF3D7_1000100	0.65	0.07	1.36	-0.09	-0.47	0.28	0.03	1.28	-0.95	-0.34	-0.06	-0.38	-0.26	0.22	0.18	-0.60	0.00	-0.37	-0.63	-0.29	-0.06	-0.10	-0.26	0.90	-0.05	-0.45	-0.32	-0.27	-0.51	0.16	0.75	-0.80	-0.43	-0.32	0.07	-0.08	-0.27	0.56	-0.17	0.49	-0.76	-0.58	-0.08	0.35	0.04	0.26	-0.21	0.00	-0.47
PF3D7_0315400	-0.37	0.00	-0.45	-0.70	-0.08	-0.50	-0.27	0.13	-0.44	0.02	-0.21	-0.50	-0.21	-0.63	1.19	0.32	-0.33	-0.02	0.12	-0.32	-0.15	0.33	-0.55	-0.15	-0.48	0.34	-0.18	-0.63	0.22	-0.38	-0.26	0.78	-0.31	-0.31	-0.16	0.25	-0.38	-0.33	0.06	-0.28	-0.09	0.39	0.01	0.81	0.25	-0.37	-0.29	0.15	-0.42
PF3D7_1150100	-0.26	0.28	-0.04	0.19	0.52	0.25	0.14	0.87	-0.38	-0.09	-0.18	0.14	0.01	0.17	-0.15	-1.43	0.11	-0.02	-0.85	-0.06	-0.27	0.02	-0.08	0.06	-0.21	0.16	0.19	-0.07	-0.16	-0.19	-0.12	-0.50	-0.11	0.11	0.11	-0.03	-0.04	0.10	-0.03	0.06	-1.80	-0.54	-0.18	-0.21	0.11	0.04	-0.05	-0.37	0.14
PF3D7_0311700	-0.12	-0.07	0.12	0.08	-0.42	-0.60	-0.07	-0.48	-0.31	-0.62	0.18	2.59	0.14	-0.17	0.15	1.41	0.02	-0.17	0.63	0.05	0.17	0.05	-0.47	-0.57	1.69	0.02	-1.14	0.01	-0.33	-0.16	-0.32	0.85	-0.15	-0.10	0.06	0.29	0.01	2.00	0.26	0.07	2.67	0.18	0.36	-0.88	0.63	-0.01	0.19	-0.71	-0.50
PF3D7_0629500	-0.48	-0.01	0.09	-0.09	0.36	-0.26	-0.03	0.37	-0.37	-0.01	0.14	-0.14	-0.35	0.14	0.13	0.43	-0.49	0.34	0.38	0.01	0.43	0.19	-0.17	0.32	-0.16	-0.15	0.13	0.12	-0.10	-0.19	-0.51	0.19	-0.18	-0.03	-0.09	0.17	-0.12	-0.43	0.25	-0.19	-0.07	0.18	-0.08	-0.37	-0.20	-0.12	-0.23	-0.56	0.04
PF3D7_0502200	0.24	-0.34	-1.03	-0.15	-0.06	-0.87	-0.23	-0.26	0.35	0.09	0.06	-0.67	0.15	-0.06	0.00	0.04	0.78	2.14	0.86	0.33	0.26	-0.48	0.06	-0.17	-0.77	-0.54	0.03	-0.44	-0.48	-0.36	0.02	0.11	-0.20	-0.23	-0.11	-0.35	-0.42	-0.27	-0.48	-0.39	-1.12	-0.20	0.25	0.34	-0.24	0.15	0.13	-0.61	0.12
PF3D7_1119400	0.32	0.15	-0.32	0.05	0.08	-0.45	0.60	-0.15	0.37	-0.20	0.01	0.12	0.34	0.37	-0.42	-0.37	-0.23	-0.47	-0.84	-0.03	-0.57	-0.45	-0.23	-0.22	-0.26	-0.36	0.00	0.09	-0.36	-0.79	-0.75	-0.33	0.26	-0.02	-0.48	-0.21	-0.17	-0.13	0.00	-0.49	-0.23	0.40	-0.38	-0.20	0.03	-0.18	-0.38	-0.70	0.06
PF3D7_0721000	0.15	-0.19	0.05	0.00	-0.05	-0.11	-0.15	0.27	-0.03	-0.16	-0.01	-0.31	-0.08	0.11	-0.31	-0.10	-0.22	-0.17	-0.55	-0.01	-0.33	-0.06	-0.26	-0.05	-0.18	-0.10	-0.18	0.30	-0.22	-0.26	-0.10	-0.07	-0.07	-0.07	-0.21	-0.20	-0.27	-0.22	0.10	-0.07	0.13	-0.27	-0.27	0.16	-0.23	-0.06	0.04	-0.32	-0.12
PF3D7_0415100	0.16	0.00	-0.23	0.05	-0.11	-0.84	-0.43	-0.13	0.42	0.58	0.35	-0.85	-0.06	0.46	-0.28	-0.29	0.34	1.34	-0.19	0.41	0.89	-0.02	0.65	-0.14	-0.12	0.02	0.31	0.04	0.07	-0.53	0.65	-0.92	0.39	0.00	0.14	-0.05	-0.16	0.30	-0.60	-0.19	-0.01	-0.16	0.29	-0.03	-0.81	0.51	0.21	-0.32	0.04
PF3D7_1144500	-0.47	-0.12	-0.31	0.52	0.06	-0.35	0.31	-0.89	0.08	0.78	0.04	-0.40	0.14	0.40	0.08	-0.19	0.04	0.56	-0.23	0.38	1.01	0.25	1.41	-0.23	0.87	-0.57	0.95	1.82	0.67	0.04	-0.64	-0.34	0.62	0.58	0.56	-0.12	0.59	-0.38	0.06	-0.32	0.28	-0.53	-0.17	-0.85	-0.70	-0.16	0.41	-0.04	0.01
PF3D7_1369400	0.41	-0.02	0.31	1.08	-0.01	-0.03	0.33	-0.04	0.77	0.27	-0.16	-0.14	0.47	-0.15	0.03	-0.29	0.28	0.46	-0.09	-0.13	-0.05	0.02	0.09	0.15	0.21	-0.06	0.16	0.40	-0.32	0.39	0.02	-1.18	0.61	0.39	0.33	-0.39	0.12	-0.07	0.20	0.31	-0.38	-0.36	-0.05	-0.04	-0.19	-0.21	-0.20	-0.65	0.02
PF3D7_0623400	-0.48	-0.49	0.18	0.02	0.05	-0.36	0.31	-0.18	-0.51	-0.37	0.32	0.79	-0.16	-0.20	-0.42	0.17	-0.07	-0.10	-0.53	-0.18	0.00	0.15	0.52	0.31	0.76	-0.81	-0.98	0.16	0.41	-0.72	-0.93	0.77	-0.33	-0.48	-0.14	-0.34	0.41	0.16	-0.44	-0.52	0.84	-0.10	-0.49	-0.24	-0.15	-0.58	-0.30	-0.29	-0.14
PF3D7_0409700	-0.54	0.23	0.10	-0.40	-0.15	0.87	-0.62	0.21	-0.73	0.51	0.15	-0.94	-0.74	-0.86	0.70	0.09	-0.22	-0.13	0.27	-0.52	0.54	0.20	-0.10	-0.46	-0.64	-0.09	-0.32	-0.29	-0.58	0.69	0.69	0.61	-0.69	-0.41	0.24	0.42	-0.45	0.06	0.47	0.93	-1.06	-0.22	0.07	0.51	0.30	0.05	0.15	0.49	-0.13
PF3D7_1134400	0.03	-0.45	-1.00	-0.30	-0.34	-0.32	0.21	0.00	-0.48	-2.13	-0.02	-0.67	0.01	-0.04	0.22	-0.38	-0.03	-0.27	-1.07	-0.49	-0.41	-0.82	-0.46	-0.20	-0.12	0.03	-0.56	-0.21	-0.47	-0.30	0.04	0.30	-0.05	0.27	0.12	-0.60	-0.11	0.03	0.09	0.59	0.52	-0.07	-0.23	-0.59	0.21	-0.14	-0.54	-0.03	-0.10
PF3D7_1127900	0.28	-0.59	-0.04	0.01	-0.11	-0.53	0.21	0.16	0.00	-0.23	0.04	1.15	0.04	-0.42	0.09	-0.41	-0.12	0.12	-0.13	-0.24	-0.06	0.00	-0.54	-0.53	0.16	0.36	-0.55	-0.50	-0.10	0.12	0.00	0.39	-0.40	-0.77	-0.34	0.18	-0.23	0.46	-0.12	-0.64	1.07	0.33	0.09	0.36	0.26	-0.24	-0.40	-0.31	-0.17
PF3D7_0832300	-0.34	-0.76	-2.10	0.26	-0.12	-0.31	-0.50	-0.04	-0.62	-0.47	-0.02	-1.05	-0.12	-0.54	0.84	-1.90	0.11	-0.07	-0.55	-0.32	-1.02	-1.12	-0.29	-0.30	-0.07	0.17	-0.80	-0.05	0.25	-0.66	-2.76	-0.20	-1.70	-0.20	0.01	-0.23	0.37	-0.10	-0.28	0.93	-0.24	-0.02	-0.08	-0.63	-0.10	0.33	0.56	0.48	0.19
PF3D7_1218800	0.31	0.74	0.91	-0.06	-1.06	0.09	0.05	0.16	0.24	-0.27	1.13	0.81	0.14	0.49	-0.18	0.56	0.46	-0.08	2.18	0.46	0.49	0.26	0.81	-0.04	0.86	0.11	-0.06	1.16	0.51	0.76	-0.09	-0.23	0.08	0.25	-0.22	-0.05	0.33	0.46	-0.38	-0.30	2.47	0.30	0.68	0.05	0.12	-0.05	0.03	-0.36	0.01
PF3D7_0506300	-0.11	0.25	0.07	-0.25	0.17	0.78	-0.13	0.72	-0.09	0.31	0.05	-0.52	0.04	-0.34	0.40	-0.39	-0.29	0.02	0.24	-0.18	0.36	0.38	-0.44	0.21	-0.39	0.20	0.28	-0.28	-0.24	0.16	0.09	-0.30	-0.19	-0.27	-0.01	0.42	-0.63	-0.37	-0.14	-0.21	-0.58	-0.09	-0.03	0.12	0.12	-0.30	-0.46	0.25	0.23
PF3D7_1307200	0.53	-0.32	-0.10	0.18	-0.25	-0.61	0.17	-0.06	0.37	0.20	0.13	0.21	0.63	0.12	-0.39	-0.80	0.53	0.60	-0.12	0.40	0.25	-0.23	0.34	-0.47	0.30	-0.41	-0.30	-0.91	-0.20	0.06	-0.53	-0.45	0.09	-0.06	-0.22	-0.71	-0.08	-0.25	-0.16	-0.29	0.20	-0.68	-0.05	-0.22	-0.75	0.08	-0.11	-0.46	0.12
PF3D7_1246500	1.19	-0.74	-0.47	0.22	0.17	-0.12	0.07	0.64	0.85	-0.12	0.68	-0.58	0.34	0.04	-0.31	-1.04	0.69	1.25	0.36	0.29	0.13	0.00	0.06	-0.56	-0.30	-0.34	0.03	-0.14	-0.37	-0.75	-0.15	-0.18	0.02	0.06	0.30	0.28	0.17	-0.41	-0.61	0.16	-0.26	-0.69	0.27	0.04	-0.37	-0.21	-0.27	-1.11	0.19
PF3D7_0931500	0.58	-0.65	0.18	0.86	-0.02	-1.09	-0.29	-0.37	0.79	0.03	0.39	1.04	-0.29	0.23	-0.29	-0.62	0.81	1.33	-0.37	0.61	-0.04	0.00	0.11	0.24	0.85	0.05	-0.06	0.66	0.05	0.11	-0.05	-0.01	0.18	0.18	0.04	0.32	-0.57	-0.17	-0.41	-0.06	0.53	0.07	0.14	-0.06	-0.36	-0.01	-0.20	-0.83	-0.17
PF3D7_1354600	-0.01	0.49	-0.09	-0.36	0.52	0.04	-0.10	-0.71	0.73	0.87	0.55	-0.24	0.23	0.75	0.39	0.77	-0.28	0.73	0.39	0.34	1.13	0.30	0.87	0.10	0.24	0.23	0.39	-0.67	0.23	-0.66	0.69	0.00	0.73	0.56	0.54	0.52	0.18	-0.55	-0.22	-0.24	-0.49	0.23	0.34	-0.79	0.04	0.21	-0.20	-0.14	0.07
PF3D7_1349700	0.35	0.68	-0.26	0.23	-0.15	-0.56	0.58	-0.65	0.43	-0.30	0.12	0.50	0.33	-0.13	-0.09	-0.40	0.46	-0.31	0.20	-0.04	0.38	0.24	0.02	-0.57	0.92	-0.35	-0.23	0.04	0.35	-0.49	-0.04	-0.18	0.34	0.29	0.08	-0.23	0.59	0.32	0.63	-0.62	1.29	0.51	0.27	-0.34	-0.08	-0.15	0.79	0.06	0.27
PF3D7_1239700	-0.34	-0.13	-0.10	-0.01	0.03	0.05	-0.16	0.22	-0.54	-0.31	0.04	-0.14	-0.43	0.05	-0.03	1.00	-0.43	-0.27	0.24	-0.39	-0.03	0.07	-0.62	-0.30	-0.59	0.08	-0.31	-0.55	0.02	0.16	0.26	0.58	-0.36	-0.10	0.07	0.47	-0.17	-0.18	-0.22	-0.03	-0.21	0.16	0.08	0.61	0.06	-0.23	0.39	0.16	0.07
PF3D7_0423600	0.13	-0.22	0.03	-0.22	0.00	-0.29	-0.02	-0.15	-0.15	-0.11	0.12	0.07	0.18	0.23	0.01	-0.35	0.20	-0.02	0.05	0.06	-0.79	-0.28	-0.12	0.16	-0.05	0.12	-0.26	-0.02	-0.17	-0.16	-0.12	0.26	0.14	-0.04	-0.09	-0.15	-0.04	-0.04	-0.03	-0.10	-0.15	0.24	-0.02	0.28	0.04	-0.03	-0.51	-0.28	-0.27
PF3D7_0711400	-0.40	-0.19	-0.25	-0.10	-0.05	-0.49	0.03	-0.40	-0.13	-0.32	-0.55	-0.42	0.32	-0.54	-0.58	-0.02	-0.15	-0.49	-0.24	-0.09	-0.48	-0.04	-0.16	-0.24	-0.46	0.00	-0.17	-0.56	-0.47	-0.09	-0.76	0.46	-0.15	0.04	-0.07	0.28	-0.39	-0.42	-0.08	-0.12	-0.32	0.42	-0.21	-0.03	0.27	0.30	0.08	-0.43	-0.39
PF3D7_0423900	0.36	-0.49	0.58	-0.35	0.31	-0.37	0.35	-0.17	0.21	0.58	0.56	-1.19	0.07	0.71	-0.01	0.13	-0.31	0.40	0.40	0.20	1.17	0.66	0.13	0.15	0.10	-0.26	0.31	0.22	0.22	-1.04	-0.39	-0.13	0.44	0.36	0.24	0.77	0.14	-1.08	-0.53	-0.70	-0.93	0.07	-0.01	-1.05	-0.85	0.03	-0.12	-0.82	-0.30
PF3D7_1244200	-0.07	-0.05	0.41	0.01	0.42	0.09	0.21	0.46	0.25	0.07	0.27	-0.01	0.12	0.18	-0.01	0.27	-0.15	-0.27	-0.14	0.22	0.47	-0.19	0.23	0.37	-0.16	0.07	0.15	0.27	-0.08	-0.02	-0.31	-0.26	0.43	0.28	0.14	-0.55	0.13	0.62	0.37	0.53	0.57	-0.15	0.11	-0.04	-0.40	-0.05	-0.26	-0.02	0.56
PF3D7_0303000	0.77	0.35	0.78	0.76	0.39	0.31	0.65	-0.37	0.05	0.25	0.59	0.76	0.43	0.55	0.31	0.27	0.53	0.46	0.17	0.14	1.22	0.99	0.62	0.26	0.34	-0.26	0.18	0.12	-0.09	0.64	0.27	-0.22	0.36	0.34	0.23	-0.34	0.22	0.06	0.05	0.13	-0.29	-0.85	-0.05	-0.12	-0.47	0.02	0.20	-0.10	-0.22
PF3D7_1434700	-0.49	-0.31	-0.50	0.36	0.47	0.00	-0.44	0.40	-1.18	-0.04	-0.63	-0.09	-0.66	-0.20	-0.56	0.12	-0.54	-0.64	-0.60	-0.65	-0.16	0.43	-0.08	0.17	-0.44	0.16	-0.26	-0.12	0.24	0.41	-0.08	1.32	0.04	-0.01	0.34	-0.17	-0.28	-0.19	-0.06	0.17	-0.32	0.25	-0.41	0.57	0.40	-0.50	-0.08	-0.05	-0.46
PF3D7_0526200	-0.28	-0.29	0.34	-0.99	0.27	-0.01	-0.35	0.54	-0.51	-0.22	0.07	-0.20	-0.35	-0.33	0.30	0.88	0.56	0.87	0.51	0.34	1.37	0.56	0.08	0.29	0.04	0.25	-0.03	-0.08	0.22	-0.43	0.11	0.28	-0.22	-0.10	0.16	-0.02	-0.01	-0.28	0.47	-0.07	0.17	0.59	0.32	0.20	0.09	0.03	0.22	-0.24	-0.53
PF3D7_0824700	-0.08	-0.16	-0.31	0.27	-0.30	0.34	0.11	0.08	0.22	0.49	0.42	0.14	0.17	0.06	0.37	-0.01	0.15	0.37	-0.32	0.13	-0.55	-0.02	-0.16	0.47	0.03	0.19	0.34	0.01	0.09	-0.01	-0.03	-0.29	0.04	0.08	0.08	0.19	-0.05	-0.05	-0.04	0.26	0.17	-0.02	-0.15	-0.14	-0.09	0.11	0.25	0.22	0.21
PF3D7_1204200	-0.23	0.34	0.31	0.10	-0.31	-0.05	0.21	-0.47	0.17	-1.03	0.27	-0.21	-0.18	0.15	-0.15	0.20	0.05	0.15	0.18	-0.02	0.14	0.18	0.61	-0.16	-0.95	1.17	-0.90	0.49	0.54	-0.10	0.66	-0.17	0.40	0.10	-0.05	0.11	0.13	0.05	-0.22	-0.32	0.92	-0.12	0.10	-0.50	-0.37	0.04	0.50	0.94	-0.16
PF3D7_1115700	-0.41	0.31	-1.22	0.07	-0.11	0.10	-0.69	0.26	-1.15	-0.26	-0.36	-1.14	-0.52	-0.30	0.46	0.05	-0.16	-0.11	0.55	-0.71	-0.17	0.24	0.02	-0.50	-0.77	0.13	-0.28	0.09	-0.18	-0.11	-0.59	0.15	0.15	-0.41	-0.17	1.02	-0.34	-0.84	-0.20	-0.24	-0.58	0.21	0.09	0.42	-0.17	-0.19	0.25	-0.18	-0.47
PF3D7_0220400	1.04	-0.26	-0.42	0.13	-0.64	-0.52	0.03	-0.82	0.21	-0.31	-0.16	0.44	1.03	0.55	-0.17	-0.91	0.67	1.11	-1.63	0.35	-0.41	-0.25	0.08	-0.36	0.11	0.07	-0.53	0.45	0.68	-0.31	0.19	-0.76	-0.50	0.15	-0.47	-0.38	-0.32	-0.09	0.02	-0.39	0.59	0.13	0.23	-0.57	-0.55	0.45	0.01	0.41	0.01
PF3D7_0607600	-0.07	-0.30	-0.18	-0.44	-0.31	0.11	-0.47	0.46	-0.05	0.47	0.07	-0.51	-0.03	-0.39	0.89	-0.03	-0.05	0.22	0.14	-0.17	-0.50	0.23	-0.41	-0.29	-0.40	0.15	0.52	-0.70	-0.15	0.27	-0.09	0.73	-0.39	-0.64	0.24	-0.07	-0.29	-0.24	0.14	0.89	-0.66	-0.01	-0.30	0.00	0.01	-0.13	-0.33	0.31	-0.10
PF3D7_0312400	-0.17	0.16	-0.05	-0.04	0.03	0.04	-0.28	0.57	-0.48	-0.03	-0.04	0.43	-0.41	-0.50	0.31	-0.08	-0.01	-0.01	0.34	-0.53	0.16	0.18	-0.38	0.31	-0.11	0.43	-0.18	-0.10	-0.25	0.30	0.42	0.92	-0.33	-0.44	0.03	0.36	-0.29	-0.15	0.12	-0.15	0.18	0.18	0.00	0.56	0.13	-0.24	-0.17	-0.22	-0.38
PF3D7_1436300	-0.13	-0.15	-0.29	0.27	-0.71	0.12	-0.14	0.34	-0.65	-1.34	-0.74	0.28	-0.29	-1.07	-0.44	-0.17	-0.15	-0.89	-0.57	-0.39	-0.77	-0.11	-0.97	-0.71	-0.10	0.11	-0.72	-0.41	-0.10	0.46	0.20	0.45	-0.81	-0.65	-0.24	0.36	-0.40	-0.04	0.07	0.36	-0.19	0.34	-0.29	0.35	1.01	-0.48	-0.13	0.87	-0.38
PF3D7_0803300	-0.07	-0.02	0.31	-0.20	0.07	-0.29	0.01	0.39	-0.46	0.43	-0.17	0.05	0.19	-0.14	0.00	0.03	-0.10	-0.09	-0.84	-0.27	-1.03	0.16	-0.16	-0.85	-0.10	0.04	0.52	-0.32	-0.47	0.27	-0.49	0.16	0.40	-0.18	-0.11	-0.68	-0.28	-0.27	-0.03	-0.25	-0.11	0.09	-0.35	-0.06	0.19	0.04	0.48	-0.30	-0.15
PF3D7_0626100	-0.86	-0.51	0.40	-0.13	0.34	1.37	0.36	1.29	-0.76	0.50	0.12	-0.79	-0.40	-0.31	1.24	1.41	-0.60	-1.07	1.55	-0.58	0.40	0.20	-0.41	-0.85	-0.93	1.17	0.42	-0.84	-0.17	-0.11	0.51	1.06	-0.41	-0.77	0.33	1.72	-0.40	-0.46	0.54	1.16	-0.79	0.73	-0.55	-0.84	0.54	-0.94	-0.27	0.75	-0.59
PF3D7_0721200	0.42	0.61	-0.63	0.06	-0.82	-1.19	0.40	-1.54	0.01	-0.25	-0.20	-0.05	0.05	0.25	-0.12	-1.05	-0.20	0.82	-0.99	0.01	0.06	-0.01	0.26	-0.92	0.16	-0.71	0.26	-0.02	-0.48	-0.91	0.01	-0.47	0.31	0.11	-0.52	0.41	-0.05	-0.68	-0.42	-0.27	-0.35	0.18	0.34	-0.68	0.32	0.42	0.29	-0.61	-0.21
PF3D7_0415200	-0.18	-0.05	0.50	-0.18	0.11	-0.06	-0.04	-0.30	0.01	0.33	0.05	-0.03	0.04	0.12	0.10	-0.52	0.00	0.34	-0.16	0.01	0.26	0.06	0.09	0.30	-0.28	-0.05	0.29	0.44	-0.03	-1.09	0.17	-0.47	0.19	0.16	-0.02	-0.11	-0.13	-0.02	-0.07	0.15	-0.36	0.07	0.00	-0.30	-0.01	0.18	0.27	0.00	-0.04
PF3D7_1241400	-0.17	-0.98	-0.80	0.61	0.14	-0.07	-0.06	0.05	-0.18	0.12	-0.16	0.56	-0.03	0.66	-0.08	-0.24	-0.03	-0.73	-0.53	-0.07	-0.65	0.21	0.36	0.08	0.30	-0.29	0.90	0.34	0.57	0.23	0.41	-0.29	0.01	0.00	0.03	0.40	0.58	0.72	0.07	0.09	0.90	0.15	-0.03	-0.21	0.32	-0.04	0.25	0.32	0.38
PF3D7_0723900	0.00	-0.02	0.57	-0.10	-0.04	0.24	-0.29	0.55	-0.35	-0.15	0.40	-0.75	-0.10	-0.10	-0.46	0.28	-0.16	-0.05	0.66	0.01	0.22	-0.02	-0.10	0.27	-0.33	0.21	-0.39	-0.23	-0.56	-1.07	0.30	0.06	-0.26	-0.42	-0.06	0.09	-0.32	-0.25	-0.21	-0.03	-0.31	0.17	0.13	0.82	-0.12	-0.08	-0.52	-0.18	-0.05
PF3D7_1203200	0.58	0.90	-0.06	0.26	-0.12	-0.44	-0.62	-0.43	0.91	0.18	-0.02	-0.05	0.57	0.37	0.03	-0.62	0.17	0.69	-0.42	0.61	-0.03	0.78	0.33	-0.61	0.50	0.48	-0.12	-0.07	0.73	-0.32	0.42	-0.48	-0.27	-0.34	-0.21	0.32	0.42	-0.27	-0.54	-0.06	0.80	-0.27	0.77	0.41	-0.55	0.22	0.47	0.23	0.16
PF3D7_1458800	0.42	-0.15	0.09	0.03	0.30	-0.87	0.52	-1.52	0.55	0.01	0.01	0.33	0.47	0.54	-0.34	-0.39	0.18	0.61	-0.59	0.55	-0.33	-0.04	0.61	-0.22	0.44	-0.23	0.25	0.30	0.23	-0.21	-0.08	-0.27	0.64	0.37	0.08	-0.59	0.43	0.03	0.17	-0.03	0.27	0.33	-0.03	-0.57	-0.28	0.15	-0.05	-0.61	-0.10
PF3D7_1342900	0.17	0.43	-0.04	0.75	-0.03	-0.31	0.69	-0.41	0.88	-0.07	-0.30	0.60	0.31	-0.38	-0.29	-0.13	0.19	-0.49	-0.01	0.19	-0.82	-0.82	0.10	-0.05	0.19	0.31	0.33	0.27	-0.48	-0.31	0.21	-0.15	0.11	0.41	-0.07	-0.15	-0.01	0.02	0.01	0.16	0.22	-0.04	-0.23	-0.54	0.35	0.35	-0.59	-0.33	0.11
PF3D7_1030100	-0.15	-0.25	-0.24	-0.22	-0.07	-0.36	0.08	0.00	-0.18	-0.02	0.04	0.15	-0.19	0.01	-0.23	-0.17	-0.24	-0.09	-0.20	0.00	0.03	0.06	-0.10	0.15	-0.32	-0.04	-0.33	-0.08	0.07	-0.38	-0.14	-0.02	-0.19	-0.03	-0.21	-0.27	0.11	-0.08	-0.02	-0.05	0.08	-0.33	-0.21	-0.20	-0.10	-0.02	0.09	0.14	0.05
PF3D7_0709500	0.13	-0.47	-1.01	0.12	0.39	0.85	0.77	0.32	0.68	-0.74	-0.25	0.44	0.14	0.27	0.15	-0.06	0.50	0.30	-2.04	0.76	-0.38	-1.27	-0.20	0.19	-0.02	0.15	-0.11	-0.13	-0.33	-0.74	-0.27	-0.05	0.45	0.39	0.34	-0.26	0.30	-0.55	0.51	0.05	-0.28	0.03	-0.29	-0.44	-0.03	-0.22	0.68	-0.66	0.31
PF3D7_0817900	0.37	-0.20	0.14	0.08	0.62	-0.11	0.10	0.09	0.61	-0.19	0.28	0.89	0.53	0.45	-0.14	0.14	-0.17	1.00	-0.25	0.55	0.79	0.47	-0.36	-0.04	0.54	0.10	-0.30	-0.34	-0.32	-0.33	0.02	0.17	0.37	-0.32	-0.69	0.08	0.66	0.13	-0.18	-1.13	0.80	0.35	-0.07	-0.13	0.06	-0.28	0.27	-0.08	-0.26
PF3D7_0714100	0.24	0.62	-0.36	0.76	0.45	0.08	-0.02	0.56	0.39	0.24	0.25	1.05	0.46	0.57	0.08	-0.69	0.17	0.57	-0.35	0.15	-0.21	-0.17	0.95	0.25	0.68	-0.88	0.25	0.01	0.75	-0.11	0.27	-0.19	0.29	0.20	0.06	0.05	0.39	0.19	0.12	0.11	0.62	0.72	0.48	-0.35	0.54	0.51	-0.07	0.02	0.22
PF3D7_1434500	0.12	0.06	0.03	-0.25	0.09	-0.53	-0.04	-0.47	-0.10	-0.39	-0.21	0.01	-0.02	0.08	-0.24	-0.39	-0.19	-0.32	-0.35	-0.10	-0.93	-0.56	-0.17	-0.46	-0.18	-0.23	-0.15	0.08	-0.24	-0.24	-0.37	-0.16	0.26	0.17	-0.22	-0.30	0.00	0.03	0.01	0.01	-0.03	0.41	-0.16	-0.18	0.11	-0.06	-0.22	-0.27	-0.03
PF3D7_1314800	0.09	-0.66	-0.28	0.54	1.08	-0.70	-0.29	-1.08	0.24	0.70	-0.32	0.15	0.52	1.24	-0.43	0.66	0.95	1.85	0.02	0.31	2.13	0.56	1.67	0.54	0.88	0.25	0.42	1.45	0.75	-0.57	-0.09	0.24	0.69	0.51	0.51	-0.48	-0.17	-0.39	-0.50	-0.58	0.91	0.19	0.10	-0.28	-0.83	-0.15	0.37	-1.00	-0.06
PF3D7_1137900	0.23	-0.26	0.59	0.33	0.44	0.24	0.09	0.63	0.33	-0.21	0.27	0.16	0.03	0.62	0.28	-0.93	0.20	0.18	-0.86	0.28	-1.08	0.83	0.71	0.67	-0.06	0.65	-0.31	0.43	0.09	0.14	-0.35	0.28	0.35	0.25	0.09	-0.14	0.36	0.15	0.23	0.42	-0.45	-0.32	0.28	0.38	0.28	-0.28	0.17	-0.06	0.16
PF3D7_1029300	-0.26	0.02	-0.31	-0.38	-0.10	-0.43	-0.06	0.00	0.08	-0.10	-0.04	-0.42	-0.30	-0.15	0.55	0.20	-0.03	0.28	-0.09	0.02	0.24	0.12	-0.03	-0.15	-0.02	0.00	0.28	-0.19	0.37	-0.06	-0.30	0.46	0.03	0.11	0.32	0.00	-0.16	-0.71	0.14	0.31	-0.53	-0.15	-0.07	0.17	-0.13	-0.20	-0.12	-0.07	-0.25
PF3D7_0935800	-0.31	-0.42	-0.24	-0.64	-0.01	0.13	-0.11	0.32	-0.40	-0.40	0.03	-0.88	-0.33	-0.43	0.02	0.35	-0.32	-0.31	0.46	-0.34	0.18	-0.12	-0.63	0.15	-0.36	0.29	-0.06	-0.40	-0.44	0.35	0.28	0.38	-0.07	-0.05	0.06	0.38	-0.29	-0.53	-0.12	-0.14	-0.58	0.12	-0.07	0.30	-0.01	-0.41	-0.46	-0.13	-0.34
PF3D7_1143600	0.59	-0.52	-1.32	0.50	-0.10	0.14	0.40	0.16	0.12	0.17	-0.56	-0.43	0.87	0.44	-0.14	0.01	0.47	-0.06	-1.28	0.37	0.13	0.63	-0.55	-0.32	0.49	-0.07	1.20	0.45	-0.06	-2.71	-2.02	-0.88	-0.26	0.50	-0.23	-1.67	0.38	-0.37	0.82	-0.25	-0.51	-0.39	-0.58	-1.94	1.15	-0.08	0.12	-0.62	-0.22
PF3D7_1032000	-0.35	0.40	0.55	-0.06	0.20	0.49	-0.08	0.01	-1.10	-0.26	0.28	0.62	-0.93	0.30	0.39	0.96	-0.32	-0.69	0.49	-0.33	0.59	0.30	0.50	0.07	0.11	0.24	0.16	0.52	0.33	1.11	0.13	0.92	0.48	0.47	0.31	0.04	0.46	0.79	0.46	0.10	1.68	0.74	0.25	0.35	0.07	-0.25	0.31	0.41	0.06
PF3D7_0521700	0.08	-0.01	-0.30	0.29	0.00	-0.30	-0.19	0.26	0.14	0.00	-0.13	1.43	0.05	0.52	-0.14	-0.26	0.10	0.10	-0.38	0.34	0.31	-0.04	0.55	0.05	0.87	0.00	0.04	-0.08	0.25	0.48	-0.32	0.25	0.44	0.36	0.17	-0.36	0.24	0.13	-0.01	-0.45	0.42	-0.18	-0.12	-0.20	0.32	-0.03	0.13	-0.42	-0.16
PF3D7_0321400	-0.38	0.19	-0.26	-0.07	0.02	0.18	-0.20	0.62	-0.54	-0.11	-0.10	0.02	-0.45	-0.20	0.65	-0.12	-0.14	-0.02	0.35	-0.28	0.09	0.40	0.15	0.03	-0.14	0.75	0.49	-0.04	0.01	0.67	0.85	0.47	-0.27	-0.54	0.07	0.60	-0.26	0.16	0.04	0.03	-0.16	0.18	0.24	0.43	0.08	-0.23	0.19	0.41	-0.42
PF3D7_0213800	0.05	-0.28	-0.14	0.78	-0.09	-0.32	0.38	-0.14	0.22	0.09	0.04	1.45	0.23	-0.06	-0.44	-0.31	0.12	0.08	-0.18	-0.06	0.67	-0.35	0.28	0.01	0.65	0.65	-0.52	0.11	-0.05	0.06	0.17	0.03	-0.18	-0.69	-0.31	0.83	0.17	0.60	0.18	-0.42	1.92	0.29	0.15	-0.42	0.52	0.11	0.37	0.02	0.05
PF3D7_0521500	-0.25	-0.23	-0.97	0.09	-0.39	-1.22	-0.25	-0.17	-0.04	-0.15	0.02	0.01	-0.37	0.39	-0.04	-0.15	0.01	0.54	0.19	-0.04	0.24	0.28	0.19	0.30	-0.36	-0.45	-0.16	0.35	-0.27	0.03	-0.88	-0.14	-0.28	-0.46	-0.16	-0.29	-0.20	-0.39	-0.66	-0.18	0.40	-0.38	0.16	0.32	-0.38	0.03	-0.16	-0.78	-0.04
PF3D7_0532900	0.16	0.00	-0.13	0.53	1.02	0.19	-1.17	-0.23	-0.91	-0.32	-1.32	-0.57	0.00	-0.26	0.49	-2.72	-0.47	-0.36	-2.07	0.95	-1.50	-0.45	-0.32	0.19	-0.34	-0.36	-0.36	0.11	-0.25	-1.96	-0.24	1.20	0.11	0.10	0.52	0.00	1.23	1.46	-0.28	0.68	-1.70	-0.40	-0.52	0.31	0.09	-0.01	-0.15	-0.05	-0.40
PF3D7_0321300	-0.22	-0.54	0.75	0.24	-0.04	0.00	-0.08	0.11	-0.42	1.23	0.45	-0.29	-0.01	-0.22	0.55	0.68	-0.03	0.02	-0.05	-0.18	0.27	-0.28	0.01	-0.72	-0.10	-0.02	-0.20	0.03	-0.10	-0.11	-0.27	0.04	0.15	-0.14	0.01	0.29	-0.12	-0.11	0.03	0.49	-0.12	0.49	-0.13	-0.36	0.08	0.22	-0.06	0.25	0.16
PF3D7_0317900	-0.60	-0.47	-0.32	0.27	0.25	-0.31	0.12	-0.47	-0.09	0.35	0.20	-0.51	0.24	-0.37	0.21	-1.26	-0.18	-0.57	0.09	-0.82	-0.71	0.54	0.00	0.07	-0.41	-0.19	-0.07	-0.05	-0.37	0.65	-0.12	-0.35	-0.08	0.17	-0.05	-0.65	-0.01	-0.31	0.07	0.12	0.09	-0.20	-0.46	0.35	-0.06	-0.04	0.51	0.21	-0.08
PF3D7_1239600	-0.62	0.15	-0.34	0.06	1.54	-0.56	-0.24	-0.47	-0.15	0.37	-0.12	-1.28	-0.20	-0.05	0.55	-0.11	-0.09	-0.22	0.15	-0.76	0.03	0.52	-0.34	-0.07	-0.26	-0.52	0.71	-0.41	0.14	-0.09	0.16	0.82	-0.15	-0.85	0.29	0.24	0.15	-0.79	-0.22	0.52	-0.84	-0.23	0.20	-3.34	-0.33	-0.15	-0.83	-1.44	0.01
PF3D7_1362500	-0.01	0.48	0.48	-0.08	0.04	1.03	0.22	-0.67	-0.09	0.17	0.64	-0.21	0.22	0.34	0.42	0.27	-0.16	-0.29	-0.09	-0.03	-0.04	0.99	0.23	-0.04	0.18	0.47	-0.55	-0.19	0.23	0.66	0.22	-0.41	0.55	-0.09	0.17	0.60	0.43	0.23	0.06	0.09	0.01	-0.52	0.67	0.26	0.34	0.06	0.41	-0.02	0.03
PF3D7_0400400	0.17	-0.30	-0.11	-0.41	-0.10	0.30	0.14	0.97	-0.64	-0.07	-0.05	-0.75	-0.52	-0.61	0.45	0.02	-0.09	0.05	-0.25	0.12	0.46	-0.16	-0.71	-0.12	0.01	-0.30	-0.11	0.34	-0.40	-0.11	-0.33	-0.22	-0.14	-0.26	0.22	0.00	-0.17	0.56	0.23	0.52	-0.98	-0.40	-0.31	0.00	-0.23	-0.19	-0.22	0.22	0.09
PF3D7_1419600	0.92	0.61	0.98	-0.08	0.66	0.59	0.05	-0.51	0.76	0.18	0.53	0.45	0.73	-0.04	-0.46	1.44	0.40	0.60	1.45	0.97	1.56	0.06	0.83	0.37	0.46	-0.16	0.25	-0.08	-0.06	-0.36	0.73	-0.28	0.45	0.58	0.04	0.88	-0.02	0.14	0.41	-0.66	0.48	1.36	1.07	-0.40	1.18	0.37	0.44	0.24	0.31
PF3D7_0528700	-0.68	-0.18	0.12	0.49	1.05	0.65	0.07	0.03	-0.35	0.00	0.76	-0.29	-0.33	0.34	-0.18	0.99	-0.54	0.28	0.94	0.16	1.37	0.11	0.29	0.51	-0.10	-0.35	-0.16	0.08	-0.08	-2.27	-0.05	-0.25	0.19	0.26	0.11	-0.12	0.17	-0.41	0.78	-0.31	-0.24	-0.09	-0.45	-1.30	0.43	-0.78	-0.39	-0.76	-0.32
PF3D7_0815100	0.01	-0.40	-1.48	0.17	0.28	0.73	0.56	0.50	0.20	0.10	-0.29	0.20	0.07	-0.11	-0.04	0.27	0.12	-0.10	-0.01	0.32	-0.27	-0.22	0.06	0.99	0.00	-0.26	-0.70	0.11	-0.13	-0.53	-0.13	-0.47	-0.19	-0.05	-0.07	-0.33	-0.27	-0.07	0.01	0.02	0.51	-0.05	-0.39	-0.71	0.54	-0.20	-0.21	-0.61	-0.14
PF3D7_1448300	0.53	0.15	0.39	0.64	-0.08	0.19	0.19	-0.41	0.11	-0.19	0.19	0.12	0.22	0.05	-0.43	-0.28	0.23	-0.25	0.05	0.02	-0.10	-0.59	-0.10	-0.02	0.05	-0.36	0.24	0.28	0.02	-0.16	-0.04	-0.33	0.20	0.19	0.33	-0.24	-0.03	0.06	0.12	0.02	0.36	-0.11	-0.13	0.05	-0.33	0.05	0.49	0.01	0.20
PF3D7_0925200	0.16	-0.58	-0.13	-0.25	0.41	0.08	-0.28	-0.25	0.46	0.63	0.76	-0.47	-0.49	0.53	-0.08	0.04	0.31	0.24	0.37	0.37	-0.64	-0.57	0.54	0.76	-0.33	-0.01	-0.10	-0.03	-0.40	-0.63	0.05	-0.13	0.49	0.14	0.14	-0.13	0.08	-0.17	-0.11	-0.12	-0.61	-0.57	-0.05	-0.37	-1.04	0.27	-0.39	-0.32	0.51
PF3D7_0524600	-0.66	-0.05	0.02	-0.79	-0.01	0.67	-0.35	0.70	-0.15	0.46	-0.05	-0.68	-0.37	-0.68	0.73	-0.56	-0.24	0.40	-0.58	-0.44	0.13	0.40	-0.85	0.39	-0.64	0.00	0.00	-0.09	-0.33	1.06	-0.01	0.92	-0.38	-0.37	-0.10	0.65	-0.24	0.03	-0.14	0.16	-0.68	-0.26	-0.09	0.40	-0.26	0.03	0.55	1.03	0.26
PF3D7_1355300	-0.22	-0.04	-0.52	0.23	-0.29	-0.26	0.17	0.00	-0.37	-0.60	-0.55	0.79	-0.10	0.09	-0.37	0.18	-0.18	0.35	-0.31	0.05	0.15	-0.04	0.11	-0.41	0.39	-0.22	-0.04	-0.48	-0.09	-0.58	-0.62	-0.32	-0.40	0.03	-0.28	-0.32	-0.23	0.89	0.19	-0.11	0.24	0.75	-0.09	-0.53	0.52	0.09	-0.13	-0.68	0.09
PF3D7_0724300	0.45	0.32	0.37	0.86	-0.10	0.32	0.30	-0.08	-0.11	0.03	0.02	0.49	-0.05	-0.39	0.33	-0.39	0.29	0.67	-0.02	0.20	0.57	0.02	0.33	0.10	0.41	-0.08	0.25	-0.03	-0.11	0.32	0.15	-0.14	-0.10	-0.23	0.19	-0.07	0.04	-0.04	0.23	0.15	-0.11	-0.56	-0.25	0.08	-0.28	0.22	0.09	-0.16	-0.18
PF3D7_1341000	-0.75	0.08	0.73	-1.48	0.19	0.70	-1.50	1.32	-1.01	-0.54	0.45	-0.79	-0.61	-0.65	-0.15	0.09	-0.30	-0.32	0.93	-0.76	0.43	0.81	-0.43	0.27	-0.23	1.28	-0.55	-0.33	-0.23	1.40	0.74	0.94	-0.70	-0.86	-0.23	0.77	-0.34	0.38	-0.84	-0.56	0.71	-0.05	0.54	1.70	-0.03	-0.41	0.05	0.76	-0.94
PF3D7_1353900	0.27	-0.02	-0.02	0.32	-0.40	-0.42	0.02	0.07	0.47	-0.42	0.12	-0.54	0.58	-0.50	-0.07	-0.19	0.47	1.38	0.08	0.77	0.95	-0.11	-0.14	0.11	0.47	0.18	-0.04	0.43	-0.41	0.71	-0.59	0.13	0.29	-0.06	0.39	-0.42	-0.02	0.05	0.06	-0.05	-0.15	-0.47	0.43	0.65	-0.62	0.07	-0.18	-0.01	0.02
PF3D7_0108700	-0.09	0.38	0.68	0.05	0.16	0.58	0.03	0.55	-0.34	-0.23	0.01	0.24	-0.02	-0.48	-0.48	0.23	0.11	-0.46	0.60	-0.25	-0.21	0.00	-0.40	0.52	-0.16	0.31	0.00	-0.33	-0.49	0.28	0.25	0.56	-0.06	-0.08	0.12	0.12	-0.20	-0.15	0.10	0.08	-0.12	0.00	-0.18	0.62	0.40	-0.15	-0.39	-0.22	-0.18
PF3D7_1206900	-0.01	-0.03	-0.30	0.76	-0.05	0.26	0.13	0.30	-0.18	0.28	-0.04	-0.14	0.74	0.05	-0.54	0.35	0.55	-1.80	-0.85	0.57	0.07	-0.37	0.65	0.24	0.26	0.69	0.10	1.05	0.36	0.02	-0.38	-0.07	-0.22	0.09	-0.20	-0.50	-0.21	0.04	0.09	-0.20	0.34	0.47	-0.77	-0.72	0.61	0.13	0.02	0.71	-0.21
PF3D7_1108100	-0.35	0.11	0.97	-0.04	0.62	0.72	0.07	0.24	-0.14	0.53	0.52	0.25	-0.44	0.09	0.64	0.26	-0.05	-0.35	0.33	-0.07	0.02	0.11	0.04	0.54	0.19	0.47	-0.12	0.52	-0.09	0.52	0.36	0.11	-0.01	0.44	0.20	0.28	0.37	0.24	-0.21	0.04	0.21	-0.14	0.05	0.19	-0.14	0.06	0.27	0.50	-0.16
PF3D7_1406800	-0.13	0.10	-0.41	0.23	0.29	0.64	-0.08	0.19	-0.74	-0.02	-0.22	-0.15	-0.56	-0.24	0.92	0.12	-0.18	-0.50	0.42	-0.41	0.13	0.26	-0.20	-0.16	-0.14	0.21	-0.13	0.36	0.00	0.50	0.32	-0.24	-0.13	-0.11	0.11	-0.02	-0.33	-0.26	-0.18	0.77	-0.17	0.29	0.43	0.04	-0.11	-0.26	-0.19	0.31	-0.28
PF3D7_0301700	-0.44	-0.37	0.60	0.08	-0.11	0.52	0.30	-0.35	-0.18	-0.02	-0.35	1.15	0.01	-1.09	-0.07	0.94	-0.74	-0.86	0.44	-0.97	-0.80	0.00	-0.09	-0.25	-0.31	0.50	-0.28	-0.63	0.23	1.71	0.69	1.68	-0.65	0.00	0.00	1.47	-0.20	-1.45	-0.14	-0.43	-0.83	0.31	-0.42	0.31	1.28	-0.35	-0.02	0.63	-0.76
PF3D7_1305600	-0.30	-0.33	-0.53	-0.32	-0.51	-0.09	0.31	-0.35	0.00	-0.09	-0.25	-0.43	-0.21	-0.28	0.28	-0.32	0.02	-0.16	-0.61	-0.45	-0.84	0.12	-0.49	-0.98	-0.22	-0.25	-0.06	-0.39	-0.07	0.51	0.06	-0.04	-0.48	-0.44	0.32	-0.55	0.04	0.18	0.08	0.17	-0.68	-0.79	-0.37	0.38	0.05	0.30	0.00	0.25	0.10
PF3D7_1403100	-0.29	-0.02	0.09	-0.14	0.05	-0.09	-0.19	-0.03	0.21	-0.02	0.15	0.29	-0.24	-0.79	0.39	0.17	0.30	-0.18	0.15	-0.38	-0.01	0.01	-0.30	-0.17	-0.36	-0.06	0.28	0.33	-0.11	-0.07	0.28	0.12	-0.23	-0.47	0.08	0.14	0.15	0.28	-0.16	0.33	0.56	-0.28	0.28	0.21	-0.10	0.35	-0.04	0.15	-0.01
PF3D7_0934000	-0.03	0.29	-0.24	-0.05	-0.31	0.15	0.06	-0.27	0.06	-0.39	-0.13	-0.69	0.05	-0.16	0.18	0.16	0.14	0.27	-0.38	0.34	0.27	0.12	-0.37	-0.74	-0.45	-0.02	-0.04	-0.06	-0.18	0.12	-0.08	-0.19	-0.13	-0.20	-0.17	-0.03	-0.21	-0.31	-0.45	-0.09	-0.24	-0.01	0.37	0.80	0.04	-0.06	0.33	-0.73	-0.07
PF3D7_0319600	0.19	1.18	-0.14	-0.36	0.22	-0.26	-0.29	0.32	0.22	0.17	0.17	0.24	0.31	0.26	0.24	-0.39	0.37	0.87	0.03	0.10	0.52	1.03	0.36	0.58	0.58	0.37	0.03	-0.24	0.00	-0.53	0.03	0.05	0.37	-0.04	0.27	-0.02	0.00	0.76	-0.45	0.41	0.94	-0.53	0.83	0.69	-0.76	0.33	0.53	0.36	-0.22
PF3D7_0409100	-0.31	-0.10	-0.40	-0.51	0.16	-0.52	0.36	-0.44	-0.25	0.19	0.14	-1.04	0.16	0.50	-0.13	0.43	-0.18	0.40	0.12	-0.27	0.80	0.32	0.38	-0.19	-0.29	-0.38	0.23	0.09	0.07	-1.19	-0.34	-0.51	0.04	0.19	-0.46	-0.26	-0.07	-0.30	-0.08	-0.75	-1.09	-0.38	0.08	-0.75	0.30	0.06	0.14	-0.66	0.22
PF3D7_1107200	0.17	0.23	0.56	0.32	-0.13	-0.43	0.40	-0.20	0.68	0.32	0.17	-0.20	0.06	-0.20	-0.31	0.14	0.36	0.03	0.31	0.47	-0.07	-0.29	0.00	-0.32	-0.02	0.23	0.23	0.24	-0.08	0.48	0.16	-0.19	-0.05	0.00	-0.07	-0.16	-0.39	-0.23	-0.28	-0.24	-0.55	-0.13	-0.08	0.23	0.16	-0.34	-0.25	1.04	0.10
PF3D7_0402600	-1.93	0.08	0.00	-0.18	0.85	0.58	0.57	-0.22	0.30	-0.13	-0.37	-0.50	0.95	-0.18	-0.01	-0.16	0.18	-0.25	0.29	0.22	-0.29	0.08	0.85	0.04	-0.08	-0.22	-0.03	0.72	1.02	-0.01	-2.39	0.31	1.59	0.84	0.27	-0.27	0.89	-0.16	0.46	0.50	-1.71	-0.59	-0.62	-0.86	0.14	0.06	0.35	0.35	0.15
PF3D7_1442500	0.14	-0.02	-1.14	0.02	-0.19	0.20	0.04	0.16	-0.79	-0.10	-0.41	-0.45	-0.02	-0.14	-0.02	0.61	0.33	0.43	-0.09	-0.70	-0.19	0.23	-0.30	0.11	-0.77	0.05	0.25	0.16	0.10	0.45	-0.18	-0.22	-0.24	0.18	0.30	0.07	-0.06	-0.24	0.14	0.20	-1.23	-0.39	0.04	0.63	1.45	0.20	-0.17	-0.33	-0.19
PF3D7_0527600	-0.04	0.67	-0.56	0.11	-0.13	-0.10	0.19	-0.46	0.07	0.06	-0.38	-0.05	-0.05	-0.24	-0.17	0.14	-0.03	-0.09	-0.08	0.17	0.84	0.31	0.21	-0.36	0.21	0.93	0.27	0.36	0.52	0.24	0.70	0.29	-0.01	-0.07	0.20	0.00	0.04	0.36	0.37	-0.12	-0.62	0.47	0.44	0.08	0.12	0.05	0.14	0.00	-0.41
PF3D7_1461900	-0.01	-0.42	-0.55	-0.46	0.11	-0.18	-0.21	0.31	-0.35	0.13	-0.05	-0.23	0.03	0.34	-0.13	-0.48	-0.19	0.13	-0.71	-0.17	0.11	0.22	0.17	-0.06	-0.26	-0.04	-0.15	-0.37	0.04	-0.22	0.05	-0.19	-0.08	-0.21	-0.13	-0.48	0.14	0.13	-0.18	0.16	0.26	-0.47	0.06	0.32	-0.21	-0.01	-0.14	-0.06	0.18
PF3D7_1338200	-0.02	0.20	-0.18	-0.52	-0.39	-0.09	-0.30	0.06	-0.28	-0.53	-0.52	0.17	0.15	-0.49	-0.54	0.05	0.22	0.00	-0.36	0.09	-0.42	0.15	-0.47	0.15	0.53	0.27	-0.42	-1.11	0.18	-0.07	-0.46	0.12	-0.44	-0.64	-0.01	-0.44	-0.01	0.89	0.82	0.07	0.26	0.48	-0.03	0.00	0.99	0.01	-0.01	0.17	0.51
PF3D7_0508500	-0.10	-0.40	0.26	-0.30	-0.15	0.76	-0.21	0.10	-0.04	0.32	0.07	-0.44	-0.33	-0.27	0.69	-0.11	-0.13	0.11	0.00	-0.13	-0.10	-0.08	-0.12	0.00	-0.25	0.16	-0.25	-0.11	-0.39	0.72	0.27	0.32	-0.27	-0.31	0.02	0.01	-0.08	0.06	0.42	0.38	-0.36	-0.24	-0.14	0.14	-0.10	0.27	-0.26	0.33	-0.03
PF3D7_0309600	-0.22	0.71	-0.09	-0.42	-0.53	-0.48	-0.83	-0.26	-0.33	-0.65	-0.16	-0.72	-0.53	-0.04	0.16	-0.13	0.10	0.03	0.05	-0.06	-0.25	0.35	-0.05	-0.57	-0.08	0.40	0.12	0.38	0.16	0.39	0.29	-0.13	0.02	-0.23	0.00	0.61	-0.12	-0.18	-0.33	0.47	-0.29	-0.05	0.40	0.63	-0.19	-0.04	0.28	0.41	-0.31
PF3D7_1213400	-0.26	-1.32	-1.79	-0.22	-0.14	-0.34	0.21	-0.58	0.00	-0.60	-0.43	0.93	0.20	0.16	-0.70	-0.13	0.05	-0.16	-1.41	-0.65	-1.32	0.53	0.09	-0.78	0.65	-0.27	-0.43	0.28	0.08	-0.59	-0.45	-0.08	0.15	-0.20	0.07	-0.33	-0.05	1.41	0.13	-0.39	3.12	0.00	-0.24	-1.71	-0.14	-0.18	-0.04	-0.32	0.13
PF3D7_0531300	-0.29	-0.37	0.01	0.36	0.25	-0.18	-0.20	0.35	-0.30	0.73	-0.14	-0.38	-0.08	-0.76	0.12	-0.21	-0.06	0.33	-0.23	-0.14	0.06	-0.02	-0.31	0.66	-0.43	-0.61	-0.16	0.02	-0.39	0.24	-0.02	-0.51	-0.07	-0.18	0.07	0.34	0.21	0.41	-0.15	0.45	-0.33	0.22	-0.43	-0.31	0.39	-0.01	0.11	-0.18	0.04
PF3D7_1105400	0.00	-0.32	-0.95	0.10	-0.41	0.38	-0.19	0.32	-0.21	0.07	-0.37	0.36	-0.18	-0.24	0.21	-0.18	0.16	-0.20	-0.19	0.03	-0.45	-0.06	-0.28	0.14	0.15	0.07	0.06	-0.36	-0.48	0.08	-0.92	0.24	0.27	-0.09	0.43	-0.15	0.12	0.38	0.56	0.38	0.74	-0.23	0.23	0.42	0.01	0.10	-0.25	-0.06	0.12
PF3D7_0210200	-0.02	0.09	-0.38	-0.11	0.00	0.24	-0.12	0.22	-0.19	0.28	-0.01	0.09	-0.01	-0.43	0.40	-0.17	0.04	0.11	-0.07	-0.33	-0.06	0.14	-0.51	0.00	-0.55	0.16	-0.22	-0.10	-0.23	0.21	-0.12	0.21	-0.20	0.06	0.05	0.26	-0.30	0.03	0.00	0.28	-0.48	0.00	-0.22	0.00	0.08	-0.09	-0.12	0.03	-0.10
PF3D7_0917300	-0.14	0.52	-0.97	0.56	-0.11	0.49	-0.14	0.43	-0.43	0.64	0.41	-0.03	0.27	0.37	0.70	-0.34	-0.32	0.43	0.94	0.53	-0.07	0.08	1.12	0.69	0.02	0.06	0.01	0.08	0.75	2.09	0.76	-0.14	-0.20	0.00	0.41	-0.66	0.99	0.10	-0.21	0.51	-0.64	-0.05	-0.08	-0.05	0.20	-0.06	0.44	0.39	0.35
PF3D7_0112800	0.51	0.27	0.48	0.16	0.89	-1.34	0.43	-1.40	1.12	-0.02	0.49	1.63	1.50	0.76	-0.09	-0.14	-0.02	1.17	0.74	0.99	1.02	0.74	0.95	-0.82	0.92	-0.90	-0.24	-0.09	0.68	-1.90	0.15	-0.42	0.11	0.83	-0.49	0.61	-0.03	-0.18	-0.22	-0.61	1.02	0.75	0.89	-0.73	-0.37	0.65	0.49	-1.09	-0.26
PF3D7_1349900	0.60	0.25	0.51	0.09	0.32	0.19	0.44	-0.69	0.50	-0.10	1.09	0.30	0.45	0.30	-0.28	1.04	0.33	-0.06	0.49	0.66	1.44	0.22	0.61	0.33	0.51	-0.29	-0.36	0.75	-0.06	-0.07	0.01	0.32	0.59	0.69	0.17	-0.37	-0.05	-0.18	0.24	-0.28	-0.30	0.62	0.37	0.41	-0.05	-0.46	-0.04	0.05	0.20
PF3D7_0700100	-0.24	-0.77	-1.07	1.68	-0.25	0.40	-0.58	0.35	0.47	-0.11	0.28	0.29	-0.59	-0.15	-0.16	0.97	0.45	0.24	-0.62	0.40	0.82	-0.18	0.13	-0.04	0.10	0.06	-0.27	0.32	0.64	1.32	0.26	0.16	0.17	0.18	-0.15	-0.18	-0.24	-0.16	-0.19	-0.11	0.33	1.63	0.57	-0.45	0.15	-0.28	0.37	0.85	0.28
PF3D7_1111800	0.15	0.45	0.63	0.38	-0.38	-0.35	0.05	0.30	0.07	-0.52	0.02	0.31	0.25	-0.18	-0.45	0.34	-0.27	0.11	0.40	-0.01	0.05	0.22	-0.78	-0.06	-0.12	-0.05	0.02	-0.45	-0.37	0.12	-1.38	-0.59	-0.09	-0.21	-0.51	0.49	-0.18	0.81	-0.22	-0.52	0.96	0.02	0.24	1.07	-0.11	0.31	0.76	0.28	0.23
PF3D7_1460900	-0.36	0.41	-0.21	0.01	0.15	0.61	0.06	0.04	-0.33	-0.51	0.01	-0.37	-0.12	-0.66	0.60	0.16	-0.19	-0.19	0.10	-0.45	0.29	0.32	-0.45	0.27	-0.26	0.54	-0.62	-0.03	-0.37	0.70	0.94	0.18	-0.56	-0.29	-0.07	0.22	-0.22	-0.16	-0.22	0.01	0.16	-0.16	0.01	0.48	0.14	-0.14	0.58	0.85	-0.09
PF3D7_0216500	0.12	-0.74	-0.29	0.43	0.22	1.13	-0.05	-0.72	0.11	0.02	0.05	0.05	0.18	-0.14	-0.04	-0.10	0.07	0.22	-0.92	0.16	-0.37	-0.05	0.22	0.74	-0.33	-0.13	0.26	-0.10	-0.25	-0.71	-0.23	-0.06	-0.29	0.09	0.07	0.46	0.22	-0.40	-0.02	0.10	-0.79	-0.33	-0.28	-0.06	0.07	-0.23	-0.04	-0.26	-0.19
PF3D7_0817500	-0.63	0.00	0.18	-0.59	-0.51	0.18	-0.65	0.39	-0.63	0.15	0.03	-0.21	-0.10	-0.68	0.10	-0.93	0.06	0.22	-0.33	-0.40	-0.23	-0.04	0.15	-0.08	-0.04	0.57	0.32	-0.27	-0.01	0.79	0.06	0.27	0.10	-0.05	0.41	-0.23	0.03	0.69	-0.72	0.21	1.07	-0.80	0.04	0.76	-0.79	0.46	-0.19	0.32	-0.26
PF3D7_1116600	-0.58	-0.83	-0.43	-0.04	-0.24	-0.27	0.54	-0.38	-0.28	-0.46	-0.42	-0.15	-0.17	0.20	-0.44	0.12	-0.52	-0.52	-1.48	-0.23	-0.52	0.27	0.02	-0.74	0.04	-0.05	0.15	0.71	-0.08	0.82	0.13	-0.13	-0.32	0.25	-0.10	-0.02	0.39	-0.58	0.42	0.08	-0.52	0.04	-0.64	-0.38	0.13	-0.39	-0.43	0.16	-0.21
PF3D7_1311000	0.29	-0.17	0.35	0.56	0.39	-0.05	0.32	-0.17	0.46	0.11	0.48	1.16	0.57	0.57	0.13	0.47	0.38	0.89	0.30	0.59	0.75	-0.26	0.41	0.94	0.98	-0.09	0.13	-0.31	-0.04	0.03	-0.10	0.49	0.78	0.32	0.28	-0.12	0.04	0.26	0.13	0.06	0.28	0.16	0.13	-0.27	0.08	-0.10	-0.08	-0.50	0.07
PF3D7_1220000	0.53	-1.65	-1.89	0.92	0.25	0.26	0.85	0.46	0.65	0.33	-0.33	0.31	0.28	0.60	0.67	-0.21	0.66	1.19	-1.55	0.68	-2.42	0.00	0.74	-0.70	0.08	-1.06	-0.48	0.64	-0.01	-0.53	-1.45	-1.62	-0.11	-0.06	-0.13	-1.43	0.41	0.63	0.96	0.07	1.48	-0.07	0.54	-0.85	0.19	0.78	0.40	-0.11	0.56
PF3D7_1215100	-0.15	0.19	-0.88	-0.32	-0.03	0.23	-0.32	-0.04	-0.35	-0.14	-0.22	-0.48	0.00	-0.85	0.22	0.95	-0.37	-0.64	0.57	-0.39	-0.26	0.06	-0.30	-0.21	-0.67	-0.10	0.06	-0.80	-0.50	-0.05	0.07	0.57	-0.64	-0.39	-0.04	1.08	-0.13	-1.08	-0.02	-0.26	-0.56	0.32	-0.10	0.26	0.58	-0.36	-0.60	-0.18	-0.57
PF3D7_1201300	0.62	0.19	0.30	0.85	0.37	-0.83	0.56	1.43	1.16	1.67	0.54	0.36	0.41	1.18	1.17	0.09	0.67	1.33	-1.29	1.64	1.52	0.25	1.27	-0.16	1.67	-0.41	0.26	1.33	1.28	0.15	-0.01	-0.86	0.42	1.50	0.70	0.11	1.01	-0.72	0.15	0.07	2.06	1.46	0.74	-0.70	-0.68	0.45	-0.19	-0.52	-0.38
PF3D7_0822400	0.60	0.11	0.91	0.00	0.65	-0.17	-0.14	-0.61	-0.11	0.22	0.53	0.36	0.56	0.70	-0.23	0.61	0.11	0.79	0.39	0.29	1.18	0.97	0.58	0.60	0.47	0.10	0.47	0.45	0.48	-0.49	0.00	-0.04	0.83	0.65	-0.49	0.32	0.38	0.86	-0.16	-0.44	0.65	-0.24	0.70	-0.24	-0.56	0.20	0.41	-0.31	0.03
PF3D7_0902300	-0.45	-0.17	0.25	-0.08	0.56	0.64	-0.17	1.08	-0.51	0.17	0.02	0.24	-0.46	0.00	0.39	1.00	-0.90	-0.11	0.22	-0.43	0.34	0.32	0.44	-0.02	-0.37	0.22	-0.10	-0.44	0.03	-0.22	0.28	0.62	-0.34	0.09	-0.01	0.31	-0.42	0.53	0.02	0.48	-0.09	1.04	0.14	-0.35	0.93	-0.43	0.01	1.11	-0.19
PF3D7_1326700	0.16	-0.08	0.23	-0.34	0.68	-0.72	0.00	-0.02	0.47	0.13	0.48	-0.74	0.68	0.40	0.18	0.57	0.16	1.48	-0.05	0.53	0.97	0.19	0.60	-0.08	-0.07	-0.44	0.09	0.26	0.10	-1.46	0.32	0.02	0.74	0.77	0.14	0.61	0.22	0.20	-0.14	-0.35	-0.15	0.74	-0.02	-0.57	-0.24	0.13	0.33	-0.04	0.03
PF3D7_0409300	-0.26	0.03	0.23	-0.33	0.26	-0.59	0.10	-0.46	-0.10	0.00	0.09	-0.18	-0.17	0.44	-0.24	0.32	-0.32	0.03	0.07	0.04	0.20	0.22	0.26	-0.19	0.06	0.13	0.05	0.00	0.02	-0.06	0.00	-0.48	0.04	0.07	-0.15	-0.30	0.11	0.28	-0.12	-0.32	0.16	0.20	0.10	-0.07	-0.31	-0.02	0.05	-0.44	-0.03
PF3D7_1147600	-0.33	0.30	-0.02	0.17	0.07	0.06	0.24	0.29	-0.03	0.33	0.19	-0.49	-0.16	-0.29	0.41	-0.48	-0.33	0.20	-0.39	0.43	-0.78	0.33	-0.19	-0.33	-0.31	-0.18	-0.26	-0.39	-0.32	-0.69	0.24	0.04	-0.13	-0.31	0.19	0.07	0.07	-0.01	0.27	0.54	-0.55	0.45	-0.07	0.27	-0.14	0.00	-0.47	0.04	-0.01
PF3D7_0906100	-0.71	0.74	0.04	-0.31	-0.03	0.46	-0.36	1.24	-0.72	0.27	0.13	-0.36	-0.86	-0.53	0.90	0.00	-0.40	-0.17	0.64	-0.43	0.06	0.32	0.08	-0.27	-0.29	0.06	0.43	-0.15	-0.22	-0.06	0.43	-0.25	-0.16	0.49	0.84	0.55	-0.45	-0.06	-0.33	0.91	-0.01	2.21	0.41	0.03	-0.26	-0.03	0.58	0.27	0.16
PF3D7_1408200	0.08	-0.07	0.32	-0.25	0.06	-0.47	-0.05	-1.22	0.00	-0.41	0.09	0.04	0.08	-0.21	-0.46	-0.43	0.00	-0.27	-0.40	-0.01	-0.89	-0.55	0.09	0.28	0.03	-0.18	0.28	0.24	-0.08	-1.10	0.46	-0.13	0.32	0.16	0.01	-0.12	0.12	0.14	0.27	0.15	0.00	0.18	-0.12	-0.48	-0.18	0.14	-0.05	0.19	0.05
PF3D7_0620200	-0.28	-0.43	-0.58	0.12	-0.76	-1.27	0.67	-2.06	-0.16	0.62	-0.63	-0.78	0.23	0.16	0.07	-0.58	-0.29	0.32	-0.23	-0.29	-0.10	0.80	0.30	-0.71	0.14	-0.46	-0.24	-0.02	0.38	-0.84	-0.36	-1.04	0.55	0.54	0.10	-0.35	-0.93	-0.97	0.09	-0.05	-1.83	-1.35	-0.46	0.12	-0.16	-0.94	-0.86	-0.89	0.25
PF3D7_0912400	0.01	-0.21	0.32	-0.53	0.25	-0.11	-0.27	-0.10	-0.21	-0.20	0.08	-0.21	0.12	-0.09	0.31	0.32	0.01	-0.12	0.07	-0.28	0.16	0.15	-0.03	0.00	-0.21	0.04	-0.12	-0.41	-0.03	-0.22	-0.77	0.20	0.05	-0.15	-0.30	-0.39	-0.13	-0.23	-0.10	-0.44	-0.37	0.02	0.14	0.09	0.21	-0.02	-0.03	-0.50	-0.10
PF3D7_1012700	0.36	-0.35	0.71	-0.13	0.14	-0.63	0.33	-1.04	0.40	-0.14	-0.04	-0.12	0.41	0.52	0.14	-0.77	0.27	0.25	-0.28	0.10	-0.47	-0.37	-0.22	-0.16	0.26	-0.68	0.13	0.07	-0.20	-1.30	-0.23	-0.47	0.43	0.23	-0.16	-0.23	0.21	-0.28	0.07	0.18	-0.21	0.01	-0.14	-0.75	-0.59	0.13	0.12	-0.72	-0.01
PF3D7_1321200	0.78	-0.13	0.55	0.22	0.76	0.33	-0.23	-0.15	1.11	0.73	1.01	-0.79	0.47	0.92	0.23	0.48	0.72	2.02	0.38	0.95	1.37	0.65	0.79	0.80	0.60	-0.24	0.48	-0.10	0.40	-0.78	0.35	0.23	0.94	0.47	0.80	0.57	-0.10	-0.07	-0.61	0.00	0.14	-0.73	0.63	0.26	-0.84	0.12	0.10	0.00	0.09
PF3D7_0617700	-0.73	-0.52	-0.06	-0.57	-0.63	-0.91	0.64	-0.92	-0.56	0.11	-0.51	-1.16	-0.25	-0.63	0.07	0.47	-0.25	-0.43	0.26	-0.48	0.07	0.41	0.12	-0.30	-0.51	-0.01	-0.25	-0.49	0.25	-0.87	-0.20	-0.30	0.31	-0.83	0.23	0.69	-0.25	-0.93	0.35	0.60	-0.62	0.45	-0.80	0.19	-0.51	-0.28	-0.62	-0.19	-0.09
PF3D7_0732300	0.13	0.24	0.71	0.32	-0.36	0.44	-0.13	0.89	-0.03	-0.09	0.35	0.40	-0.02	0.13	0.03	0.70	0.36	0.27	1.17	-0.11	-0.85	0.15	-0.78	-0.64	-0.14	0.14	0.09	0.05	-0.28	-0.23	-2.78	-0.09	-0.24	-0.02	-0.26	0.19	-0.02	0.20	0.33	0.27	-1.51	-0.25	-0.10	-0.84	-0.32	0.37	-0.73	-0.06	0.10
PF3D7_1207500	-0.47	0.19	-0.57	-0.29	0.24	0.69	-0.14	0.33	-0.80	-0.23	0.00	-0.57	-0.63	-0.61	1.21	-0.09	-0.44	-0.35	0.29	-0.43	0.09	0.35	-0.37	0.26	-0.62	0.20	-0.26	-0.04	-0.30	0.12	0.02	-0.25	-0.45	0.54	0.15	-0.14	-0.39	-0.31	-0.05	0.20	-0.09	0.03	0.07	0.29	0.08	-0.41	0.43	0.18	-0.02
PF3D7_0305500	0.08	-0.01	-0.03	-0.05	0.05	0.00	-0.11	0.19	-0.38	-0.35	-0.04	-0.13	-0.14	-0.27	-0.29	-0.23	-0.10	-0.39	-0.11	-0.34	-0.22	0.01	-0.47	-0.14	-0.27	0.01	-0.13	0.08	-0.19	0.28	-0.03	-0.14	-0.26	-0.21	-0.30	-0.17	-0.29	-0.17	-0.35	-0.10	-0.06	0.01	-0.37	0.24	-0.24	-0.27	-0.19	0.01	-0.19
PF3D7_1447200	-0.26	0.14	0.63	-0.33	0.70	0.00	-0.07	-0.50	0.26	0.34	0.48	0.25	0.23	0.14	0.05	0.53	0.12	0.24	0.33	0.36	-0.54	-0.62	0.34	0.59	0.18	-0.12	0.10	-0.06	-0.13	-0.87	-0.28	0.01	0.18	0.26	0.23	-0.12	0.12	0.17	0.01	-0.11	0.37	0.15	0.00	-0.41	0.08	0.22	0.12	0.04	0.29
PF3D7_0828900	0.12	0.08	-0.65	0.91	0.57	1.20	-0.11	0.18	0.12	-0.27	0.05	-0.30	-0.06	0.57	-0.52	-0.46	-0.11	-0.28	-0.30	-0.24	0.04	-0.40	0.16	0.50	-0.42	-0.94	-0.27	0.62	0.16	-0.59	-0.26	-0.39	0.12	0.00	0.03	0.43	-0.09	-0.47	-0.14	-0.06	-0.28	0.13	-0.09	-0.04	-0.08	-0.34	0.17	-0.57	0.11
PF3D7_1452200	-0.18	-0.13	-0.69	0.11	-0.01	-0.52	0.09	0.68	0.31	0.28	-0.04	-0.51	0.01	0.43	0.25	0.37	0.23	0.20	-0.18	-0.09	0.05	0.44	-0.10	0.20	-0.10	-0.18	0.45	0.43	0.02	-0.80	-0.13	0.43	0.18	0.24	-0.15	-0.11	-0.44	-0.82	0.28	0.20	-0.55	0.25	-0.45	-1.65	-0.24	-0.54	-0.25	-0.64	0.20
PF3D7_1421400	-0.06	0.92	1.57	-0.25	0.96	1.21	-0.58	1.28	0.82	0.96	1.49	-0.77	-0.06	0.27	0.53	0.64	0.45	1.02	1.13	0.81	1.81	0.09	0.54	1.17	0.25	0.53	0.84	0.15	0.21	-0.08	0.67	0.15	0.69	0.36	0.95	0.87	0.23	0.34	-0.52	0.34	0.22	-0.81	0.53	0.64	-0.84	0.35	0.08	-0.12	-0.07
PF3D7_1126000	0.15	-0.06	-0.92	0.18	-0.28	-0.05	0.01	0.11	-0.09	-0.59	-0.72	0.31	0.18	-0.07	-0.39	-0.38	0.31	0.39	-0.29	0.22	-0.30	-0.05	-0.19	-0.25	0.26	0.18	0.03	0.09	0.32	0.18	-0.37	0.09	0.02	0.03	0.10	-0.51	-0.02	0.58	-0.65	-0.29	0.31	-0.38	0.29	0.32	-0.25	0.16	0.56	0.39	0.16
PF3D7_1022900	0.14	-0.54	-0.77	-0.45	-0.71	-1.56	0.21	-0.53	-0.10	-0.37	-0.41	-0.04	0.49	-0.07	0.15	-0.04	0.03	0.11	-0.55	-0.25	-0.50	-0.08	-0.25	-1.30	0.06	-0.16	-0.15	-0.41	0.13	-0.07	-0.65	-0.31	0.04	-0.20	0.18	-0.22	-0.33	-0.45	-0.19	0.17	-0.70	-0.37	-0.21	-0.01	0.61	-0.12	-0.39	-0.66	0.03
PF3D7_1109200	0.14	-0.36	-0.30	0.39	-0.03	0.03	0.07	-0.16	-0.05	-0.27	-0.42	0.46	0.32	0.15	-0.72	-0.09	-0.27	0.00	-0.30	-0.09	0.07	-0.01	-0.37	-0.27	-0.17	-0.10	-0.23	0.03	-0.10	0.21	0.06	0.08	-0.31	-0.16	-0.62	0.07	-0.33	-0.08	0.30	-0.61	0.85	-0.02	-0.16	-0.51	0.13	-0.49	-1.15	-0.28	-0.22
PF3D7_0716200	0.24	-0.14	0.38	0.30	-0.18	0.14	0.24	-0.52	-0.26	-0.49	-0.38	0.74	0.05	-0.52	-0.51	-0.15	-0.02	-0.43	-0.61	-0.23	-0.06	-0.14	-0.05	-0.24	0.71	0.06	-0.23	-0.10	0.52	-0.15	0.20	0.11	-0.16	0.12	0.18	-0.49	0.05	0.47	0.32	0.33	0.64	-0.05	0.04	-0.06	0.40	-0.16	-0.04	0.25	-0.25
PF3D7_0211900	-0.14	0.09	0.29	-0.32	0.10	-0.51	0.11	0.33	-0.33	-0.23	-0.24	-0.48	-0.36	-0.49	-0.27	-0.16	0.04	0.16	-0.19	-0.31	0.49	0.11	-0.28	-0.23	-0.28	0.52	-0.23	-0.10	-0.31	0.03	0.65	0.21	-0.20	-0.22	-0.17	0.14	0.05	-0.26	-0.13	-0.48	-0.22	0.08	0.51	0.43	-0.09	-0.34	0.18	-0.21	-0.18
PF3D7_1442000	0.40	-0.05	-0.67	0.22	0.06	-0.85	0.42	0.36	0.13	-0.36	-0.30	-0.39	0.57	-0.02	-0.13	-0.51	1.04	0.78	-0.65	-0.14	-0.17	0.16	-0.10	0.13	0.28	-0.11	-0.31	0.19	0.02	-0.38	-0.29	0.34	-0.13	-0.40	-0.17	-0.96	0.20	-0.10	-0.02	-0.55	-0.08	-0.24	0.10	0.13	-0.38	-0.11	-0.40	-0.71	-0.30
PF3D7_1017600	0.24	-0.34	0.24	-0.03	-0.15	-1.30	0.42	-0.95	0.43	-0.45	-0.63	0.29	0.03	0.80	-0.20	-1.10	0.02	-0.36	-0.69	0.26	-1.15	-0.74	-0.11	-0.35	-0.05	-0.14	-0.29	-0.54	-0.10	-0.84	-0.69	-0.03	0.04	-0.19	-0.35	-0.58	-0.10	-0.11	0.41	-0.15	-0.36	0.45	-0.23	-0.53	0.08	0.17	-0.57	-0.23	-0.01
PF3D7_0723000	0.76	0.65	-0.27	0.11	-0.11	-1.44	0.70	-0.59	1.28	1.30	1.11	-0.35	0.74	1.50	0.41	-0.42	0.35	2.12	-0.17	0.83	1.73	0.71	1.01	-0.27	0.25	-1.04	0.69	0.17	0.24	-1.15	-0.14	-0.66	0.16	1.04	0.71	-1.06	0.57	-0.38	-0.61	-0.58	0.00	-0.85	0.84	0.46	-0.73	0.86	0.08	-1.41	0.75
PF3D7_1227600	-0.29	0.06	-0.13	-0.33	-0.23	-0.58	0.13	-0.09	-0.27	-0.24	0.06	0.42	-0.20	-0.59	0.05	-0.03	-0.36	0.25	-0.96	-0.19	-0.56	-0.12	-0.57	-0.54	-0.46	-0.16	-0.08	-0.29	-0.06	0.41	0.06	0.48	-0.17	-0.46	0.08	0.04	0.06	0.35	0.26	0.28	0.01	-0.32	0.20	0.51	0.04	0.00	0.08	0.37	0.19
PF3D7_1359800	0.15	-0.27	-0.31	-1.15	-0.18	-1.27	0.02	-1.36	0.70	0.12	-0.16	-0.54	0.34	0.22	-0.24	-0.42	0.14	2.61	-1.39	0.36	0.93	-0.36	0.77	0.45	-0.54	-1.76	-0.53	0.43	0.45	0.17	-0.53	3.03	0.15	0.36	0.01	-0.48	-0.37	-1.07	-0.28	-0.42	-0.23	-0.01	0.05	-0.16	-0.10	1.31	0.35	-0.98	-0.13
PF3D7_0905400	-0.38	0.53	0.30	-0.58	0.11	0.09	-0.44	0.83	-0.45	-0.13	0.25	-0.43	-0.33	-0.42	0.37	0.46	-0.26	-0.12	0.60	-0.24	0.48	0.33	-0.42	-0.10	-0.33	0.69	0.08	-0.39	0.18	0.59	0.48	0.53	-0.23	-0.34	0.12	0.38	-0.31	-0.05	-0.14	0.02	-0.14	0.15	0.27	0.88	0.12	-0.21	0.02	0.65	-0.44
PF3D7_1352500	-0.73	0.47	0.52	-0.24	-0.55	0.25	-1.22	0.36	-0.37	0.39	-0.07	-1.25	-0.80	-0.66	0.11	-0.08	0.42	0.92	0.39	-0.22	0.58	0.50	0.21	0.09	-0.24	0.77	0.30	0.61	0.26	1.35	0.89	-0.11	-0.45	-0.64	0.29	0.75	-0.27	-0.05	-0.90	0.23	-0.43	-0.19	0.32	1.29	0.09	0.11	0.04	0.74	-0.66
PF3D7_1344100	0.75	-0.06	-0.55	0.40	-0.50	-0.51	0.12	0.13	0.13	-0.21	-0.10	-0.21	0.33	0.29	-0.42	-0.21	0.20	0.94	-0.63	0.29	0.33	0.27	-0.12	-0.13	0.26	-0.15	0.18	0.26	0.24	0.22	0.14	-0.37	0.21	0.33	0.10	-0.11	0.01	0.12	-1.02	-0.29	0.00	0.05	0.42	0.35	-0.46	0.19	-0.09	-0.33	-0.07
PF3D7_0313100	-0.60	-0.29	-0.41	0.17	-0.09	-0.15	-0.09	0.08	-0.48	1.15	0.10	-1.06	-0.33	-0.48	-0.15	0.35	-0.60	-0.30	0.10	-0.24	-0.04	0.32	0.20	0.43	-0.68	-0.23	1.86	0.10	-0.08	-0.31	-0.40	1.34	-0.13	0.46	0.50	-0.49	0.08	-0.72	-0.28	0.34	-0.62	0.60	-0.07	-0.53	0.13	-0.11	-0.62	-0.81	-0.20
PF3D7_0304900	-0.20	0.40	0.56	-0.18	0.75	0.07	-0.19	-0.30	0.48	0.68	0.15	0.52	0.32	0.64	0.74	0.43	0.21	0.76	0.67	0.41	1.08	0.71	1.05	0.33	0.78	0.57	0.91	0.69	0.36	-0.02	0.58	0.04	0.68	0.84	0.75	1.44	0.66	-0.13	0.01	-0.54	0.02	0.63	0.27	-0.63	0.44	0.47	0.35	-0.10	0.02
PF3D7_1469000	-0.11	-0.58	-0.25	-0.07	-0.10	-0.55	0.18	-0.07	-0.33	-0.23	-0.31	-0.56	-0.36	-0.60	0.26	0.00	0.21	0.43	0.18	-0.19	-0.13	0.41	0.16	-0.31	-0.09	0.24	0.06	-0.40	-0.18	0.39	0.71	0.48	-0.28	-0.17	0.10	0.78	-0.49	-0.63	-0.22	-0.15	-0.20	0.32	0.05	0.21	0.19	0.36	0.27	0.30	-0.86
PF3D7_0810000	0.29	0.57	0.24	0.12	0.52	0.07	-0.11	-0.59	0.59	0.16	0.48	0.60	0.53	0.76	-0.22	0.23	0.52	1.19	0.37	0.60	0.75	0.74	1.14	0.59	0.78	0.30	0.43	0.90	0.74	-0.05	0.15	-0.24	0.86	0.68	0.11	0.34	0.53	0.20	-0.02	-0.77	0.72	0.64	0.55	-0.08	0.01	0.25	0.62	-0.31	-0.16
PF3D7_1033600	0.06	0.00	0.08	0.17	-0.22	-0.05	0.43	-0.15	-0.38	-0.50	-0.42	0.40	0.13	0.15	-0.42	-0.18	-0.16	-0.34	-0.32	0.00	-0.39	-0.21	-0.12	-0.32	0.24	0.01	-0.41	0.03	0.21	-0.16	-0.03	-0.23	-0.81	-0.16	-0.76	-0.26	0.05	0.37	0.05	-0.16	-0.14	-1.40	0.05	-0.10	0.60	-0.17	0.23	0.12	-0.26
PF3D7_0517300	0.04	-0.46	-0.28	0.18	-0.40	-0.36	-0.22	0.15	-0.50	0.11	-0.31	0.72	-0.03	-0.20	-0.15	-0.66	-0.05	-0.19	-1.10	-0.45	-0.15	-0.41	-0.14	-0.27	0.20	-0.30	-0.15	0.23	0.13	-0.30	-0.09	0.36	0.13	-0.31	0.08	-0.42	-0.06	0.87	0.16	-0.29	0.54	0.49	-0.17	0.03	0.19	-0.23	0.21	0.14	-0.44
PF3D7_0622900	0.42	-0.70	0.03	-0.63	-0.27	-0.26	0.66	-0.37	-0.28	-0.68	-0.45	-0.55	-0.09	-0.24	-0.77	-0.44	-0.49	-0.34	-0.62	-0.32	-0.86	-0.85	-0.60	-0.71	-0.27	-0.16	-0.15	-0.25	-0.19	-0.19	0.35	-0.60	0.00	-0.36	-0.59	0.10	-0.19	0.26	-0.09	0.07	-0.21	0.50	-0.22	-0.28	0.43	-0.54	-0.06	0.35	0.07
PF3D7_0521000	0.31	0.39	-0.04	0.15	-0.16	-0.74	0.22	-0.44	0.35	-0.19	-0.16	0.19	0.32	0.15	-0.72	-0.53	0.35	0.22	-0.08	0.20	-0.68	-0.14	-0.07	-0.28	-0.35	-0.38	-0.35	-0.23	0.10	-0.16	0.26	-0.40	-0.25	-0.46	-0.49	-0.39	-0.17	0.16	-0.32	-0.25	0.21	-0.58	0.05	0.26	-0.28	0.05	-0.23	-0.49	0.17
PF3D7_1345600	-0.12	0.07	-0.27	-0.39	-0.24	0.50	-0.34	0.17	-0.06	-0.34	0.03	-0.70	0.01	-0.13	-0.16	0.28	-0.35	0.06	0.18	-0.01	-0.18	0.12	-0.34	0.15	-0.74	0.60	0.24	-0.55	-0.47	-0.14	0.08	0.21	-0.22	-0.23	-0.13	0.16	-0.04	-0.41	-0.09	-0.02	-0.75	0.49	0.13	0.35	0.05	-0.17	0.30	-0.13	0.09
PF3D7_1104400	-0.25	0.54	0.14	0.14	-0.29	0.00	-0.56	0.40	-0.16	-0.31	-0.11	-0.28	-0.29	-0.05	-0.23	0.86	-0.08	0.08	0.03	-0.03	0.25	0.42	-0.20	-0.15	-0.03	0.46	0.10	0.06	-0.13	0.91	0.64	0.55	0.04	-0.18	0.20	0.60	-0.30	0.18	-0.57	0.10	0.55	0.58	0.07	0.92	-0.29	-0.10	0.00	0.35	-0.24
PF3D7_1145800	0.53	-0.17	-0.70	0.43	-0.18	-1.38	0.56	-0.95	0.47	-0.36	-0.37	0.46	0.69	0.18	-0.74	-0.62	0.51	0.77	-0.20	0.43	-0.94	0.00	-0.39	-0.63	0.34	-0.10	-0.22	-0.35	-0.16	-0.39	-0.42	0.15	-0.28	-0.16	-0.36	-0.53	-0.14	0.22	0.25	-0.83	-1.59	-0.18	-0.08	-0.04	-0.05	0.08	0.19	-0.64	0.13
PF3D7_1404600	-0.52	-0.34	-0.43	-0.05	0.44	0.90	0.06	-1.04	-0.37	-0.37	-0.07	0.52	-0.06	0.40	0.02	0.35	-0.48	-0.31	-0.36	0.03	0.83	0.04	-0.02	-0.13	0.45	0.60	-0.10	0.92	0.13	0.77	0.52	-0.12	0.14	0.39	0.01	-1.04	-0.12	-0.33	0.35	0.00	0.08	0.74	-0.35	-0.03	0.31	-0.15	0.37	0.60	0.11
PF3D7_1453600	-0.32	0.38	0.08	0.46	-0.28	-0.38	0.52	-0.57	0.76	-0.06	-0.11	-0.02	0.62	0.14	-0.08	-0.32	0.30	0.12	-0.44	0.30	-0.13	0.10	0.18	-0.09	0.79	0.12	-0.03	0.44	0.03	-0.33	0.12	-0.46	0.47	0.32	0.07	-0.01	0.23	-0.01	0.52	-0.25	0.64	0.67	0.27	-0.02	0.33	0.15	0.15	-0.14	-0.07
PF3D7_1427300	0.02	-0.25	-0.17	0.15	-0.20	0.38	0.27	-0.11	0.08	0.01	0.14	0.43	0.16	-0.27	0.19	0.09	-0.13	-0.15	0.53	-0.09	0.11	-0.02	-0.55	-0.38	-0.03	-0.44	0.21	-0.04	-0.37	-0.52	0.66	-0.35	0.15	0.06	0.06	-0.31	-0.11	-0.11	-0.08	0.14	0.07	-0.13	-0.02	-0.30	-0.16	-0.02	0.24	-0.06	-0.18
PF3D7_1022100	0.15	0.76	-0.13	0.46	-0.75	-0.67	-2.32	-0.34	0.51	-0.63	-0.44	0.90	0.00	0.64	-0.59	-1.39	-0.06	0.62	-2.89	0.38	0.16	-0.05	0.34	-0.04	0.57	-0.15	-0.12	0.08	0.59	-0.93	-0.08	-0.34	-0.14	-0.39	0.23	-0.52	0.30	1.12	0.06	-0.31	1.29	0.90	0.21	-0.16	-0.45	0.07	0.38	-0.06	0.07
PF3D7_0523200	0.61	0.04	0.44	-0.04	-0.18	-0.54	0.88	-0.49	0.18	0.21	-0.58	-0.44	0.64	-0.09	0.04	-0.14	0.45	0.44	-0.33	0.39	-0.64	-0.25	-0.15	0.14	0.12	0.03	0.65	-0.43	-0.37	-0.22	0.09	-0.49	0.01	-0.36	-0.37	-0.07	0.55	0.78	-0.08	0.08	-0.01	-0.14	0.10	-0.71	0.32	0.10	-0.37	0.51	-0.35
PF3D7_0623800	0.30	0.08	-0.04	0.15	-0.19	-0.64	0.06	-0.94	0.21	-0.25	-0.20	0.49	0.43	-0.30	-0.75	-1.04	0.09	0.03	-0.88	0.15	-1.36	-0.80	-0.38	-0.54	-0.03	0.01	-0.32	0.03	0.07	-0.47	0.11	0.24	-0.04	-0.25	-0.25	-0.44	-0.12	0.54	0.02	0.15	0.37	0.18	-0.60	-0.27	0.38	0.00	-0.45	0.31	-0.05
PF3D7_1031100	0.28	0.22	0.66	0.33	0.32	-0.18	0.24	-0.09	0.44	0.15	0.47	0.56	0.45	0.66	-0.44	0.53	0.43	0.67	0.28	0.70	0.54	0.64	0.48	0.22	1.11	0.22	0.12	0.40	0.01	-0.22	0.49	0.16	0.68	0.64	0.17	-0.14	0.37	0.20	0.12	-0.53	1.30	0.30	0.34	-0.11	-0.03	0.25	0.63	-0.15	0.18
PF3D7_1461200	0.17	0.42	0.37	0.55	1.09	0.23	0.50	0.18	0.74	0.87	-0.15	0.88	0.62	0.63	0.58	0.46	0.18	0.73	0.58	0.46	0.70	-0.25	0.71	0.71	0.88	0.13	0.37	-0.08	-0.52	-0.71	-0.88	0.09	0.07	0.07	0.17	-0.68	-0.13	0.11	-0.10	-0.08	0.63	-0.20	-0.28	-0.69	-0.36	-0.10	-0.82	-0.69	0.06
PF3D7_1013600	0.05	0.11	-0.53	-0.16	0.09	0.55	-0.06	-0.29	0.03	-0.01	-0.18	0.07	0.02	-0.09	0.04	-0.42	0.02	0.08	-0.01	0.01	-0.03	0.00	-0.37	0.09	-0.37	0.01	0.33	-0.51	0.00	-0.24	0.00	0.09	-0.04	-0.07	-0.01	0.24	-0.03	-0.19	-0.02	-0.02	-0.27	0.02	0.04	0.19	0.06	-0.07	0.14	-0.11	0.02
PF3D7_0302500	-0.72	0.38	0.07	-0.67	0.00	0.32	-0.89	1.24	-0.91	-0.06	0.17	-0.72	-0.81	-0.65	0.56	0.02	-0.33	-0.31	0.70	-0.46	0.31	0.50	-0.33	-0.12	-0.61	0.59	0.09	-0.13	-0.31	0.83	0.37	0.88	-0.31	-0.36	0.52	0.73	-0.39	-0.12	-0.54	0.45	-0.31	-0.09	0.41	0.91	-0.17	-0.20	0.33	0.65	0.53
PF3D7_1103200	-0.57	0.30	0.65	-1.15	0.32	0.56	-1.01	1.12	-0.62	-0.78	0.42	-0.40	-0.41	-0.38	-0.17	0.21	-0.33	-0.12	1.10	-0.37	0.59	0.72	-0.50	0.17	-0.34	1.34	-0.67	-0.16	-0.18	1.56	0.60	0.81	-0.63	-0.68	-0.56	0.72	-0.32	0.38	-0.69	-0.70	0.60	0.31	0.31	1.33	-0.67	-0.50	-0.35	0.15	-0.55
PF3D7_0914400	-0.29	0.60	-0.42	-0.18	-0.16	-0.48	-0.61	0.03	-0.22	-1.19	0.07	0.12	-0.16	-0.69	-0.31	0.25	0.02	0.50	0.71	-0.08	0.47	0.39	-0.51	-0.45	0.69	0.39	-0.36	0.03	-0.14	-0.25	0.21	0.44	-0.41	-0.71	-0.51	0.54	-0.34	0.50	-0.13	-0.18	0.72	0.09	0.44	0.13	0.01	-0.23	0.49	0.23	-0.23
PF3D7_1472100	-0.64	0.46	0.49	-0.63	0.32	0.08	-0.24	0.03	0.01	0.33	0.35	-0.40	-0.72	0.08	0.09	0.26	-0.55	-0.04	0.09	-0.40	0.49	0.43	0.54	-0.25	0.00	-0.25	0.48	0.11	0.07	-0.01	0.46	-0.54	-0.23	0.33	-0.03	0.81	0.01	-0.37	-0.44	-0.49	0.02	0.29	-0.12	-0.51	0.04	-0.33	0.12	0.40	-0.17
PF3D7_0424600	-0.30	0.14	-0.62	-0.48	0.19	0.12	1.57	-0.72	0.75	0.76	0.13	0.75	0.43	0.65	0.10	-0.93	-0.72	-0.85	0.27	-0.31	-0.58	0.22	1.24	0.16	0.87	0.07	1.38	0.24	0.35	-1.53	0.31	-0.44	0.47	1.03	0.23	1.42	0.43	-0.38	1.20	0.53	-0.22	-0.19	0.47	-1.85	0.24	0.77	0.75	0.53	0.51
PF3D7_1030600	0.63	-0.23	0.26	0.11	0.49	0.19	-0.01	0.04	0.38	0.32	0.55	0.35	0.62	0.26	-0.25	-0.03	0.33	0.67	0.01	0.19	0.89	0.16	0.36	0.22	0.29	0.72	-0.15	0.07	0.20	-0.79	0.23	0.06	0.23	-0.08	-0.01	-0.56	0.18	0.20	0.25	-0.31	0.11	-0.17	0.32	0.05	-0.28	0.27	0.21	-0.01	0.31
PF3D7_1320000	-0.40	-0.34	-0.50	0.10	0.29	0.12	-0.19	0.91	-0.56	-0.08	-0.22	-0.21	-0.53	0.06	-0.46	-0.29	-0.39	-0.18	-0.20	-0.36	0.31	-0.26	0.13	0.19	-0.18	0.07	0.46	0.23	-0.33	-0.32	0.34	-0.33	-0.25	-0.12	-0.26	0.13	0.06	0.46	0.00	0.00	0.39	0.72	-0.23	-0.22	0.11	-0.15	-0.29	-0.15	0.01
PF3D7_1243600	0.40	-0.41	-0.56	0.11	-0.76	-0.87	0.13	-0.42	0.87	-0.34	-0.82	0.81	0.96	-0.16	-0.26	-0.84	0.92	0.78	-1.10	0.74	-0.76	0.34	-0.01	-0.89	1.10	0.05	-0.32	-0.09	0.54	0.41	0.28	0.70	0.08	-0.10	0.03	0.08	0.33	0.92	0.42	0.08	0.73	0.66	0.16	0.32	0.80	0.18	0.43	0.36	0.03
PF3D7_1223200	-0.08	-0.51	0.18	-0.38	0.74	-0.59	0.13	-0.30	0.39	0.42	0.55	-0.08	0.16	0.57	0.29	0.57	-0.22	0.87	0.07	0.19	1.26	-0.03	0.53	0.56	0.00	-1.20	-0.14	-0.29	-0.15	-0.91	-1.03	-0.22	0.47	0.36	0.07	-0.31	0.24	-0.14	-0.16	-0.64	-0.42	-0.15	-0.09	-0.79	-0.60	0.08	-0.09	-0.46	0.27
PF3D7_0722800	0.28	0.18	0.06	0.77	-0.44	-0.53	0.38	-0.97	-0.01	-0.14	-0.03	2.38	0.61	0.41	-0.49	0.02	0.17	0.19	-0.23	0.20	-0.15	0.04	0.21	-0.45	1.28	0.09	-0.22	0.11	0.29	-0.96	-0.06	-0.77	-1.08	-0.22	-0.42	0.11	0.32	1.53	0.26	-0.23	2.80	-0.19	-0.25	-0.49	0.65	0.29	0.01	-0.27	-0.01
PF3D7_0914500	0.38	0.25	0.35	0.26	0.23	-0.07	0.41	-0.13	0.07	-0.25	0.08	0.26	0.25	0.55	-0.27	-0.14	0.09	-0.16	-0.16	-0.15	-0.07	0.01	0.16	-0.05	-0.02	0.22	-0.08	0.19	0.07	-0.05	0.16	-0.30	0.09	0.17	-0.26	-0.49	-0.10	0.03	-0.07	-0.30	0.00	0.49	-0.12	-0.05	0.38	-0.23	-0.07	-0.24	-0.09
PF3D7_0822300	-0.02	-0.03	-0.73	0.53	0.84	0.52	0.28	1.11	0.14	-0.45	-0.03	-0.09	0.02	0.73	0.66	-0.42	0.02	0.40	-1.29	0.11	-0.59	0.13	0.30	0.11	0.10	-0.80	-0.33	0.22	0.41	-0.16	-0.71	-0.03	-0.16	0.42	0.23	0.04	0.42	0.12	0.31	0.38	-1.17	-0.23	-0.12	-0.44	-0.07	-0.01	0.60	-0.02	-0.05
PF3D7_0812300	-0.59	0.60	-1.49	0.04	-0.60	-0.65	0.37	-0.70	0.30	-0.10	-0.49	-0.35	-0.12	-0.23	0.48	-1.27	-0.07	-0.41	-1.21	0.12	-0.63	-0.04	-0.30	-0.40	0.31	-0.04	-0.38	-0.23	-0.17	-0.04	-0.79	-0.23	-0.19	0.07	-0.01	-0.41	-0.08	-0.40	0.58	0.07	0.27	0.16	0.34	-0.72	0.19	0.16	0.11	0.27	0.12
PF3D7_1027700	-0.20	0.15	-0.57	-0.25	-0.17	0.21	0.01	0.23	-0.28	0.33	0.15	-0.32	-0.27	-0.45	0.13	0.06	-0.18	0.04	-0.38	-0.15	-0.35	-0.25	-0.52	-0.19	-0.10	0.36	-0.05	-0.51	-0.69	-1.47	0.01	0.49	-0.19	-0.10	0.10	0.24	-0.36	-0.01	0.21	-0.01	0.96	0.22	-0.24	0.42	-0.03	-0.30	-0.72	-0.20	-0.24
PF3D7_1407800	-0.22	-0.07	-0.15	-0.15	0.20	0.26	-0.10	0.40	-0.58	-0.52	-0.15	0.30	-0.22	-0.30	-0.03	0.34	-0.34	-0.52	-0.17	-0.42	-0.10	0.43	-0.21	0.25	0.26	-0.15	-0.06	0.10	0.17	-0.14	-0.18	0.45	-0.16	-0.27	-0.10	-0.16	-0.07	0.34	0.16	0.07	0.56	0.43	0.12	-0.14	0.56	-0.20	0.12	0.21	-0.23
PF3D7_1406600	-0.15	-0.19	-0.16	0.05	0.07	-0.32	-0.26	-0.13	-0.12	-0.12	0.03	-0.32	-0.16	0.08	-0.48	-0.05	-0.08	-0.12	0.21	-0.17	0.33	0.08	-0.51	0.19	-0.15	-0.03	-0.03	-0.18	0.22	-0.10	-0.27	0.19	-0.27	-0.28	0.11	-0.19	-0.10	-0.06	-0.04	0.54	-0.24	-0.20	-0.30	0.00	0.06	-0.02	0.05	0.00	0.14
PF3D7_0615400	0.39	0.16	-0.38	0.37	-0.49	-0.36	0.32	-0.30	0.32	-0.22	-0.54	1.40	-0.07	0.01	-0.31	-0.59	-0.15	-0.64	0.18	0.23	-0.86	-0.65	-0.02	-0.19	0.03	-0.26	0.06	-0.25	-0.14	-0.43	-0.30	-0.01	0.01	0.17	-0.32	-0.49	-0.01	0.37	-0.07	-0.17	0.11	-0.23	0.05	-0.16	0.33	0.60	-0.32	-0.16	0.29
PF3D7_1422400	0.38	0.24	-0.10	0.18	-0.27	-0.89	0.14	-0.01	0.13	-0.13	-0.18	0.46	0.38	0.46	-0.34	-0.43	0.02	0.14	-0.83	0.16	-0.25	-0.03	0.07	-0.23	0.42	-0.01	-0.01	-0.02	-0.01	-0.31	-0.07	-0.09	0.17	0.13	-0.33	-0.20	0.19	0.44	-0.19	-0.25	0.22	0.66	0.14	-0.13	0.26	0.21	-0.01	0.01	0.25
PF3D7_1317100	-0.10	-0.66	-0.30	-0.06	0.15	0.70	0.16	0.39	-0.34	-0.07	0.05	0.51	-0.52	0.04	0.65	-0.09	-0.19	-0.06	0.32	-0.24	0.10	-0.26	-0.33	0.52	0.38	-0.03	-0.51	-0.18	0.02	-0.49	-0.13	0.19	-0.14	-0.01	0.21	0.22	-0.16	-0.23	0.30	-0.02	-0.04	-0.03	-0.23	0.05	0.16	-0.34	-0.36	-0.28	-0.16
PF3D7_0806500	0.82	0.23	-0.38	0.21	-0.47	-0.38	0.50	-0.26	0.14	-0.47	-0.53	0.57	0.78	-0.20	-0.40	-0.33	0.51	0.47	-0.58	0.39	-0.09	0.46	-0.56	-0.44	0.53	0.17	-0.27	-0.45	-0.02	0.01	0.32	0.34	-0.19	-0.25	-0.28	-0.23	-0.07	0.26	0.20	-0.61	0.13	0.06	0.43	0.46	0.16	0.05	0.30	0.09	0.08
PF3D7_1301500	-0.23	-0.19	-0.12	-0.09	-0.25	0.08	-0.05	0.38	-0.17	0.32	-0.01	-0.21	0.19	-0.37	-0.10	0.51	0.19	0.03	-0.08	-0.57	0.28	-0.54	-0.73	-0.46	-0.27	-0.16	-0.05	-0.34	-0.64	-0.03	1.11	0.34	0.05	-0.06	0.13	0.14	-0.12	-0.12	-0.15	0.26	-0.77	0.28	-0.15	0.21	0.40	-0.06	0.52	0.26	0.01
PF3D7_0217700	0.67	0.42	0.09	0.64	-0.03	0.86	0.78	0.85	0.50	-0.04	-0.25	2.14	0.53	-0.06	-0.20	1.02	0.45	0.32	0.58	0.47	1.19	0.16	0.39	0.71	1.19	0.06	0.13	0.36	0.38	0.08	0.48	1.32	0.47	0.40	0.31	0.31	-0.12	-0.25	0.72	-0.45	0.79	0.47	0.27	0.07	0.39	-0.35	0.25	0.08	-0.11
PF3D7_1413800	0.04	0.08	0.08	-0.36	0.33	0.37	-0.23	-0.14	-0.07	-0.45	0.44	-0.07	0.16	0.39	-0.17	-0.41	-0.09	-0.20	0.11	-0.01	0.49	0.28	0.05	0.43	-0.10	-0.15	-0.20	-0.32	0.42	-0.28	-0.09	-0.17	0.30	0.32	-0.15	-0.39	0.21	0.22	0.04	0.08	0.47	-0.42	0.06	0.08	-0.41	0.00	0.24	-0.54	0.30
PF3D7_1434100	1.08	0.19	-0.82	0.41	-0.16	-0.39	0.55	-0.24	0.51	-0.17	0.02	-0.74	0.05	0.05	-0.49	-0.55	0.30	0.37	0.04	0.60	0.74	0.31	-0.18	-0.63	0.72	-0.10	-0.08	-0.35	-0.34	-0.22	-0.33	-0.54	-0.18	-0.11	-0.30	-0.25	-0.17	-0.64	0.04	-0.31	-0.67	-0.47	0.35	0.16	-0.65	0.06	-0.38	-0.58	-0.05
PF3D7_0715900	-0.21	0.02	-0.29	-0.25	-0.03	-0.13	0.04	-0.01	-0.44	-0.08	0.01	-0.21	-0.05	-0.45	-0.01	0.36	-0.14	-0.26	0.04	-0.51	0.24	0.31	-0.17	-0.78	-0.21	0.16	0.52	-0.38	-0.25	0.07	0.26	0.01	-0.13	-0.30	-0.02	0.09	-0.33	-0.28	-0.06	-0.07	-0.09	0.32	0.20	0.80	0.14	-0.19	-0.06	0.22	-0.13
PF3D7_0416300	0.09	0.15	-0.16	-0.01	-0.36	-0.11	-0.06	-0.15	0.03	-0.15	-0.23	-0.01	0.06	-0.31	0.04	-0.17	0.14	0.14	0.34	-0.06	-0.23	-0.26	0.05	-0.15	-0.27	-0.38	0.38	-0.19	0.01	0.87	-0.02	0.26	0.45	0.31	-0.07	0.14	0.22	0.51	0.26	0.59	0.22	0.00	-0.11	0.23	0.27	0.20	0.08	0.24	0.04
PF3D7_0711200	0.39	-0.10	-0.26	0.23	0.06	-0.74	0.86	-0.22	0.79	0.27	-0.13	0.10	0.52	0.40	-0.13	-0.51	0.26	-0.24	-1.14	0.75	0.10	0.12	0.25	0.10	0.60	1.04	-0.05	1.05	0.36	-0.62	0.14	-0.10	0.37	0.43	-0.12	0.34	-0.16	0.36	0.53	-0.15	0.06	0.83	0.37	-0.41	0.03	-0.04	0.41	0.22	-0.11
PF3D7_0201900	-0.73	-0.58	0.36	0.77	-0.34	1.44	0.73	-0.15	-1.64	-0.69	-0.91	-0.90	-0.94	-1.78	-0.68	0.68	-1.24	-1.41	0.87	-0.83	-1.45	0.30	-1.34	-1.07	-0.74	0.98	-0.86	-1.67	0.67	1.95	1.74	1.03	-1.58	-1.63	0.16	2.02	-0.85	-0.65	-0.28	0.54	-1.29	1.97	-0.73	0.71	0.61	-1.35	-0.67	1.64	-1.50
PF3D7_0919200	-0.51	0.35	0.58	-0.56	0.15	0.39	-0.67	0.46	-0.34	-0.36	0.04	-0.14	-0.15	-0.18	-0.02	-0.22	-0.41	0.26	0.02	-0.29	0.31	0.40	-0.08	0.39	-0.25	0.38	-0.40	0.11	-0.08	0.67	0.49	0.55	-0.67	-0.41	-0.10	0.55	-0.24	-0.55	-0.62	-0.61	-0.23	-0.01	-0.02	0.59	0.05	-0.36	0.30	0.42	-0.52
PF3D7_0219600	-0.19	-0.15	-0.58	-0.20	-0.30	-0.67	0.09	0.41	-0.11	-0.01	0.09	0.27	-0.23	-0.47	0.68	0.43	-0.41	-0.25	0.27	-0.26	-0.07	-0.30	-0.41	-0.03	-0.48	-0.66	-0.04	-0.37	-0.14	-0.24	0.00	0.41	-0.04	-0.01	0.10	-0.02	-0.04	-0.30	-0.04	0.32	-0.18	0.17	-0.22	0.07	0.05	-0.40	-0.26	0.00	-0.07
PF3D7_0415500	0.12	0.01	-0.48	0.27	-0.64	-0.83	0.10	-0.70	-0.04	-0.97	-0.59	0.77	0.19	-0.30	-0.32	-0.93	0.00	0.16	-0.52	0.14	-0.45	0.22	-0.44	-1.02	0.34	-0.18	-0.56	-0.50	0.15	-0.49	-0.28	-0.16	-0.42	-0.30	-0.44	-0.07	-0.37	0.57	-0.20	-0.24	0.30	0.48	0.54	-0.03	0.11	-0.01	0.32	-0.06	0.03
PF3D7_1318400	-0.06	-0.35	-0.42	-0.29	-0.02	0.14	-0.49	0.09	-0.15	-0.58	-0.08	-0.32	-0.16	-0.48	0.47	0.14	-0.05	-0.09	0.38	-0.24	0.10	0.07	-0.38	-0.04	-0.21	0.12	-0.30	-0.20	-0.12	0.15	-0.11	0.24	-0.30	-0.33	0.02	0.20	0.02	-0.15	-0.36	-0.05	-0.14	-0.05	-0.03	0.41	0.25	-0.32	-0.14	0.18	-0.09
PF3D7_0620800	-0.18	-0.02	-0.13	-0.25	0.28	0.66	-0.41	0.73	-0.66	-1.13	-0.01	-0.35	-0.27	-0.38	-0.24	0.96	-0.21	-0.41	1.32	-0.42	0.69	1.19	-0.17	0.16	-0.30	1.06	-0.48	-0.25	0.09	1.60	0.35	0.64	-0.55	-0.45	-0.55	0.36	-0.63	0.03	-0.85	-0.84	0.13	0.36	-0.01	0.88	-0.03	-0.49	-0.51	-0.21	-0.60
PF3D7_0607500	0.64	-0.06	-1.01	0.29	-1.16	-0.59	0.48	-0.90	0.51	0.10	0.06	0.30	0.16	0.14	0.09	-0.27	0.56	0.47	-0.10	0.29	1.14	0.49	0.13	-0.26	0.05	0.14	0.60	0.46	0.14	-0.54	-0.20	-0.50	-0.17	0.49	0.27	-0.75	0.30	-0.60	0.45	-0.02	0.21	0.39	0.42	-0.21	0.39	-0.20	-0.40	-0.01	0.12
PF3D7_1459500	0.28	-0.17	0.03	0.27	-0.23	0.18	0.61	-0.35	0.08	-0.27	-0.63	-0.10	0.02	-0.30	-0.14	-0.13	0.32	0.45	-0.37	0.24	-0.56	0.27	0.57	-0.02	0.45	0.22	0.46	-0.01	-0.40	-0.61	0.09	-0.15	0.79	0.65	0.12	-0.07	-0.12	-0.27	0.39	0.07	-1.04	0.51	-0.07	-0.24	0.52	-0.35	-0.13	-0.09	-0.19
PF3D7_1476900	-0.19	-0.23	0.64	-0.66	-0.07	-0.29	-0.23	-0.29	0.07	0.26	0.76	-0.66	-0.33	1.19	0.98	1.49	-0.16	0.04	1.69	0.68	0.00	0.25	1.48	-0.29	0.59	0.84	-0.32	0.08	0.74	1.27	-0.02	-0.95	0.42	0.48	0.59	-0.24	1.30	-0.61	-0.13	-0.04	-0.39	0.04	0.69	-0.84	-0.24	0.13	0.09	-0.25	-0.17
PF3D7_1131600	-0.03	0.00	-0.23	0.08	0.35	0.08	0.04	0.06	0.12	0.36	0.14	0.02	0.03	-0.15	0.24	0.21	0.08	0.09	-0.49	0.15	-0.30	0.10	-0.12	0.44	-0.29	0.07	0.03	0.04	-0.03	-0.52	-0.69	-0.20	0.18	-0.03	0.25	-0.43	0.11	-0.05	0.14	0.37	-0.39	-0.05	0.05	-0.12	0.31	-0.18	0.03	-0.25	0.29
PF3D7_0419200	-0.22	0.39	0.32	-0.56	0.44	-0.37	-0.78	0.13	-0.54	-0.63	0.25	-1.44	-0.57	-0.31	-0.16	0.02	-0.18	0.33	0.67	-0.72	0.35	-0.10	-0.50	-0.18	-0.72	-0.26	-0.51	-0.35	-0.50	-0.10	-0.18	-0.55	-0.34	-0.56	-0.54	-0.37	-0.21	-0.82	-0.44	-0.64	-0.97	-0.34	0.10	0.38	-0.74	-0.19	0.04	-0.49	-0.50
PF3D7_1234100	0.30	0.23	0.22	-0.26	0.01	-0.30	0.21	-0.50	0.01	-0.45	-0.17	-0.21	-0.18	-0.09	-0.31	-0.38	-0.10	-0.34	-0.14	-0.07	-0.82	-0.44	-0.45	-0.24	-0.39	-0.22	-0.12	-0.30	-0.26	-0.06	-0.23	-0.13	0.06	-0.04	-0.37	-0.19	-0.22	-0.10	-0.11	-0.06	-0.27	-0.03	-0.13	-0.02	-0.39	-0.04	0.06	-0.07	0.00
PF3D7_1331300	-0.58	0.46	0.58	-0.58	-0.04	0.70	-0.63	0.74	-0.18	0.48	0.54	-0.74	-0.54	-0.43	0.84	0.20	-0.09	0.26	0.77	-0.35	-0.02	0.48	0.05	0.18	-0.13	0.12	-0.20	-0.48	0.30	1.33	1.69	0.51	-0.56	-0.44	0.04	0.80	0.42	0.45	-0.17	0.14	-0.72	-0.81	0.18	0.37	-0.02	0.13	0.34	1.03	-0.12
PF3D7_0923300	-0.11	-0.08	0.07	0.52	0.07	0.44	0.25	-0.05	0.03	-0.10	0.07	0.61	-0.07	0.40	-0.53	-0.38	-0.36	-0.88	0.14	-0.28	-0.26	-0.59	0.29	0.47	-0.10	0.15	-0.21	0.29	0.14	0.46	0.03	-0.03	-0.30	-0.08	-0.16	-0.08	0.21	0.20	0.18	-0.22	0.18	0.24	-0.16	0.33	0.18	0.08	-0.07	0.20	0.15
PF3D7_0204800	-0.58	0.41	0.26	-0.17	0.31	0.25	-0.33	-0.03	0.01	0.72	0.23	-0.72	-0.41	-0.35	0.39	0.62	-0.27	0.34	0.47	-0.17	0.72	0.51	0.18	-0.08	-0.59	0.87	0.05	-0.19	-0.05	0.64	0.74	0.43	-0.34	-0.26	0.20	0.47	-0.02	0.36	-0.24	0.11	-0.31	0.86	0.39	0.44	0.10	-0.20	0.24	0.98	0.05
PF3D7_1304100	-0.39	0.13	-0.30	0.17	0.08	0.36	-0.09	0.54	-0.83	-0.11	-0.09	-0.21	-0.39	-0.14	0.84	-0.41	-0.41	-0.25	0.48	-0.47	0.13	0.19	-0.01	0.38	-0.23	0.28	-0.12	-0.01	0.00	0.73	-0.04	0.26	-0.33	-0.09	0.67	0.36	0.47	-0.32	-0.08	0.48	-0.31	-0.03	-0.26	0.30	0.03	-0.37	-0.07	0.33	-0.07
PF3D7_0523000	-0.19	0.04	1.03	-0.16	0.56	-0.41	0.68	0.60	-0.40	-0.31	-0.52	0.38	0.16	-0.47	-0.54	-0.45	-0.41	-0.69	0.05	0.42	0.34	-0.08	-0.47	-0.64	0.69	-0.33	-0.18	0.30	0.10	-0.49	0.00	-0.10	-0.38	-0.23	-0.33	0.66	0.56	1.27	0.16	0.55	0.33	0.46	-0.05	-0.48	0.41	-0.35	0.59	0.53	-0.14
PF3D7_1335100	-0.57	0.44	-0.31	-0.33	-0.15	0.53	-0.80	0.88	-0.79	-0.92	-0.16	-0.41	-0.60	-0.70	0.04	0.80	-0.18	-0.59	0.75	-0.42	-0.21	0.33	-0.37	-0.17	-0.38	0.59	-0.06	0.07	-0.28	0.82	0.11	0.82	-0.75	-0.47	-0.29	0.58	-0.52	-0.20	0.26	0.03	-0.33	0.07	0.29	1.00	-0.13	-0.11	0.15	0.74	-0.50
PF3D7_0829400	0.18	-0.03	0.27	-0.10	0.07	0.25	0.06	-0.33	-0.16	0.42	0.15	-0.34	-0.01	-0.46	0.37	-0.13	-0.04	0.15	0.45	-0.23	-0.07	0.05	-0.24	0.34	-0.17	-0.16	0.26	0.24	-0.08	0.42	-0.01	-0.08	-0.06	-0.18	0.08	0.13	-0.12	-0.17	0.11	-0.01	-0.24	-0.26	0.10	0.00	0.10	-0.06	0.10	0.14	0.06
PF3D7_1232200	-0.62	0.13	-0.08	-0.25	-0.28	0.08	-0.31	-0.07	-0.53	0.62	0.19	0.70	-0.25	-0.47	0.00	0.36	-0.30	-0.23	0.27	-0.49	0.05	0.32	-0.09	0.32	0.21	0.41	0.33	-0.08	-0.29	-0.02	0.06	-0.38	0.29	0.13	-0.25	-0.33	-0.01	0.12	0.54	-0.18	0.92	0.53	-0.25	0.03	0.22	-0.51	-0.01	-0.56	-0.09
PF3D7_0414700	-0.03	0.27	-0.10	-0.10	0.10	0.26	-0.07	1.03	0.05	0.12	-0.13	-0.42	-0.20	-0.15	0.06	0.03	-0.16	0.04	0.17	-0.06	-0.52	0.33	-0.45	0.12	-0.23	0.06	0.07	-0.05	-0.35	0.42	-0.41	0.10	0.04	0.44	-0.14	-0.17	-0.72	-0.53	-0.22	0.01	-0.76	0.01	0.06	0.24	0.09	-0.18	-0.19	-0.37	0.27
PF3D7_0212200	-0.38	0.38	0.08	0.07	-0.41	-0.84	0.56	0.55	-0.61	-0.47	-0.44	-0.55	-0.23	-0.07	0.06	0.19	-0.50	0.18	0.11	0.01	-0.01	0.39	0.11	-0.84	-0.08	0.30	-0.22	-0.28	0.04	0.52	-0.58	-0.47	-0.87	-0.68	-0.62	-0.38	-0.23	-0.24	-0.17	-0.43	-0.42	0.87	0.56	-0.19	0.24	-0.41	0.44	0.30	-0.21
PF3D7_0910700	0.10	0.41	-0.11	0.36	-0.28	-0.39	0.01	0.06	0.05	-0.05	-0.09	-0.60	0.08	0.15	0.22	-0.45	0.24	0.60	-0.27	0.67	0.63	0.07	-0.10	-0.04	0.23	-0.35	-0.09	0.76	0.12	0.93	1.27	-0.01	0.04	0.22	-0.21	0.20	0.13	-0.36	0.09	-0.25	-0.80	0.13	0.18	0.62	0.04	-0.26	0.06	0.23	0.12
PF3D7_1110900	0.32	0.13	-0.81	-0.04	-0.25	-0.75	0.09	-0.44	0.09	-0.50	-0.36	0.63	0.37	0.29	-0.60	-0.36	0.14	0.48	-0.49	0.26	-0.34	0.48	-0.08	-0.65	0.17	0.10	-0.15	-0.15	0.16	-0.48	-0.33	-0.09	-0.31	-0.03	-0.63	-0.29	-0.04	-0.03	-0.14	-0.60	0.02	0.63	0.22	-0.29	0.48	0.10	0.47	-0.55	0.32
PF3D7_0728900	-0.36	0.16	-0.21	-0.51	-0.27	0.10	0.22	-0.15	-0.08	0.06	0.00	-0.53	-0.12	0.29	-0.05	-0.44	-0.27	0.19	-0.06	0.43	0.18	-0.31	0.08	0.03	-0.49	-0.66	0.35	0.83	0.50	-0.55	0.13	-0.85	0.03	-0.08	-0.04	-0.79	0.28	0.07	-0.45	-0.16	-0.34	-0.17	0.16	-0.34	-0.71	0.15	0.17	-0.17	0.26
PF3D7_1221500	-0.03	-0.04	-1.18	0.18	-0.12	0.26	-0.44	0.49	-0.07	0.49	-0.08	-0.30	0.03	-0.19	0.77	-0.22	0.05	0.00	-1.50	0.16	-0.19	-0.04	-0.31	0.20	-0.35	-0.17	-0.45	-0.33	-0.02	-1.16	-0.69	0.45	0.23	0.04	0.29	-0.12	-0.13	-0.26	0.03	0.69	-0.75	-0.26	-0.22	-0.48	0.00	0.09	-0.19	-0.20	-0.10
PF3D7_0508900	0.06	0.04	0.16	-0.26	-0.05	-0.26	-0.21	0.12	-0.12	-0.09	0.20	0.05	-0.10	-0.32	0.02	0.08	-0.08	-0.16	-0.16	-0.17	0.06	0.08	-0.40	-0.35	-0.31	-0.16	-0.01	-0.18	0.06	0.09	0.44	0.38	0.03	-0.15	-0.07	0.19	-0.07	0.10	-0.01	0.13	0.13	0.02	0.08	0.20	0.21	0.02	0.01	0.05	-0.27
PF3D7_1250600	0.52	-0.15	-0.09	-0.02	0.09	-0.90	0.15	-0.25	0.34	0.09	0.60	0.59	0.57	0.34	-0.19	-0.88	0.42	0.55	-0.49	0.54	0.12	-0.05	0.13	0.51	0.51	-0.51	0.11	0.08	0.39	-0.63	-0.92	-0.99	0.47	0.40	0.01	-1.23	0.16	0.50	-0.32	0.07	0.89	-0.93	0.08	-0.42	-1.00	0.27	0.12	-0.83	0.42
PF3D7_0214800	-0.05	-0.42	0.18	-0.18	0.14	0.01	-0.12	0.15	-0.39	-0.22	-0.07	-0.15	-0.12	-0.17	-0.10	-0.08	-0.45	-0.61	-0.31	-0.48	0.13	0.11	-0.16	-0.31	-0.08	-0.23	-0.40	-0.19	0.00	-0.02	-0.40	-0.04	0.19	0.11	-0.11	-0.65	0.11	-0.05	0.33	-0.01	0.13	0.21	-0.09	-0.33	-0.05	-0.01	-0.23	-0.10	0.10
PF3D7_1101100	-0.33	-0.41	-0.21	-0.55	-0.31	0.15	-0.25	0.17	-0.62	0.46	0.10	-0.84	-0.48	-0.78	0.03	0.02	0.46	0.53	0.40	-0.44	-0.20	-0.11	-0.44	0.08	0.04	-0.15	-0.11	-0.94	-0.44	1.10	0.32	0.21	-0.18	-0.41	0.16	-0.07	1.41	-0.06	0.15	0.37	-1.75	-0.66	-0.32	0.46	0.06	0.17	-0.62	0.11	0.09
PF3D7_0605600	0.12	-0.30	0.24	0.11	0.23	0.43	-0.37	0.28	0.17	-0.20	0.25	0.81	-0.15	0.21	-0.20	0.08	-0.15	0.01	-0.04	-0.08	-0.59	-1.00	0.02	0.06	-0.01	0.00	-0.46	-0.40	0.17	0.63	-0.15	0.47	-0.50	-0.34	-0.45	-0.10	0.11	0.78	0.12	-0.26	0.45	-0.08	-0.36	-0.19	-0.08	0.23	-0.31	0.21	0.13
PF3D7_0508100	-0.28	0.02	-0.08	-0.32	-0.10	0.74	0.10	0.34	-0.12	0.50	0.16	0.45	-0.11	-0.28	1.37	0.00	-0.21	-0.13	0.75	-0.09	-0.07	0.42	0.06	-0.11	0.08	0.51	0.10	-0.12	0.55	1.11	0.06	0.80	-0.29	-0.21	0.50	0.40	0.25	-0.06	0.35	0.76	-0.38	-0.07	0.05	0.52	0.12	-0.19	0.18	0.34	0.04
PF3D7_1432800	-0.48	-0.25	-0.06	-0.04	-0.15	0.33	-0.32	0.47	-0.66	-0.04	-0.19	-0.24	-0.79	-0.09	0.58	-0.14	-0.38	-0.14	-0.05	-0.35	-0.24	0.25	-0.55	-0.06	-0.30	0.14	-0.44	-0.29	-0.24	0.79	-0.45	0.67	-0.46	-0.22	0.23	-0.12	-0.32	-0.17	0.53	0.54	-0.70	-0.08	-0.16	-0.13	-0.09	-0.27	0.09	0.11	-0.34
PF3D7_1416900	-0.38	-0.66	-0.17	-0.31	0.28	0.34	-0.54	0.47	-0.45	-0.08	-0.29	-0.48	-0.02	-0.49	0.43	0.27	-0.51	0.13	0.16	-0.24	0.18	0.09	-0.35	0.02	-0.41	0.48	-0.33	-0.35	-0.31	0.61	-0.12	0.53	-0.53	-0.62	-0.04	0.74	-0.37	-0.07	-0.22	-0.25	0.09	0.38	-0.02	0.44	0.10	-0.19	0.27	-0.26	-0.28
PF3D7_0721300	-0.19	-0.08	0.67	0.24	0.17	0.29	-0.05	-0.33	-0.11	-0.29	0.02	0.54	-1.19	0.02	-0.46	0.31	-0.16	-0.45	-0.06	-0.24	-0.27	-0.18	0.04	0.07	0.32	-0.32	-0.14	-0.17	-0.19	-0.09	-0.02	-0.25	-0.21	-0.03	-0.35	-0.56	-0.04	-0.06	-0.03	-0.65	-0.26	-0.09	-0.36	-0.34	0.42	0.00	-0.37	-0.19	-0.29
PF3D7_1300200	-0.03	-0.06	-0.57	-0.42	-0.65	-0.51	-0.18	-0.62	-0.34	0.88	-0.34	-0.34	-0.30	0.42	1.09	-0.60	0.21	-0.17	0.48	-0.36	0.04	0.63	0.06	-0.27	-0.48	-0.96	0.81	-0.42	0.88	0.72	0.64	0.14	0.02	0.36	0.81	-0.15	-0.24	-1.03	0.23	0.78	-1.04	-0.22	-0.54	0.25	0.27	-0.22	-0.69	-1.04	0.33
PF3D7_1210100	-0.31	-0.48	-0.52	-0.25	0.27	0.03	-0.41	0.21	-0.23	0.26	-0.09	-0.12	-0.09	-0.60	0.06	-0.43	-0.21	0.22	-0.01	-0.64	-0.39	0.38	-1.04	-0.16	-0.40	0.00	-0.26	-0.24	-0.28	0.43	-0.47	0.64	-0.29	-0.18	0.16	0.15	-0.35	0.06	-0.13	0.04	-0.45	-0.31	-0.02	0.46	0.63	-0.35	0.39	0.47	-0.04
PF3D7_0110700	0.54	-0.39	-0.96	-0.13	-0.16	-0.90	0.37	-0.12	0.08	-0.20	-0.37	0.53	0.46	0.18	-0.23	-0.53	0.31	0.62	-0.24	0.00	0.15	0.10	-0.11	-0.32	0.05	0.10	-0.39	-0.15	0.05	-0.04	-0.02	0.11	0.09	0.00	-0.19	-0.23	0.13	-0.14	0.19	-0.61	-0.11	0.63	0.47	0.05	0.24	0.05	-0.15	-0.28	0.08
PF3D7_0112000	0.75	0.30	0.58	0.62	0.25	-0.03	0.45	-0.25	0.64	0.15	0.05	0.49	0.31	0.51	-0.10	-0.55	0.38	0.61	-0.09	0.09	0.30	-0.35	0.76	0.60	0.09	-0.25	0.04	0.40	0.21	0.85	-0.11	-0.43	-0.21	-0.45	0.07	-0.34	0.17	0.45	-0.17	-0.18	0.77	-0.57	0.13	0.24	-0.43	0.53	0.38	0.39	-0.06
PF3D7_1102500	0.51	1.27	0.71	0.83	0.08	1.57	0.33	0.42	0.51	1.14	0.63	3.46	0.75	-0.70	1.00	1.03	0.95	-1.15	2.34	0.77	0.38	-0.45	1.46	1.81	1.74	0.49	1.19	0.26	0.60	0.23	0.57	0.15	-0.02	1.20	0.91	0.14	0.08	0.17	-0.07	0.66	2.73	-1.48	0.11	-0.43	-1.01	1.47	-0.36	-0.48	0.64
PF3D7_0828500	-0.22	0.30	0.02	-0.20	0.14	-0.69	-0.28	0.70	-0.25	-0.18	-0.03	-0.27	-0.16	-0.59	0.39	0.45	-0.18	-0.11	0.66	-0.05	0.55	0.34	-0.05	-0.40	0.10	0.58	-0.27	-0.31	0.83	0.06	0.41	0.22	-0.26	-0.24	-0.13	0.56	-0.15	0.25	-0.18	-0.41	0.78	0.28	0.40	0.28	-0.07	-0.10	-0.15	0.27	-0.11
PF3D7_1015900	-0.17	0.28	-0.06	-0.06	-0.21	0.12	-1.00	0.68	-0.84	-0.21	-0.01	0.05	-0.43	-0.49	-0.17	-0.14	0.06	-0.34	0.25	-0.38	-0.06	0.62	-0.06	0.13	-0.03	0.97	0.21	0.39	0.36	0.69	0.45	0.78	-0.10	-0.08	0.21	0.37	-0.22	0.55	-0.35	0.24	0.77	-0.22	0.46	0.97	-0.30	-0.14	0.55	0.49	-0.38
PF3D7_1202700	-0.09	0.01	-0.07	-0.03	0.58	0.30	0.01	-0.01	0.46	0.21	0.35	0.11	0.17	0.60	-0.14	0.59	-0.07	0.02	0.37	0.52	0.16	-0.21	0.41	0.47	0.03	0.02	-0.01	-0.35	0.14	-0.58	-0.10	0.06	0.19	0.09	0.09	0.37	0.13	-0.04	-0.04	0.00	0.45	0.23	-0.03	-0.40	0.30	-0.13	0.22	-0.14	0.43
PF3D7_0323300	-0.23	0.23	0.20	-0.03	0.07	0.27	-0.21	0.11	0.15	-0.47	-0.32	-0.06	0.09	-0.45	-0.09	-1.37	-0.13	-0.01	-1.72	-0.13	0.07	0.29	-0.02	0.55	-0.23	-0.10	-0.43	0.78	-0.52	-0.43	0.09	0.26	0.02	0.47	0.21	0.24	-0.42	-0.08	-0.12	0.30	-0.06	-0.16	-0.25	-0.02	0.03	-0.21	0.22	-0.18	-0.12
PF3D7_1140000	0.12	0.89	1.84	0.08	-0.15	0.37	0.06	0.43	-0.19	-0.11	0.53	-0.12	0.64	0.13	-0.12	-1.35	-0.08	0.55	0.15	-1.21	0.04	-0.19	0.37	0.41	0.06	-0.26	-0.62	0.15	0.30	0.85	0.36	0.00	-0.79	-0.06	0.02	0.40	0.26	0.20	0.02	-0.02	-0.90	-0.30	0.83	0.60	0.02	0.09	0.37	0.57	0.04
PF3D7_0937300	0.48	-0.21	-0.79	0.28	0.25	0.10	0.35	-1.84	0.46	-0.04	-0.16	-0.50	0.06	-0.27	0.30	-1.53	0.15	-0.69	-0.45	0.31	-0.98	-0.08	0.19	0.29	-0.18	-1.59	0.20	0.19	0.12	-1.27	-1.50	-1.13	0.15	0.60	0.62	-0.84	-0.16	-0.45	0.90	1.09	0.13	0.01	-0.35	-0.88	-0.15	0.06	0.33	-0.33	0.29
PF3D7_0401600	-0.21	0.05	0.45	-0.41	-0.12	0.10	-0.19	0.23	-0.29	-0.71	0.10	-1.24	-0.06	0.27	0.52	0.51	0.03	0.71	0.30	0.08	0.27	0.30	-0.28	0.30	-0.56	-0.48	-0.50	0.13	-0.06	0.06	0.81	-0.61	-0.23	-0.29	-0.17	1.06	-0.27	-1.15	-0.43	-0.54	-0.81	-0.56	-0.35	0.18	-0.41	0.08	-0.22	0.51	-0.32
PF3D7_1243100	0.38	0.49	0.31	0.17	-0.23	-0.21	0.09	0.11	0.10	0.08	-0.20	0.53	0.39	0.17	0.16	-0.48	0.77	0.55	0.27	0.45	0.52	0.49	-0.35	-0.05	0.56	0.15	0.10	-0.21	-0.38	-0.26	-0.24	0.31	-0.15	-0.28	-0.03	-0.59	-0.28	0.18	0.01	-0.30	0.08	-0.63	0.10	0.39	-0.49	-0.01	-0.64	-0.81	-0.38
PF3D7_1232700	0.05	0.19	-0.06	0.18	-0.21	-0.31	-0.01	0.07	0.13	-0.20	-0.02	0.09	0.03	-0.02	0.56	0.22	0.20	-0.12	0.24	0.24	0.37	0.40	0.11	-0.18	0.15	0.31	-0.08	-0.20	0.12	-0.09	0.20	0.16	-0.33	-0.30	-0.12	0.23	-0.06	0.21	-0.11	0.02	0.15	0.09	0.09	0.19	0.08	-0.11	-0.05	0.22	0.03
PF3D7_1476300	-0.58	-0.08	-0.63	0.08	0.21	-0.13	-0.16	0.14	-0.54	-0.03	-0.20	0.13	-0.08	0.20	0.32	-0.08	-0.24	-0.20	-0.07	-0.55	-0.46	0.31	0.18	0.03	-0.24	0.26	0.09	0.22	-0.10	0.02	0.55	0.22	0.04	0.15	0.22	0.26	-0.18	-0.23	-0.22	0.30	-0.28	0.26	-0.18	0.05	0.24	-0.30	-0.47	0.25	-0.31
PF3D7_1366700	0.89	0.03	-0.85	0.26	-0.23	-0.31	0.83	-0.79	0.80	0.27	-0.07	-0.31	0.53	1.01	-0.42	0.16	0.34	1.73	-0.57	1.04	-0.02	0.02	0.47	-0.30	0.43	-0.51	-0.41	0.22	0.23	-0.97	-0.43	-0.39	0.36	0.35	-0.34	-0.03	0.36	-0.41	0.39	-0.81	0.12	1.05	0.49	-0.42	-0.13	0.29	0.38	-0.42	0.58
PF3D7_1123800	0.04	0.21	-1.76	-0.22	0.47	-0.10	0.12	0.23	0.43	1.16	-0.01	-0.40	-0.09	0.12	0.36	0.86	0.29	-0.76	0.54	0.26	0.40	0.12	0.52	0.07	0.22	-0.61	0.19	0.45	-0.07	-0.59	-0.93	-0.48	0.04	0.34	0.41	-1.11	0.15	-0.65	0.19	-0.02	-0.97	-0.07	0.44	-0.65	0.38	0.21	-0.32	0.12	0.15
PF3D7_0902700	-0.33	0.04	1.60	-0.31	-0.03	0.25	1.84	0.19	-0.32	-0.55	-0.08	-0.39	-0.25	-0.26	-0.04	-0.04	-0.02	-0.23	0.30	-0.11	-0.06	0.26	-0.07	0.28	-0.55	0.10	-0.29	-0.11	-0.08	0.47	-0.11	0.03	-0.48	-0.24	-0.17	-0.07	0.04	0.19	-0.19	-0.24	-0.70	0.25	-0.18	0.17	0.26	-0.35	0.25	0.11	0.06
PF3D7_0309800	0.38	-0.06	0.74	0.08	0.76	-0.09	-0.16	-0.24	0.53	0.28	1.00	-0.04	0.57	0.49	0.33	0.62	0.57	1.34	0.20	0.78	1.26	0.48	0.52	1.02	0.87	-0.56	-0.10	-0.08	0.22	-1.51	-0.62	-0.41	0.18	-0.09	0.19	0.06	0.04	-0.07	-0.44	-0.63	0.12	0.08	0.37	-0.58	-0.63	0.11	0.55	-0.64	0.04
PF3D7_1212100	-0.20	0.19	0.02	0.40	-0.10	-0.22	-0.92	-0.43	0.97	0.13	0.06	-0.34	-0.22	-0.33	-0.56	-0.02	0.84	0.47	0.50	0.57	0.55	0.07	0.72	-0.62	-0.04	2.07	0.21	0.46	0.51	0.23	0.43	-0.15	0.46	0.55	0.52	0.25	0.06	0.61	0.18	0.43	0.59	-0.78	0.66	0.41	0.24	0.13	0.40	0.18	0.22
PF3D7_0710000	0.09	0.27	-0.19	-0.10	0.60	0.17	0.51	0.11	0.64	0.48	-0.21	0.07	-0.10	0.79	0.06	-0.21	-0.26	0.58	0.07	0.13	-0.20	0.02	-0.27	0.30	-0.07	-0.01	0.18	0.34	-0.27	-0.43	-0.59	-0.10	0.46	0.15	-0.32	-0.53	-0.09	-0.23	-0.07	-0.21	-0.61	-0.37	0.43	-0.32	-0.29	-0.21	0.19	0.07	0.36
PF3D7_1465800	0.02	-0.20	-0.32	0.49	0.18	0.00	0.28	0.37	0.16	0.04	0.13	0.48	0.11	0.23	-0.13	-0.70	0.09	-0.08	-0.73	-0.05	-0.57	0.06	0.38	0.28	-0.15	-0.57	-0.24	0.41	0.13	0.36	-0.79	-0.32	0.22	0.33	-0.10	-0.52	0.18	-0.06	0.34	-0.13	0.03	-0.10	-0.08	-0.41	0.10	0.13	0.03	0.05	0.21
PF3D7_1406700	-0.15	-0.46	-0.29	-0.22	0.38	-0.13	-0.27	0.47	-0.44	0.61	0.06	-0.59	0.15	-0.12	0.39	0.20	-0.24	-0.18	0.53	-0.39	-0.37	-0.10	0.61	0.50	-0.10	0.01	-0.28	-0.23	0.55	1.00	0.24	-0.08	0.03	-0.16	0.94	0.42	0.66	-0.06	-0.17	1.14	0.17	-0.11	-0.10	0.37	0.44	-0.36	0.46	0.30	0.02
PF3D7_1352000	0.10	-0.16	-0.23	-0.19	-0.04	-0.35	-0.14	-0.27	-0.24	0.10	-0.02	-0.08	-0.07	-0.39	0.07	-0.04	-0.16	-0.22	0.13	-0.31	-0.12	0.01	-0.17	-0.56	-0.40	-0.04	0.16	-0.18	-0.28	-0.02	-0.39	0.34	-0.20	-0.31	-0.07	0.21	-0.27	-0.18	0.00	0.01	-0.61	-0.12	-0.19	0.24	0.30	-0.13	-0.05	0.00	-0.33
PF3D7_1112400	0.42	-0.90	-0.04	0.00	0.13	0.39	-0.12	-0.14	-0.23	0.13	-0.08	-0.19	-0.20	-0.94	0.41	-0.79	0.23	0.35	0.14	-0.63	-0.25	0.09	-0.99	0.62	0.07	-0.45	-0.15	0.04	-0.78	-0.67	0.20	0.36	-0.19	-0.04	-0.12	-0.31	-0.36	0.06	0.11	0.27	-0.66	-0.61	-0.38	0.13	0.32	-0.37	0.45	0.14	0.11
PF3D7_1360100	0.51	0.17	-0.17	0.12	-1.37	-0.26	0.29	-1.64	0.76	0.11	-0.19	0.16	0.49	-0.23	0.14	-0.08	0.14	0.63	-0.47	0.89	0.12	-0.10	0.63	-2.00	0.68	-0.01	0.09	-0.91	-0.44	0.32	-0.40	0.62	0.02	0.09	-0.10	-0.02	0.19	0.51	0.43	0.08	0.30	0.71	0.56	0.17	-0.09	0.07	0.26	-0.35	0.66
PF3D7_1113500	-0.25	-0.15	0.17	-0.14	-0.27	0.00	0.28	0.05	0.17	-0.76	-0.63	0.06	-0.33	-0.15	-0.23	-0.17	0.05	0.21	-0.30	0.10	0.02	-0.43	-0.61	0.03	-0.16	-0.66	-0.77	-0.13	-0.24	-0.10	-0.11	0.71	-0.35	-0.20	-0.26	0.47	-0.05	0.49	0.04	-0.07	0.50	0.58	0.16	0.31	0.29	-0.12	0.29	-0.23	-0.20
PF3D7_0209800	-0.17	-0.44	-0.47	0.05	0.02	0.35	-0.19	0.46	-0.59	-0.25	0.06	0.18	-0.22	0.00	-0.05	-0.11	-0.08	-0.61	-0.19	-0.22	0.05	0.22	0.03	0.21	0.18	0.07	-0.03	0.09	0.07	0.13	-0.09	0.20	-0.13	-0.41	0.04	-0.35	0.12	0.06	0.21	0.00	0.31	-0.03	-0.09	0.14	0.04	-0.09	-0.24	-0.16	-0.14
PF3D7_1472500	-0.66	0.50	0.18	0.39	0.33	0.23	-0.05	0.20	0.02	-0.26	0.46	-0.04	-0.33	0.14	-0.16	0.87	0.25	1.09	0.68	0.17	1.10	0.40	0.78	0.24	0.35	0.40	0.66	0.31	-0.08	0.60	0.42	-0.40	-0.05	0.56	-0.29	0.67	-0.10	-0.64	-0.16	-0.71	-0.31	-0.20	-0.22	-0.30	-0.20	0.08	0.31	-0.57	-0.05
PF3D7_0906800	0.10	-0.31	0.28	0.35	-0.34	0.43	0.68	0.36	0.35	0.08	-0.09	0.11	0.20	-0.26	0.68	-0.76	0.25	-0.02	-0.62	0.34	-0.48	-0.32	-0.52	0.18	0.15	0.06	-0.14	-0.21	-0.53	-0.17	0.24	-0.38	-0.23	1.03	0.49	0.30	0.09	0.57	0.69	-0.03	0.13	-0.50	-0.15	0.08	-0.44	0.08	-0.21	0.01	0.21
PF3D7_0522900	0.16	0.41	1.33	0.11	0.44	-0.42	0.15	-0.61	0.36	-0.63	-0.09	1.47	0.86	0.22	-0.76	0.59	0.66	0.10	-0.01	0.62	0.39	-0.04	0.91	0.11	1.32	0.40	-0.70	0.37	0.58	-0.17	-0.31	-0.33	0.27	0.01	-0.30	0.07	0.46	2.01	0.13	-0.50	1.38	0.87	0.95	0.06	0.15	0.53	0.43	0.09	0.18
PF3D7_1331200	0.04	0.01	0.04	-0.24	0.15	-0.70	-0.26	-0.50	0.29	0.27	0.07	-0.37	0.15	0.25	-0.38	-0.51	0.32	0.48	-0.49	0.39	-0.01	0.01	0.29	-0.12	0.16	0.17	0.23	0.33	0.23	0.04	0.07	-0.11	0.60	0.04	0.09	-0.02	0.12	-0.11	-0.14	-0.35	0.27	-0.08	-0.02	0.04	-0.67	0.18	0.30	-0.03	-0.03
PF3D7_0615300	-0.32	0.23	0.18	-0.05	0.15	0.46	-0.12	0.13	-0.30	0.03	-0.11	-0.37	-0.11	0.11	0.13	-0.33	-0.34	-0.49	0.85	-0.57	0.20	0.09	0.32	0.33	-0.24	0.02	0.22	0.06	0.11	0.22	0.09	-0.63	-0.28	-0.16	-0.18	0.15	-0.20	-0.19	-0.25	-0.26	-0.11	-0.29	-0.02	-0.02	-0.28	-0.21	0.54	0.67	-0.14
PF3D7_1254700	0.33	0.54	0.84	0.67	0.00	0.79	-1.69	-0.25	-0.37	0.14	0.08	-0.39	0.13	-0.22	-0.29	-1.14	0.19	-0.27	-1.02	1.26	0.66	-0.37	-0.32	0.37	0.40	-0.12	0.04	0.21	-1.46	-0.07	-0.26	-0.28	-0.16	0.23	0.96	-0.61	1.30	-0.23	0.22	0.35	0.01	-0.55	-0.21	-0.39	0.25	1.25	-0.40	-0.97	-0.13
PF3D7_1300300	-0.59	0.37	0.17	-0.72	-0.07	0.64	-0.92	0.90	-0.93	-0.37	0.09	-0.37	-0.56	-0.78	0.10	0.37	-0.16	-0.32	0.77	-0.44	0.36	0.32	-0.39	0.19	-0.31	0.66	-0.18	-0.34	-0.14	0.74	0.14	0.83	-0.61	-0.53	0.02	0.52	-0.42	0.10	-0.17	0.03	-0.04	-0.07	0.36	0.97	0.05	-0.28	-0.05	0.45	-0.52
PF3D7_0815700	0.11	-1.28	0.30	0.15	0.65	0.66	0.10	-1.59	0.46	-0.10	-0.21	0.72	0.69	-0.46	0.03	0.34	0.21	0.34	0.05	0.21	-1.13	0.12	-0.21	-0.35	-0.12	-0.24	0.13	-0.45	-0.07	-0.66	-0.48	0.29	0.39	0.20	-0.13	-0.26	0.07	-0.49	0.17	-0.07	-0.56	-0.18	-0.05	0.10	0.53	0.14	0.47	-1.30	0.14
PF3D7_1216100	-0.97	-0.03	0.55	-0.59	0.04	0.50	-0.56	0.16	-0.63	0.38	0.48	-0.99	-0.76	-0.51	0.17	0.49	-0.31	0.10	-0.14	-0.45	0.25	0.38	-0.24	-0.29	-0.59	0.41	0.10	-0.07	-0.04	1.11	0.88	0.79	-0.88	-0.50	-0.01	0.39	-0.20	-0.45	-0.28	0.39	-0.64	-0.31	-0.16	0.17	-0.10	-0.02	0.36	0.90	-0.13
PF3D7_1335700	0.01	0.11	-0.33	-0.06	0.12	0.33	-0.11	0.53	-0.28	-0.39	-0.03	0.03	-0.24	-0.16	0.07	0.03	-0.21	-0.19	0.08	-0.34	0.06	0.34	-0.14	0.30	-0.17	0.25	-0.02	-0.01	-0.31	0.21	0.18	0.07	-0.18	-0.21	0.13	0.06	-0.31	-0.40	-0.28	-0.22	-0.22	-0.19	-0.10	0.28	0.05	-0.41	0.23	0.24	-0.22
PF3D7_1435000	-0.27	-0.28	-0.47	-0.35	-0.41	0.17	0.29	-0.24	-0.44	0.10	-0.27	-0.26	-0.20	-0.24	0.57	0.02	-0.10	-0.18	0.08	-0.39	0.02	-0.32	-0.10	-0.22	-0.19	-0.02	0.41	-0.50	0.11	0.52	-0.12	0.28	-0.04	-0.25	0.25	-0.04	-0.05	-0.29	0.29	0.55	-0.89	-0.35	-0.23	-0.12	0.19	-0.24	0.16	0.25	-0.02
PF3D7_0211800	-0.15	-0.16	-0.26	0.00	0.14	0.22	-0.55	0.74	-0.40	0.12	-0.21	-0.57	-0.47	-0.16	0.16	-0.50	-0.07	0.56	-0.58	-0.66	0.07	-0.26	-0.27	-0.24	-0.45	0.01	-0.03	0.18	0.00	0.23	0.07	0.02	0.16	-0.22	0.20	0.09	-0.22	0.10	-0.47	0.43	0.06	-0.51	0.28	0.54	-0.72	-0.23	0.15	-0.24	-0.23
PF3D7_0602900	0.04	-0.29	-0.23	-0.10	0.15	-1.01	-0.13	-1.17	0.28	0.32	0.05	0.11	0.34	0.26	-0.02	-0.54	-0.16	0.91	-0.80	0.45	0.33	0.14	0.59	-0.49	0.42	-0.12	0.26	0.08	0.42	-0.93	0.23	-0.76	0.22	0.36	0.04	-0.60	0.23	-0.25	-0.24	-0.50	0.29	-0.21	0.06	-1.00	-0.58	0.13	0.30	0.20	-0.19
PF3D7_0207600	-0.59	0.33	0.10	-0.59	0.28	1.37	-0.56	0.88	-0.81	0.16	0.07	-0.59	-0.70	-0.59	0.79	0.19	-0.25	-0.17	0.72	-0.53	0.31	0.32	-0.34	0.35	-0.42	0.71	0.22	-0.37	-0.24	0.58	0.47	0.66	-0.42	-0.38	0.48	0.69	-0.29	-0.12	-0.16	0.33	-0.29	0.00	0.29	0.81	0.01	-0.17	0.21	0.39	-0.46
PF3D7_1413900	-0.15	0.00	0.48	0.17	0.17	-0.03	-0.10	0.17	-0.26	0.38	0.11	-0.13	-0.19	-0.15	0.08	0.34	-0.30	-0.04	0.10	-0.24	0.39	0.30	0.46	-0.14	-0.15	0.11	0.47	0.17	0.29	0.70	0.64	-0.14	0.32	0.20	0.30	0.14	0.13	0.27	0.00	0.08	0.03	-0.17	0.10	0.20	0.13	-0.19	0.29	0.54	0.48
PF3D7_0619000	0.46	-0.04	-0.23	0.17	0.21	-0.45	-0.10	-0.32	0.42	-0.19	0.23	0.12	0.56	-0.28	-0.64	0.06	0.27	0.15	-0.02	0.13	-0.22	0.02	-0.14	-0.10	-0.13	-0.12	-0.44	0.04	0.08	-0.07	-0.03	0.12	0.28	-0.12	-0.23	-0.24	0.18	0.03	-0.23	-0.29	0.57	-0.35	0.11	0.52	-0.21	0.29	-0.20	-0.30	0.50
PF3D7_0514200	0.68	-0.23	-0.10	0.55	-0.17	-0.26	0.42	-0.14	0.49	0.12	-0.19	-0.31	0.37	0.56	-0.13	-2.00	0.35	0.96	-0.54	0.57	0.83	0.20	0.14	0.28	-0.04	-0.56	0.09	0.75	-0.01	0.31	0.14	-0.28	0.30	0.01	0.36	-0.47	0.28	0.08	-0.54	0.01	0.19	-0.65	0.06	-0.36	-0.74	0.00	0.16	-0.37	-0.12
PF3D7_0507600	0.68	-0.10	0.58	-0.14	0.63	0.25	0.39	0.65	0.28	0.12	0.69	0.21	0.47	0.24	0.40	0.25	0.34	0.27	0.44	0.54	0.73	0.05	-0.29	0.40	0.65	-0.36	-0.27	0.03	-0.06	-0.14	0.10	0.14	0.11	-0.18	0.20	0.21	-0.07	-0.21	-0.64	0.28	-0.06	-0.05	-0.18	-0.05	-0.21	-0.16	0.05	-0.19	0.04
PF3D7_1120700	0.14	0.65	-0.32	0.19	-0.25	-0.09	-0.08	-0.07	0.10	0.06	-0.12	1.40	0.17	0.00	-0.24	0.19	-0.11	-0.36	-0.11	0.03	-0.19	-0.31	-0.12	-0.36	0.50	-0.18	-0.26	-0.12	-0.40	-0.47	-0.58	-0.26	-0.11	-0.11	-0.25	0.14	-0.05	0.96	0.12	0.09	1.24	0.42	-0.03	-0.35	0.19	0.07	0.13	-0.47	0.12
PF3D7_1147200	-0.06	0.44	0.34	0.14	-0.10	-0.62	-0.16	-0.33	0.05	-0.24	0.16	0.96	0.27	-0.19	0.13	0.07	0.09	-0.13	0.12	-0.25	0.00	-0.21	-0.45	-0.45	0.15	-0.12	-0.13	-0.25	0.13	-0.60	-0.28	0.07	0.17	-0.09	0.00	0.30	-0.12	0.80	0.00	0.21	1.44	-0.13	0.15	0.12	0.18	-0.03	-0.26	-0.40	0.08
PF3D7_1252700	0.09	-0.03	0.62	0.19	0.57	0.69	-0.08	0.27	-0.24	-0.25	0.38	0.10	-0.02	-0.18	-0.35	1.14	0.06	-0.22	0.39	-0.02	0.92	-0.21	0.12	0.32	0.36	-0.22	0.24	0.21	0.48	0.33	0.16	-0.02	0.44	0.43	0.16	-0.24	-0.02	0.53	0.10	0.41	0.17	0.21	0.25	0.25	0.37	-0.03	0.33	0.25	0.13
PF3D7_1410900	0.17	0.18	-0.06	-0.20	-0.10	-0.77	0.38	-0.48	0.61	0.08	0.01	-0.48	0.56	0.69	-0.40	-0.68	0.00	0.30	-0.24	0.41	-0.68	-0.29	0.09	-0.14	0.14	-0.43	0.12	0.17	0.08	-1.14	-0.42	-0.62	0.43	0.42	-0.21	-0.73	-0.04	-0.28	0.15	-0.55	0.22	-0.14	0.09	-0.40	-0.66	0.20	-0.40	-0.98	0.17
PF3D7_1105800	-0.66	0.32	0.58	-0.08	0.33	0.40	-0.72	0.52	-0.36	0.55	0.63	-0.73	-0.56	0.29	0.25	0.42	-0.40	0.10	0.62	-0.26	0.51	0.43	0.53	0.34	-0.41	0.40	0.62	0.11	0.11	0.11	-0.08	0.06	0.34	0.22	0.34	0.13	-0.10	-0.26	-0.22	-0.47	-0.21	0.07	0.24	0.43	-0.51	0.19	0.16	-0.29	0.01
PF3D7_0104200	-0.27	0.39	0.23	-0.58	0.68	1.02	-0.45	0.60	-0.09	-0.35	0.36	-0.43	-0.26	-0.65	-0.24	1.05	-0.37	-0.27	0.89	-0.48	-0.19	0.12	0.30	-0.11	-0.41	0.53	-0.06	-0.29	-0.08	0.19	0.55	0.54	0.58	0.26	0.17	0.84	0.33	-0.43	-0.39	-0.56	-0.13	0.42	0.54	0.53	0.45	-0.05	0.43	0.26	-0.12
PF3D7_1020700	0.25	-0.67	0.28	-0.10	0.66	-0.28	0.41	0.29	0.25	0.09	0.19	-0.26	0.42	0.34	0.00	0.08	-0.16	0.27	-0.16	0.20	0.32	0.08	-0.12	0.08	-0.01	-0.12	-0.08	-0.03	-0.26	-0.95	-0.49	-0.17	0.16	0.03	-0.24	-0.20	0.12	-0.45	-0.04	-0.44	0.04	0.25	0.02	-0.80	-0.19	-0.11	0.19	-0.44	0.09
PF3D7_1215900	-0.02	-0.29	0.63	0.57	0.29	0.65	0.04	0.36	-0.07	0.06	-0.04	0.23	0.10	-0.01	0.48	-0.21	0.08	-0.16	-0.69	-0.11	0.29	-0.20	-0.21	0.09	0.17	-0.20	-0.97	-0.20	-0.17	0.45	-0.29	0.09	0.02	-0.14	-0.01	-1.20	0.00	0.33	0.37	0.43	0.38	-0.01	-0.08	-0.87	-0.32	0.27	0.05	-0.06	0.01
PF3D7_1207700	0.15	0.19	-0.07	0.19	-0.42	0.05	0.27	-0.20	-0.58	-0.27	0.20	2.43	0.31	0.39	-0.82	-1.08	-0.05	-0.56	-0.24	-0.40	0.70	0.07	-0.31	-0.47	0.96	-0.30	0.03	0.21	0.11	-0.09	0.09	0.26	-0.34	0.15	-0.71	0.25	-0.17	1.28	0.22	-0.75	2.14	0.37	0.29	-0.60	0.13	-0.12	-0.12	-0.54	-0.09
PF3D7_0505700	0.54	-0.54	-0.36	0.22	-0.07	0.06	0.05	0.15	-0.08	0.14	0.09	0.22	0.31	0.25	-0.31	-0.44	0.31	-0.21	-0.45	0.14	-0.72	-0.04	0.40	0.21	0.21	0.03	-0.04	0.20	0.39	0.64	-0.15	-0.07	0.29	0.19	-0.08	-0.67	0.27	0.11	-0.07	-0.17	0.46	-0.72	-0.02	0.03	-0.36	-0.01	-0.12	-0.28	0.14
PF3D7_0220900	0.22	-0.32	-0.66	0.30	0.09	0.81	0.34	-0.06	0.01	0.04	-0.29	-0.21	0.48	0.42	-0.15	-0.08	0.16	-0.63	-0.43	0.08	-1.12	0.06	0.30	0.60	0.53	0.03	3.71	0.56	0.19	-0.10	-0.35	-0.75	0.63	0.54	0.33	0.11	0.26	-0.79	0.23	0.15	-0.73	-0.19	-0.14	-0.75	0.29	-0.37	0.45	0.35	0.41
PF3D7_0919300	-0.17	0.45	0.35	-0.26	0.01	-0.28	-0.09	0.61	-0.10	0.67	0.59	-0.46	0.40	-0.03	0.38	0.48	-0.28	-0.07	0.92	0.44	0.31	0.13	0.86	0.08	0.41	0.41	0.04	-0.02	0.40	0.80	0.52	0.13	-0.04	-0.10	0.39	0.43	0.66	0.16	-0.15	0.00	0.17	0.21	0.49	0.67	-0.04	0.02	-0.08	0.17	-0.24
PF3D7_0510500	-0.73	-0.21	-0.32	-0.33	-0.39	-0.67	-0.58	-0.22	-0.65	-0.18	-0.49	-0.83	-0.57	-0.82	-0.15	0.09	-0.41	-0.51	-0.17	-0.52	-0.38	0.25	-0.32	-0.69	-0.72	-0.18	-0.56	-0.70	-0.28	0.60	0.09	0.16	-0.72	-0.82	-0.25	0.57	-0.51	-0.15	-0.15	-0.12	-0.54	0.05	0.00	0.71	0.43	-0.21	-0.34	0.40	-0.67
PF3D7_1326000	-0.35	0.43	0.50	-0.31	0.37	0.30	-0.29	0.31	-0.03	0.04	-0.01	0.05	0.30	-0.51	0.41	0.02	-0.44	-0.31	-0.21	-0.24	0.34	0.63	-0.38	0.53	-0.18	0.09	0.04	0.01	-0.31	0.69	0.28	0.40	-0.40	-0.31	-0.13	0.54	-0.36	-0.31	-0.07	-0.50	0.00	0.19	-0.02	0.50	0.07	0.06	0.38	0.21	-0.30
PF3D7_1127800	0.51	-0.25	-0.27	0.14	-0.18	-0.36	0.48	-1.04	0.38	-0.02	-0.27	-0.07	0.35	-0.06	-0.31	-0.25	0.01	-0.30	-0.40	0.34	-0.86	-0.58	-0.03	-0.55	-0.12	-0.60	0.16	0.03	-0.36	-0.02	0.18	-0.36	0.14	0.11	-0.11	-0.29	0.00	-0.34	0.17	-0.28	-0.54	-0.08	0.08	-0.18	-0.20	0.12	0.10	-0.07	-0.03
PF3D7_1465600	0.48	0.78	0.18	0.37	0.16	0.06	0.32	0.48	0.58	-0.46	0.12	0.60	0.25	0.14	-0.37	-0.50	0.36	-0.24	0.22	0.21	0.25	-0.43	-0.06	0.12	-0.19	0.10	-0.31	0.72	0.08	0.29	-0.12	0.26	-0.22	-0.26	-0.45	-0.16	0.52	0.91	0.00	-0.32	0.53	-0.37	-0.10	-0.12	0.12	-0.05	0.05	-0.15	-0.61
PF3D7_0512000	-0.62	0.08	0.82	-0.27	-0.44	-0.11	-1.06	0.65	-0.18	0.87	0.22	-0.56	-0.68	-0.48	0.20	-0.03	0.60	0.58	0.21	0.03	0.50	0.08	0.67	0.45	-0.30	0.10	0.50	0.86	0.19	1.39	0.54	-0.02	0.05	-0.36	0.49	0.95	-0.47	-0.05	-0.62	0.17	0.25	0.04	0.62	1.20	-0.07	0.17	0.33	-0.08	-0.76
PF3D7_0621000	0.08	0.28	-0.67	-0.02	-0.18	0.12	-0.21	0.02	-0.15	0.22	-0.17	-0.57	-0.09	-0.39	0.05	-0.26	-0.13	-0.02	-0.19	-0.07	-0.03	-0.23	-0.09	0.05	-0.62	-0.26	-0.02	0.32	-0.28	0.12	-0.20	-0.22	-0.37	-0.10	0.06	-0.54	-0.24	-0.12	-0.45	-0.35	-0.14	0.17	0.00	0.35	0.09	0.15	0.01	-0.01	-0.36
PF3D7_1141500	0.36	0.36	0.59	0.35	0.19	-0.29	0.30	-0.03	-0.29	0.00	0.48	1.98	0.41	-0.07	-0.22	0.07	0.03	-1.03	-0.44	-0.08	-0.88	-0.25	-0.51	-0.17	-0.20	-1.18	0.15	0.09	-0.55	-0.80	0.25	-0.46	0.49	-0.03	-0.50	0.02	0.00	0.01	0.31	-0.07	0.11	0.03	0.40	0.14	0.24	0.07	0.05	-0.72	0.39
PF3D7_0926100	0.43	0.25	0.48	0.31	0.28	0.05	0.36	-0.67	0.18	-0.40	0.16	1.46	0.45	0.03	-0.48	-0.38	0.22	-0.14	-0.14	0.20	-1.03	-0.82	-0.08	0.24	0.50	-0.03	0.18	0.21	-0.32	-0.30	0.25	0.26	0.27	0.15	-0.16	-0.35	-0.05	0.40	0.05	-0.14	0.36	0.34	-0.30	-0.46	0.37	-0.20	-0.20	-0.03	-0.10
PF3D7_1012900	-0.28	0.23	0.36	-0.38	0.21	0.20	-0.31	0.92	-0.51	-0.32	0.20	-0.21	-0.43	-0.12	0.26	0.14	-0.29	-0.16	0.09	-0.32	0.29	-0.25	-0.46	0.04	0.03	-0.12	-0.07	-0.22	-0.12	0.37	0.19	0.31	0.08	0.01	0.02	-0.03	-0.07	0.05	-0.08	0.24	0.13	0.20	0.03	0.09	0.04	-0.41	0.20	0.45	-0.18
PF3D7_0801500	-0.22	0.20	-0.71	-0.39	-0.13	-1.25	0.04	-0.75	-0.26	-0.01	-0.46	-0.68	-0.08	0.12	-0.28	-0.39	-0.09	0.72	-0.65	-0.21	-0.06	0.07	-0.12	-0.79	-0.09	-0.47	-0.03	-0.16	-0.18	-0.78	-0.35	-0.51	-0.16	0.05	-0.29	0.01	-0.06	-0.15	-0.18	-0.57	-0.37	0.40	0.17	-0.59	-0.16	-0.02	0.39	-0.11	-0.11
PF3D7_0307400	0.36	-0.29	-0.81	-0.30	-0.37	-0.36	-0.45	0.01	-0.08	-0.47	-0.30	0.52	0.51	-0.47	0.30	0.38	0.47	-0.12	0.01	-0.12	0.39	-0.06	-0.02	-0.12	0.26	0.49	0.05	-0.21	-0.17	0.21	0.31	0.37	-0.08	-0.18	0.14	0.37	-0.08	-0.33	-0.18	0.06	-0.13	0.11	0.10	0.07	0.62	-0.15	-0.16	0.16	-0.20
PF3D7_0220200	0.27	0.02	-1.03	0.26	-0.54	-0.49	0.11	-0.08	0.08	-0.91	-0.58	0.32	0.32	-0.47	-0.20	-0.32	0.24	0.15	-0.19	0.03	-0.73	0.24	-0.83	-0.61	0.07	0.06	-0.27	-0.30	-0.02	0.15	-0.05	0.70	-0.42	-0.58	-0.36	0.63	-0.45	-0.25	0.19	-0.13	-0.17	0.00	0.12	0.62	0.26	-0.13	0.48	0.08	0.09
PF3D7_0503600	-0.68	0.00	0.26	-0.14	0.16	0.69	-0.36	0.04	-0.61	-0.12	0.13	-0.62	-0.45	-0.20	0.55	0.16	-0.43	-0.44	0.23	-0.36	0.41	0.35	-0.08	0.27	-0.14	0.84	0.07	0.29	0.22	0.92	0.53	-0.17	-0.19	-0.31	0.10	0.17	-0.24	-0.29	0.14	-0.18	-0.25	0.18	0.14	0.41	0.04	-0.08	0.37	0.75	-0.25
PF3D7_0702000	0.33	-0.18	-0.98	0.16	-0.08	0.25	0.27	-0.09	0.99	0.24	-0.53	0.74	-0.14	0.96	-0.27	-0.26	-0.77	0.29	-0.55	0.67	-0.91	-0.04	0.82	-0.91	0.70	0.38	0.79	0.81	0.96	-1.80	-0.68	-0.40	0.57	0.55	0.55	0.88	0.01	-0.19	0.31	-0.19	-1.94	-2.60	0.89	-0.90	0.23	-0.20	0.51	-0.88	0.56
PF3D7_0600100	0.81	-0.87	-2.49	-0.24	-0.19	0.11	0.07	0.68	0.69	-0.12	1.10	-0.66	-0.10	-0.22	0.54	-0.49	-0.31	0.18	-1.00	-0.02	0.04	0.21	0.22	0.42	-0.87	-0.09	-0.39	-0.81	-1.17	0.01	-0.34	0.31	0.20	0.19	0.07	0.03	0.53	-0.14	0.22	0.26	1.32	-0.32	-0.62	-0.31	-0.42	0.41	-0.31	0.05	0.27
PF3D7_0811400	-0.28	-0.07	-0.19	-0.61	-0.33	-0.49	-0.38	0.19	-0.66	-0.04	-0.12	-0.27	-0.27	-0.38	0.11	0.13	-0.41	0.08	-0.21	-0.47	0.21	0.36	-0.20	-0.49	-0.53	0.70	0.05	-0.40	-0.08	0.46	0.35	0.33	0.04	-0.45	0.08	0.25	-0.31	-0.12	-0.29	0.44	0.24	0.18	0.22	0.70	0.05	-0.11	-0.60	0.18	-0.33
PF3D7_0826900	-0.32	0.04	0.07	-0.30	-0.22	0.08	-0.45	-0.40	-0.01	0.07	-0.21	-0.31	0.09	-0.03	0.04	0.55	-0.38	0.28	0.17	0.26	0.01	0.04	0.18	0.04	-0.28	0.00	0.63	0.42	0.57	0.86	0.12	0.57	0.54	-0.11	-0.06	0.09	-0.03	0.26	-0.03	0.07	-0.54	0.03	-0.05	-0.93	-0.45	0.13	0.16	0.43	0.07
PF3D7_1224500	-0.67	0.39	-0.14	-0.38	-0.13	0.37	-0.45	0.68	-0.58	-0.62	0.26	-0.80	-0.42	-0.21	0.52	0.46	-0.55	-0.26	0.88	-0.39	0.09	0.48	-0.24	-0.05	-0.57	0.64	-0.23	-0.12	-0.29	0.55	-0.05	0.59	-0.59	-0.61	-0.16	0.67	-0.38	-0.32	-0.26	0.02	-0.61	0.13	0.07	0.69	0.16	-0.29	0.39	0.48	-0.23
PF3D7_0112100	0.94	0.02	0.71	-0.72	0.62	-0.22	-0.05	-0.67	0.92	0.60	0.35	1.42	0.21	-0.15	0.64	1.00	0.79	1.28	-0.86	0.73	0.95	0.86	1.09	0.08	1.44	-0.46	-0.20	0.18	-0.40	-0.04	-0.36	-0.34	1.36	1.00	0.32	-0.56	1.43	0.17	-1.20	0.16	1.15	-0.61	1.30	-0.62	-1.01	0.90	0.13	-0.36	0.47
PF3D7_0936900	-0.62	-1.18	-0.47	0.27	0.75	0.15	0.21	0.50	0.09	-0.25	-0.62	0.09	-0.09	-0.18	-0.87	0.14	-0.03	0.27	-1.33	0.02	-0.58	-0.71	-0.18	0.61	-0.10	0.27	-0.82	-0.20	-0.30	-1.93	0.00	0.34	-0.32	-0.51	-0.32	-0.49	-0.06	0.35	0.29	-0.48	-0.71	-1.67	-0.74	2.54	0.19	-0.22	-0.69	0.31	0.01
PF3D7_0920300	0.35	0.37	-0.04	0.43	-0.20	-0.65	-0.08	-0.97	0.49	-0.23	-0.17	2.13	0.20	0.25	-0.44	0.53	0.15	-0.21	-1.67	-0.09	-0.24	-0.07	-0.19	-0.49	2.64	-1.08	-0.80	0.46	0.40	-1.61	-0.09	0.61	0.04	-0.25	-0.25	0.15	0.30	2.66	-0.27	-0.44	3.34	-0.12	0.41	-0.23	-0.21	-0.02	-0.04	-0.75	-0.16
PF3D7_0217100	-0.62	0.04	0.58	-0.36	0.10	0.26	-0.24	-0.36	-0.39	-0.04	0.23	-0.18	-0.47	-0.30	-0.04	-0.39	-0.47	-0.37	0.72	-0.16	-0.22	0.21	0.40	-0.07	-0.38	0.54	0.20	0.08	0.18	-0.06	0.18	0.22	0.33	0.12	0.28	0.30	0.20	-0.24	-0.11	0.17	0.03	-0.02	0.08	-0.16	-0.12	-0.08	0.02	0.10	-0.32
PF3D7_0412700	-0.13	-0.11	0.69	0.03	0.08	0.28	0.04	0.07	-0.42	0.23	0.00	-0.41	-0.29	-0.44	0.13	0.06	0.67	0.04	0.19	0.43	1.56	-0.08	-0.34	-0.13	0.67	-0.25	-0.26	0.65	-0.04	-0.01	0.24	-0.55	-0.27	-0.52	-0.23	-0.67	-0.32	-0.37	0.03	0.32	-0.08	-0.20	-0.37	0.05	-0.37	0.27	-0.32	-0.07	-0.42
PF3D7_1230800	0.24	-0.46	-0.48	-0.04	-0.43	-0.32	0.16	-0.49	-0.05	-0.28	-0.51	0.45	0.19	-0.12	-0.54	-0.68	0.32	0.05	-0.56	0.18	-1.10	-0.44	-0.13	-0.23	0.06	0.20	-0.34	-0.28	-0.25	-0.26	-0.49	0.26	0.00	-0.07	-0.09	0.14	-0.15	0.30	0.31	-0.01	0.11	0.31	0.05	0.18	0.17	0.09	-0.13	-0.36	0.02
PF3D7_0320900	0.34	0.19	0.27	0.26	-0.17	0.27	-0.05	-0.11	-0.46	-1.09	-0.01	0.16	0.13	-0.20	-0.54	0.09	-0.08	-0.55	0.31	-0.08	0.01	-0.02	-0.35	0.06	0.55	0.11	-0.48	0.18	-0.14	0.09	-0.15	0.33	-0.09	-0.14	-0.30	-0.42	-0.25	-0.55	0.10	-0.77	-0.20	-0.51	-0.03	0.13	-0.27	-0.58	-0.20	-0.06	-0.58
PF3D7_0416900	0.41	-0.28	-0.17	0.12	-0.18	-0.18	-0.19	-0.07	0.42	-0.39	-0.05	-0.08	0.23	0.08	0.04	-0.49	0.02	0.01	-0.24	0.07	-0.28	-0.22	-0.32	-0.27	-0.11	0.12	-0.37	-0.21	-0.06	-0.41	-0.12	0.06	-0.12	-0.19	-0.35	-0.17	-0.08	0.06	-0.16	-0.01	-0.04	0.03	-0.01	0.12	-0.23	0.12	-0.21	-0.25	0.18
PF3D7_1011800	0.51	0.09	-0.27	0.18	-0.46	-0.45	0.38	-0.17	0.05	-0.74	-0.64	0.61	0.16	-0.45	-0.68	-0.66	0.48	-0.56	-0.32	0.14	-1.06	-0.42	-0.67	-0.52	0.06	0.16	-0.43	-0.45	0.06	0.17	0.17	0.24	-0.15	-0.22	-0.31	-0.05	-0.14	0.26	0.35	-0.06	0.05	-0.06	0.04	0.43	0.27	-0.02	-0.01	-0.22	-0.07
PF3D7_1140700	0.42	0.08	0.03	-0.05	-0.01	-0.32	0.43	-0.65	0.14	-0.35	-0.28	0.36	0.17	0.14	-0.55	-0.42	0.01	-0.13	-0.78	0.09	-0.99	-0.64	-0.43	-0.02	0.05	-0.14	-0.09	0.24	-0.20	-0.89	-0.06	-0.34	0.21	0.05	-0.43	-0.32	0.03	-0.01	0.17	-0.42	0.05	0.67	-0.18	-0.21	0.26	-0.25	-0.13	-0.36	0.09
PF3D7_1118900	0.07	-0.83	0.52	0.87	0.39	0.32	0.06	0.24	1.02	-0.30	0.15	-0.62	-0.61	0.39	0.15	-2.21	-0.99	0.47	-0.05	0.70	-0.25	0.03	1.31	0.37	-1.20	0.11	-0.23	0.66	0.51	0.29	-0.76	-0.29	0.21	0.22	-0.16	0.25	0.76	0.74	-0.21	-0.27	2.09	-0.98	0.16	-1.23	-0.22	-0.18	-0.44	-0.18	0.29
PF3D7_1019500	-0.30	0.45	0.32	-0.10	-0.23	0.48	-0.29	0.50	-0.41	-0.64	0.10	-0.32	-0.21	-0.17	0.16	0.48	-0.41	-0.41	0.19	-0.24	0.19	0.40	-0.21	-0.69	-0.24	0.55	0.02	-0.23	0.03	0.54	0.66	0.25	-0.08	-0.01	0.07	0.40	0.05	0.04	-0.39	-0.09	0.14	0.04	0.35	0.40	0.08	-0.26	0.33	0.36	0.04
PF3D7_0214900	0.18	0.36	-0.45	-0.12	-0.07	-0.42	-0.04	-0.17	0.68	0.48	-0.36	0.02	-0.02	-0.34	0.30	0.16	0.52	-0.18	0.13	0.13	-0.09	0.11	0.68	-0.22	0.29	-0.09	0.85	-0.04	0.34	0.51	0.41	0.08	-0.29	0.39	-0.01	0.56	-0.23	-0.81	-0.25	-0.03	-0.19	-0.07	0.00	0.11	-0.03	-0.33	-0.08	-0.17	-0.15
PF3D7_1033400	0.66	0.28	-0.63	0.27	0.25	0.14	-0.11	0.13	0.44	0.06	-0.49	0.59	0.45	0.03	0.56	-0.67	0.35	0.08	-0.18	0.05	-0.24	0.29	0.14	-0.31	0.37	0.00	0.12	0.20	0.06	0.75	0.48	-0.26	0.56	0.45	0.28	-0.09	0.09	-0.02	0.42	0.29	0.23	-0.60	0.04	0.60	-0.50	0.00	0.10	-0.14	0.05
PF3D7_1210900	0.09	-0.49	0.70	-0.07	0.12	-0.24	0.57	0.55	0.17	0.21	0.36	-0.76	0.13	0.20	0.08	1.66	-0.14	0.09	-0.19	-0.06	0.44	-0.10	0.56	-0.73	-0.13	0.00	-0.21	-0.06	0.15	0.20	0.72	0.29	0.22	0.51	0.50	0.56	0.30	-0.62	0.06	0.60	-0.48	0.42	0.02	-0.34	0.10	0.03	0.01	0.27	-0.04
PF3D7_1477200	-0.05	0.37	0.08	0.33	-0.29	0.43	0.13	0.49	-0.54	-0.14	0.10	-0.13	-0.20	0.22	-0.18	-0.06	-0.65	-0.76	0.18	-0.64	-0.28	-0.55	0.00	-0.61	-0.64	0.06	-0.21	-0.04	-0.15	1.46	0.37	-0.13	-1.31	-0.40	-0.74	-0.08	0.00	0.84	0.42	-0.31	0.67	1.20	0.43	1.02	0.40	0.07	-0.66	0.69	-0.31
PF3D7_0626500	0.25	0.42	0.50	0.43	0.01	-0.02	0.07	-0.39	0.25	-0.22	0.41	-0.10	0.30	0.29	-0.47	-0.46	0.39	0.20	-0.35	0.28	-0.36	0.17	0.76	-0.21	0.10	-0.34	0.04	0.51	0.40	-0.37	-0.10	-0.66	-0.18	0.09	-0.64	-0.52	0.26	0.10	-0.33	-0.61	0.89	-0.93	0.18	-0.49	-0.14	0.11	-0.13	-0.25	-0.11
PF3D7_1032800	-0.11	-0.22	-0.54	-0.14	0.04	0.06	-0.01	0.40	-0.12	-0.58	-0.42	-0.30	0.08	-0.17	-0.39	0.03	0.08	-0.05	0.29	-0.24	0.43	0.06	-0.53	-0.37	-0.14	0.58	-0.41	-0.37	-0.28	0.06	-0.25	0.22	1.49	1.07	1.29	0.34	-0.04	0.00	0.04	1.32	0.06	0.14	0.01	0.22	0.27	-0.32	0.24	-0.33	-0.17
PF3D7_1013200	-0.39	-0.25	-0.56	-0.01	0.47	0.61	-0.06	0.67	-0.35	-0.17	0.06	0.09	-0.20	0.50	-0.27	0.69	-0.36	0.30	-0.02	-0.05	0.23	0.20	0.27	0.18	-0.29	-0.04	-0.25	0.30	0.07	0.10	0.17	0.04	-0.22	-0.02	-0.28	0.33	-0.07	-0.20	-0.16	-0.10	-0.52	0.14	-0.16	-0.39	0.08	-0.27	0.19	-0.15	-0.16
PF3D7_0910300	-0.63	-0.37	0.14	-0.18	0.96	0.25	-0.27	1.07	-0.14	0.32	0.49	-0.65	-0.26	0.23	0.64	0.72	-0.12	0.68	0.50	0.23	1.06	0.31	0.14	0.52	-0.32	0.24	-0.08	-0.26	-0.20	-0.34	-0.32	0.31	-0.04	-0.17	0.12	0.57	-0.19	-0.53	-0.24	-0.23	-0.92	-0.45	0.11	0.08	-0.50	-0.15	-0.22	-0.36	-0.28
PF3D7_0109700	0.24	0.06	-0.41	-0.31	-0.35	-0.91	-0.03	-0.67	0.66	0.03	-0.21	-0.30	0.13	0.14	-0.29	-0.04	0.35	0.70	-0.67	0.69	-0.56	0.20	0.29	-0.05	0.61	0.29	-0.09	-0.55	0.21	-0.43	-0.32	0.11	0.08	-0.06	-0.05	0.09	0.20	0.18	0.02	-0.37	0.13	0.63	0.70	-0.05	-0.33	0.06	0.36	0.00	0.39
PF3D7_1438600	0.00	-0.48	0.28	0.24	0.78	-0.05	-0.07	-0.31	-0.45	0.24	0.16	0.36	-0.05	0.12	-0.15	0.01	-0.33	0.37	-0.44	0.19	-2.76	0.31	0.43	-0.46	0.44	-0.40	-0.13	-0.71	0.17	-1.24	-0.45	-0.14	-0.19	-0.25	-0.11	-0.46	-0.15	0.14	-0.13	-0.43	0.07	0.42	0.16	-0.66	-0.15	-0.27	-0.17	-0.48	-0.34
PF3D7_1353100	-0.07	0.59	0.35	0.42	-0.45	0.19	-0.17	1.27	-0.19	-0.17	0.19	0.84	0.03	-0.97	-0.46	-0.27	0.25	-0.78	-0.16	-0.20	-0.24	0.47	-0.57	-0.39	0.56	1.20	-0.21	0.17	-0.05	0.84	0.74	1.05	-0.37	-0.34	0.22	1.01	-0.26	0.70	0.37	0.26	0.26	0.11	0.18	1.12	0.77	-0.33	0.36	1.17	-0.26
PF3D7_1252600	0.21	-0.26	0.18	0.34	0.91	0.20	0.39	0.27	-0.10	0.32	0.33	0.60	0.00	0.57	0.21	0.60	-0.13	0.02	0.21	0.09	0.92	0.16	0.88	0.78	1.17	-0.05	-0.02	0.17	0.15	-0.59	-0.05	-0.70	0.30	0.39	0.28	-0.38	0.25	0.25	0.33	-0.05	0.40	0.38	0.01	-0.64	0.55	-0.28	-0.19	-0.25	0.21
PF3D7_1343600	-0.08	-0.62	-0.81	-0.39	-0.05	-0.58	0.84	-0.57	0.11	0.09	0.08	-0.26	-0.62	0.74	0.43	0.16	0.29	-0.29	-0.52	-0.07	0.24	-0.13	0.04	-0.97	0.02	-0.67	-0.03	0.42	-0.15	-0.37	-0.19	-0.12	-0.20	-0.21	0.08	-0.52	-0.13	0.07	-0.47	0.25	-0.56	-0.69	-0.72	-0.89	-0.78	-0.28	0.06	-0.30	-0.14
PF3D7_1225600	0.92	1.24	-0.59	-0.76	0.80	-0.38	-0.08	-1.05	1.71	0.73	0.47	0.16	1.02	1.59	1.12	0.48	-0.48	-0.44	0.19	0.46	-1.11	0.61	1.47	-0.23	0.10	0.75	0.14	0.73	1.14	0.26	1.51	-0.45	1.48	1.43	0.19	0.13	-0.02	-0.97	0.04	-0.52	0.19	1.21	-0.35	-0.62	0.46	-0.47	0.22	-0.09	0.51
PF3D7_0517700	0.21	0.23	-0.01	0.11	0.12	-0.07	0.20	0.07	0.21	0.38	0.14	0.83	0.36	-0.04	0.24	0.21	0.38	0.32	-0.18	0.22	0.31	0.12	0.18	0.12	0.75	0.17	0.04	0.06	0.07	-0.03	0.08	0.73	0.19	-0.03	0.26	-0.39	0.07	0.32	0.28	0.27	0.48	0.18	0.08	0.00	-0.03	-0.10	-0.03	0.34	0.19
PF3D7_1027900	-0.43	0.59	2.04	-0.15	0.74	2.04	0.09	0.89	0.48	0.61	0.90	0.36	-0.51	0.11	-0.02	2.18	0.52	-0.72	2.30	0.40	2.33	0.66	1.44	1.78	1.40	1.40	0.68	0.83	0.94	-0.15	1.70	0.09	0.97	1.06	1.16	0.30	0.62	0.95	0.82	-0.32	1.90	1.08	1.46	-0.63	0.58	0.06	0.77	0.95	0.55
PF3D7_1013000	0.30	0.42	-0.99	0.64	-0.35	-0.25	0.43	-0.62	-0.29	0.19	0.19	-0.01	0.35	-0.16	-0.04	0.33	0.70	-0.29	-0.40	0.03	0.89	0.34	-0.15	-0.46	-0.26	0.01	-0.20	-0.26	0.13	0.02	0.36	0.28	-0.08	0.11	-0.01	0.05	-0.38	-0.37	0.09	0.10	-0.92	0.81	-0.02	-0.28	0.91	-0.03	-0.13	-0.04	-0.25
PF3D7_0413200	0.29	-0.09	0.02	0.36	-0.31	0.21	-0.14	-0.95	-0.10	0.32	-0.17	-0.03	0.31	0.30	0.42	-0.90	-0.16	-0.67	-1.21	-0.06	-0.67	0.85	0.20	-0.60	-0.10	0.68	0.05	0.15	0.23	0.08	0.31	-1.63	-0.22	-0.89	-0.24	0.16	-0.10	0.01	0.79	0.35	-0.78	0.20	0.14	-0.58	-0.08	0.16	-0.21	-0.19	0.00
PF3D7_0816500	0.64	-1.47	-3.13	0.98	0.63	-0.15	0.13	-0.32	0.26	0.60	-1.03	0.73	0.71	0.15	0.22	0.58	0.70	-0.84	-0.68	0.08	-1.15	0.16	-0.73	-0.46	1.55	-0.54	0.03	0.58	0.52	-1.73	-2.06	-0.51	0.19	0.33	0.23	-2.37	0.12	1.38	0.61	0.43	1.80	0.12	-0.49	-1.69	0.06	0.00	0.08	-0.18	0.30
PF3D7_0919600	0.01	0.18	0.25	-0.65	0.36	-0.58	-0.41	-0.28	-0.40	0.05	-0.04	-0.35	0.24	-0.74	0.19	0.34	-0.22	0.14	0.37	-0.33	0.32	0.31	-0.54	0.27	-0.08	0.22	-0.14	-0.41	-0.31	0.02	0.40	-0.01	-0.15	-0.61	-0.20	0.25	-0.24	-0.66	-0.39	-0.17	-0.26	-0.20	0.15	0.00	0.15	-0.23	-0.27	0.30	-0.30
PF3D7_1339600	0.25	-0.18	0.19	-0.04	0.08	0.24	0.03	0.09	0.39	0.47	-0.16	-0.79	-0.08	-0.62	-0.19	0.13	0.43	-0.02	-0.16	-0.35	-0.08	0.53	-0.35	0.01	-0.61	0.29	0.07	0.25	-0.23	0.58	0.87	-0.75	0.02	-0.43	-0.23	-0.65	-0.21	0.14	-0.34	-0.46	-0.08	-0.03	-0.13	0.24	-0.09	-0.06	-0.16	0.53	0.00
PF3D7_0930300	-0.57	0.37	0.11	-0.35	-0.20	0.65	-1.01	0.88	-0.88	-0.50	-0.15	-0.53	-0.75	-0.64	0.32	0.11	-0.27	-0.50	0.58	-0.59	-0.08	0.31	-0.37	-0.11	-0.47	0.68	-0.27	0.02	0.04	0.96	0.47	0.84	-0.76	-0.80	-0.34	0.49	-0.40	-0.11	-0.18	0.34	0.08	-0.10	0.38	1.06	-0.11	0.00	0.00	0.58	-0.52
PF3D7_0521300	-0.48	0.13	0.45	-0.04	0.01	-1.06	0.13	-0.09	-0.02	-0.32	0.09	-0.92	-0.16	0.51	-0.23	-1.19	-0.65	0.28	-0.21	0.24	-0.61	-0.39	-0.10	0.11	-0.10	-0.73	-0.02	0.08	0.13	-0.63	-0.33	-0.02	-0.12	-0.02	-0.30	-0.65	0.31	0.05	-0.04	-0.49	0.43	-0.03	0.08	-0.15	-0.95	0.07	0.15	-0.95	-0.08
PF3D7_1025900	-0.40	0.43	0.06	-0.06	-0.03	0.24	0.06	0.14	-0.32	-0.39	-0.24	0.46	-0.34	-0.39	0.19	0.41	-0.37	-0.35	0.50	-0.35	-0.04	0.18	-0.13	-0.25	0.09	0.47	-0.03	-0.30	-0.05	0.86	0.39	0.32	-0.46	0.28	0.28	0.22	-0.17	0.05	-0.11	0.11	0.32	0.23	-0.05	0.33	0.28	-0.12	0.19	0.91	-0.07
PF3D7_1214300	-0.34	0.33	-0.57	-0.35	-0.34	-0.28	-0.88	-0.25	-0.45	0.46	0.07	-0.86	-0.38	0.34	1.00	0.08	-0.08	0.82	-0.40	-0.19	0.68	0.46	0.23	-0.14	-0.26	-0.38	0.28	0.10	0.24	0.50	0.32	-0.34	0.48	0.88	0.55	0.02	0.46	-0.35	-0.11	0.57	-0.52	-0.81	0.40	-0.02	-0.92	0.10	0.34	0.21	-0.27
PF3D7_0305300	0.18	-0.30	-0.18	-0.04	-0.08	-0.66	0.30	-0.81	0.17	-0.13	0.47	-0.36	0.34	0.17	-0.23	0.05	0.11	-0.17	-0.55	0.13	-0.02	-0.12	0.04	-0.18	0.47	-0.65	0.13	-0.24	0.11	-0.87	0.14	-0.64	0.42	0.20	0.22	-0.51	0.22	-0.19	0.12	0.27	0.05	0.14	-0.07	-0.61	-0.22	0.06	0.11	-0.06	-0.05
PF3D7_1339400	-0.30	-0.30	-0.82	-0.27	-0.13	-0.92	-0.19	0.16	-0.31	0.74	0.03	-0.47	0.25	-0.27	-0.15	-0.48	-0.35	-0.48	-0.26	-0.28	-0.55	0.01	-0.44	-0.42	-0.40	0.25	-0.17	-0.07	-0.18	0.67	0.63	0.29	-0.06	-0.34	-0.23	-0.25	-0.33	-0.04	-0.08	-0.19	0.17	0.25	0.16	0.29	-0.20	-0.34	-0.79	0.26	-0.35
PF3D7_1409900	-0.14	-0.11	0.90	-0.33	0.15	-0.04	-0.61	1.04	-0.23	-0.04	0.56	-0.75	-0.35	-0.64	0.17	0.01	0.02	0.61	0.46	-0.12	1.07	-0.10	-0.22	0.42	-0.48	-0.12	0.09	-0.24	-0.22	0.05	-0.31	0.12	-0.05	-0.39	-0.08	0.31	-0.30	-0.49	-0.31	-0.55	-0.10	-0.05	0.13	0.58	-0.32	0.09	-0.20	-0.48	-0.36
PF3D7_1124100	0.26	0.11	0.42	-0.04	0.26	-0.66	0.28	-0.82	0.41	-0.25	0.30	-0.50	-0.01	0.21	-0.61	-0.82	-0.17	0.44	-0.07	0.15	-0.25	-0.59	0.32	0.02	-0.23	-0.48	0.34	0.46	-0.09	-0.19	-0.32	-0.52	0.47	0.43	-0.07	0.02	0.20	-0.26	-0.32	-0.31	-0.15	-0.56	-0.12	-0.33	-0.65	0.06	0.36	-0.02	0.20
PF3D7_0415600	-0.26	-0.28	0.26	-0.33	0.32	0.11	-0.23	0.17	-0.11	0.65	0.43	-0.29	-0.26	-0.24	0.94	0.37	-0.43	0.08	0.13	-0.18	-0.27	-0.23	0.16	-0.42	-0.38	-0.09	-0.32	-0.08	-0.08	0.31	0.32	0.96	-0.43	-0.54	-0.19	-0.42	0.25	-0.30	0.61	0.21	-0.47	0.17	-0.13	-0.46	-0.13	0.08	-0.26	-0.49	-0.49
PF3D7_1247600	0.53	0.52	-0.06	-0.19	-1.01	-0.81	0.15	1.28	-0.43	-0.14	-0.28	0.01	0.61	-0.14	0.75	-0.56	0.08	-0.23	-1.79	-1.01	-2.30	0.09	-0.54	-0.28	-0.62	0.34	-0.33	-0.52	-0.64	0.10	-0.45	1.22	0.32	-0.46	0.05	0.04	-0.11	-0.93	0.42	0.22	0.98	1.50	-0.49	-1.26	0.54	-0.50	-0.09	-0.61	-0.30
PF3D7_0930700	0.11	0.32	0.13	0.37	-0.02	-0.38	0.29	-0.40	0.74	-0.01	-0.08	0.02	0.31	-0.27	-0.40	-0.43	0.05	0.24	-0.11	0.43	-0.06	-0.39	-0.39	0.19	0.17	-0.10	0.04	-0.13	-0.69	0.00	0.28	-0.20	0.10	-0.10	-0.06	-0.16	0.01	-0.01	-0.22	0.03	-0.55	0.03	-0.01	-0.18	-0.34	-0.24	-0.56	-0.61	-0.22
PF3D7_1403700	0.80	-0.23	-0.05	-0.02	-0.90	-0.67	-0.14	-1.31	0.78	0.34	-0.13	0.61	0.53	0.82	-0.40	-0.15	-0.16	0.61	-0.02	-0.39	-1.15	0.05	0.01	-1.26	0.14	0.02	0.55	-0.12	0.25	0.39	0.18	0.51	0.93	-0.30	-0.05	0.24	-0.18	0.24	-0.08	0.57	-0.53	-0.11	0.21	-0.41	0.37	-0.05	0.87	-0.47	0.12
PF3D7_0524100	0.77	-0.12	0.35	0.67	0.06	0.07	0.55	-0.30	0.36	0.01	-0.02	1.13	0.85	0.35	0.45	-0.56	0.40	0.00	-0.29	0.39	-0.78	-0.62	-0.03	-0.22	0.49	-0.08	-0.34	0.07	0.12	-0.57	-0.72	-0.63	0.22	0.25	-0.12	-0.62	0.11	0.12	0.31	0.30	0.79	-0.02	0.06	-0.60	0.00	0.26	0.21	-0.16	0.40
PF3D7_0315700	-0.11	0.07	0.13	0.38	0.12	0.59	0.44	-0.10	0.24	0.53	0.36	0.49	-0.05	0.40	0.23	-0.30	-0.43	0.13	0.68	0.78	-0.54	0.42	0.53	-0.08	0.69	0.28	-0.12	0.26	0.25	0.27	0.41	-0.89	-0.19	-0.24	-0.17	-0.21	0.28	0.60	0.49	-0.38	1.67	-0.12	0.02	-0.91	-0.04	0.08	-0.46	0.08	-0.32
PF3D7_1338000	-0.29	-0.44	-0.38	-0.08	-0.01	0.72	-0.09	0.16	0.06	-0.15	0.04	-0.03	-0.14	0.09	0.17	0.26	0.04	-0.07	0.19	0.02	0.25	0.00	-0.04	0.12	0.04	-0.29	-0.33	-0.25	-0.03	-0.02	-0.39	0.16	-0.05	-0.12	-0.12	-0.07	0.20	-0.17	-0.09	-0.37	0.24	0.11	-0.04	0.08	-0.35	-0.23	-0.09	0.07	0.01
PF3D7_1009900	0.20	0.16	0.78	-0.38	0.44	-0.59	0.19	-0.14	0.71	0.46	0.27	-0.75	0.37	0.63	0.30	1.23	0.16	1.39	0.08	0.68	0.85	0.36	0.59	0.09	-0.23	-0.43	0.49	0.62	0.26	-0.87	0.10	-0.50	0.28	0.31	0.09	0.50	0.02	-0.68	-0.76	-0.97	-0.31	-1.00	0.10	-0.39	-0.54	0.19	0.34	-0.50	-0.02
PF3D7_0303400	0.12	-0.97	-0.35	-0.06	0.56	0.09	0.31	-0.17	0.20	0.07	-0.31	-0.12	0.37	0.32	0.26	0.47	-0.10	0.47	0.00	0.18	0.86	0.53	0.60	-0.41	0.57	-0.35	0.10	0.24	-0.17	0.20	-0.35	-0.51	0.72	0.30	0.06	-0.83	0.42	0.05	0.37	-0.14	0.23	-0.04	0.75	-0.76	0.20	0.02	0.23	-0.38	-0.34
PF3D7_1357900	-1.22	0.28	0.95	-0.79	0.53	0.73	-0.50	0.94	-0.58	-0.18	0.28	-0.63	-0.84	-0.40	0.56	1.09	-0.56	-0.60	0.78	-0.30	0.72	1.10	-0.22	0.17	-0.13	0.76	0.29	0.01	0.04	1.21	1.19	0.29	-0.31	-0.01	0.03	1.02	-0.16	-0.68	-0.54	-0.42	-0.03	0.27	0.17	0.53	0.13	-0.42	-0.01	1.15	-0.61
PF3D7_1422700	0.48	-0.07	0.62	0.35	0.75	-0.72	0.08	-0.67	0.13	0.02	0.66	0.34	0.17	-0.14	-0.66	0.00	0.07	-0.23	0.57	-0.04	-0.63	-0.27	0.22	0.23	-0.19	-0.56	0.04	0.02	0.20	-0.03	0.11	-0.01	0.06	0.14	0.15	-0.28	-0.06	-0.17	-0.02	-0.18	-0.39	-0.87	-0.05	0.31	-0.15	0.03	0.28	-0.54	0.05
PF3D7_1432100	0.97	-0.04	0.19	0.40	0.26	0.63	0.59	0.15	0.53	0.51	0.26	0.45	0.84	-0.05	0.10	-0.05	1.08	0.84	0.95	0.55	0.87	0.47	0.53	0.61	1.00	0.61	0.48	0.10	-0.09	0.60	0.31	0.30	0.47	0.28	0.37	0.08	0.42	-0.40	-0.11	-0.30	0.20	-0.17	0.24	0.35	-0.67	0.51	-0.45	-0.20	-0.04
PF3D7_0929400	-0.74	0.20	0.30	-0.66	0.06	0.26	-0.61	0.68	-0.87	-0.33	0.14	-0.81	-0.88	-0.29	-0.01	0.49	-0.45	-0.51	0.74	-0.63	0.41	0.56	-0.16	0.31	-0.54	0.51	-0.22	-0.08	-0.14	1.00	1.22	0.66	-0.51	-0.46	-0.18	0.55	-0.19	-0.34	-0.41	-0.40	-0.27	-0.06	0.20	0.83	-0.13	-0.33	0.29	0.53	-0.33
PF3D7_1466700	-0.25	-0.07	-0.35	-0.11	-0.02	-0.36	0.02	-0.29	-0.53	-0.10	-0.18	0.41	-0.35	0.20	0.05	-0.18	-0.07	-0.42	-0.67	-0.30	0.21	0.77	0.04	-0.34	0.48	0.35	-0.56	-0.35	0.42	0.11	-0.65	-0.02	-0.13	-0.18	0.03	-0.77	0.27	0.96	0.43	0.21	0.99	0.09	0.23	-0.16	0.21	0.07	0.18	-0.34	-0.15
PF3D7_0223400	-0.14	-0.37	1.11	-0.30	-0.69	-1.11	-0.04	0.44	-0.72	-0.46	-0.27	-0.49	-0.01	-0.32	-0.09	-0.11	-0.13	-0.28	-0.21	-0.37	-0.16	0.05	-0.68	-0.18	-0.52	-0.15	0.31	-0.39	-0.30	0.08	0.02	0.13	-0.02	-0.37	0.16	-0.09	-0.08	-0.74	-0.20	-0.15	-0.48	0.25	-0.33	-0.04	-0.16	-0.33	-0.31	-0.02	-0.15
PF3D7_0418200	0.46	0.11	-0.43	0.43	-0.16	0.06	0.20	-0.09	-0.35	-0.39	-0.25	1.09	0.00	-0.01	-0.40	0.05	-0.10	-0.21	-0.15	-0.16	-0.22	0.35	-0.11	-0.10	0.27	0.11	-0.20	-0.35	0.02	-1.18	-0.01	0.39	-0.37	-0.14	0.03	-0.42	-0.07	0.31	0.05	0.22	0.30	0.28	0.02	0.03	0.26	-0.25	-0.20	0.10	-0.20
PF3D7_1310500	-0.55	-0.40	0.03	0.12	0.07	-0.34	-0.13	-0.36	-0.31	-0.19	0.06	-0.51	-0.58	0.09	0.14	-0.24	0.01	0.03	-0.08	-0.44	0.84	-0.12	0.20	-0.51	-0.30	-0.22	0.40	-0.50	-0.06	-0.48	0.03	-0.04	0.09	0.04	0.13	0.05	-0.16	-0.73	-0.27	0.07	-1.00	-0.42	-0.14	-0.19	-0.62	0.14	-0.42	-0.14	-0.10
PF3D7_0210600	-0.42	0.39	-0.10	-0.61	-0.25	0.45	-0.73	0.64	-0.57	-0.45	0.16	0.05	-0.44	-0.79	0.39	0.10	-0.13	-0.16	0.36	-0.45	-0.16	0.00	-0.46	0.07	-0.25	0.28	-0.33	-0.30	0.00	0.43	0.30	0.91	-0.44	-0.51	-0.07	0.89	-0.33	-0.05	-0.15	-0.06	0.60	-0.05	0.37	0.83	-0.05	-0.17	0.14	0.39	-0.58
PF3D7_0901900	-0.26	0.47	-0.39	0.18	-0.40	-0.15	0.48	-0.12	0.26	-0.23	-0.45	0.27	0.71	0.32	-0.52	0.07	-0.49	-0.36	-0.01	-0.80	-0.60	-0.52	-0.17	-0.15	-0.53	-0.33	0.63	-0.98	-0.23	-0.13	0.12	-0.55	-0.18	0.20	-0.48	-0.12	-0.37	-0.25	-0.24	-0.33	-0.48	-0.80	-0.46	-0.28	-0.32	0.43	-0.91	-0.56	0.00
PF3D7_1021800	-0.32	0.08	0.02	0.03	0.19	0.44	-0.12	0.92	-0.63	-0.04	-0.11	-0.19	-0.49	-0.16	0.33	-0.15	-0.15	-0.07	0.32	-0.41	0.04	0.28	-0.10	0.09	-0.36	0.34	0.01	0.17	0.06	0.38	0.27	0.29	-0.47	-0.31	0.01	0.46	-0.26	-0.06	-0.01	-0.05	-0.26	-0.03	0.04	0.56	0.16	-0.23	-0.17	0.25	-0.28
PF3D7_1001300	-0.01	-1.41	-0.95	-0.03	-0.03	0.43	0.16	0.23	-0.01	-0.11	-0.25	-0.29	-0.17	0.16	0.31	0.22	-0.13	0.63	-0.82	0.39	-0.20	-0.56	0.45	-0.09	0.51	0.65	-0.22	0.17	0.22	-0.25	0.35	-0.09	0.02	0.39	0.20	-0.30	0.23	-0.78	0.44	0.02	-1.14	0.64	-0.46	-0.98	0.05	-0.17	-0.56	0.12	0.41
PF3D7_1244500	-0.17	0.08	-0.63	0.30	-0.11	0.02	0.35	-0.12	0.53	0.38	-0.03	0.29	0.10	0.17	-0.13	0.56	-0.16	-0.30	-0.32	0.07	0.62	-0.02	-0.22	-0.05	0.00	-0.25	0.30	0.09	0.23	-0.44	0.01	-0.69	0.09	0.12	-0.13	-0.39	0.13	-0.05	0.23	0.13	-0.30	-0.06	-0.54	0.49	-0.06	0.05	0.08	0.27	0.28
PF3D7_1419000	0.07	0.26	0.08	0.30	0.50	0.37	0.33	0.33	0.19	0.08	-0.06	0.65	0.18	-0.08	0.37	-0.32	0.05	-0.06	0.03	0.21	-0.15	-0.53	0.15	0.94	0.00	0.07	0.09	0.36	-0.38	-1.27	-0.93	0.26	-0.34	0.36	-0.02	-0.03	-0.15	-0.25	0.70	-0.23	-0.56	0.14	0.19	-0.09	0.52	0.11	0.36	0.11	-0.44
PF3D7_0425300	1.29	0.22	0.20	-0.43	0.00	0.83	0.12	-0.05	-0.32	0.44	0.42	-0.10	0.11	0.87	0.14	0.50	-0.05	-0.51	-0.52	-0.08	-1.09	-0.04	0.84	-0.35	-0.15	-0.18	0.19	0.02	0.96	0.03	-0.12	-0.97	0.44	0.48	0.08	-0.59	0.00	0.00	0.58	0.32	0.12	-0.20	0.20	-0.04	-0.09	-0.15	0.07	0.09	0.24
PF3D7_1429500	0.38	0.19	-0.50	0.19	-0.25	-1.20	0.54	-0.75	0.34	-0.76	-0.01	0.20	0.48	0.50	-0.74	-0.30	0.08	0.80	-1.24	0.55	0.47	0.12	0.09	-0.19	0.29	-0.69	-0.10	0.26	-0.12	-0.86	-0.31	-0.35	0.11	0.17	-0.11	-0.95	-0.13	0.10	-0.15	-0.47	0.38	-0.34	0.43	-0.17	-0.74	-0.09	-0.35	-1.21	0.19
PF3D7_1348300	0.35	-0.07	0.35	0.07	-0.38	-0.54	0.32	-0.31	0.26	-0.32	-0.28	0.08	0.19	0.28	-0.68	-0.90	0.11	0.57	-0.73	0.18	-0.13	-0.09	-0.09	-0.28	0.19	-0.63	-0.32	-0.02	-0.15	-0.19	-0.49	-0.20	-0.07	-0.26	-0.12	-0.59	0.14	0.52	-0.05	-0.28	0.54	-0.21	0.08	0.05	-0.46	0.22	0.01	-0.26	0.06
PF3D7_0932800	-0.02	-0.02	0.73	-0.45	0.59	0.30	-0.13	0.41	-0.06	-0.11	0.43	-0.28	-0.02	0.10	-0.23	0.26	-0.04	0.15	-0.13	0.07	0.27	0.07	-0.19	0.35	0.17	0.22	-0.30	0.09	-0.07	0.31	0.26	0.25	0.47	0.03	-0.15	-0.32	0.15	-0.11	-0.28	-0.27	-0.19	0.10	-0.12	0.19	-0.39	-0.32	0.28	0.05	-0.39
PF3D7_0615100	-0.23	-0.61	-0.24	0.09	0.25	0.14	0.03	-0.48	0.55	-0.28	0.44	0.91	0.12	1.34	-0.04	0.04	0.11	0.50	-0.30	0.67	0.84	0.97	0.74	0.34	0.45	0.18	-0.78	0.51	0.52	0.82	-0.28	-1.37	0.63	0.76	-0.08	-0.91	0.21	0.14	0.16	-0.16	1.03	1.50	0.54	-0.43	-0.04	0.26	0.26	0.03	0.12
PF3D7_0604700	-0.44	0.58	0.57	-0.88	-0.11	-0.44	-0.03	0.10	-0.04	-0.46	0.79	-0.39	-0.20	-0.29	0.22	-0.25	-0.50	-0.34	-0.36	-0.13	0.07	-0.07	0.30	0.10	-0.11	0.28	-0.75	-0.56	0.43	0.93	0.61	2.84	-0.16	-0.42	-0.20	0.66	0.28	0.14	0.00	-0.32	-0.19	-0.16	0.70	0.88	0.19	-0.16	0.59	0.90	-0.68
PF3D7_1209400	0.25	0.15	0.14	-0.25	0.08	-0.37	-0.32	0.14	0.05	-0.17	-0.21	0.28	0.12	-0.16	0.05	-0.14	0.09	-0.13	0.06	-0.08	0.24	0.13	-0.18	0.02	0.00	0.01	-0.35	-0.16	0.05	0.32	0.28	0.52	-0.28	-0.31	-0.03	0.42	-0.10	0.22	-0.10	-0.23	0.24	-0.34	0.08	0.52	0.22	-0.24	0.24	0.46	-0.38
PF3D7_0308300	-0.44	-0.09	0.16	-0.55	0.03	0.14	-0.35	0.64	-0.07	0.41	-0.04	-0.47	-0.12	-0.67	0.25	-0.07	-0.26	0.16	0.19	-0.02	0.23	0.28	-0.13	0.37	-0.39	0.61	-0.34	0.00	-0.05	0.69	0.52	0.60	-0.16	-0.53	0.08	0.78	-0.08	-0.25	-0.26	0.05	-0.14	-0.05	0.06	0.71	0.04	-0.30	0.01	0.29	-0.59
PF3D7_1131400	-0.17	-0.07	-0.90	0.21	0.07	-0.03	0.20	0.04	-0.03	0.51	0.21	-0.94	0.09	-0.27	0.35	-0.24	-0.19	0.20	0.06	-0.09	0.23	0.87	0.14	0.65	-0.59	0.14	0.27	0.02	0.18	-0.46	0.33	0.19	0.15	-0.14	0.10	-0.82	-0.10	-0.34	0.24	0.13	-0.32	-0.09	-0.12	-1.65	-0.06	0.00	0.73	0.24	0.37
PF3D7_1107700	0.22	-0.16	-0.01	-0.08	-0.20	-0.26	0.31	-0.06	0.06	0.20	-0.22	0.42	0.35	0.30	0.01	-0.27	0.21	0.25	-0.44	0.33	-0.07	-0.21	0.17	-0.16	0.34	0.14	-0.24	-0.41	-0.10	-0.52	0.08	-0.03	0.00	-0.13	-0.16	0.00	0.03	0.31	0.25	-0.07	0.21	0.47	0.06	-0.32	0.10	0.09	0.06	-0.12	0.17
PF3D7_0824800	-0.02	0.21	-0.02	0.25	0.45	-0.41	-0.30	-0.20	-0.03	0.37	0.38	0.19	0.02	0.68	-0.37	0.01	0.05	0.38	0.27	0.13	0.38	0.20	0.58	0.44	0.40	0.55	0.23	0.02	0.17	-0.40	0.54	-0.04	0.08	0.27	0.06	0.23	0.14	0.11	-0.47	-0.37	0.26	0.53	0.25	-0.08	-0.34	0.20	0.16	-0.24	-0.21
PF3D7_0809700	0.79	-0.06	-0.31	0.35	0.58	-0.13	0.26	-0.60	0.29	0.08	0.07	1.18	0.07	0.47	-0.09	-0.75	-0.29	-0.12	0.13	0.02	-0.61	-0.22	0.31	-0.33	0.12	-0.35	0.16	0.04	0.53	-0.50	-0.55	-0.09	-0.07	-0.25	-0.38	-0.21	0.75	0.88	-0.07	-0.19	1.45	0.96	0.19	-0.46	-0.15	-0.15	0.30	-0.46	0.22
PF3D7_1209700	0.03	-0.68	-1.10	-0.10	-0.10	-1.20	-0.26	-0.35	0.09	-0.10	-0.35	-0.65	-0.30	-0.13	0.81	-0.27	0.32	0.23	0.03	-0.32	0.16	-0.28	-0.14	0.23	-0.38	-0.34	-0.56	-0.15	0.13	-0.01	-0.32	0.02	-0.03	-0.05	0.14	0.05	-0.32	-0.18	-0.13	0.09	-0.70	-0.11	-0.14	0.56	0.00	-0.30	-0.29	-0.68	-0.19
PF3D7_0723800	-0.28	0.07	0.05	-0.36	-0.15	-0.01	-0.30	-0.11	-0.20	-0.06	0.09	-0.21	-0.39	-0.56	0.37	0.23	-0.05	-0.13	0.54	-0.23	-0.06	0.02	-0.42	0.01	-0.43	0.24	-0.03	-0.23	-0.04	0.16	0.08	0.56	-0.21	-0.35	0.24	0.38	-0.25	-0.20	-0.03	0.18	-0.09	0.08	0.20	0.57	0.10	-0.15	0.04	0.51	-0.22
PF3D7_1021900	-0.35	0.09	0.26	-0.14	-0.07	0.15	-0.46	0.43	-0.38	-0.42	-0.23	0.07	-0.32	-0.58	-0.25	0.06	0.33	-0.27	0.13	-0.12	-0.08	0.18	-0.29	-0.34	-0.09	0.31	-0.04	0.02	-0.14	0.12	0.03	0.21	-0.31	-0.33	-0.21	0.40	-0.25	0.15	-0.09	-0.07	-0.03	-0.01	0.04	0.48	0.25	0.03	0.11	-0.03	-0.47
PF3D7_1460500	-0.19	-0.36	-0.48	-0.13	0.03	-0.26	-0.02	0.26	-0.08	-0.25	-0.24	-0.43	-0.10	-0.15	0.33	-0.06	0.10	-0.04	-0.12	0.31	-0.29	-0.14	-0.44	0.05	-0.09	0.12	-0.03	0.14	0.25	-0.06	-0.38	0.20	0.69	0.12	0.11	-0.13	-0.13	-0.08	0.46	0.04	-0.54	0.28	0.00	0.01	-0.08	0.14	-0.11	0.02	-0.19
PF3D7_0611400	0.40	0.29	-0.56	0.20	-0.05	-0.56	0.85	-0.56	0.45	-0.18	0.08	0.80	0.49	0.40	0.25	0.31	-0.11	0.02	0.07	0.21	0.08	-0.11	0.05	-0.34	0.31	-1.62	0.42	-0.24	-0.18	-1.04	-0.49	-0.22	-0.02	0.33	-0.37	-0.41	-0.40	-0.19	-0.10	-0.33	0.12	0.58	0.06	0.04	0.33	-0.02	0.22	-0.32	-0.12
PF3D7_0530400	-0.21	-0.26	-0.15	0.00	-0.34	-0.09	0.12	0.00	-0.19	0.18	-0.17	-0.43	-0.22	-0.10	0.39	-0.68	-0.20	-0.08	-0.59	-0.18	-0.58	-0.42	-0.14	0.01	-0.19	-0.27	0.40	-0.09	-0.07	-0.55	-0.33	0.57	-0.13	0.01	0.14	0.99	-0.02	-0.32	0.06	0.38	-0.81	-0.02	-0.03	0.06	0.12	-0.03	0.02	-0.42	0.11
PF3D7_1451600	0.83	0.10	0.76	0.22	0.04	0.28	0.43	-0.16	0.04	0.02	0.30	0.78	0.59	0.29	-0.27	0.54	0.49	0.37	0.82	0.17	1.14	0.75	0.77	0.17	0.71	0.82	-0.93	0.21	0.41	0.83	0.62	-1.11	0.12	0.29	0.10	0.25	0.37	0.71	0.28	-0.29	2.05	0.84	0.42	0.26	0.19	-0.21	-0.24	-0.31	0.19
PF3D7_1436000	-0.45	-0.28	0.12	0.00	0.13	0.82	-0.58	1.50	-0.98	-0.01	-0.46	-0.43	-0.48	-1.00	0.27	0.32	-0.28	-0.57	0.05	-0.70	0.29	0.35	-0.43	0.25	-0.25	0.66	-0.27	-0.65	-0.15	1.06	0.67	1.07	-0.82	-0.89	-0.07	0.93	-0.59	0.06	-0.24	0.53	-0.80	0.77	-0.04	1.20	0.58	-0.24	-0.29	1.11	-0.82
PF3D7_0730500	-0.27	0.07	0.05	-0.26	0.11	-0.04	-0.15	0.18	-0.05	-0.24	-0.06	-0.46	0.00	-0.24	0.18	0.03	-0.28	-0.12	0.08	0.05	-0.14	-0.10	0.14	0.07	-0.23	0.02	0.09	0.27	0.02	0.16	0.08	0.34	0.29	0.23	0.07	0.17	-0.09	-0.35	0.03	-0.16	-0.22	0.27	-0.01	0.29	0.19	-0.12	0.22	0.29	-0.09
PF3D7_0923600	-0.05	-0.23	-0.08	0.70	0.24	-0.04	-0.18	-0.22	-0.09	0.07	0.15	-0.10	-0.25	0.60	0.86	0.64	0.02	0.35	0.16	0.22	1.12	0.27	0.34	0.15	-0.15	-0.29	0.36	0.26	0.46	-0.20	0.48	-0.18	1.08	0.90	0.61	-0.33	-0.05	-0.25	-0.57	0.55	-0.30	-0.28	-0.14	-0.39	-0.54	-0.01	-0.16	-0.07	0.04
PF3D7_0403800	0.27	-0.32	-0.66	0.05	-0.12	-0.71	0.07	0.00	-0.05	-0.22	-0.14	0.41	0.12	0.25	-0.20	-0.47	-0.13	0.05	-0.37	-0.05	0.08	-0.38	-0.18	-0.18	-0.05	-0.38	0.01	-0.28	-0.06	-0.25	-0.53	0.14	0.03	-0.22	-0.09	-0.69	-0.06	0.06	0.09	-0.17	0.95	-0.04	0.02	-0.09	-0.35	-0.04	0.07	-0.20	0.07
PF3D7_0306700	0.11	-0.38	-0.70	-0.46	0.07	-1.80	-0.45	-0.50	0.35	0.54	-0.15	-1.45	-0.18	0.47	0.07	-0.68	0.19	1.47	0.15	0.99	0.41	0.61	0.31	-0.63	0.59	-0.30	0.35	0.73	0.49	-0.12	-0.01	-0.75	0.46	0.03	0.48	-0.50	0.03	0.06	0.23	0.00	0.51	-0.22	1.27	0.84	-1.17	0.61	0.66	-0.58	0.32
PF3D7_1206200	0.20	0.14	-0.15	-0.23	-0.31	-0.25	-0.09	0.05	-0.07	-0.49	-0.14	0.15	0.24	-0.30	-0.39	-0.27	0.14	-0.02	-0.16	-0.02	-0.26	0.11	-0.42	-0.10	0.03	-0.30	-0.29	-0.52	0.03	0.07	0.22	0.70	-0.08	-0.31	-0.35	0.04	-0.23	0.37	-0.14	-0.13	-0.15	-0.34	0.16	0.28	0.23	-0.13	0.05	0.40	-0.01
PF3D7_0508000	-0.18	0.26	0.98	-0.44	0.03	0.21	-0.06	0.09	0.17	0.05	0.41	1.40	-0.21	-0.22	0.67	0.78	-0.05	-0.17	0.01	-0.21	0.18	0.07	-0.21	0.28	0.97	-0.58	-1.09	0.46	0.56	0.25	0.31	0.75	0.28	0.24	0.11	0.50	-0.01	0.73	0.17	-0.19	1.59	0.28	0.33	0.63	-0.01	-0.34	0.46	0.66	-0.33
PF3D7_0401800	-0.94	-0.36	-0.05	-0.74	0.26	0.28	-0.76	0.19	-1.42	-0.30	-0.16	-0.55	-1.03	-0.67	0.30	1.47	-1.25	-1.08	0.52	-0.99	-0.10	0.11	-0.36	-0.04	-0.97	-0.26	-0.86	-0.18	-0.09	0.17	0.07	1.42	-0.63	-0.61	-0.39	1.65	-0.70	-1.69	-0.35	-0.76	-1.36	0.91	-0.46	-0.05	0.36	-0.86	-0.13	-0.40	-0.89
PF3D7_1450100	-0.12	0.02	0.12	-0.01	0.59	0.70	-0.10	0.84	-0.51	-0.20	0.16	0.43	-0.05	-0.27	-0.53	0.03	0.15	0.11	0.13	-0.14	0.86	0.04	-0.20	0.66	0.47	0.30	-0.05	0.14	-0.08	-0.03	0.07	0.14	-0.03	0.01	-0.05	-0.08	-0.14	0.38	0.21	-0.14	0.41	0.11	-0.32	-0.08	0.43	-0.14	-0.63	0.19	-0.36
PF3D7_0937800	0.08	-0.41	-0.13	-0.41	0.21	0.24	-0.54	0.10	-0.12	0.40	0.71	-0.56	-0.80	-0.58	-0.05	-0.23	0.07	0.01	0.54	-0.35	0.82	0.11	-0.18	0.17	-0.62	1.13	-0.74	-0.68	-0.60	0.37	0.23	-0.25	-0.20	-0.26	-0.29	-0.65	0.44	-0.13	0.08	0.10	-0.76	-0.53	0.46	-0.25	0.05	-0.22	-0.20	0.35	0.08
PF3D7_1467300	0.09	0.06	-0.37	0.64	-0.41	-0.02	0.70	-0.80	0.56	0.21	0.26	0.27	0.20	0.28	0.08	-0.24	0.15	0.03	-0.02	0.24	0.18	1.01	0.30	-0.10	0.59	0.75	0.39	0.16	0.44	0.22	-0.14	-0.79	0.57	0.79	0.17	-0.64	0.16	-0.19	0.68	0.17	-0.23	-0.35	0.36	0.11	-0.14	-0.04	0.32	0.00	0.19
PF3D7_0218700	-0.02	0.21	-0.28	0.11	0.27	-0.63	0.27	-0.55	0.27	0.39	0.05	0.57	0.45	0.30	-0.38	0.06	0.16	0.29	-0.59	0.09	-0.70	-0.20	0.31	-0.08	0.16	0.43	0.23	-0.04	-0.28	0.04	-0.32	0.25	0.01	0.09	0.13	-0.27	-0.11	0.22	0.38	-0.41	0.25	0.65	0.15	-0.49	0.54	-0.14	0.30	-0.17	0.27
PF3D7_1313500	-0.07	0.16	-0.15	-0.02	0.02	-0.04	0.30	0.04	0.06	0.05	-0.14	-0.25	0.10	-0.43	-0.12	-0.26	-0.07	0.26	0.13	0.24	-0.10	0.00	-0.02	0.16	-0.11	0.18	0.31	-0.05	-0.17	-0.41	-0.25	0.09	-0.19	-0.11	-0.14	0.18	0.00	-0.25	0.02	-0.34	-0.71	0.04	0.30	0.12	0.28	0.03	0.15	0.08	-0.04
PF3D7_0706400	0.42	-0.07	-0.98	0.68	-0.76	-0.46	0.13	-0.19	0.57	-0.68	-1.02	0.81	0.76	-0.83	-0.24	-0.58	0.83	0.47	-0.65	0.63	-0.90	-0.13	-0.72	-0.78	1.07	0.21	-0.29	-0.84	0.19	0.21	-0.40	0.80	-0.21	-0.40	0.11	-0.25	0.02	0.58	0.28	0.46	0.22	-0.01	0.13	0.66	0.15	0.34	-0.50	0.04	0.11
PF3D7_1359600	-0.35	0.50	-0.03	-0.54	0.03	-0.02	-0.17	0.54	-0.41	-0.11	0.02	-0.34	-0.30	-0.34	0.01	0.21	-0.23	-0.22	0.50	-0.33	0.11	0.36	-0.28	-0.14	-0.21	0.41	0.12	-0.05	-0.06	0.20	0.27	-0.03	-0.21	-0.09	0.01	0.27	-0.34	-0.43	0.10	-0.15	-0.41	0.33	0.22	0.53	0.20	-0.16	0.04	0.42	-0.18
PF3D7_1349000	0.20	-0.64	-0.65	0.28	-0.04	-0.24	-0.07	-0.09	-0.05	0.02	0.60	-0.12	0.12	0.38	0.32	0.38	0.12	-0.25	-0.37	-0.02	-0.66	0.00	0.36	-0.21	0.07	0.04	-0.12	0.12	0.00	0.63	-0.20	0.03	-0.46	-0.10	-0.30	-0.90	0.10	0.41	0.38	-0.01	0.87	-0.26	0.24	-0.45	0.47	0.17	-0.18	-0.41	0.15
PF3D7_1334200	-0.01	0.01	0.46	-0.44	0.09	-0.05	-0.07	0.51	-0.18	-0.39	0.50	-0.42	-0.14	-0.04	-0.40	-0.25	-0.04	0.08	0.36	0.24	-0.18	-0.17	-0.10	0.38	-0.09	0.33	-0.02	0.15	0.17	-0.99	-0.11	0.01	0.13	0.04	-0.13	-0.05	0.01	0.17	-0.04	-0.06	-0.39	-0.17	0.23	0.29	-0.33	0.12	0.32	0.09	-0.03
PF3D7_0811000	0.13	-0.57	-0.13	-0.12	0.00	-0.77	0.12	-0.12	0.12	0.22	-0.07	0.40	0.19	-0.29	0.35	-0.16	0.13	0.75	0.18	0.22	-0.08	0.18	-0.29	-0.55	0.19	0.29	-0.27	-0.29	0.05	0.32	-0.15	0.30	-0.19	-0.37	0.14	-0.06	-0.50	0.00	0.13	0.18	0.10	0.00	-0.08	-0.02	0.10	0.22	-0.20	-0.17	-0.25
PF3D7_0804700	0.99	0.99	0.90	0.92	-0.54	-0.99	0.81	-1.43	0.69	0.06	-0.09	2.21	0.62	0.77	-0.84	-1.24	0.67	0.32	-1.06	0.88	-2.25	-1.30	0.25	-0.69	0.69	-0.90	0.07	0.99	0.05	-0.67	0.63	-0.41	0.29	0.35	-0.24	-1.06	0.23	1.00	0.26	-0.34	1.86	-0.76	-0.11	-1.44	-0.86	0.02	-0.01	-0.56	-0.04
PF3D7_0904700	-0.33	0.31	0.18	-0.31	-0.13	-0.16	-0.48	0.21	-0.07	-0.30	-0.13	0.32	-0.11	-0.79	0.01	0.00	0.36	0.30	0.51	-0.38	-0.05	0.42	0.23	-0.14	0.24	0.61	-0.10	0.34	0.22	0.51	0.49	0.58	-0.24	-0.61	0.19	0.38	-0.19	-0.12	0.02	-0.03	0.41	-0.25	0.26	0.81	-0.14	0.07	0.12	0.16	-0.34
PF3D7_1133300	-0.24	0.29	-0.96	-0.42	-0.59	0.40	1.28	-1.08	0.42	0.12	0.05	-0.89	-0.04	-0.69	0.22	-0.67	-0.17	-0.39	-1.03	0.50	-1.06	0.20	-0.49	-0.53	-0.74	0.04	-0.01	-0.68	-0.32	-0.37	-0.44	-0.35	0.15	0.00	0.21	-0.39	0.23	-0.57	0.33	0.12	-0.96	0.05	-0.04	0.14	0.05	0.15	0.37	0.19	0.13
PF3D7_0529400	-0.32	0.16	-0.05	-0.47	-0.13	-0.10	-0.52	0.43	-0.52	-0.37	-0.02	0.07	-0.37	-0.41	0.22	0.47	-0.11	-0.07	0.25	-0.26	0.00	0.27	-0.32	-0.06	-0.31	0.31	0.00	-0.42	-0.14	0.39	0.11	0.61	-0.44	-0.38	-0.07	0.36	-0.19	0.06	-0.06	-0.06	-0.09	0.01	0.25	0.52	0.28	-0.18	0.09	0.37	-0.35
PF3D7_0312000	-0.40	0.39	0.12	-0.47	-0.10	0.37	-0.54	0.51	-0.40	-0.70	0.02	-0.25	-0.40	-0.40	0.20	0.07	-0.32	-0.01	0.70	-0.07	0.18	0.24	-0.09	-0.28	-0.15	0.40	-0.05	-0.23	0.07	0.29	0.76	0.51	-0.62	-0.42	-0.13	0.54	0.04	0.07	-0.21	-0.25	0.02	0.11	0.44	0.54	0.14	-0.16	0.28	0.39	-0.19
PF3D7_1418900	0.25	0.02	-0.26	0.10	-0.05	-0.16	0.23	-0.86	0.30	0.06	-0.20	0.41	0.21	0.28	-0.47	-0.14	0.01	0.06	-0.65	0.26	-0.31	-0.53	0.01	-0.28	0.10	-0.22	0.22	-0.24	0.05	-0.93	-0.19	-0.61	0.09	0.19	-0.38	-0.10	-0.07	0.02	0.10	-0.59	0.09	0.61	0.04	0.69	0.50	0.01	0.32	-0.26	0.18
PF3D7_1148900	-0.43	0.03	0.24	0.42	0.09	-0.50	0.06	0.64	-0.28	0.25	0.40	0.11	-0.23	-0.23	-0.41	0.01	-0.36	0.72	-0.35	-0.42	0.88	0.12	0.45	0.34	0.14	-0.42	0.34	0.02	0.13	0.06	0.36	-0.13	-0.47	0.15	0.49	-0.02	0.46	1.11	-0.04	0.33	1.01	0.25	0.03	0.49	0.13	-0.03	0.38	0.13	0.05
PF3D7_1310000	-0.12	-1.30	-0.02	0.29	-0.26	0.28	0.00	-0.20	0.12	-0.49	-0.04	0.46	0.15	0.26	-0.24	0.18	-0.11	-0.46	-2.10	-0.59	0.66	-0.34	-0.10	-0.10	0.62	-0.42	-0.35	-0.19	-0.67	-1.60	0.50	0.32	-0.21	-0.03	-0.10	0.14	-0.02	0.38	-0.25	-0.31	1.19	0.25	0.29	-0.29	0.02	-0.24	0.27	-0.19	-0.02
PF3D7_0300200	0.16	-0.07	-0.17	0.71	0.36	1.27	0.07	0.17	0.20	-0.68	0.10	-0.03	0.16	0.22	0.38	-1.17	0.15	-0.79	0.66	0.15	0.85	-0.02	-0.28	1.32	-0.21	-0.93	-0.48	0.39	-0.06	-0.17	-0.04	-0.86	-0.28	0.50	0.24	0.16	-0.20	-0.40	0.04	-0.08	-1.67	0.20	-0.05	-0.12	0.00	-0.86	0.19	0.14	0.12
PF3D7_1341500	-0.15	0.03	0.44	-0.20	0.02	0.89	0.00	0.73	-0.56	-0.33	0.33	-0.39	-0.22	0.01	-0.11	0.66	-0.50	-0.37	-1.42	-0.52	0.07	-0.18	-0.60	0.34	-0.12	0.31	-0.10	-0.11	-0.46	0.05	0.66	-0.81	0.07	0.07	-0.09	-0.02	0.18	-0.26	-0.35	-0.05	-0.38	-0.96	0.14	0.24	-0.30	-0.10	0.14	0.09	-0.16
PF3D7_1243900	0.51	-0.28	-0.35	-0.09	-0.80	-1.04	0.33	-0.54	0.48	-0.11	-0.12	0.79	0.27	0.13	-0.36	-0.08	0.24	-0.19	-0.50	0.05	0.17	-0.14	0.09	-0.60	0.29	-0.03	-0.01	0.00	0.06	-0.17	-0.03	0.38	-0.05	-0.05	-0.01	-0.12	-0.11	-0.07	0.02	-0.10	0.50	-0.52	-0.19	0.30	0.31	-0.01	-0.41	-0.63	-0.19
PF3D7_1323700	-0.62	0.03	-0.49	-0.44	-0.31	1.62	-0.45	0.12	-0.46	-0.44	-0.11	-0.77	-1.01	-0.27	0.13	0.46	-0.71	-0.36	0.51	-0.46	0.46	0.15	-0.57	0.09	-0.47	0.01	0.03	-0.34	-0.34	0.37	0.36	0.64	-0.32	-0.10	0.32	0.58	-0.27	-0.36	-0.17	0.29	-0.34	0.13	0.15	0.47	-0.18	-0.33	0.30	0.12	-0.43
PF3D7_1327300	-0.26	-0.01	-0.25	-0.39	0.15	-0.10	-0.36	0.31	-0.29	0.05	-0.06	0.22	-0.13	-0.44	0.05	-0.05	-0.07	-0.12	0.40	-0.48	-0.10	0.20	-0.54	-0.07	-0.14	0.39	-0.19	-0.28	-0.19	0.29	0.09	0.64	-0.23	-0.30	0.10	0.26	-0.16	-0.26	0.05	-0.04	-0.08	-0.04	-0.04	0.61	0.35	-0.30	-0.18	-0.15	-0.62
PF3D7_1476200	-0.96	-0.08	-0.21	0.39	-0.39	0.31	-0.63	0.78	-1.69	-0.98	-0.52	-1.02	-1.00	-1.28	-0.02	0.59	-1.08	-0.99	0.25	-0.83	-0.81	0.33	-1.29	-1.13	-1.09	0.96	-0.77	-1.16	0.25	0.63	1.10	0.58	-1.34	-1.44	-0.57	2.04	-0.84	-0.46	-0.55	0.52	-1.22	0.99	-0.22	0.76	0.65	-1.06	-0.33	1.57	-1.11
PF3D7_1229000	0.34	0.04	0.33	0.44	0.16	-0.51	0.01	-0.72	0.70	-0.21	0.21	0.10	0.65	0.51	-0.23	-0.69	0.09	0.06	-0.83	0.57	-0.70	-0.21	0.39	-0.34	0.49	-0.24	0.06	0.22	0.00	-0.30	0.19	-0.87	0.31	0.42	-0.35	-0.49	0.21	-0.14	0.11	-0.31	0.43	-0.44	-0.29	0.22	-0.72	0.01	-0.20	0.09	0.15
PF3D7_0826500	0.44	0.19	0.51	0.41	0.25	-0.26	0.23	0.50	0.19	0.03	0.29	0.47	0.52	-0.13	-0.24	-0.43	0.05	-0.27	-0.02	0.07	0.81	-0.25	-0.01	0.21	0.35	-0.62	0.02	0.18	0.15	-0.29	-0.31	0.10	0.09	0.13	-0.08	-0.80	0.14	0.44	0.15	-0.08	0.50	-0.61	-0.17	-0.29	-0.87	0.22	-0.29	-0.64	-0.01
PF3D7_0723500	-0.05	0.48	0.11	0.04	-0.84	0.53	0.47	-0.07	-0.09	0.21	0.30	-0.32	0.01	0.61	-0.52	1.14	0.06	-0.49	-0.27	-0.03	-0.09	0.15	0.63	-0.12	-0.03	-0.11	-0.25	0.19	0.20	0.83	0.24	-0.46	0.75	0.55	0.11	-0.39	0.69	-0.21	0.18	-0.25	-0.57	0.80	0.09	0.05	0.19	-0.29	0.15	0.43	0.01
PF3D7_1024700	-0.26	-0.01	0.03	0.35	0.00	-0.20	-0.16	0.04	-0.17	-0.63	0.13	-0.71	-0.22	-0.23	0.13	0.32	-0.35	-0.34	0.51	-0.26	0.11	0.04	-0.07	-0.15	-0.30	0.13	-0.37	-0.27	0.06	0.37	0.30	0.19	0.04	0.05	0.63	0.41	0.08	-0.27	-0.01	0.32	0.12	0.25	0.06	0.06	0.41	-0.19	0.36	0.44	-0.22
PF3D7_1225300	0.26	-0.46	-0.33	0.19	0.03	-0.77	0.50	-0.34	0.18	-0.12	-0.20	1.04	0.42	0.05	-0.28	-0.44	0.07	0.10	-0.29	0.39	-0.41	0.11	-0.10	-0.47	0.56	0.12	0.30	-0.18	-0.24	-0.74	-0.06	-0.48	0.12	0.14	-0.27	-0.22	0.09	0.09	0.36	-0.46	0.52	0.76	0.08	-0.63	0.29	0.06	0.14	-0.43	-0.03
PF3D7_0532500	-0.53	-0.23	-0.64	-0.92	-0.23	0.03	-0.27	-0.27	-1.34	0.32	-0.61	-1.43	-0.71	-0.94	0.81	0.84	-0.76	-0.45	0.85	-0.19	-0.04	0.52	-0.61	-1.21	-0.24	1.87	-0.24	-0.31	0.72	1.18	2.47	1.01	-0.98	-1.25	0.77	2.30	-0.57	-1.45	-0.38	0.61	-1.41	1.67	-0.01	0.77	0.72	-1.12	-0.24	2.31	-0.98
PF3D7_1201700	-0.16	-0.63	-0.33	-0.17	-0.06	-0.24	-0.04	-0.48	0.36	0.30	-0.02	0.61	-0.20	-0.22	0.31	-0.86	-0.29	-0.05	-0.93	0.01	-0.10	-0.35	0.23	-0.66	-0.10	-0.60	0.03	-0.42	-0.12	-0.47	-0.24	-0.07	0.00	0.11	-0.10	-0.14	-0.10	-0.23	0.33	0.13	0.36	-0.36	-0.15	-0.38	-0.41	0.06	-0.50	-0.32	-0.19
PF3D7_0210300	0.98	-0.73	-0.12	-0.05	-0.78	-0.40	0.15	-0.66	0.34	0.29	0.05	-0.19	0.36	-0.08	0.40	-0.43	1.05	-0.12	0.14	0.08	0.17	0.09	0.03	0.03	-0.64	-0.20	0.20	-0.12	0.23	0.50	-0.15	0.52	0.16	-0.28	0.27	-0.07	-0.06	-0.49	0.06	0.45	-0.06	-0.68	0.20	-0.61	-0.54	0.22	-0.58	-0.09	-0.47
PF3D7_1111300	-1.81	-0.13	-1.12	0.15	-0.23	-0.60	0.33	-0.24	-0.04	-0.08	-0.16	-0.15	-0.06	0.75	-0.52	0.40	-0.05	-0.13	-0.30	0.09	-0.30	-0.01	0.24	-0.28	0.09	0.09	0.09	0.35	0.27	-0.11	-0.21	-0.10	-0.13	0.01	-0.36	-0.31	-0.11	0.03	0.37	-0.16	-0.67	0.29	0.05	-0.09	-0.13	0.33	0.26	-0.69	-0.05
PF3D7_1142900	0.48	-0.08	-0.05	0.60	-0.22	-0.25	1.72	-0.40	-0.09	0.22	0.12	0.03	0.34	0.18	-0.32	-0.06	0.24	0.32	-0.54	-0.08	0.00	-1.71	0.30	-0.12	0.13	0.04	0.38	0.58	0.16	0.65	-0.07	-0.26	0.39	-0.19	-0.29	0.01	-0.59	-0.41	0.15	-0.21	-0.11	-0.30	-0.01	1.09	0.05	-0.40	0.11	-0.04	-0.07
PF3D7_0627200	0.04	0.14	0.76	-0.07	0.84	-0.73	-0.46	-1.07	0.52	0.07	0.48	0.11	0.25	1.20	-0.19	1.10	0.32	1.02	-0.09	0.84	1.08	0.88	1.05	0.04	0.86	1.18	-0.65	0.69	0.44	-0.19	1.00	-0.63	0.29	0.03	-0.14	0.33	0.27	-0.44	-0.71	-0.69	0.59	0.84	0.00	-0.83	-0.03	-0.05	0.75	0.08	0.02
PF3D7_0729700	-0.05	0.39	0.34	-0.24	0.16	-0.25	-0.05	-0.43	-0.18	-0.21	0.37	-0.16	0.03	-0.34	0.02	0.22	-0.22	0.00	-0.18	0.79	-0.20	0.18	-0.59	-0.16	-0.42	-0.35	0.07	-0.33	-0.20	-0.13	-0.31	-0.41	-0.15	-0.38	-0.25	-0.15	-0.14	-0.20	-0.27	-0.46	-0.31	-0.32	0.25	0.33	0.26	-0.27	-0.13	-0.46	0.29
PF3D7_1213200	0.49	-0.55	-0.98	-0.12	0.46	-0.19	-0.02	-0.11	0.81	0.19	0.02	-0.83	0.37	-0.20	0.58	0.38	-0.11	1.31	0.06	0.17	-0.59	0.09	0.16	-0.19	-0.55	-0.47	0.07	-0.34	-0.28	-0.16	-0.99	0.66	0.00	0.19	-0.17	-0.57	0.06	-0.80	0.23	0.06	-1.47	-0.16	-0.32	-0.88	0.19	-0.16	-0.38	-0.35	0.14
PF3D7_1023700	0.23	-1.22	-1.18	0.75	-0.24	0.18	0.29	-0.87	0.41	-0.34	-0.66	0.83	-0.82	-0.52	-0.28	-0.16	-0.10	0.28	1.29	0.03	1.18	-0.45	-0.32	-0.50	-0.24	0.12	-0.22	-0.05	-0.21	0.19	-0.25	0.06	-0.38	0.02	-0.32	-0.13	-0.07	0.48	0.23	-0.32	0.43	-0.28	-0.71	-0.42	-0.06	0.47	-0.17	-0.09	0.21
PF3D7_0421900	0.40	0.01	-0.10	0.34	-0.40	-1.10	-0.04	-0.92	0.06	-0.33	-0.06	3.18	0.65	-0.27	-0.93	0.01	0.07	-0.63	0.85	0.23	0.14	0.03	0.05	-0.51	2.96	-0.38	-0.47	-0.46	0.93	-0.31	0.43	-0.09	-0.54	-0.18	-0.31	0.33	0.33	3.15	0.11	-0.69	1.99	-0.10	-0.14	-1.07	1.25	0.11	-0.51	-0.61	0.01
PF3D7_1402700	-0.38	-0.03	0.26	0.09	0.03	0.11	-0.66	0.57	-0.07	0.39	0.40	-0.78	-0.40	0.09	-0.35	0.18	0.07	0.30	0.41	0.01	1.24	-0.05	0.70	0.59	0.09	0.59	0.38	0.65	0.47	0.89	0.77	-0.30	0.39	0.27	0.61	0.26	0.24	0.22	-0.21	0.22	0.22	-0.04	0.23	0.53	-0.30	0.17	0.02	0.60	0.38
PF3D7_1012500	0.58	0.21	-0.38	0.24	0.13	0.27	0.20	0.01	0.04	0.19	0.16	0.12	0.08	0.21	-0.55	-0.17	-0.47	-0.02	-0.80	-0.05	0.75	-0.16	0.10	-0.25	-0.12	-0.17	-0.15	0.40	-0.03	-0.34	0.19	-1.06	-0.01	0.04	-0.23	-0.44	-0.19	0.04	-0.28	-0.41	0.39	-0.09	0.13	-0.25	-0.54	-0.35	-0.14	0.10	0.23
PF3D7_1235400	-0.19	0.28	0.31	0.10	-0.53	-0.66	0.10	0.07	0.03	0.23	0.11	-0.32	-0.32	0.47	-0.54	-0.23	-0.28	-0.76	0.09	0.00	-0.21	-0.12	0.73	-0.76	-0.23	-0.16	0.07	0.26	0.14	0.42	0.15	-0.33	0.13	0.17	-0.04	-0.52	0.36	-0.14	-0.05	0.01	-0.22	0.29	0.32	0.45	-0.11	0.06	-0.11	0.12	0.24
PF3D7_0104000	0.67	-0.40	-0.27	0.07	-0.07	-0.52	0.30	-0.97	0.28	-0.03	0.13	-0.02	0.65	1.06	-0.26	0.05	0.01	0.34	0.49	0.47	-0.20	0.19	1.49	-0.02	0.49	-0.32	0.58	0.34	0.84	1.41	-0.35	-0.85	0.21	0.02	0.09	-0.15	0.81	-0.01	-0.07	-0.24	1.47	0.32	0.43	-0.18	-0.18	-0.39	-0.04	-0.12	-0.05
PF3D7_0731100	-0.29	0.37	-0.07	-0.23	-0.01	0.19	-0.43	0.48	-0.69	-0.52	0.04	0.21	-0.38	-0.40	-0.60	-0.28	-0.48	-0.63	0.09	-0.47	0.10	0.05	-0.21	0.34	0.02	0.18	0.09	0.11	0.02	-0.87	0.29	-0.24	-0.10	-0.09	0.04	-0.02	-0.16	0.38	-0.16	-0.19	0.61	-0.05	0.06	-0.12	0.30	-0.11	0.51	0.67	-0.33
PF3D7_1141100	0.43	0.42	0.51	1.67	-0.12	-0.02	0.09	-0.37	0.81	0.02	0.10	1.73	0.29	0.13	-0.17	-0.94	0.48	-1.10	-0.43	0.53	-1.19	0.05	0.11	0.17	0.55	-0.45	0.94	0.83	0.34	0.07	-1.13	-0.65	0.12	0.16	-0.03	-0.98	0.15	0.68	0.25	-0.01	1.74	-0.04	-0.58	-0.56	0.31	-0.08	0.02	-0.43	0.34
PF3D7_1219900	0.84	-0.06	-0.04	0.32	-0.52	-1.38	-1.07	-0.13	0.16	0.11	0.60	-0.12	-0.63	0.13	0.25	0.22	-0.22	0.02	0.07	-0.48	0.06	0.10	0.42	-0.58	0.14	-0.63	0.43	-0.29	0.46	0.35	0.29	-0.48	-0.06	-0.16	0.26	-0.48	-0.53	-0.35	-0.62	-0.07	1.70	0.15	0.13	0.57	-0.09	0.38	0.14	-0.68	0.08
PF3D7_1470800	-0.13	-0.19	0.03	-0.53	0.17	0.07	-0.41	0.38	-0.47	-0.28	-0.01	-0.14	-0.05	-0.48	0.30	0.24	0.15	0.10	0.14	-0.13	0.11	0.01	-0.47	-0.03	0.15	0.14	0.18	-0.53	-0.15	0.35	0.27	0.15	-0.18	-0.24	-0.12	0.32	-0.38	-0.45	-0.10	-0.32	-0.47	0.04	0.04	0.21	0.38	-0.16	0.07	0.06	-0.25
PF3D7_1428900	0.10	-0.20	-0.26	0.15	-0.07	-0.51	-0.08	0.02	0.43	-0.02	-0.05	-0.24	0.00	0.09	-0.13	-0.44	0.22	0.27	-0.25	0.24	0.14	-0.15	-0.14	-0.33	-0.12	-0.17	0.30	-0.03	-0.01	0.23	-0.34	0.08	0.06	0.04	-0.06	0.05	-0.10	-0.24	0.07	-0.05	-0.22	-0.17	0.12	0.31	-0.10	-0.09	-0.06	0.30	0.10
PF3D7_0816700	0.27	0.16	0.64	0.20	-0.50	-0.67	-0.50	0.82	0.07	0.09	0.11	-0.44	-0.10	-0.23	0.63	0.47	0.73	1.20	0.20	0.53	1.10	0.31	0.25	0.31	-0.22	-0.17	0.22	0.44	-0.24	0.18	-0.32	0.17	-0.58	-0.43	-0.26	-0.06	0.07	0.26	-0.61	-0.35	0.30	-0.36	0.53	0.25	0.16	0.57	-0.10	-0.56	0.24
PF3D7_0909600	-0.51	0.87	-0.10	-0.32	0.96	0.46	-0.41	-0.01	0.08	-0.16	-0.06	-0.70	0.23	-0.07	-0.20	0.78	-0.17	0.53	0.88	0.16	0.90	0.10	0.75	0.64	0.11	0.39	0.77	0.31	0.33	0.12	0.56	0.09	0.80	0.71	0.31	0.55	0.20	-0.30	-0.27	-0.19	-0.35	0.36	0.10	-0.19	0.42	0.00	0.40	1.12	-0.06
PF3D7_0632800	-0.27	-0.54	-0.26	0.10	-0.17	-0.07	0.11	0.53	-0.30	0.01	0.48	-0.38	-0.17	-0.07	-0.01	-0.39	-0.10	0.14	-0.78	-0.10	0.24	0.02	0.01	0.08	-0.53	-0.53	-0.32	-0.33	-0.33	0.79	0.64	-0.25	-0.23	0.06	-0.15	0.12	-0.05	-0.07	-0.08	-0.04	-1.31	-0.44	-0.75	0.05	-0.16	0.19	-0.01	0.45	0.02
PF3D7_1307400	0.00	-0.10	0.29	0.43	0.14	-0.16	-0.14	0.02	0.27	-0.44	0.20	0.34	0.02	-0.07	-0.23	0.34	-0.10	0.13	0.08	0.20	0.45	-0.09	0.12	-0.36	-0.08	-0.04	-0.06	0.18	0.08	0.04	0.16	-0.04	0.05	0.07	-0.01	-0.06	0.00	0.28	-0.06	0.02	1.00	0.23	-0.35	-0.03	-0.07	0.02	0.12	0.18	0.11
PF3D7_1213700	0.54	0.31	-0.88	-0.14	-0.01	-0.31	-0.15	-0.19	-0.02	0.60	0.25	0.02	0.55	1.02	0.09	-0.17	0.55	1.52	-0.14	0.72	0.46	0.37	0.57	-0.23	1.06	0.09	-0.13	0.18	0.09	-0.37	0.28	0.00	0.05	-0.28	-0.12	-0.58	0.47	0.41	-0.29	-0.30	0.13	-0.08	0.50	0.25	-0.68	0.45	0.56	0.00	0.15
PF3D7_1020500	0.77	-0.32	-0.37	0.29	-0.04	-0.90	0.40	-0.42	0.59	-0.08	-0.10	0.17	0.78	0.23	0.34	-1.11	0.53	0.72	-1.08	0.31	-0.20	0.00	-0.19	-0.43	0.04	-0.52	-0.04	-0.21	-0.04	-0.36	-0.64	-0.18	-0.04	-0.32	-0.11	-0.62	-0.14	-0.03	-0.27	-0.08	0.06	-0.38	-0.34	0.61	-0.16	-0.05	-0.03	-0.52	-0.20
PF3D7_1438500	0.33	-0.15	0.29	-0.02	0.54	0.23	0.43	0.44	-0.12	-0.04	0.46	0.02	0.23	0.39	0.00	-0.08	0.14	0.44	-0.02	-0.31	1.17	-0.09	0.04	0.22	0.13	0.04	0.20	0.27	-0.31	-0.16	-0.12	-0.71	0.21	0.25	-0.04	0.27	-0.06	-0.53	-0.18	-0.29	0.03	0.19	-0.36	-0.42	-0.24	0.04	0.48	0.02	0.18
PF3D7_1205600	-0.21	0.32	0.08	-0.20	-0.01	0.26	-0.38	-0.06	-0.49	0.17	-0.10	0.48	0.11	-0.61	0.09	0.01	0.11	0.18	0.02	0.02	0.27	0.32	-0.33	-0.12	-0.12	-0.08	-0.07	0.20	0.23	0.49	0.49	-0.01	-0.62	-0.69	-0.16	0.49	-0.36	0.38	-0.39	-0.14	0.05	-0.05	-0.03	0.39	0.09	0.10	0.44	0.55	-0.22
PF3D7_1428500	0.43	-0.35	0.47	-0.07	0.54	-0.88	0.16	-0.94	0.50	0.00	0.51	0.04	0.37	0.77	-0.18	-1.14	-0.07	0.41	0.01	0.55	-0.40	-0.40	0.32	-0.26	0.17	-0.79	-0.13	0.19	0.06	-1.23	-0.47	-0.83	0.67	0.58	-0.32	-0.06	0.09	-0.29	-0.48	-0.59	-0.09	0.38	0.04	-1.37	-0.34	0.13	0.08	-1.10	0.01
PF3D7_1133600	-0.15	0.13	0.70	0.25	-0.22	-0.10	0.30	-0.24	0.40	0.50	0.33	-0.17	0.01	0.23	-0.16	0.14	0.35	0.53	-0.51	0.52	0.74	0.35	0.92	-0.20	0.62	0.72	-0.12	0.56	0.58	-0.17	0.99	-0.49	0.32	0.18	0.38	0.15	0.29	0.42	0.12	-0.21	0.10	-0.75	0.12	-0.08	0.04	0.03	0.28	0.57	0.14
PF3D7_0422300	-0.88	0.58	0.47	-0.87	0.50	1.39	-0.54	0.07	-0.61	-0.11	0.51	1.27	-0.46	-0.03	-0.45	2.36	-0.11	-1.10	2.04	-0.45	1.64	0.95	0.32	1.05	0.02	0.69	-0.04	0.87	0.05	-0.09	-0.11	0.92	0.29	0.28	0.17	-0.08	0.46	0.07	0.31	-0.42	0.91	1.15	0.83	0.03	0.93	-0.24	-0.13	0.60	0.17
PF3D7_1122700	-0.36	-0.07	0.19	0.09	-0.07	-0.86	-0.36	-0.15	-0.48	0.18	0.21	-0.59	0.17	-0.53	0.20	-0.35	0.03	-0.05	1.33	-0.54	0.76	0.37	-0.60	0.84	-0.53	-0.30	0.15	-0.17	-0.48	-0.47	0.10	-0.09	0.02	-0.57	-0.11	0.27	-0.19	-0.14	-0.47	-0.12	-0.83	0.03	-0.10	-0.45	-0.42	-0.22	0.39	0.93	0.16
PF3D7_0320500	-0.68	0.14	-0.10	-0.51	0.22	-0.17	-0.36	0.32	-0.84	-0.31	-0.16	-0.46	-0.73	-0.70	0.31	0.73	-0.70	-0.28	0.32	-0.59	-0.26	0.32	-1.06	-0.37	-0.67	0.75	-0.47	-0.71	-0.44	0.33	0.17	1.15	-0.30	-0.29	0.01	1.10	-0.33	-1.02	-0.09	-0.48	-0.13	0.66	0.16	0.93	0.42	-0.52	-0.29	0.15	-0.50
PF3D7_1208100	0.13	-0.01	0.18	-0.23	0.64	-0.43	0.30	-0.42	0.23	-0.11	0.14	0.08	0.13	0.40	0.02	-0.04	-0.25	0.05	-0.04	0.17	-0.46	-0.17	-0.04	-0.09	0.00	-0.52	0.05	0.26	-0.13	-0.58	-0.34	-0.34	0.26	0.16	-0.26	-0.01	0.03	0.03	-0.24	-0.31	0.23	0.59	-0.08	-0.56	0.02	-0.14	0.14	-0.43	0.14
PF3D7_0523300	-0.43	-0.10	0.46	-0.30	0.23	0.83	-0.25	-0.25	-0.55	-0.15	0.11	-0.58	-0.15	-0.06	-0.02	0.79	0.14	0.06	1.07	-0.01	0.68	0.14	0.37	0.06	0.19	0.79	0.51	0.45	-0.27	0.71	1.49	0.19	0.46	0.35	0.39	1.34	0.14	-0.26	-0.22	-0.37	0.25	0.24	0.55	0.37	-0.06	-0.04	0.06	1.58	-0.45
PF3D7_1329200	-0.33	0.19	1.65	-0.16	1.48	0.87	0.22	0.28	0.53	0.94	1.27	-0.72	-0.09	0.57	-0.18	2.08	0.33	0.17	0.44	0.42	1.64	0.61	1.40	0.64	0.42	1.68	0.29	1.40	0.90	-0.13	2.05	-0.56	1.08	1.25	0.50	-0.08	0.99	-0.08	0.50	-0.46	0.01	1.28	0.15	-1.00	0.85	-0.32	0.42	0.78	0.36
PF3D7_1245900	-0.14	0.36	0.19	0.12	0.34	0.08	-0.11	0.59	0.27	0.18	0.33	0.20	-0.04	0.48	-0.04	0.30	0.05	0.05	0.41	0.00	0.46	0.48	0.30	0.38	0.12	1.14	0.04	-0.20	-0.12	1.58	-0.36	0.11	0.03	-0.08	0.01	0.00	-0.02	0.14	-0.26	-0.07	0.05	0.09	0.04	0.09	-0.09	-0.09	-0.32	0.07	0.20
PF3D7_0506800	0.16	0.16	0.83	-0.26	0.23	0.26	-0.33	0.57	0.29	0.28	0.83	-0.77	0.22	0.08	-0.69	-0.23	0.05	-0.05	0.27	0.17	0.63	0.00	0.05	0.34	-0.38	-0.07	0.15	0.02	-0.11	-0.03	0.49	-0.25	0.09	0.01	-0.06	0.17	0.04	-0.16	-0.53	-0.66	-0.38	0.77	0.07	0.20	-0.25	0.04	-0.27	-0.14	-0.25
PF3D7_0527100	0.21	0.58	0.75	-0.09	0.56	0.65	-0.24	0.73	-0.26	0.10	0.69	-0.24	-0.25	0.09	-0.18	0.31	0.26	0.37	0.94	0.21	0.82	-0.16	0.07	1.10	0.76	-0.03	0.41	0.33	0.21	0.13	-0.20	-0.27	0.19	0.23	0.49	-0.37	0.09	0.05	-0.13	0.04	0.48	-0.59	0.23	0.46	-0.84	0.01	0.36	0.02	-0.19
PF3D7_1008700	-0.56	0.33	0.09	-0.65	-0.07	0.58	-0.61	0.48	-0.56	-0.75	0.22	-0.34	-0.60	-0.42	0.05	0.57	-0.28	-0.47	0.90	-0.31	0.16	0.24	-0.10	-0.19	-0.31	0.46	-0.37	-0.29	0.16	0.70	0.28	0.85	-0.22	-0.56	0.19	0.62	-0.19	-0.15	-0.25	0.35	-0.09	-0.12	0.27	0.57	-0.01	-0.24	0.28	0.71	-0.49
PF3D7_1472400	-0.55	0.11	-0.79	-0.26	-0.42	0.02	-0.04	-0.24	-0.13	-0.12	-0.09	-0.59	-0.37	-0.40	-0.39	-0.09	-0.30	0.14	0.02	-0.11	0.25	-0.16	0.29	-0.27	-0.53	-0.24	0.06	-0.51	-0.01	0.00	0.10	-0.11	-0.26	-0.06	-0.28	-0.08	-0.30	-0.34	-0.21	-0.03	-0.76	-0.71	-0.08	-0.23	-0.34	0.34	0.16	0.08	0.17
PF3D7_0524700	-0.52	0.10	0.29	-0.11	-0.13	-0.36	0.10	-0.28	-0.10	-0.66	-0.39	-0.16	-0.14	-0.64	-0.27	-0.68	-0.08	-0.32	-0.31	-0.20	-0.06	0.45	-0.39	-0.44	-0.07	0.82	-0.24	0.11	-0.14	0.81	0.33	0.41	-0.38	-0.29	0.04	0.41	-0.43	-0.13	0.20	-0.15	0.09	0.26	0.30	0.27	-0.11	-0.24	0.16	0.20	-0.39
PF3D7_0911000	0.00	-0.17	-1.42	0.12	0.04	-0.61	0.32	0.34	-0.31	0.02	-0.53	-0.42	0.01	-0.27	0.24	-0.22	-0.11	0.01	0.71	-0.11	-0.66	-1.37	-0.44	-0.04	0.09	-0.74	-0.20	-0.14	0.08	-0.28	-0.75	-0.26	0.48	0.37	0.10	0.70	-0.14	-0.37	0.78	0.11	0.28	-0.15	-0.20	-0.76	0.13	-0.06	-0.77	-0.48	-0.14
PF3D7_1234500	0.76	0.38	0.13	0.16	0.04	0.21	0.70	0.23	0.74	0.16	0.34	0.24	0.62	0.62	-0.27	0.11	0.21	0.55	-0.09	0.53	0.30	0.15	0.20	-0.05	0.21	-0.24	-0.22	0.00	-0.18	0.18	-0.03	-0.44	0.22	0.18	-0.45	-0.39	-0.05	-0.12	0.22	-0.41	-0.23	0.06	0.08	-0.19	-1.63	-0.20	0.26	0.19	-0.11
PF3D7_1245600	0.53	0.30	-0.45	0.17	-0.28	0.01	0.25	0.03	-0.07	-0.05	-0.47	1.50	0.55	0.21	0.06	-0.32	0.32	0.06	-0.63	0.32	-1.29	0.27	0.37	-0.63	0.08	-0.90	-0.78	0.35	0.40	-1.11	-0.95	-0.16	0.33	0.37	-0.20	-1.42	0.10	0.52	0.85	-0.04	0.47	0.42	-0.10	-0.66	0.10	0.46	0.37	0.34	0.30
PF3D7_0510300	-0.11	0.06	-0.76	-0.09	0.35	0.26	0.18	-0.06	-0.04	0.21	0.35	-0.21	0.83	0.38	-0.04	-1.92	-0.01	0.03	-0.68	0.79	1.61	-0.05	1.13	0.54	0.71	-0.66	-0.76	1.87	1.08	0.09	-1.16	-1.60	0.16	1.13	0.70	-0.44	0.76	-0.21	0.91	0.30	1.90	-0.31	-0.26	-1.04	0.16	-0.16	0.57	0.02	0.28
PF3D7_1008800	-0.50	0.05	-0.24	-0.20	0.54	0.05	-0.36	-0.06	-0.60	0.22	0.08	-0.56	-0.37	0.13	-0.20	0.27	-0.46	-0.17	0.07	-0.77	0.49	0.15	0.30	0.03	-0.55	-0.15	0.23	0.03	-0.16	-0.38	0.03	-0.40	0.54	0.26	-0.13	0.23	-0.09	0.05	-0.16	-0.25	-0.19	0.19	-0.23	-0.58	-0.13	0.03	-0.30	-0.23	0.19
PF3D7_1408900	0.70	0.22	0.29	0.50	-0.07	-0.89	0.91	-1.86	0.40	-0.07	-0.21	0.80	0.94	0.41	0.31	-0.10	0.42	0.26	-0.96	0.38	0.48	-0.04	0.12	-0.80	1.49	-0.13	-0.46	-1.01	-0.12	0.08	-1.26	0.28	-0.16	0.02	-0.39	-0.88	0.22	-0.30	0.56	-0.24	0.19	0.05	0.14	-0.03	0.02	0.02	-0.04	-0.97	0.32
PF3D7_1335500	0.14	-0.21	-1.04	0.25	-0.32	-0.71	0.40	-0.20	-0.48	-0.43	0.24	0.28	0.32	0.06	-0.24	-0.56	0.20	-0.23	-0.97	0.02	1.08	0.05	0.23	-0.91	0.03	-0.37	0.36	0.36	-0.35	-0.70	-0.60	-1.33	0.06	0.49	-0.05	-1.19	-0.19	-0.38	0.35	0.15	-0.95	-1.51	-0.08	-1.25	0.38	-0.35	-0.27	-0.32	0.05
PF3D7_1421100	0.89	-1.16	-0.04	-0.21	-0.41	-0.72	0.57	-0.97	0.62	0.08	-0.42	0.99	0.78	0.38	0.49	-0.45	0.03	0.63	-1.66	0.44	-2.15	-0.23	0.14	-0.58	0.88	-1.01	-0.59	0.02	0.25	-1.14	-1.05	-0.61	0.36	0.10	-0.12	0.33	0.47	0.20	0.41	-0.28	-0.33	1.00	0.11	-0.50	0.46	0.06	0.42	-0.42	-0.03
PF3D7_0809200	0.70	0.58	0.55	-0.13	0.16	-0.10	-0.05	-0.64	0.69	-0.20	0.02	0.63	0.77	0.11	-0.39	0.16	0.26	0.25	-0.84	0.05	-0.24	-0.41	-0.47	0.24	0.10	-0.38	-0.32	0.15	-0.72	-0.87	-0.30	1.63	-0.14	-0.09	-0.22	0.54	-0.35	-0.50	-0.10	-0.27	0.54	0.17	0.17	0.32	0.29	-0.24	-0.27	0.00	0.07
PF3D7_1209500	-0.07	-0.19	0.23	0.75	0.64	0.74	-0.14	0.42	-0.08	0.93	-0.08	-0.51	-0.33	0.43	0.33	0.12	-0.34	-0.18	-0.33	0.09	1.10	0.15	-0.27	0.13	-0.62	-0.02	0.06	-0.04	0.01	-0.05	0.01	-0.15	0.07	-0.08	-0.26	0.00	0.11	-0.20	0.75	0.38	-0.08	-0.12	-0.31	-0.09	-0.17	0.31	0.17	0.52	0.18
PF3D7_0800900	1.21	-0.27	-1.37	-1.01	-0.20	-1.38	-0.45	-0.80	0.93	0.48	-0.26	-0.97	0.50	0.62	1.05	-0.78	0.46	1.63	-1.46	0.60	0.09	0.15	1.03	-1.09	-0.12	-1.94	-0.24	-0.06	0.30	-1.26	-0.82	-0.23	0.33	-0.14	0.20	-0.43	0.46	-0.80	-0.15	-0.19	0.70	1.11	0.36	-0.36	-0.58	-0.13	0.73	-0.41	0.54
PF3D7_1130500	-0.55	0.63	0.50	-0.13	0.05	0.86	0.05	0.60	0.15	0.18	0.39	-0.24	-0.43	-0.26	-0.16	0.47	-0.02	-0.21	0.89	0.39	1.03	-0.02	0.05	-0.04	0.17	1.33	0.25	0.06	-0.01	0.57	0.08	0.30	-0.15	-0.02	-0.08	0.72	0.10	0.12	-0.13	-0.44	-0.42	0.36	0.09	0.46	-0.19	-0.07	-0.08	0.95	0.13
PF3D7_1241100	0.00	-0.43	0.43	-0.19	1.04	0.71	0.14	-0.29	0.45	0.67	0.50	0.06	0.07	0.69	0.36	1.05	-0.05	1.14	0.74	0.23	1.47	-0.01	0.63	0.56	0.19	-0.46	0.55	-0.23	-0.07	-0.60	0.23	-0.44	0.37	0.45	0.28	0.05	0.40	-0.27	0.06	-0.38	-0.42	0.68	0.35	-0.43	0.03	0.25	0.25	-0.08	0.43
PF3D7_1213600	-0.57	1.76	1.44	-0.50	0.07	0.16	-0.90	0.39	-0.65	-0.35	1.11	0.34	-0.70	-0.99	0.20	0.21	-0.32	-0.17	0.75	-0.51	0.20	0.42	-0.50	0.05	-0.16	0.29	0.22	-0.06	-0.16	0.49	1.29	0.06	-0.52	-1.05	-0.07	1.56	0.71	0.70	-0.82	-0.51	0.59	-0.41	1.41	1.53	-0.24	0.71	1.34	1.19	-0.36
PF3D7_1439800	-0.19	0.19	-0.01	-0.54	0.13	-0.51	-0.45	-0.06	-0.10	0.00	-0.12	-1.01	-0.33	-0.61	-0.36	-0.21	-0.26	0.39	-0.08	-0.04	-0.24	0.22	-0.09	-0.31	-0.33	0.31	-0.32	-0.29	-0.27	0.66	0.50	0.28	-0.11	-0.56	-0.20	-0.08	-0.37	-0.18	-0.39	0.05	-0.51	0.40	0.25	0.56	0.06	0.11	0.13	0.74	-0.54
PF3D7_0916700	-0.05	-0.20	0.24	0.82	0.07	0.07	0.37	-0.03	-0.13	0.39	0.11	0.19	-0.10	0.00	0.05	-0.07	0.04	0.20	0.02	-0.09	0.08	-0.13	0.44	0.28	0.29	-0.18	0.55	0.23	-0.13	-0.98	0.03	-0.26	0.00	0.15	0.32	-0.31	-0.13	0.15	0.51	0.17	0.37	1.02	-0.22	-0.24	0.04	0.01	-0.07	-0.42	-0.08
PF3D7_0628800	0.43	-0.22	0.32	-0.27	-0.12	0.22	-0.23	-0.11	-0.53	0.35	0.15	-0.05	0.02	0.37	-0.57	0.09	-0.12	0.66	0.39	-0.32	0.12	-0.09	-0.45	-0.31	-0.42	0.31	0.69	-0.47	-0.15	0.10	-0.57	-0.01	0.29	-0.34	0.18	0.42	-0.37	-0.03	0.41	0.21	-0.40	0.08	0.09	-0.47	0.35	-0.13	0.57	0.14	0.08
PF3D7_1016300	-0.60	0.14	0.24	-0.52	-0.07	0.24	-1.01	0.63	-0.84	-0.29	-0.23	-0.42	-0.79	-0.96	0.22	-0.11	0.14	-0.13	0.16	-0.71	-0.37	0.18	-0.27	0.21	-0.38	0.40	-0.04	-0.02	0.38	0.38	-0.06	0.48	-0.71	-0.48	-0.04	0.09	-0.70	-0.21	-0.48	0.30	0.16	-0.22	0.09	0.95	-0.39	0.08	-0.23	0.00	-0.68
PF3D7_1115200	-0.40	0.00	0.46	-0.32	0.01	-0.56	-0.76	0.72	-0.33	-0.01	0.37	0.03	-0.26	0.12	-0.35	0.13	-0.26	0.46	-0.03	-0.09	0.85	0.51	-0.17	-0.18	-0.27	0.17	-0.06	0.07	0.06	0.24	0.07	0.18	0.25	-0.04	-0.12	0.07	0.12	0.80	-0.01	0.42	1.33	0.34	0.34	0.39	-0.14	0.07	0.32	0.14	-0.31
PF3D7_1460700	0.46	0.47	-0.49	0.76	-0.45	0.03	0.09	0.16	-0.01	-0.30	-0.29	1.13	0.38	0.06	0.05	0.03	0.53	0.13	0.00	0.16	-0.23	0.72	0.30	-0.13	1.12	0.62	-0.02	0.09	0.45	0.66	0.49	0.36	-0.13	-0.40	0.03	0.26	-0.01	0.77	0.01	-0.05	0.60	0.03	0.63	0.50	0.32	0.50	0.62	0.74	-0.03
PF3D7_0825100	0.12	0.33	0.20	0.05	-0.34	-0.27	0.04	-0.50	0.16	-0.03	0.05	0.31	-0.21	0.70	-0.16	-0.13	-0.13	-0.06	-0.25	-0.34	1.03	-0.07	0.11	-0.34	0.10	-0.11	0.56	0.21	0.44	0.30	-0.31	0.22	-0.08	-0.40	-0.13	-0.32	0.12	0.31	-0.02	0.15	-0.07	0.13	0.21	0.41	-0.12	-0.17	0.23	0.44	0.27
PF3D7_0407300	0.89	-0.82	-0.14	1.73	-0.19	-0.09	1.43	0.27	0.74	-0.17	-0.31	1.41	0.90	0.44	-0.14	-0.07	0.26	0.14	-0.27	0.44	-0.37	-0.05	0.13	-0.06	0.55	-0.18	0.11	0.11	0.13	-0.24	-0.59	0.04	-0.37	0.03	-0.17	-0.04	0.02	0.03	0.88	-0.06	-0.20	0.78	-0.03	-0.46	0.79	-0.21	-0.38	-0.10	0.15
PF3D7_1451400	0.84	0.24	-0.71	0.21	-0.06	0.56	0.89	0.62	0.18	-0.30	-1.19	1.16	0.34	-0.16	-0.57	-0.50	0.29	-0.20	-1.53	0.07	-1.47	-0.27	-0.53	0.55	0.15	-0.34	-0.16	0.16	-0.48	-0.59	-0.18	0.12	0.02	0.09	-0.36	-0.43	0.03	1.09	0.20	-0.38	0.47	0.00	-0.11	-0.50	0.11	-0.14	0.01	-0.27	0.12
PF3D7_1329500	0.10	-0.19	0.31	-0.04	-0.29	-0.27	-0.06	-0.21	-0.19	-0.18	-0.17	-0.25	0.05	-0.22	-0.45	-0.37	-0.06	-0.67	-0.92	-0.34	-0.23	-0.33	-0.26	-0.46	-0.02	0.15	-0.31	0.13	-0.13	-0.23	0.03	-0.43	-0.05	-0.20	-0.21	-0.16	0.12	0.79	0.41	0.27	0.55	0.31	-0.02	-0.18	0.03	0.10	0.08	0.38	-0.33
PF3D7_1423500	0.04	-0.38	-0.09	1.45	-0.56	-0.04	0.12	-0.63	0.18	-0.24	-0.47	0.44	-0.38	-0.34	-0.53	-0.40	1.32	-0.25	-0.34	0.36	-0.59	-0.68	-0.34	-0.93	0.03	0.31	-0.20	0.33	-0.18	0.56	-0.14	-0.42	-0.36	-0.24	0.21	-0.33	0.00	-0.79	0.01	0.65	1.29	0.05	-0.50	0.00	0.27	0.71	-0.34	-0.61	-0.16
PF3D7_1317700	0.32	0.44	-0.99	-0.04	-0.12	-0.66	0.12	-0.95	0.87	-0.02	-0.49	0.29	0.47	0.29	0.32	-0.65	0.18	1.07	-0.97	1.03	0.19	0.15	0.84	-1.15	0.72	-0.09	0.01	0.03	0.36	-0.77	-0.24	0.21	0.20	0.00	0.15	-0.07	0.48	-0.13	-0.08	-0.44	0.58	0.76	0.49	-0.39	0.10	-0.18	0.91	-0.27	0.31
PF3D7_1327700	0.03	-0.89	0.44	-0.01	0.30	-0.36	0.31	-0.16	0.62	0.82	0.37	-0.85	0.05	0.90	-0.38	-0.42	0.26	1.26	-0.14	0.36	0.88	-0.16	0.57	0.22	0.02	-0.24	0.43	-0.24	-0.15	-1.99	0.78	-0.55	0.15	0.31	0.36	0.24	-0.37	-0.11	-0.22	-0.69	-0.18	0.15	0.46	-0.45	-0.46	0.03	0.63	-0.75	0.49
PF3D7_1308800	-1.14	-0.83	0.16	-0.88	1.00	0.73	-0.48	-0.10	0.06	0.31	0.46	0.07	-0.64	0.32	-0.33	0.99	-0.29	-0.32	0.41	-0.01	0.64	0.49	0.44	0.80	0.40	0.55	0.44	0.07	0.65	1.25	0.61	-0.44	0.38	0.54	0.21	-0.51	-0.08	-0.64	0.06	-0.08	0.09	-0.18	-0.80	-0.32	-0.61	-0.78	-0.13	0.49	0.12
PF3D7_0708400	-0.28	-0.05	-0.30	-0.20	-0.41	-0.21	-0.05	-0.19	-0.10	-0.10	-0.33	0.43	-0.09	-0.20	-0.14	-0.20	-0.25	-0.62	-0.45	-0.39	-0.92	-0.27	-0.12	-0.31	-0.19	0.20	0.17	0.10	0.05	0.16	-0.17	0.02	0.12	0.04	0.15	0.07	-0.01	0.17	0.20	-0.01	0.15	0.00	-0.01	0.01	0.14	0.04	0.12	0.03	-0.05
PF3D7_1365500	-0.48	-0.08	0.82	-0.39	0.14	0.08	-0.49	0.65	-0.90	-0.18	-0.02	-0.19	-0.82	-0.82	0.59	0.72	-0.30	-0.35	0.37	-0.58	0.42	0.60	-0.35	0.17	-0.37	0.24	-0.62	-0.16	-0.02	1.15	0.59	0.53	-0.69	-0.45	-0.04	0.92	-0.89	-0.15	-0.13	-0.43	0.02	1.00	0.29	0.98	0.25	-0.34	0.03	-0.12	-0.85
PF3D7_1427200	0.15	-0.71	-1.00	0.32	-0.35	0.84	0.47	0.24	0.44	-0.75	0.49	-0.03	0.13	0.09	-0.06	-0.80	-0.01	0.19	-0.65	0.85	0.29	-0.77	0.60	-0.74	0.33	-0.44	-0.43	0.43	0.51	-0.96	-0.56	-0.13	-0.26	-0.02	0.13	-0.01	-0.10	0.14	0.18	0.30	-0.81	-0.49	0.12	-0.75	-1.01	0.15	-0.45	-0.82	0.59
PF3D7_1350100	-0.24	0.17	0.42	-0.36	0.41	0.30	-0.15	0.66	-0.41	0.07	0.19	0.05	-0.16	0.04	-0.17	-0.10	-0.02	0.00	0.39	-0.24	0.59	0.13	0.08	0.27	-0.03	0.28	0.25	-0.03	0.14	-0.25	0.06	-0.15	0.24	0.02	0.20	-0.21	0.06	0.29	0.08	-0.14	0.36	-0.16	0.20	0.00	-0.37	-0.01	0.39	0.32	0.19
PF3D7_1325000	-0.03	0.46	0.05	0.47	0.67	0.80	0.40	0.78	-0.09	-0.43	-0.01	1.07	-0.08	-0.01	-0.05	0.21	0.18	-0.28	0.15	0.11	0.63	0.84	0.12	0.79	1.00	1.15	-0.07	0.04	0.18	0.39	0.00	0.65	-0.31	-0.52	0.12	-0.44	0.24	0.67	0.64	0.34	0.87	-0.08	0.07	0.22	0.86	-0.19	-0.09	-0.31	-0.76
PF3D7_0704800	-0.24	-0.34	-0.58	-0.33	0.02	0.19	-0.26	-0.20	-0.25	0.22	0.02	-0.01	-0.03	-0.10	0.37	-0.01	-0.13	-0.16	0.25	-0.29	-0.17	-0.03	0.17	0.24	-0.14	0.26	-0.40	-0.25	-0.13	-0.29	-0.20	0.23	-0.17	-0.25	0.26	0.24	0.07	-0.10	0.01	0.09	0.01	0.45	0.03	-0.02	0.15	-0.11	-0.19	-0.11	-0.21
PF3D7_1240300	-0.54	-0.50	-0.33	-0.17	-0.09	0.17	-0.26	0.26	-0.33	-0.03	0.26	-0.66	-0.35	-0.24	0.00	0.05	-0.32	-0.57	-0.90	-0.36	-0.74	-0.28	-0.39	0.25	-0.65	-0.75	0.20	-0.57	-0.27	0.19	0.01	-0.72	-0.41	0.00	0.01	0.47	-0.07	-0.57	0.87	0.18	0.89	-0.49	-0.71	-0.44	-0.34	0.05	0.04	0.17	0.13
PF3D7_1451900	0.21	-0.09	0.37	0.15	0.48	-0.20	0.28	0.02	0.22	-0.10	0.10	0.39	0.47	0.35	-0.49	0.39	0.07	-0.09	0.01	0.40	0.49	-0.12	0.15	0.20	0.51	0.15	-0.03	-0.01	0.07	-0.34	0.06	0.05	-0.02	0.09	-0.11	-0.46	-0.14	-0.03	0.01	-0.27	0.26	0.33	-0.28	-0.52	-0.22	-0.27	-0.11	-0.29	0.07
[truncated: 3,667 more rows]
[truncated: 724 more columns]
