# Supplementary material for: The origins of malaria artemisinin resistance defined by a genetic and transcriptomic background
Source: Nat Commun. 2018 Dec 4;9:5158. doi: 10.1038/s41467-018-07588-x (PMC6279830; doi:10.1038/s41467-018-07588-x)
Supplement: Supplementary file 20 — Supplementary Data 17 [file 41467_2018_7588_MOESM20_ESM.xlsx]

## Sheet: Phenotypes
SampleID	SampleID.Pf3k	FieldsiteName	Country	Hemoglobin(g/dL)	Hematocrit(%)	parasitemia	Parasite count	Sample collection time(24hr)	Patient temperature	Drug	ACT_partnerdrug	Parasites clearance time	Duration of lag phase	PC50	PC90	Estimated HPI	Estimated gametocytes proportion	ArtRFounders
BD001.001	PR0121-C	Ramu	Bangladesh	NA	36	NA	18086	14.6667	36.8	AS2	AM+LUM	4.14204	0	NA	4.71293	20.4	0.043	NA
BD001.002	PR0114-C	Ramu	Bangladesh	NA	46	NA	23110	13.0833	36	AS4	AM+LUM	1.68785	0	0.175545	4.09461	15.8	0.091	NA
BD001.003	PR0115-C	Ramu	Bangladesh	NA	47	NA	35419	13.7167	36.9	AS2	AM+LUM	0.684532	0	1.27009	2.85952	14.4	0.064	NA
BD001.004	PR0116-C	Ramu	Bangladesh	NA	35	NA	224196	13.8	37.3	AS4	AM+LUM	2.08183	0	4.67258	9.50644	7.8	0.01	NA
BD001.005	PR0122-C	Ramu	Bangladesh	NA	45	NA	16956	13.3333	35.6	AS4	AM+LUM	1.75653	0	NA	3.72355	8.6	0.129	NA
BD001.006	PR0123-C	Ramu	Bangladesh	NA	40	NA	10048	17.2333	35.3	AS4	AM+LUM	0.866991	0	0.425924	2.43901	15.2	0.103	NA
BD001.007	PR0117-C	Ramu	Bangladesh	NA	44	NA	71843	13.4667	37	AS2	AM+LUM	2.44527	0	2.98493	8.66267	12.2	0.028	NA
BD001.008	PR0118-C	Ramu	Bangladesh	NA	42	NA	63302	13.5	38	AS4	AM+LUM	2.71302	0	0.125379	6.42481	14	0.082	NA
BD001.009	PR0119-C	Ramu	Bangladesh	NA	41	NA	51496	13.1333	35.6	AS2	AM+LUM	1.37259	0	2.72236	5.90941	10	0.11	NA
BD001.010	PR0120-C	Ramu	Bangladesh	NA	45	NA	56520	13.5	36.5	AS4	AM+LUM	2.36555	0	3.56411	9.05674	8.2	0.095	NA
BD001.012	PR0125-C	Ramu	Bangladesh	NA	40	NA	15072	12.5	34.8	AS2	AM+LUM	2.19918	0	2.44165	7.54797	7.8	0.015	NA
BD001.015	PR0126-C	Ramu	Bangladesh	NA	38	NA	33410	15.2167	38	AS4	AM+LUM	1.91306	0	4.38996	8.83195	8.4	0.039	NA
BD001.016	PR0127-C	Ramu	Bangladesh	NA	43	NA	16202	13.5	35.6	AS2	AM+LUM	1.29128	0	1.17052	4.16879	11.6	0.08	NA
BD001.017	PR0128-C	Ramu	Bangladesh	NA	43	NA	21603	13.1667	38.6	AS2	AM+LUM	3.37105	0	4.09832	11.9257	6.6	0.037	NA
BD001.018	PR0129-C	Ramu	Bangladesh	NA	43	NA	48607	14.0833	37.4	AS2	AM+LUM	2.76078	0	4.97343	11.3838	6.6	0.017	NA
BD001.019	PR0130-C	Ramu	Bangladesh	NA	48	NA	174835	16.75	38.1	AS4	AM+LUM	3.43504	0	6.11162	14.0875	9.8	0.028	NA
BD001.020	PR0131-C	Ramu	Bangladesh	NA	36	NA	27130	13.7	37.3	AS4	AM+LUM	2.88024	0	0.922709	7.61041	8.2	0.053	NA
BD001.022	PR0132-C	Ramu	Bangladesh	NA	42	NA	15826	14.9667	36.9	AS2	AM+LUM	3.21344	0	4.09867	11.56	7.8	0.059	NA
BD001.023	PR0133-C	Ramu	Bangladesh	NA	40	NA	45216	18.3333	34.3	AS4	AM+LUM	4.43622	0	5.76337	16.064	9	0.055	NA
BD001.024	PR0134-C	Ramu	Bangladesh	NA	32	NA	32154	13.5333	38.1	AS2	AM+LUM	5.42732	0	8.19166	20.7935	5.2	0.116	NA
BD001.025	PR0135-C	Ramu	Bangladesh	NA	43	NA	129619	13.5833	37.7	AS4	AM+LUM	2.53363	0	NA	3.7637	13.8	0.083	NA
BD001.026	PR0136-C	Ramu	Bangladesh	NA	35	NA	26376	13.4167	35.4	AS4	AM+LUM	1.9688	0	2.55881	7.13022	9.2	0.101	NA
BD001.027	PR0137-C	Ramu	Bangladesh	NA	39	NA	19594	14.7167	36.8	AS4	AM+LUM	1.57	0	2.49404	6.13947	9.6	0.12	NA
BD001.028	PR0138-C	Ramu	Bangladesh	NA	39	NA	19594	10.3333	35.8	AS2	AM+LUM	3.00157	0	5.33118	12.3006	8.2	0.054	NA
BD001.032	PR0142-C	Ramu	Bangladesh	NA	44	NA	55264	13.3667	35.1	AS2	AM+LUM	3.00829	0	5.71821	12.7032	8.4	0.044	NA
BD001.033	PR0143-C	Ramu	Bangladesh	NA	40	NA	10048	12.6333	34.1	AS2	AM+LUM	3.09323	0	1.43303	8.6153	15.4	0.085	NA
BD001.034	PR0144-C	Ramu	Bangladesh	NA	47	NA	17710	15.8833	37	AS4	AM+LUM	2.49247	4	6.22636	12.0137	7.4	0.009	NA
BD001.035	PR0145-C	Ramu	Bangladesh	NA	36	NA	22608	12.8	34.2	AS4	AM+LUM	1.58745	0	2.10372	5.78966	16.6	0.089	NA
BD001.036	PR0146-C	Ramu	Bangladesh	NA	43	NA	27004	15.1333	38.3	AS4	AM+LUM	1.60802	0	2.21455	5.94825	20.2	0.074	NA
BD001.037	PR0147-C	Ramu	Bangladesh	NA	48	NA	54259	12.55	37.7	AS4	AM+LUM	3.3219	4	8.98899	16.7022	6.8	0.034	NA
BD001.038	PR0148-C	Ramu	Bangladesh	NA	39	NA	48984	12.6333	36.2	AS2	AM+LUM	4.26479	0	5.33994	15.2425	8.2	0.031	NA
BD001.039	PR0149-C	Ramu	Bangladesh	NA	44	NA	49738	14.8	37.3	AS4	AM+LUM	3.19973	4	9.23109	16.6606	10.2	0.031	NA
BD001.040	PR0150-C	Ramu	Bangladesh	NA	43	NA	167425	12.2167	36.9	AS4	AM+LUM	2.63257	4	8.78587	14.8985	6.6	0.071	NA
BD001.041	PR0151-C	Ramu	Bangladesh	NA	41	NA	77244	13.4667	35.5	AS4	AM+LUM	3.54613	0	0.232232	8.46609	9.8	0.078	NA
BD001.043	PR0153-C	Ramu	Bangladesh	NA	33	NA	41448	11.2167	36.6	AS4	AM+LUM	4.20342	0	3.58629	13.3463	6.8	0.012	NA
BD001.044	PR0154-C	Ramu	Bangladesh	NA	44	NA	16579	15.3833	36.3	AS2	NA	1.87551	0	0.403668	4.75846	12.8	0.117	NA
BD001.045	PR0155-C	Ramu	Bangladesh	NA	35	NA	13188	12.05	35.4	AS2	AM+LUM	2.46921	4	7.77422	13.5075	6.4	0.087	NA
BD001.046	PR0156-C	Ramu	Bangladesh	NA	43	NA	27004	11.55	35.1	AS2	NA	1.7615	4	5.24975	9.33982	12	0.008	NA
BD001.047	PR0157-C	Ramu	Bangladesh	NA	32	NA	60288	10.05	35.8	AS4	AM+LUM	2.95154	0	6.96444	13.8177	6.4	0.053	NA
BD001.048	PR0158-C	Ramu	Bangladesh	NA	42	NA	26376	13.9333	34.7	AS2	AM+LUM	2.27918	0	NA	5.12999	15.6	0.096	NA
BD001.049	PR0159-C	Ramu	Bangladesh	NA	37	NA	32530	13.55	36.9	AS2	AM+LUM	2.71933	0	4.25982	10.5739	7.8	0.035	NA
BD001.050	PR0160-C	Ramu	Bangladesh	NA	33	NA	12434	10.8833	36.2	AS4	AM+LUM	3.49398	0	6.97527	15.088	8	0.036	NA
BD001.051	PR0161-C	Ramu	Bangladesh	NA	40	NA	10048	15.3833	35	AS4	AM+LUM	2.28377	4	6.66823	11.971	7	0.036	NA
BD001.052	PR0162-C	Ramu	Bangladesh	NA	39	NA	24492	14.3333	37.8	AS2	AM+LUM	3.22069	0	6.79651	14.2747	7	0	NA
BD001.053	PR0163-C	Ramu	Bangladesh	NA	36	NA	49738	13.9667	39.9	AS2	AM+LUM	2.90668	0	5.47284	12.2219	7.2	0.077	NA
BD001.054	PR0164-C	Ramu	Bangladesh	NA	46	NA	11555	14.3	36.7	AS4	AM+LUM	2.07071	0	NA	4.65833	13.6	0.069	NA
BD001.055	PR0165-C	Ramu	Bangladesh	NA	45	NA	50868	13.9667	38.9	AS2	AM+LUM	3.22827	4	8.67352	16.1693	5.8	0	NA
BD001.056	PR0166-C	Ramu	Bangladesh	NA	42	NA	47477	14.8	34.2	AS4	AM+LUM	1.59094	0	NA	2.35716	13.6	0.095	NA
KH001.001	PH0526-C	Pursat	Cambodia	NA	45	0.5	45216	14.6167	39	AS4	DHA+PPQ	4.25737	0	3.01541	12.9007	7.8	0	KH-U
KH001.004	PH0529-C	Pursat	Cambodia	NA	34	1.4	46974	18.0333	37.9	AS4	DHA+PPQ	6.27319	0	15.4033	29.9692	7.4	0	KH-U
KH001.005	PH0530-C	Pursat	Cambodia	NA	39	0.9	127358	18.8167	39.5	AS4	DHA+PPQ	6.2093	4	14.4759	28.8934	7.6	0.036	KH-F02
KH001.006	PH0531-C	Pursat	Cambodia	NA	32	1.1	108518	16.7	38	AS4	DHA+PPQ	7.06393	0	12.7307	29.1326	10.4	0	KH-F04
KH001.007	PH0532-C	Pursat	Cambodia	NA	42	1.3	100229	11.8667	39.3	AS4	DHA+PPQ	8.69565	0	19.4591	39.6497	5.6	0.028	KH-F02
KH001.011	PH0536-C	Pursat	Cambodia	NA	39	0.37	9797	17.7833	40	AS4	DHA+PPQ	8.36768	0	15.5279	34.957	7	0.121	KH-U
KH001.012	PH0537-C	Pursat	Cambodia	NA	39	1.7	240022	10.0167	39	AS4	DHA+PPQ	5.5725	18	28.684	41.6229	7.4	0.011	KH-F02
KH001.013	PH0538-C	Pursat	Cambodia	NA	25	0.3	34540	9.98333	38	AS4	DHA+PPQ	5.48102	0	12.3878	25.1143	7.2	0.1	KH-U
KH001.015	PH0539-C	Pursat	Cambodia	NA	43	0.28	43206	17	40	AS4	DHA+PPQ	8.3427	0	20.7215	40.0926	8.4	0.004	KH-F01
KH001.016	PH0540-C	Pursat	Cambodia	NA	45	1.1	107388	16.2333	39	AS4	DHA+PPQ	6.03584	8	20.2386	34.2534	7.6	0.078	KH-F01
KH001.017	PH0541-C	Pursat	Cambodia	NA	40	0.8	55264	17.35	39.5	AS4	DHA+PPQ	4.68849	6	16.9899	27.8762	7	0.004	KH-U
KH001.018	PH0542-C	Pursat	Cambodia	NA	32	0.4	32154	14.75	39.8	AS4	DHA+PPQ	4.50596	6	12.767	23.2296	5.8	0.215	KH-F01
KH001.020	PH0544-C	Pursat	Cambodia	NA	43	0.4	37806	15.9667	39	AS4	DHA+PPQ	4.16875	0	8.42475	18.1043	7.4	0	KH-U
KH001.021	PH0545-C	Pursat	Cambodia	NA	38	3.2	109774	11.45	39.5	AS4	DHA+PPQ	2.36814	8	14.2125	19.7111	6.8	0.019	KH-U
KH001.022	PH0546-C	Pursat	Cambodia	NA	38	1.1	109774	10.45	37.8	AS4	DHA+PPQ	3.1882	0	0.0546024	7.45737	10.8	0.119	KH-U
KH001.023	PH0547-C	Pursat	Cambodia	NA	41	1.3	175086	10.8667	40	AS4	DHA+PPQ	6.30937	0	12.3527	27.0026	5.2	0	KH-F01
KH001.024	PH0548-C	Pursat	Cambodia	NA	45	0.4	33912	15.9833	38.5	AS4	DHA+PPQ	5.79812	0	10.0881	23.5509	8.4	0.007	KH-U
KH001.025	PH0549-C	Pursat	Cambodia	NA	47	0.4	59032	16.3	38.5	AS4	DHA+PPQ	5.40633	0	8.00664	20.5597	7	0.032	KH-U
KH001.026	PH0551-C	Pursat	Cambodia	NA	34	1.9	115301	16.55	38	AS4	DHA+PPQ	5.80606	0	6.31692	19.7982	6.6	0.004	KH-F01
KH001.028	PH0553-C	Pursat	Cambodia	NA	34	1	68326	16.2	39	AS4	DHA+PPQ	8.38125	0	15.4063	34.867	8.2	0.025	KH-U
KH001.029	PH0554-C	Pursat	Cambodia	NA	50	1.1	138160	16.6667	40	AS4	DHA+PPQ	11.8392	0	19.8926	47.3824	7.2	0.025	KH-U
KH001.030	PH0555-C	Pursat	Cambodia	NA	45	1.5	220428	10.6333	41	AS4	DHA+PPQ	1.9124	6	9.41127	13.8517	5.6	0.01	KH-U
KH001.031	PH0556-C	Pursat	Cambodia	NA	30	1.4	56520	17.05	38.5	AS4	DHA+PPQ	8.62512	12	24.6446	44.6715	7.4	0.064	KH-U
KH001.032	PH0557-C	Pursat	Cambodia	NA	45	0.8	79128	16.8	38.5	AS4	DHA+PPQ	1.69209	4	6.79293	10.7218	6.2	0.078	KH-U
KH001.034	PH0559-C	Pursat	Cambodia	NA	34	0.5	55515	16.0667	38.7	AS4	DHA+PPQ	6.04266	0	9.69802	23.7286	7.6	0.111	KH-U
KH001.036	PH0561-C	Pursat	Cambodia	NA	37	0.5	55766	9.8	40	AS4	DHA+PPQ	5.22115	4	10.1816	22.3047	7.2	0.075	KH-U
KH001.038	PH0563-C	Pursat	Cambodia	NA	26	1.3	107765	16.4167	38.3	AS4	DHA+PPQ	5.62601	0	7.6886	20.7518	7.8	0.054	KH-U
KH001.039	PH0564-C	Pursat	Cambodia	NA	40	1.5	125600	10.25	38	AS4	DHA+PPQ	2.63226	6	9.71048	15.8224	7.6	0.004	KH-U
KH001.040	PH0565-C	Pursat	Cambodia	NA	31	1.3	81766	10.9	38	AS4	DHA+PPQ	4.56137	4	9.76251	20.3537	7.4	0.035	KH-F03
KH001.041	PH0566-C	Pursat	Cambodia	NA	48	0.24	42202	10.9667	38	AS4	DHA+PPQ	6.0379	0	9.38081	23.4004	5	0.164	KH-U
KH001.043	PH0568-C	Pursat	Cambodia	NA	40	0.7	75360	16.6	40	AS4	DHA+PPQ	6.21546	0	12.5601	26.992	7.6	0.055	KH-U
KH001.044	PH0569-C	Pursat	Cambodia	NA	31	0.05	19468	12.6333	39	AS4	DHA+PPQ	2.45028	4	5.089	10.7784	12	0.024	KH-U
KH001.046	PH0571-C	Pursat	Cambodia	NA	55	1.6	193424	15.0667	40.5	AS4	DHA+PPQ	3.17574	8	13.3804	20.7542	7	0.031	KH-U
KH001.047	PH0572-C	Pursat	Cambodia	NA	44	2.1	138160	16.0333	39.5	AS4	DHA+PPQ	7.71733	0	15.4362	33.3552	6.8	0.038	KH-F01
KH001.048	PH0573-C	Pursat	Cambodia	NA	41	1	77244	14.9833	39	AS4	DHA+PPQ	6.51669	0	9.6505	24.7818	6.8	0.069	KH-U
KH001.049	PH0574-C	Pursat	Cambodia	NA	36	0.4	22608	16.4333	39	AS4	DHA+PPQ	3.61831	0	5.2673	13.6688	7.4	0.018	KH-F05
KH001.051	PH0576-C	Pursat	Cambodia	NA	39	1.9	132257	17.0833	39	AS4	DHA+PPQ	5.98621	8	18.541	32.4405	6.6	0.015	KH-U
KH001.054	PH0579-C	Pursat	Cambodia	NA	39	0.3	39187	10.9833	38	AS4	DHA+PPQ	3.90469	8	14.4023	23.4687	9.4	0.154	KH-F02
KH001.055	PH0580-C	Pursat	Cambodia	NA	43	2.2	108016	10.15	38.5	AS4	DHA+PPQ	8.00615	0	18.0976	36.6873	6.4	0.002	KH-U
KH001.057	PH0582-C	Pursat	Cambodia	NA	33	0.8	41448	9.81667	38	AS4	DHA+PPQ	3.62962	6	11.6504	20.0781	7.6	0.091	KH-F05
KH001.058	PH0583-C	Pursat	Cambodia	NA	28	0.7	28134	16.4833	38	AS4	DHA+PPQ	4.28566	0	6.47364	16.4246	6.2	0.282	KH-U
KH001.059	PH0584-C	Pursat	Cambodia	NA	44	0.8	71843	11.6667	38.5	AS4	DHA+PPQ	8.68465	0	22.818	42.9831	5.2	0	KH-F03
KH001.060	PH0676-C	Pursat	Cambodia	NA	39	0.6	53882	11.35	39	AS4	DHA+PPQ	7.79925	0	15.3616	33.4709	6.8	0	KH-U
KH001.061	PH0677-C	Pursat	Cambodia	NA	41	0.1	41197	15.9667	38.5	AS4	DHA+PPQ	5.9473	0	NA	13.5843	4.4	0.054	-
KH001.062	PH0678-C	Pursat	Cambodia	NA	49	0.7	67698	11.5667	39	AS4	DHA+PPQ	4.01997	0	8.39169	17.7258	4.8	0	KH-U
KH001.063	PH0679-C	Pursat	Cambodia	NA	40	0.9	90432	16.0667	40	AS4	DHA+PPQ	2.36021	4	7.10805	12.5883	7.6	0.017	KH-U
KH001.064	PH0680-C	Pursat	Cambodia	NA	43	0.8	81012	15.4667	40	AS4	DHA+PPQ	8.34495	0	15.2501	34.6264	6.4	0.014	KH-U
KH001.065	PH0681-C	Pursat	Cambodia	NA	48	0.1	12058	15.95	38.5	AS4	DHA+PPQ	4.60234	0	8.61554	19.3018	8.2	0.086	KH-U
KH001.066	PH0682-C	Pursat	Cambodia	NA	47	1.4	165290	16.1	39	AS4	DHA+PPQ	6.83924	0	10.6502	26.5304	7.4	0.007	KH-F01
KH001.067	PH0683-C	Pursat	Cambodia	NA	40	0.27	15072	18.1333	38	AS4	DHA+PPQ	4.61866	0	5.14931	15.8735	8.6	0.056	-
KH001.068	PH0684-C	Pursat	Cambodia	NA	40	0.4	50240	11.3	39	AS4	DHA+PPQ	5.21408	0	7.42376	19.5305	6.4	0	KH-U
KH001.069	PH0685-C	Pursat	Cambodia	NA	50	1.03	182120	11.0167	39	AS4	DHA+PPQ	8.3554	0	12.3655	31.7661	6.6	0	KH-U
KH001.070	PH0686-C	Pursat	Cambodia	NA	37	1.5	74355	16.45	39.5	AS4	DHA+PPQ	8.67652	0	16.4032	36.5494	8.4	0	KH-F01
KH001.071	PH0687-C	Pursat	Cambodia	NA	35	0.36	26376	11.9833	38.5	AS4	DHA+PPQ	5.42302	0	8.55313	21.145	10.4	0.011	-
KH001.073	PH0689-C	Pursat	Cambodia	NA	32	0.6	48230	16.7167	38	AS4	DHA+PPQ	5.03967	0	10.2119	21.9137	7.8	0.006	KH-U
KH001.076	PH0692-C	Pursat	Cambodia	NA	35	0.9	87920	16.15	38.5	AS4	DHA+PPQ	5.46687	0	7.30298	19.9967	7.6	0.008	KH-F01
KH001.078	PH0694-C	Pursat	Cambodia	NA	37	0.8	60414	11.9667	39	AS4	DHA+PPQ	5.20951	6	12.2733	24.3694	5.6	0	KH-F01
KH001.079	PH0695-C	Pursat	Cambodia	NA	38	1.1	57274	10.7167	39	AS4	DHA+PPQ	6.75191	0	10.6413	26.3187	10.2	0	KH-F01
KH001.080	PH0696-C	Pursat	Cambodia	NA	40	1.3	130624	12.1333	39	AS4	DHA+PPQ	5.43465	0	4.82115	17.44	9.8	0.013	KH-F02
KH001.081	PH0697-C	Pursat	Cambodia	NA	35	1.2	74732	10.4	38	AS4	DHA+PPQ	10.0228	8	25.5638	48.836	7.2	0.004	KH-U
KH001.082	PH0698-C	Pursat	Cambodia	NA	45	0.9	113040	11.5333	40	AS4	DHA+PPQ	4.894	0	10.9167	22.2802	5.6	0	KH-F05
KH001.084	PH0700-C	Pursat	Cambodia	NA	40	1.5	150720	11.05	38	AS4	DHA+PPQ	6.06402	0	10.6675	24.7477	8.2	0	KH-F02
KH001.086	PH0702-C	Pursat	Cambodia	NA	42	13.8	284861	16.65	38.5	AS4	DHA+PPQ	5.26095	0	14.6698	26.8854	7.2	0.023	KH-F01
KH001.087	PH0703-C	Pursat	Cambodia	NA	36	1.1	36173	12.1167	39	AS4	DHA+PPQ	4.63374	12	16.6978	27.457	10.4	0.009	KH-U
KH001.088	PH0704-C	Pursat	Cambodia	NA	38	4	162275	15.9333	39	AS4	DHA+PPQ	2.8198	4	8.59428	15.1417	7	0.005	KH-U
KH001.089	PH0705-C	Pursat	Cambodia	NA	36	0.1	67824	16.5333	38.5	AS4	DHA+PPQ	4.35328	0	NA	9.15907	6	0.136	KH-F01
KH001.090	PH0706-C	Pursat	Cambodia	NA	36	0.3	18086	12.35	39	AS4	DHA+PPQ	6.36236	0	6.27069	21.0436	6.6	0.003	KH-U
KH001.091	PH0707-C	Pursat	Cambodia	NA	43	0.8	32405	12.8	39	AS4	DHA+PPQ	9.96744	0	19.6323	42.776	7	0.008	KH-U
KH001.092	PH0708-C	Pursat	Cambodia	NA	39	3.9	215530	18.5	38.8	AS4	DHA+PPQ	7.28001	0	12.7436	29.6473	6.8	0.009	KH-U
KH001.093	PH0709-C	Pursat	Cambodia	NA	46	1.7	92442	10.3	39	AS4	DHA+PPQ	3.32909	0	6.23007	13.96	7.4	0	KH-F01
KH001.096	PH0712-C	Pursat	Cambodia	NA	36	0.5	22608	11.55	39	AS4	DHA+PPQ	6.67858	8	19.8737	35.3808	5.4	0.131	KH-U
KH001.097	PH0713-C	Pursat	Cambodia	NA	38	0.5	23864	15.9833	38	AS4	DHA+PPQ	6.27084	0	7.90852	22.469	10.4	0.015	KH-U
KH001.098	PH0714-C	Pursat	Cambodia	NA	36	1	58781	15	39	AS4	DHA+PPQ	7.4856	0	9.87943	27.2605	8	0.004	KH-U
KH001.099	PH0715-C	Pursat	Cambodia	NA	38	0.3	57274	11.3	38	AS4	DHA+PPQ	7.2875	0	5.32577	22.2468	8.6	0.076	KH-U
KH001.100	PH0716-C	Pursat	Cambodia	NA	32	1.7	48230	15.4833	39	AS4	DHA+PPQ	6.38594	0	10.3055	25.1332	7.6	0	KH-U
KH001.101	PH0717-C	Pursat	Cambodia	NA	37	1.8	79002	16.2833	40	AS4	DHA+PPQ	2.16413	8	12.9625	17.9874	6.4	0.052	KH-F05
KH001.102	PH0718-C	Pursat	Cambodia	NA	37	6.2	246302	16.9833	40	AS4	DHA+PPQ	4.9059	48	47.9086	59.2997	7.6	0.086	KH-U
KH001.103	PH0719-C	Pursat	Cambodia	NA	40	0.5	35168	12.05	38	AS4	DHA+PPQ	7.0563	0	4.22019	20.6044	10.8	0.09	KH-U
KH001.106	PH0722-C	Pursat	Cambodia	NA	44	1.08	165792	11.8833	38.8	AS4	DHA+PPQ	6.59826	0	16.3606	31.6813	5.8	0.024	KH-U
KH001.107	PH0723-C	Pursat	Cambodia	NA	34	1.8	72597	17.2	38.5	AS4	DHA+PPQ	6.2286	8	20.9033	35.3657	7.2	0.015	KH-F01
KH001.108	PH0724-C	Pursat	Cambodia	NA	43	0.25	43206	16.1833	38.5	AS4	DHA+PPQ	5.60461	0	NA	12.6704	5.8	0.029	KH-U
KH001.109	PH0725-C	Pursat	Cambodia	NA	32	0.5	40192	11.5667	38.8	AS4	DHA+PPQ	3.26581	4	8.92668	16.5097	7.6	0.078	KH-F05
KH001.110	PH0726-Cx	Pursat	Cambodia	NA	38	0.08	19091	15.9833	38.5	AS4	DHA+PPQ	3.66605	0	NA	7.97934	6	0.113	-
KH001.112	PH0860-Cx	Pursat	Cambodia	NA	30	0.7	45216	15.1	39.5	AS4	DHA+PPQ	4.41013	0	6.88923	17.1292	7.6	0.072	-
KH001.114	PH0862-Cx	Pursat	Cambodia	NA	40	0.2	30144	13.6333	38	AS4	DHA+PPQ	1.89006	0	3.44626	7.83485	8.6	0.001	-
KH001.117	PH0917-Cx	Pursat	Cambodia	NA	34	0.06	25622	11.05	39	AS4	DHA+PPQ	2.89394	0	3.46554	10.1851	7	0.031	-
KH001.118	PH0918-Cx	Pursat	Cambodia	NA	35	0.28	35168	11.35	39.5	AS4	DHA+PPQ	3.48868	0	7.19104	15.2915	5	0.119	-
KH001.119	PH0919-C	Pursat	Cambodia	NA	28	0.17	49235	15.9833	39	AS4	DHA+PPQ	4.8252	0	2.01729	13.2211	12	0.008	-
KH001.120	PH0920-Cx	Pursat	Cambodia	NA	39	0.2	48984	11.4833	39	AS4	DHA+PPQ	9.03624	0	4.90803	25.8895	5	0.27	-
KH002.001	PH0511-C	Preah Vihear	Cambodia	NA	40	0.6	65312	11.2833	36.5	AS2	DHA+PPQ	3.27669	0	5.19352	12.8018	9.6	0.078	KH-U
KH002.003	PH0513-C	Preah Vihear	Cambodia	NA	38	0.22	57274	17.4333	37.3	AS2	DHA+PPQ	3.00821	0	5.26634	12.2512	8.4	0.021	KH-U
KH002.005	PH0515-C	Preah Vihear	Cambodia	NA	38	0.2	33410	17.1167	39.2	AS4	DHA+PPQ	7.43495	0	1.833	19.0964	6.6	0	KH-U
KH002.006	PH0727-C	Preah Vihear	Cambodia	NA	37	0.3	13942	17.4667	39.4	AS4	DHA+PPQ	1.77315	4	6.99142	11.1085	6	0	KH-U
KH002.007	PH0728-C	Preah Vihear	Cambodia	NA	31	0.57	54510	11.2833	38.2	AS4	DHA+PPQ	5.52848	0	10.3874	23.2241	9.8	0	NKH-F02
KH002.008	PH0516-C	Preah Vihear	Cambodia	NA	42	0.3	47477	16.7167	36.4	AS4	DHA+PPQ	6.46447	0	11.6113	26.6214	6.6	0.079	NKH-F02
KH002.009	PH0517-C	Preah Vihear	Cambodia	NA	35	1.1	74732	18.05	38.9	AS2	DHA+PPQ	2.9073	0	5.69421	12.4447	7	0.021	KH-U
KH002.010	PH0518-C	Preah Vihear	Cambodia	NA	34	3	170816	10.85	39	AS4	DHA+PPQ	3.64341	0	6.67876	15.1385	5.8	0	KH-U
KH002.011	PH0519-C	Preah Vihear	Cambodia	NA	43	1.9	178226	16.9667	37.8	AS4	DHA+PPQ	3.86147	0	2.98557	11.9516	7.8	0.011	KH-U
KH002.012	PH0520-C	Preah Vihear	Cambodia	NA	46	0.8	80886	17.3667	36.7	AS2	DHA+PPQ	6.67728	0	5.51245	21.0166	8.2	0	KH-U
KH002.013	PH0521-C	Preah Vihear	Cambodia	NA	35	3	171444	17.1667	37.5	AS2	DHA+PPQ	3.82463	8	14.1746	23.0551	7.8	0	KH-U
KH002.014	PH0522-C	Preah Vihear	Cambodia	NA	42	0.17	52752	16.8167	38.3	AS4	DHA+PPQ	1.50226	8	8.53179	12.0199	7	0	KH-U
KH002.015	PH0523-C	Preah Vihear	Cambodia	NA	41	0.15	41197	16.15	36.5	AS4	DHA+PPQ	7.43968	0	6.27623	23.5506	6.4	0.002	KH-U
KH002.016	PH0524-C	Preah Vihear	Cambodia	NA	48	1	102490	16.4667	38.8	AS4	DHA+PPQ	7.5137	8	22.0604	39.5067	7.8	0	KH-U
KH002.017	PH0525-C	Preah Vihear	Cambodia	NA	42	4.5	311237	17.0167	38.9	AS2	DHA+PPQ	2.70738	6	9.21203	15.4984	7.4	0.016	NKH-F02
KH002.018	PH0585-C	Preah Vihear	Cambodia	NA	33	0.8	62172	11.7667	38.7	AS2	DHA+PPQ	3.37912	4	8.30406	16.1501	5.4	0	NKH-F01
KH002.019	PH0586-C	Preah Vihear	Cambodia	NA	32	1.6	80384	11.6	39.5	AS2	DHA+PPQ	9.15806	0	7.81681	29.0812	6.6	0.013	NKH-F02
KH002.020	PH0587-C	Preah Vihear	Cambodia	NA	28	0.5	52752	11.7167	37.3	AS2	DHA+PPQ	5.26683	36	35.4135	47.6427	8.6	0.006	NKH-F02
KH002.021	PH0588-C	Preah Vihear	Cambodia	NA	36	0.6	72346	16.5	38.9	AS4	DHA+PPQ	2.8405	0	6.33522	12.9307	7.4	0	KH-U
KH002.022	PH0589-C	Preah Vihear	Cambodia	NA	26	1	52250	16.8833	38.1	AS2	DHA+PPQ	3.24023	8	12.223	19.7466	6.4	0.015	KH-C
KH002.023	PH0590-C	Preah Vihear	Cambodia	NA	41	0.27	56646	17.1167	38.1	AS4	DHA+PPQ	2.35191	6	9.44455	14.9055	6.4	0	KH-U
KH002.024	PH0591-C	Preah Vihear	Cambodia	NA	38	0.4	42955	11.4333	37.6	AS4	DHA+PPQ	2.20379	0	NA	2.37684	13.4	0.065	KH-U
KH002.025	PH0592-C	Preah Vihear	Cambodia	NA	34	0.7	93949	17.2333	37.7	AS4	DHA+PPQ	2.773	8	12.2366	18.6753	7.2	0.012	KH-U
KH002.027	PH0594-C	Preah Vihear	Cambodia	NA	40	0.5	55264	17.0167	37.1	AS2	DHA+PPQ	2.74732	0	5.77626	12.1553	8	0.012	KH-U
KH002.028	PH0595-C	Preah Vihear	Cambodia	NA	27	1.6	67824	17.1667	37.3	AS4	DHA+PPQ	5.29473	12	20.3424	32.6364	9.8	0.015	NKH-F02
KH002.029	PH0596-C	Preah Vihear	Cambodia	NA	33	0.6	53882	16.9167	36.8	AS4	DHA+PPQ	7.25503	0	9.21587	26.0615	8.6	0.015	KH-U
KH002.030	PH0597-C	Preah Vihear	Cambodia	NA	28	0.7	38685	17.4833	36.7	AS2	DHA+PPQ	2.48078	6	10.9572	16.7173	7	0	KH-U
KH002.031	PH0598-C	Preah Vihear	Cambodia	NA	33	0.5	62172	11.5	38.5	AS2	DHA+PPQ	4.19636	0	8.71895	18.4626	4.8	0.053	KH-U
KH002.032	PH0599-C	Preah Vihear	Cambodia	NA	34	0.3	42704	12.1833	37.6	AS2	DHA+PPQ	2.83579	6	9.81941	16.4039	5.6	0	KH-U
KH002.033	PH0600-C	Preah Vihear	Cambodia	NA	38	0.4	57274	16.75	37.3	AS2	DHA+PPQ	4.49047	0	1.83117	12.2577	7.8	0	KH-U
KH002.034	PH0601-C	Preah Vihear	Cambodia	NA	39	1.2	102866	17.0833	37.3	AS2	DHA+PPQ	2.93834	0	2.89182	9.71444	11	0.013	KH-U
KH002.035	PH0602-C	Preah Vihear	Cambodia	NA	26	1	32656	16.55	36.5	AS4	DHA+PPQ	9.56304	0	11.3351	33.5398	7	0.024	KH-F05
KH002.036	PH0603-C	Preah Vihear	Cambodia	NA	32	0.9	164787	10.9167	36.4	AS2	DHA+PPQ	1.48608	0	NA	2.11985	12.8	0.078	KH-U
KH002.037	PH0604-C	Preah Vihear	Cambodia	NA	34	0.7	51245	11.5	37.9	AS2	DHA+PPQ	2.06174	4	7.11558	11.9028	5.2	0.008	NKH-F01
KH002.038	PH0605-C	Preah Vihear	Cambodia	NA	26	1.6	71843	11.6667	37.8	AS4	DHA+PPQ	3.40259	0	7.32472	15.2253	5	0.025	KH-U
KH002.041	PH0608-C	Preah Vihear	Cambodia	NA	34	1.3	119571	17.0667	36.7	AS4	DHA+PPQ	2.99136	0	2.70138	9.6471	7.6	0.014	NKH-F03
KH002.042	PH0609-C	Preah Vihear	Cambodia	NA	28	0.7	56269	11.7833	36.5	AS4	DHA+PPQ	3.62364	0	NA	7.07736	6	0.067	NKH-F03
KH002.043	PH0610-C	Preah Vihear	Cambodia	NA	40	0.5	45216	16.5167	36.4	AS2	DHA+PPQ	3.7486	0	6.07495	14.7789	13.4	0.088	KH-U
KH002.044	PH0611-C	Preah Vihear	Cambodia	NA	40	0.3	45216	16.7833	37.8	AS4	DHA+PPQ	8.39134	0	13.8209	33.305	6.6	0	NKH-F02
KH002.045	PH0612-C	Preah Vihear	Cambodia	NA	39	0.25	44086	16.9167	37.2	AS4	DHA+PPQ	2.47863	0	4.17183	9.92702	8.4	0	-
KH002.046	PH0613-C	Preah Vihear	Cambodia	NA	31	0.7	38936	17.1167	37.5	AS2	DHA+PPQ	2.61492	6	9.90675	15.9784	7.6	0.023	KH-U
KH002.047	PH0729-C	Preah Vihear	Cambodia	NA	35	0.24	21980	11.2833	39.1	AS4	DHA+PPQ	3.23203	0	2.15953	9.66407	6.4	0.011	NKH-F03
KH002.048	PH0730-C	Preah Vihear	Cambodia	NA	44	0.8	82896	10.9667	39.1	AS4	DHA+PPQ	3.35092	0	6.80575	14.5863	6.6	0.002	NKH-F01
KH002.049	PH0731-C	Preah Vihear	Cambodia	NA	32	1.2	104499	11.4167	37.8	AS2	DHA+PPQ	6.83655	8	14.9788	30.8527	7.6	0.006	KH-F02
KH002.050	PH0732-C	Preah Vihear	Cambodia	NA	38	1.5	85910	11.5333	38.8	AS4	DHA+PPQ	4.56011	0	5.80197	16.3902	5.2	0.053	NKH-F01
KH002.051	PH0733-C	Preah Vihear	Cambodia	NA	42	2.2	174082	11.35	39	AS4	DHA+PPQ	2.92915	0	7.46089	14.2622	5.4	0.012	NKH-F03
KH002.052	PH0734-C	Preah Vihear	Cambodia	NA	37	0.8	79002	16.7333	36.6	AS2	DHA+PPQ	3.74977	0	3.00581	11.7125	7.2	0	KH-U
KH002.053	PH0735-C	Preah Vihear	Cambodia	NA	38	0.9	62046	16.95	36.1	AS2	DHA+PPQ	8.19923	0	8.85123	27.8892	8.2	0.024	NKH-F03
KH002.054	PH0736-C	Preah Vihear	Cambodia	NA	40	1.2	105504	17.1667	36.4	AS2	DHA+PPQ	5.82926	0	10.1649	23.7001	7.6	0	NKH-F03
KH002.055	PH0737-C	Preah Vihear	Cambodia	NA	38	0.7	52501	17.3667	36.9	AS4	DHA+PPQ	1.7262	4	7.19104	11.1992	5.8	0.055	KH-U
KH002.056	PH0738-C	Preah Vihear	Cambodia	NA	34	1.2	68326	10.9667	36.7	AS2	DHA+PPQ	7.01534	0	0.805079	17.0942	11.6	0.062	KH-U
KH002.057	PH0739-C	Preah Vihear	Cambodia	NA	41	1.05	92693	17.2667	37	AS4	DHA+PPQ	3.83612	0	5.23653	14.1437	7.6	0.012	NKH-F01
KH002.059	PH0741-C	Preah Vihear	Cambodia	NA	50	0.3	81640	16.9167	36.7	AS2	DHA+PPQ	2.29109	0	4.78488	10.1046	6.8	0.006	NKH-F01
KH002.060	PH0742-C	Preah Vihear	Cambodia	NA	43	0.65	43206	17.1667	36.3	AS2	DHA+PPQ	2.87588	0	1.91352	8.5911	8.6	0.019	KH-U
KH002.061	PH0743-C	Preah Vihear	Cambodia	NA	38	1.5	85910	11.2833	38.2	AS4	DHA+PPQ	2.91794	4	7.69309	14.4683	5.2	0.061	KH-U
KH002.062	PH0744-C	Preah Vihear	Cambodia	NA	50	0.4	56520	16.95	38.4	AS2	DHA+PPQ	3.35621	0	6.4307	14.2236	7	0	KH-U
KH002.063	PH0745-C	Preah Vihear	Cambodia	NA	35	0.25	35168	11.55	37.6	AS2	DHA+PPQ	3.66469	8	13.9768	22.486	8	0.093	KH-F02
KH002.064	PH0746-C	Preah Vihear	Cambodia	NA	31	1.2	85659	17.2333	36.7	AS4	DHA+PPQ	2.69576	0	4.12123	10.3806	6.6	0.011	KH-U
KH002.065	PH0747-Cx	Preah Vihear	Cambodia	NA	35	0.26	17584	11.15	36.9	AS2	DHA+PPQ	3.48202	0	NA	4.26594	11.4	0.019	-
KH002.067	PH0749-C	Preah Vihear	Cambodia	NA	43	0.6	81012	17.0833	37.5	AS4	DHA+PPQ	2.69835	0	1.50919	7.77456	6.6	0.058	KH-U
KH002.068	PH0750-Cx	Preah Vihear	Cambodia	NA	37	0.18	41825	17.1833	36.7	AS4	DHA+PPQ	2.27094	0	3.89226	9.16523	7	0.011	-
KH002.070	PH0752-C	Preah Vihear	Cambodia	NA	39	0.4	39187	17.0667	36	AS2	DHA+PPQ	2.3353	0	4.03505	9.45744	7.6	0	NKH-F01
KH002.071	PH0753-Cx	Preah Vihear	Cambodia	NA	52	0.6	71843	17.55	37.9	AS2	DHA+PPQ	10.0262	0	2.1912	25.4713	7	0	-
KH002.072	PH0754-C	Preah Vihear	Cambodia	NA	34	0.5	17082	11.4	39.2	AS4	DHA+PPQ	2.88999	4	8.05459	14.7649	4	0.018	KH-U
KH002.073	PH0755-C	Preah Vihear	Cambodia	NA	41	0.7	61795	11.25	37.9	AS4	DHA+PPQ	8.52885	0	16.682	36.4854	5.2	0.01	NKH-F02
KH002.074	PH0756-Cx	Preah Vihear	Cambodia	NA	41	0.16	25748	11.8667	35.4	AS2	DHA+PPQ	3.70959	0	5.47049	14.0839	9	0.014	-
KH002.075	PH0757-C	Preah Vihear	Cambodia	NA	46	0.65	92442	11.6	36.7	AS2	DHA+PPQ	5.47873	0	9.92887	22.6501	9.6	0.011	NKH-F02
KH002.076	PH0758-C	Preah Vihear	Cambodia	NA	47	0.6	70838	11.7333	39	AS4	DHA+PPQ	3.0683	0	6.25026	13.3746	6	0.033	KH-U
KH002.077	PH0759-C	Preah Vihear	Cambodia	NA	42	0.37	52752	17.1333	38.5	AS4	DHA+PPQ	1.84083	0	3.21639	7.49068	5.4	0.069	NKH-F01
KH002.078	PH0760-C	Preah Vihear	Cambodia	NA	44	1.2	88422	11.3167	36.2	AS4	DHA+PPQ	2.37248	0	NA	5.43722	11.4	0.064	KH-U
KH002.079	PH0761-C	Preah Vihear	Cambodia	NA	29	2.1	123842	17.25	38.2	AS2	DHA+PPQ	3.64786	0	4.20133	12.6714	7.4	0.002	KH-U
KH002.081	PH0763-C	Preah Vihear	Cambodia	NA	34	3	162275	11.2667	37	AS2	DHA+PPQ	3.87544	0	4.90599	13.9045	7.8	0.016	KH-U
KH002.082	PH0865-C	Preah Vihear	Cambodia	NA	30	0.88	48984	16.3	40	AS2	DHA+PPQ	2.45894	0	4.74663	10.4561	7.6	0.039	KH-U
KH002.083	PH0866-C	Preah Vihear	Cambodia	NA	29	2.3	134769	16.6667	38.8	AS2	DHA+PPQ	2.76757	0	5.96185	12.3879	7.6	0.001	KH-U
KH002.085	PH0868-Cx	Preah Vihear	Cambodia	NA	33	0.8	53882	16.9833	38.5	AS2	DHA+PPQ	5.81915	12	20.3631	33.8747	6.6	0.022	-
KH002.087	PH0870-C	Preah Vihear	Cambodia	NA	39	0.3	63679	17.45	37.9	AS4	DHA+PPQ	7.29241	0	8.69259	25.625	6.6	0.002	KH-U
KH002.088	PH0871-C	Preah Vihear	Cambodia	NA	38	3	238640	11.6333	39.9	AS4	DHA+PPQ	4.2676	8	15.6442	25.5533	5.6	0.033	KH-U
KH002.089	PH0872-C	Preah Vihear	Cambodia	NA	31	0.6	46723	11.1	39.2	AS2	DHA+PPQ	2.76912	0	5.1991	11.6288	7.2	0.028	NKH-F03
KH002.090	PH0873-Cx	Preah Vihear	Cambodia	NA	38	0.3	23864	16.8167	38	AS4	DHA+PPQ	3.25353	0	6.90351	14.458	6	0.026	-
KH002.091	PH0874-Cx	Preah Vihear	Cambodia	NA	32	0.4	48230	16.9833	36.2	AS2	DHA+PPQ	6.42234	0	9.56076	24.473	7	0.024	-
KH002.092	PH0875-C	Preah Vihear	Cambodia	NA	41	0.4	46346	17.1667	36.6	AS4	DHA+PPQ	2.96038	0	5.39312	12.2669	6.4	0.041	KH-U
KH002.093	PH0876-C	Preah Vihear	Cambodia	NA	29	2.1	69206	11.3333	38.8	AS4	DHA+PPQ	4.16059	0	12.0272	21.6878	5.8	0.022	NKH-F03
KH002.094	PH0921-C	Preah Vihear	Cambodia	NA	34	0.6	51245	17.0333	38.2	AS2	DHA+PPQ	3.8443	0	7.47801	16.4042	5.6	0	KH-U
KH002.096	PH0923-Cx	Preah Vihear	Cambodia	NA	28	0.6	31651	17.3333	37.2	AS2	DHA+PPQ	1.84046	4	7.69869	11.9721	5	0.083	-
KH002.097	PH0924-C	Preah Vihear	Cambodia	NA	34	0.5	42704	17.5333	36.7	AS2	DHA+PPQ	2.52712	4	7.7459	13.6137	7.2	0.028	NKH-F03
KH002.098	PH0925-C	Preah Vihear	Cambodia	NA	36	0.86	135648	17.9333	39	AS4	DHA+PPQ	3.05294	0	6.2933	13.382	7.8	0.04	NKH-F01
KH002.099	PH0926-C	Preah Vihear	Cambodia	NA	42	0.6	79128	11.2167	36.8	AS4	DHA+PPQ	2.54661	0	3.49235	9.40539	10.4	0.09	KH-U
KH002.100	PH0927-C	Preah Vihear	Cambodia	NA	36	1	131126	11.5	38.6	AS4	DHA+PPQ	3.65185	0	5.22869	13.708	9	0.07	KH-U
KH002.101	PH0928-C	Preah Vihear	Cambodia	NA	26	2.8	120827	17.8667	36.9	AS4	DHA+PPQ	2.28654	4	7.84454	13.1537	8.6	0.057	KH-U
KH002.102	PH0929-C	Preah Vihear	Cambodia	NA	49	0.24	116934	11.05	37.6	AS2	DHA+PPQ	2.80694	4	8.83696	15.3545	6.2	0.037	NKH-F03
KH002.103	PH0930-Cx	Preah Vihear	Cambodia	NA	45	0.25	22608	17.0167	38.6	AS4	DHA+PPQ	1.22631	4	5.56257	8.40997	6	0.078	-
KH002.104	PH0931-C	Preah Vihear	Cambodia	NA	39	2.8	244920	11.35	36.5	AS4	DHA+PPQ	2.87053	0	4.98056	11.6457	11	0.076	NKH-F03
KH002.105	PH0932-C	Preah Vihear	Cambodia	NA	33	0.45	87041	11.5833	38.9	AS2	DHA+PPQ	2.16489	12	14.3223	19.349	4.8	0.018	KH-U
KH002.107	PH0976-C	Preah Vihear	Cambodia	NA	39	0.4	34289	16.9833	36.2	AS4	DHA+PPQ	2.35983	0	4.77394	10.2533	7.8	0.058	-
KH002.111	PH0980-C	Preah Vihear	Cambodia	NA	34	0.7	55515	11.1	38.4	AS2	DHA+PPQ	2.50785	6	10.8496	16.6726	5.6	0.011	-
KH002.112	PH0981-C	Preah Vihear	Cambodia	NA	45	0.9	84780	17.3667	37.5	AS4	DHA+PPQ	1.40412	4	6.87815	10.1384	7.8	0.056	-
KH002.114	PH0983-C	Preah Vihear	Cambodia	NA	42	0.5	52752	16.9667	37.5	AS4	DHA+PPQ	2.22618	4	8.29705	13.4661	6	0.032	-
KH002.115	PH0984-C	Preah Vihear	Cambodia	NA	32	2.9	180864	17.2167	37.5	AS4	DHA+PPQ	1.4664	4	7.26809	10.673	8.2	0.035	-
KH002.116	PH0985-C	Preah Vihear	Cambodia	NA	40	1.2	75360	17.1333	38.4	AS4	DHA+PPQ	2.65118	4	8.47505	14.6309	5.6	0.019	-
KH003.004	PH0505-C	Rattanakiri	Cambodia	NA	39	0.6	73476	18.1833	36.5	AS4	DHA+PPQ	1.58383	0	3.14346	6.82099	5.6	0.025	KH-C
KH003.009	PH0510-C	Rattanakiri	Cambodia	NA	37	2.4	88297	17.25	36.9	AS4	DHA+PPQ	1.55833	4	8.43237	12.0507	7.2	0.026	KH-C
KH003.010	PH0614-C	Rattanakiri	Cambodia	NA	31	1.4	112914	16.5833	36.5	AS4	DHA+PPQ	2.46854	4	6.16034	11.8921	7	0	KH-C
KH003.011	PH0615-C	Rattanakiri	Cambodia	NA	30	0.8	33912	17	37.1	AS2	DHA+PPQ	2.23077	0	3.95554	9.13522	7	0.024	KH-C
KH003.012	PH0616-C	Rattanakiri	Cambodia	NA	44	0.5	38685	12.6667	39.5	AS4	DHA+PPQ	1.60509	18	18.2657	21.9926	5.4	0	-
KH003.013	PH0617-C	Rattanakiri	Cambodia	NA	33	0.2	29014	17.3333	37.1	AS2	DHA+PPQ	1.58909	0	5.31974	9.0095	6.8	0.005	KH-C
KH003.015	PH0619-C	Rattanakiri	Cambodia	NA	26	2.3	71843	12.4667	35.4	AS4	DHA+PPQ	1.53407	0	3.32716	6.88917	8.8	0.017	KH-C
KH003.016	PH0620-C	Rattanakiri	Cambodia	NA	33	0.2	16579	17.1833	36.4	AS4	DHA+PPQ	2.71017	0	4.38846	10.6813	6.2	0.078	KH-C
KH003.017	PH0621-C	Rattanakiri	Cambodia	NA	46	0.07	28888	16.9333	37.3	AS4	DHA+PPQ	1.11592	4	5.64096	8.23206	14	0.075	KH-C
KH003.019	PH0623-C	Rattanakiri	Cambodia	NA	35	2.4	149464	16.3833	39.5	AS4	DHA+PPQ	3.13331	0	6.33265	13.608	7.4	0.025	KH-C
KH003.020	PH0624-C	Rattanakiri	Cambodia	NA	39	1.5	117562	17.1667	37.3	AS2	DHA+PPQ	2.16461	4	8.00437	13.0304	8.2	0.005	KH-C
KH003.021	PH0625-C	Rattanakiri	Cambodia	NA	38	1.3	128866	18.9667	38.5	AS2	DHA+PPQ	3.75301	0	6.41398	15.1282	7.4	0.025	KH-C
KH003.022	PH0626-C	Rattanakiri	Cambodia	NA	47	0.6	35419	16.3167	37.2	AS2	DHA+PPQ	8.56965	0	NA	17.9398	7.8	0.003	KH-U
KH003.024	PH0628-C	Rattanakiri	Cambodia	NA	25	0.9	53380	16.7333	39.1	AS4	DHA+PPQ	3.37472	4	9.67282	17.5087	7.6	0	KH-U
KH003.025	PH0629-C	Rattanakiri	Cambodia	NA	44	1.4	193424	16.0333	38.7	AS2	DHA+PPQ	3.05724	0	2.82431	9.92301	7.4	0.004	KH-C
KH003.027	PH0631-C	Rattanakiri	Cambodia	NA	38	0.7	81138	17	37.3	AS4	DHA+PPQ	2.35981	6	10.0992	15.5785	7.2	0.011	KH-C
KH003.028	PH0632-C	Rattanakiri	Cambodia	NA	50	0.3	50240	13.2333	36.4	AS4	DHA+PPQ	3.24092	0	3.08886	10.614	12.2	0.059	KH-U
KH003.029	PH0633-C	Rattanakiri	Cambodia	NA	39	1.6	93070	16.7167	36.8	AS2	DHA+PPQ	3.08862	6	9.1387	16.3103	7.2	0.003	KH-C
KH003.030	PH0634-C	Rattanakiri	Cambodia	NA	37	0.3	51119	16.9833	37.5	AS4	DHA+PPQ	2.97159	0	5.02071	11.9205	7.2	0	KH-U
KH003.031	PH0635-C	Rattanakiri	Cambodia	NA	41	0.9	87543	16.4667	37.7	AS4	DHA+PPQ	3.09587	6	10.1724	17.3608	6.6	0	KH-C
KH003.032	PH0636-C	Rattanakiri	Cambodia	NA	40	4	195936	17.75	38.5	AS4	DHA+PPQ	3.82872	4	11.9069	20.7969	7	0	KH-C
KH003.033	PH0637-C	Rattanakiri	Cambodia	NA	40	0.03	5024	17.2833	35.6	AS2	DHA+PPQ	0.946285	0	0.345353	2.54256	4.2	0.156	KH-C
KH003.034	PH0638-C	Rattanakiri	Cambodia	NA	45	2.1	310860	14.2833	38.2	AS2	DHA+PPQ	5.52524	0	9.57797	22.4072	6.2	0.021	KH-C
KH003.035	PH0639-C	Rattanakiri	Cambodia	NA	38	0.7	71592	15.6667	38	AS2	DHA+PPQ	4.96124	4	11.8898	23.4095	5.4	0.02	KH-C
KH003.036	PH0640-C	Rattanakiri	Cambodia	NA	30	4.6	199704	17.6	37.5	AS4	DHA+PPQ	3.32829	6	12.0331	19.7612	7	0.006	KH-C
KH003.037	PH0641-C	Rattanakiri	Cambodia	NA	42	1.9	152981	16.5	38	AS4	DHA+PPQ	3.5732	8	12.4879	20.7846	6.6	0.062	KH-C
KH003.038	PH0642-C	Rattanakiri	Cambodia	NA	44	0.1	38685	15.2667	38.1	AS2	DHA+PPQ	2.66349	4	9.05636	15.2408	6.4	0.011	KH-C
KH003.039	PH0643-C	Rattanakiri	Cambodia	NA	40	0.5	45216	16.0333	37.8	AS2	DHA+PPQ	3.63399	0	1.78795	10.2258	13.4	0.036	KH-C
KH003.040	PH0644-C	Rattanakiri	Cambodia	NA	43	2.6	183627	16.3333	37.1	AS4	DHA+PPQ	1.79892	4	6.68253	10.8595	7.6	0	KH-U
KH003.041	PH0645-C	Rattanakiri	Cambodia	NA	42	1.2	94954	16.5	37.8	AS4	DHA+PPQ	2.31218	6	9.15494	14.5236	6	0	KH-C
KH003.042	PH0646-C	Rattanakiri	Cambodia	NA	38	2.8	167048	16.8333	37.9	AS4	DHA+PPQ	3.38736	0	5.9968	13.862	5.6	0	KH-C
KH003.043	PH0647-C	Rattanakiri	Cambodia	NA	42	0.6	58027	18.25	37	AS2	DHA+PPQ	3.1993	0	5.34622	12.7748	5.4	0.057	KH-C
KH003.044	PH0648-C	Rattanakiri	Cambodia	NA	37	0.5	13942	18.4167	36.6	AS4	DHA+PPQ	2.3744	0	5.37791	10.8911	7	0.002	KH-C
KH003.046	PH0650-C	Rattanakiri	Cambodia	NA	37	0.8	74355	16.9167	37.5	AS2	DHA+PPQ	3.43959	0	4.56146	12.5479	8.8	0	KH-C
KH003.047	PH0651-C	Rattanakiri	Cambodia	NA	47	0.7	94451	12.4	39.5	AS4	DHA+PPQ	2.67847	6	10.4314	16.6506	5.8	0.005	KH-U
KH003.048	PH0764-C	Rattanakiri	Cambodia	NA	42	1.4	100229	16.25	37	AS2	DHA+PPQ	2.41772	4	8.06854	13.6823	6.6	0.065	NA
KH003.049	PH0765-C	Rattanakiri	Cambodia	NA	50	0.5	87920	17.15	37.5	AS4	DHA+PPQ	3.01933	0	5.32438	12.3351	6.4	0	NA
KH003.050	PH0766-Cx	Rattanakiri	Cambodia	NA	47	0.5	29516	16.6833	36.8	AS4	DHA+PPQ	2.19839	0	2.83562	7.94012	8.4	0.068	NA
KH003.051	PH0767-C	Rattanakiri	Cambodia	NA	39	2.6	97968	16.95	37.5	AS4	DHA+PPQ	3.57822	0	5.10196	13.4103	8.8	0	NA
KH003.052	PH0768-C	Rattanakiri	Cambodia	NA	43	3.1	189028	17.2167	37	AS2	DHA+PPQ	3.85468	0	7.75724	16.7075	7.6	0.033	NA
KH003.053	PH0769-C	Rattanakiri	Cambodia	NA	40	2.7	115552	17.6667	39.5	AS4	DHA+PPQ	3.80408	0	7.58364	16.4165	7.2	0.074	NA
KH003.054	PH0770-C	Rattanakiri	Cambodia	NA	35	1.4	65940	13.5833	39.2	AS2	DHA+PPQ	3.10665	6	9.99161	17.205	5.8	0.005	NA
KH003.056	PH0772-C	Rattanakiri	Cambodia	NA	36	1.4	76867	14.2333	38.2	AS2	DHA+PPQ	5.25147	0	3.84594	16.0395	10	0.02	NA
KH003.057	PH0773-Cx	Rattanakiri	Cambodia	NA	33	1	74606	13.9	36.2	AS2	DHA+PPQ	2.12299	0	3.56923	8.49867	13.8	0.045	NA
KH003.058	PH0774-C	Rattanakiri	Cambodia	NA	38	1.1	66819	14.1167	40	AS4	DHA+PPQ	4.12832	0	8.90264	18.4883	6.8	0	NA
KH003.059	PH0775-Cx	Rattanakiri	Cambodia	NA	38	0.65	62046	14.5833	36	AS2	DHA+PPQ	2.29927	0	1.84127	7.18002	13.2	0.017	NA
KH003.060	PH0776-C	Rattanakiri	Cambodia	NA	40	0.7	60288	16.8333	37	AS2	DHA+PPQ	3.33443	0	5.23408	12.9764	7.4	0.019	NA
KH003.061	PH0777-C	Rattanakiri	Cambodia	NA	46	0.6	57776	17.2333	39	AS4	DHA+PPQ	2.34555	0	2.38686	7.83305	7.4	0	NA
KH003.063	PH0779-Cx	Rattanakiri	Cambodia	NA	33	1.2	74606	17.7667	37.5	AS2	DHA+PPQ	3.18813	0	2.90956	10.3122	7.2	0.013	NA
KH003.064	PH0780-C	Rattanakiri	Cambodia	NA	40	1.4	105504	15.9	38	AS4	DHA+PPQ	3.51749	0	4.14984	12.3172	6.8	0.006	NA
KH003.066	PH0782-C	Rattanakiri	Cambodia	NA	28	0.3	21101	16.5	38.5	AS2	DHA+PPQ	4.24276	0	5.78208	15.6335	7.2	0.017	NA
KH003.067	PH0783-C	Rattanakiri	Cambodia	NA	31	1.5	73978	15.6	39	AS4	DHA+PPQ	3.59412	6	10.4924	18.8377	5.6	0	NA
KH003.068	PH0784-C	Rattanakiri	Cambodia	NA	38	0.45	47728	14.9167	37	AS4	DHA+PPQ	4.88113	8	13.2482	24.5819	7.4	0	NA
KH003.069	PH0785-Cx	Rattanakiri	Cambodia	NA	41	0.6	46346	15.6333	36.8	AS2	DHA+PPQ	3.02943	0	5.06275	12.0969	5.2	0.052	NA
KH003.070	PH0786-Cx	Rattanakiri	Cambodia	NA	35	0.1	26376	15.7333	37	AS2	DHA+PPQ	4.76447	0	0.398899	11.4617	8.6	0.099	NA
KH003.072	PH0788-C	Rattanakiri	Cambodia	NA	36	0.4	40694	17.1167	40	AS2	DHA+PPQ	3.34298	0	5.75411	13.5163	5.6	0	NA
KH003.073	PH0789-C	Rattanakiri	Cambodia	NA	40	0.48	50240	15.8167	38	AS2	DHA+PPQ	1.93604	4	5.3695	9.86484	6.6	0.008	NA
KH003.074	PH0790-C	Rattanakiri	Cambodia	NA	30	1.1	71592	16.1667	38.5	AS4	DHA+PPQ	3.16662	0	5.9417	13.2944	6.6	0.016	NA
KH003.077	PH0793-C	Rattanakiri	Cambodia	NA	38	1.05	76365	16.5333	37.5	AS4	DHA+PPQ	5.04398	6	13.1379	24.8496	6.2	0	NA
KH003.078	PH0794-C	Rattanakiri	Cambodia	NA	33	0.8	62172	12.3333	38	AS4	DHA+PPQ	3.20178	0	6.53992	13.9742	5.6	0	NA
KH003.079	PH0795-C	Rattanakiri	Cambodia	NA	26	6.1	104499	14.2	38.7	AS4	DHA+PPQ	2.29419	0	1.64607	6.97301	13.2	0.046	NA
KH003.081	PH0797-C	Rattanakiri	Cambodia	NA	36	3.04	76867	12.8167	38.5	AS2	DHA+PPQ	3.02922	6	9.86062	16.8943	5.2	0.062	NA
KH003.084	PH0800-C	Rattanakiri	Cambodia	NA	34	2.2	98219	11.2333	39.8	AS4	DHA+PPQ	3.45181	4	8.99149	17.0063	4.8	0	NA
KH003.085	PH0801-C	Rattanakiri	Cambodia	NA	35	1.3	83524	15.5	39.5	AS4	DHA+PPQ	2.64396	0	3.99666	10.1357	6	0	NA
KH003.086	PH0802-C	Rattanakiri	Cambodia	NA	39	0.5	34289	13.9667	38	AS4	DHA+PPQ	2.52633	0	1.63937	7.50532	13.4	0.072	NA
KH003.089	PH0805-C	Rattanakiri	Cambodia	NA	39	0.17	19594	16.4	40	AS4	DHA+PPQ	1.92037	4	7.47468	11.9336	5.2	0	NA
KH003.091	PH0807-C	Rattanakiri	Cambodia	NA	42	0.4	47477	13.35	38	AS4	DHA+PPQ	3.37828	4	10.2607	18.1048	6.6	0.026	NA
KH003.094	PH0810-C	Rattanakiri	Cambodia	NA	30	1.3	71592	12.1667	37	AS2	DHA+PPQ	2.93685	0	4.72	11.5392	9	0.032	NA
KH003.095	PH0811-C	Rattanakiri	Cambodia	NA	26	4.3	199202	12.4833	38.3	AS4	DHA+PPQ	3.25682	0	1.687	9.2491	12.6	0.044	NA
KH003.097	PH0813-C	Rattanakiri	Cambodia	NA	34	0.6	17082	14.5833	39	AS4	DHA+PPQ	3.98897	0	8.73074	17.9928	4.8	0.057	NA
KH003.098	PH0814-Cx	Rattanakiri	Cambodia	NA	38	0.12	23864	14.8333	39	AS4	NA	1.47578	8	8.57528	12.0019	10.4	0.069	NA
KH003.099	PH0815-C	Rattanakiri	Cambodia	NA	26	0.9	71843	16.0833	39	AS4	DHA+PPQ	3.00092	0	6.30875	13.2767	5.6	0	NA
KH003.100	PH0816-Cx	Rattanakiri	Cambodia	NA	37	0.57	74355	13.25	39.5	AS2	DHA+PPQ	3.72227	8	14.1461	22.7889	6	0.393	NA
KH003.101	PH0877-C	Rattanakiri	Cambodia	NA	44	0.44	93949	15.2	38.3	AS4	DHA+PPQ	3.66294	0	6.2128	14.7179	7	0.019	KH-U
KH003.102	PH0878-C	Rattanakiri	Cambodia	NA	40	1.5	105504	15.4833	38.1	AS2	DHA+PPQ	3.0865	6	10.9156	18.0822	5.6	0.061	KH-U
KH003.103	PH0879-C	Rattanakiri	Cambodia	NA	39	2.15	171444	16.0333	38.6	AS2	DHA+PPQ	5.99206	0	9.00459	22.9177	6	0.038	KH-C
KH003.104	PH0880-C	Rattanakiri	Cambodia	NA	29	4.2	258610	15.1667	37.2	AS4	DHA+PPQ	1.7144	0	4.27336	8.25407	8.6	0.041	KH-C
KH003.109	PH0885-Cx	Rattanakiri	Cambodia	NA	45	0.6	62172	15.15	38	AS4	DHA+PPQ	2.48344	0	5.78397	11.5503	7	0.039	-
KH003.110	PH0933-C	Rattanakiri	Cambodia	NA	45	1.7	135648	14	40	AS4	DHA+PPQ	3.01427	0	4.75984	11.7588	6.6	0.042	KH-C
KH003.112	PH0935-C	Rattanakiri	Cambodia	NA	36	1.13	99475	15.7333	40	AS4	DHA+PPQ	4.48161	0	5.48103	15.887	6.8	0.019	-
KH003.113	PH0936-C	Rattanakiri	Cambodia	NA	48	0.4	54259	12.8333	41	AS2	DHA+PPQ	3.69358	8	15.3156	23.8919	4.2	0.057	KH-C
KH003.114	PH0937-C	Rattanakiri	Cambodia	NA	40	0.08	25120	14	40	AS4	DHA+PPQ	2.23303	4	8.2554	13.4403	5.6	0.014	KH-C
KH003.115	PH0938-C	Rattanakiri	Cambodia	NA	39	0.7	53882	15.4667	38	AS2	DHA+PPQ	2.32249	0	5.83721	11.2299	7.2	0.058	-
KH003.116	PH0939-C	Rattanakiri	Cambodia	NA	43	0.4	32405	9.83333	36.7	AS2	DHA+PPQ	4.5734	0	7.67492	18.294	8.6	0.061	KH-C
KH003.117	PH0940-Cx	Rattanakiri	Cambodia	NA	40	0.2	30144	15.1333	38	AS4	DHA+PPQ	2.30759	0	3.2786	8.63666	10.6	0.032	-
KH003.118	PH0941-C	Rattanakiri	Cambodia	NA	39	0.2	34289	16.3	38	AS4	DHA+PPQ	2.47626	0	5.18887	10.9386	4.4	0.068	-
KH003.119	PH0942-Cx	Rattanakiri	Cambodia	NA	25	0.4	31400	17.85	40	AS2	DHA+PPQ	4.71032	0	5.83085	16.7679	4.6	0.112	-
KH004.001	PH0817-C	Pailin	Cambodia	12.8	41	NA	108142	15.35	38.2	AS4	DHA+PPQ	4.36731	12	18.7185	28.859	9.2	0.036	KH-U
KH004.002	PH0818-C	Pailin	Cambodia	11.2	40	NA	40192	12.3	37.9	AS4	DHA+PPQ	5.42	6	12.2843	24.8692	9	0.013	KH-F03
KH004.005	PH0821-C	Pailin	Cambodia	16.2	50	NA	25120	18	40.3	AS4	DHA+PPQ	7.1979	0	7.96564	24.6787	5.6	0.023	KH-F06
KH004.007	PH0823-C	Pailin	Cambodia	13.2	42	NA	137155	14.7	39.9	AS4	DHA+PPQ	5.46001	0	13.9401	26.6179	7.8	0.009	KH-F06
KH004.008	PH0824-C	Pailin	Cambodia	12.7	38	NA	66819	15.85	37.1	AS4	NA	NA	NA	NA	NA	7.6	0.081	KH-U
KH004.012	PH0828-C	Pailin	Cambodia	13.2	40	NA	50240	18.0833	38.4	AS4	DHA+PPQ	6.06992	0	9.14406	23.238	7.2	0.013	KH-F06
KH004.013	PH0829-C	Pailin	Cambodia	9.2	30	NA	41448	17.75	38	AS4	DHA+PPQ	6.09871	0	10.1758	24.3366	8	0.098	KH-U
KH004.014	PH0830-C	Pailin	Cambodia	13.5	41	NA	30898	17.0333	39.3	AS4	DHA+PPQ	8.26099	0	8.0231	27.2045	6.6	0.007	KH-U
KH004.015	PH0831-C	Pailin	Cambodia	14.7	45	NA	101736	14.2	39.9	AS4	NA	NA	NA	NA	NA	7	0	KH-F03
KH004.016	PH0832-C	Pailin	Cambodia	10	31	NA	27255	10.3333	37.4	AS4	DHA+PPQ	3.81304	4	10.1172	18.9708	9.8	0.052	KH-F02
KH004.018	PH0834-C	Pailin	Cambodia	9.2	26	NA	91437	16.6	37.6	AS4	DHA+PPQ	5.02216	0	4.09023	15.7513	7.6	0.193	KH-U
KH004.019	PH0835-C	Pailin	Cambodia	14.9	47	NA	64935	16.8333	38.1	AS4	DHA+PPQ	7.0121	0	10.3799	26.6615	7.6	0.065	KH-F01
KH004.020	PH0836-C	Pailin	Cambodia	12.1	40	NA	70336	11.1667	37.5	AS4	DHA+PPQ	5.32297	0	3.01494	15.3745	11.4	0.069	KH-F02
KH004.021	PH0837-C	Pailin	Cambodia	12.5	38	NA	23864	13.6167	39.2	AS4	DHA+PPQ	5.33898	0	5.39084	17.7876	8	0.061	KH-F03
KH004.022	PH1136-C	Pailin	Cambodia	12.3	40	NA	10048	12.05	38.5	AS4	DHA+PPQ	4.22737	4	8.66017	18.4758	7	0.185	-
KH004.023	PH0838-C	Pailin	Cambodia	11.5	37	NA	153358	13.4333	37.4	AS4	DHA+PPQ	3.55431	0	3.9281	12.181	14	0.055	KH-F01
KH004.024	PH0839-C	Pailin	Cambodia	14.8	49	NA	43081	15.4	39.2	AS4	DHA+PPQ	5.4765	0	9.58817	22.3042	6	0.064	KH-F06
KH004.025	PH0840-C	Pailin	Cambodia	15.2	47	NA	41322	17.0667	37.1	AS4	DHA+PPQ	4.36434	0	8.40574	18.5394	7.4	0.057	KH-F06
KH004.027	PH0841-C	Pailin	Cambodia	12.7	36	NA	45216	10.2167	39.5	AS4	DHA+PPQ	5.29389	8	16.777	29.069	6	0.017	KH-U
KH004.028	PH0842-C	Pailin	Cambodia	15.4	46	NA	69331	14.35	38.8	AS4	DHA+PPQ	6.94505	0	13.6941	29.82	9	0.044	KH-U
KH004.030	PH0886-C	Pailin	Cambodia	15.1	46	NA	63554	10.4833	38.3	AS4	DHA+PPQ	3.56736	6	10.6002	18.8833	6.2	0.016	KH-F03
KH004.031	PH0887-C	Pailin	Cambodia	10.7	33	NA	157502	14.9167	38.1	AS4	DHA+PPQ	7.59986	0	16.7672	34.4136	8.8	0.058	KH-U
KH004.032	PH0888-C	Pailin	Cambodia	14	44	NA	38685	18.35	39.1	AS4	DHA+PPQ	7.90558	0	3.55722	21.9134	7.8	0.058	KH-F03
KH004.033	PH0889-C	Pailin	Cambodia	13.1	42	NA	31651	18.95	39.1	AS4	DHA+PPQ	6.46253	0	0.388127	15.3937	8.8	0.067	KH-F03
KH004.034	PH0890-C	Pailin	Cambodia	13.8	46	NA	57776	16.5167	39.3	AS4	DHA+PPQ	5.75137	0	8.30432	21.6586	9	0.019	KH-F03
KH004.035	PH0891-Cx	Pailin	Cambodia	10	32	NA	40192	11.7333	39.9	AS4	DHA+PPQ	3.23269	8	11.7889	19.295	5.8	0.127	-
KH004.036	PH0892-C	Pailin	Cambodia	12.1	39	NA	88171	10.8833	37.7	AS4	DHA+PPQ	5.29783	8	15.3471	27.6483	8.6	0.021	KH-U
KH004.037	PH0844-C	Pailin	Cambodia	12.6	41	NA	221433	15.3	39.8	AS4	DHA+PPQ	7.69514	0	11.6704	29.538	8.4	0.024	KH-U
KH004.038	PH0845-C	Pailin	Cambodia	13.7	44	NA	71843	11.5333	38.7	AS4	DHA+PPQ	7.3073	0	12.744	29.711	7	0.072	KH-F01
KH004.039	PH0846-C	Pailin	Cambodia	13.7	43	NA	27004	13.6	39.9	AS4	DHA+PPQ	6.46665	0	10.3243	25.3394	7	0.063	KH-F01
KH004.040	PH0847-C	Pailin	Cambodia	13.3	42	NA	94954	14.8333	38.8	AS4	DHA+PPQ	7.72591	0	14.8026	32.7416	8	0.024	KH-F03
KH004.041	PH0848-C	Pailin	Cambodia	12.4	40	NA	25120	13.9667	37.3	AS4	DHA+PPQ	1.61434	0	2.81805	6.56644	10	0.083	KH-C
KH004.042	PH0849-C	Pailin	Cambodia	13.6	45	NA	243036	10.5833	39.5	AS4	DHA+PPQ	2.79995	8	15.5717	22.073	5.4	0.064	KH-C
KH004.043	PH0850-C	Pailin	Cambodia	13.9	45	NA	45216	10.8833	37.2	AS4	DHA+PPQ	5.45447	0	NA	10.0499	12.6	0.059	KH-F03
KH004.044	PH1137-C	Pailin	Cambodia	13.7	44	NA	11053	14.0167	37.3	AS4	DHA+PPQ	3.17691	0	1.02309	8.39965	7	0.212	-
KH004.045	PH0851-C	Pailin	Cambodia	12.2	46	NA	138662	15.4333	40.2	AS4	DHA+PPQ	5.07587	12	19.0834	30.8692	7	0.046	KH-F01
KH004.046	PH0852-C	Pailin	Cambodia	10.1	28	NA	63302	14.7667	38.7	AS4	DHA+PPQ	6.03104	0	6.77092	20.7746	10.8	0.041	KH-U
KH004.047	PH0853-C	Pailin	Cambodia	10.5	32	NA	60288	12.65	39.6	AS4	DHA+PPQ	8.45781	0	13.6309	33.2693	8.6	0.098	KH-U
KH004.048	PH0854-C	Pailin	Cambodia	13	40	NA	65312	12.95	38.6	AS4	DHA+PPQ	6.90266	0	7.4369	23.4644	8.2	0.059	KH-F03
KH004.049	PH0855-C	Pailin	Cambodia	12.3	36	NA	63302	17.6667	39.4	AS4	DHA+PPQ	6.81255	4	13.348	29.1663	8.8	0.088	KH-F03
KH004.051	PH1138-C	Pailin	Cambodia	11.4	35	NA	3712	16.0833	37.3	AS4	DHA+PPQ	4.59303	0	3.24344	13.9081	7	0.09	-
KH004.053	PH0858-C	Pailin	Cambodia	17.5	50	NA	75360	11.3	39	AS4	DHA+PPQ	8.2054	0	13.1536	32.2059	7.4	0.073	KH-F03
KH004.054	PH0893-C	Pailin	Cambodia	16.9	42	NA	15826	15.65	38.7	AS4	DHA+PPQ	5.65422	0	7.87955	21.0082	7	0.1	KH-F03
KH004.055	PH0894-C	Pailin	Cambodia	13.6	45	NA	389988	13.5	39.6	AS4	DHA+PPQ	6.01227	8	21.0227	34.9828	5.8	0.007	KH-F07
KH004.056	PH0895-C	Pailin	Cambodia	10.9	31	NA	93446	18.2833	37.5	AS4	DHA+PPQ	3.30394	4	8.63107	16.3026	7.2	0.112	KH-U
KH004.058	PH0896-C	Pailin	Cambodia	12.4	40	NA	80384	13.4833	39	AS4	DHA+PPQ	6.60095	0	9.71939	25.0463	7.4	0.002	KH-F03
KH004.060	PH0898-C	Pailin	Cambodia	14.2	43	NA	194429	11.9667	38.8	AS4	DHA+PPQ	4.76134	0	8.52063	19.5761	9.4	0	KH-U
KH004.061	PH0899-C	Pailin	Cambodia	13.6	43	NA	21603	11.3333	39.1	AS4	DHA+PPQ	7.60414	0	12.2802	29.9364	5.8	0	KH-F03
KH004.062	PH0900-C	Pailin	Cambodia	14.3	39	NA	24492	11.2667	40.5	AS4	DHA+PPQ	7.93703	0	12.8384	31.2676	6.6	0.018	KH-F03
KH004.063	PH0901-C	Pailin	Cambodia	10.9	35	NA	61544	10.3167	37.4	AS4	DHA+PPQ	6.8921	0	10.7684	26.7713	10.6	0.005	KH-F03
KH004.064	PH0902-C	Pailin	Cambodia	14	41	NA	97842	16.0833	39.1	AS4	DHA+PPQ	3.66616	0	6.15437	14.6669	10.2	0.04	KH-U
KH004.065	PH0903-C	Pailin	Cambodia	13.4	44	NA	44211	16.4167	38.1	AS4	DHA+PPQ	6.28882	0	4.58441	19.1866	10	0.075	KH-U
KH004.066	PH0904-C	Pailin	Cambodia	15.2	49	NA	24618	11.9667	39.1	AS4	DHA+PPQ	8.89955	4	18.77	39.4341	5.2	0.017	KH-F03
KH004.067	PH0905-C	Pailin	Cambodia	14.3	46	NA	86664	14.9167	38.2	AS4	DHA+PPQ	2.92214	4	7.99473	14.7797	6.4	0.197	KH-U
KH004.068	PH0906-C	Pailin	Cambodia	12.7	39	NA	97968	14.3333	38.8	AS4	DHA+PPQ	7.17792	4	20.4012	37.0678	6.6	0.034	KH-F03
KH004.070	PH0907-C	Pailin	Cambodia	13.8	41	NA	25748	18.25	38.7	AS4	DHA+PPQ	7.81534	0	9.8816	28.0282	6.8	0.053	KH-F03
KH004.071	PH0908-C	Pailin	Cambodia	11.1	33	NA	161647	10.9667	38.4	AS4	DHA+PPQ	6.98728	6	19.7019	35.9258	12.6	0.072	KH-F03
KH004.073	PH0909-C	Pailin	Cambodia	11.1	32	NA	20096	15.4	39.2	AS4	DHA+PPQ	3.93746	4	9.43568	18.5782	4.5	0.1115	KH-U
KH004.074	PH0910-C	Pailin	Cambodia	12.4	37	NA	46472	16.8167	38.3	AS4	DHA+PPQ	7.63993	0	8.47367	26.213	7.4	0.034	KH-F03
KH004.075	PH0911-Cx	Pailin	Cambodia	10.3	33	NA	20724	10.7167	38	AS4	DHA+PPQ	6.55873	0	7.01555	22.2444	6.6	0.073	-
KH004.076	PH0912-C	Pailin	Cambodia	9.5	31	NA	35042	11.1667	40.8	AS4	DHA+PPQ	4.99386	12	19.2005	30.7958	5.6	0.06	KH-F03
KH004.079	PH0915-C	Pailin	Cambodia	13.4	42	NA	42202	14.0333	39.7	AS4	DHA+PPQ	8.23515	0	14.5132	33.6346	6.4	0.014	KH-F03
KH004.080	PH0916-C	Pailin	Cambodia	11.4	37	NA	32530	17.1333	39.7	AS4	DHA+PPQ	7.17965	0	7.62609	24.2967	7.2	0.025	KH-F03
KH004.081	PH0986-C	Pailin	Cambodia	13.5	40	NA	35168	13.8667	38.3	AS4	DHA+PPQ	4.75092	12	19.3898	30.4211	5.6	0.062	KH-U
KH004.082	PH0987-C	Pailin	Cambodia	16	48	NA	108518	13.3333	38.3	AS4	DHA+PPQ	7.55296	0	15.0437	32.5811	6.6	0.015	KH-U
KH004.084	PH0989-C	Pailin	Cambodia	12.9	39	NA	58781	20.9	36.5	AS4	DHA+PPQ	8.20303	0	15.3679	34.4147	8.6	0.04	KH-F03
KH004.085	PH0990-C	Pailin	Cambodia	13.6	43	NA	10802	13.2333	38.7	AS4	DHA+PPQ	6.07056	0	2.45461	16.55	5.2	0.18	KH-F03
KH004.086	PH0991-C	Pailin	Cambodia	12.1	36	NA	13565	11.2833	38.2	AS4	DHA+PPQ	6.51888	0	9.44313	24.5795	8.6	0.073	KH-F03
KH004.089	PH0994-C	Pailin	Cambodia	14.3	44	NA	82896	12.6333	37.9	AS4	DHA+PPQ	7.5399	0	13.7575	31.2646	6.2	0.066	KH-F01
KH004.092	PH0996-C	Pailin	Cambodia	13.2	41	NA	15449	18.5167	37.4	AS4	DHA+PPQ	5.91016	0	6.61134	20.3343	5.6	0.107	KH-F01
KH004.093	PH0997-C	Pailin	Cambodia	11.8	34	NA	25622	15.8167	39.7	AS4	DHA+PPQ	7.15934	0	7.8559	24.4794	7.2	0.019	KH-F01
KH004.096	PH0999-C	Pailin	Cambodia	15.8	47	NA	70838	10.6	39.3	AS4	DHA+PPQ	4.92299	4	10.9238	22.3546	7.2	0.042	KH-F01
KH004.097	PH1000-C	Pailin	Cambodia	13.1	42	NA	116054	16.7833	38.5	AS4	DHA+PPQ	2.37386	6	10.0545	15.5664	6	0.022	-
KH004.098	PH1001-C	Pailin	Cambodia	15.7	44	NA	60790	16.6833	38	AS4	DHA+PPQ	7.81042	0	8.09635	26.2316	8.2	0.018	-
KH004.099	PH1002-C	Pailin	Cambodia	11.3	34	NA	34163	18.0333	38	AS4	DHA+PPQ	8.72528	0	13.106	33.3655	8	0.068	KH-F03
KH004.100	PH1003-C	Pailin	Cambodia	13.7	45	NA	113040	10.4	38.6	AS4	DHA+PPQ	6.59433	4	14.6245	29.936	7.4	0.065	-
LA001.001	QE0392-C	Attapeu	Laos	NA	38	NA	52501	11.8333	37.3	AS2	AM+LUM	1.57418	0	2.83927	6.4944	8	0	NA
LA001.002	QE0393-Cx	Attapeu	Laos	NA	34	NA	12811	9.91667	38	AS4	AM+LUM	2.7559	0	2.23489	8.63389	10	0.084	NA
LA001.004	QE0395-C	Attapeu	Laos	NA	36	NA	90432	14.6667	37.7	AS4	AM+LUM	1.77736	4	7.4366	11.5635	7.6	0.093	NA
LA001.006	QE0396-C	Attapeu	Laos	NA	40	NA	20096	12.25	39.2	AS4	AM+LUM	1.7489	0	2.90005	6.96086	14.2	0.062	NA
LA001.007	QE0397-C	Attapeu	Laos	NA	30	NA	52752	17.0833	38.1	AS4	AM+LUM	1.89841	0	3.08933	7.4973	14.8	0.048	NA
LA001.008	QE0398-C	Attapeu	Laos	NA	38	NA	52501	17.1667	37.4	AS4	AM+LUM	1.43305	13	13.809	17.1365	7.6	0.034	NA
LA001.009	QE0399-C	Attapeu	Laos	NA	38	NA	71592	11.8333	37	AS2	AM+LUM	1.63959	0	2.75329	6.5603	11.8	0.035	NA
LA001.010	QE0400-C	Attapeu	Laos	NA	33	NA	24869	14	38.5	AS4	AM+LUM	2.06586	4	6.08589	10.8827	7.2	0.025	NA
LA001.011	QE0401-C	Attapeu	Laos	NA	40	NA	165792	11.9167	39.8	AS2	AM+LUM	1.60914	6	8.1236	11.8599	6.8	0.032	NA
LA001.012	QE0402-C	Attapeu	Laos	NA	42	NA	36926	12.9167	37.9	AS2	AM+LUM	1.72659	0	1.50012	5.50913	14.8	0.058	NA
LA001.013	QE0478-C	Attapeu	Laos	NA	45	NA	28260	14.8333	37.7	AS2	AM+LUM	1.39978	0	1.30009	4.55027	14.4	0.073	NA
LA001.015	QE0403-Cx	Attapeu	Laos	NA	39	NA	53882	10.5	36.9	AS2	AM+LUM	1.27527	0	2.44133	5.40241	14	0.036	NA
LA001.016	QE0479-C	Attapeu	Laos	NA	43	NA	16202	12	39.5	AS4	AM+LUM	3.39164	0	5.20995	13.0851	8.2	0.087	NA
LA001.018	QE0405-Cx	Attapeu	Laos	NA	31	NA	27255	17.5833	38.1	AS4	AM+LUM	1.84779	0	3.08253	7.37297	7.6	0	NA
LA001.022	QE0407-C	Attapeu	Laos	NA	35	NA	21980	12	37	AS4	AM+LUM	1.77674	6	7.70431	11.8298	8	0.021	NA
LA001.023	QE0408-C	Attapeu	Laos	NA	40	NA	65312	11.5	39.6	AS4	AM+LUM	1.15664	6	7.97579	10.6614	6.8	0	NA
LA001.024	QE0409-C	Attapeu	Laos	NA	41	NA	25748	17.75	40.2	AS2	AM+LUM	2.22345	6	10.8188	15.9815	7.2	0	NA
LA001.034	QE0410-C	Attapeu	Laos	NA	38	NA	14318	11.5	40.1	AS4	AM+LUM	1.86728	7	8.5501	12.8858	5.8	0	NA
LA001.038	QE0412-C	Attapeu	Laos	NA	35	NA	145068	12.6667	36.6	AS2	AM+LUM	1.9635	0	4.98834	9.54745	7.6	0.019	NA
LA001.041	QE0415-C	Attapeu	Laos	NA	33	NA	33158	11.5667	37.2	AS4	AM+LUM	2.68459	0	5.41463	11.6481	9.2	0.007	NA
LA001.042	QE0416-C	Attapeu	Laos	NA	44	NA	66317	11.6	38	AS4	AM+LUM	1.55764	6	8.60031	12.217	7.4	0	NA
LA001.043	QE0417-C	Attapeu	Laos	NA	45	NA	33912	11.8333	36.5	AS4	AM+LUM	2.75806	0	1.86955	8.27358	9.6	0.018	NA
LA001.044	QE0418-C	Attapeu	Laos	NA	31	NA	198574	11.9167	38.2	AS4	AM+LUM	2.48994	12	19.9816	25.763	4.6	0.057	NA
LA001.045	QE0419-C	Attapeu	Laos	NA	35	NA	30772	12	36.9	AS2	AM+LUM	2.00171	0	3.73401	8.38185	8.8	0	NA
LA001.046	QE0420-C	Attapeu	Laos	NA	37	NA	74355	12.0833	39.5	AS2	AM+LUM	2.1919	0	5.32103	10.4105	6	0	NA
LA001.047	QE0421-C	Attapeu	Laos	NA	40	NA	80384	17.4167	39.2	AS4	AM+LUM	2.04935	6	8.60524	13.3637	6.2	0	NA
LA001.049	QE0422-C	Attapeu	Laos	NA	35	NA	118692	15.5	38.2	AS2	AM+LUM	3.07686	0	6.41042	13.5547	8.2	0.017	NA
LA001.050	QE0423-C	Attapeu	Laos	NA	36	NA	90432	15	38.9	AS2	AM+LUM	2.99312	0	6.19019	13.14	6	0	NA
LA001.051	QE0424-C	Attapeu	Laos	NA	40	NA	115552	11.75	38.6	AS2	AM+LUM	3.25774	6	12.2004	19.7646	5.6	0	NA
LA001.052	QE0425-C	Attapeu	Laos	NA	41	NA	46346	11.9167	38.5	AS2	AM+LUM	9.18357	0	NA	6.68686	6.6	0	NA
LA001.062	QE0426-C	Attapeu	Laos	NA	40	NA	20096	12.5	36.6	AS2	AM+LUM	1.09136	0	2.2718	4.80585	10.8	0.005	NA
LA001.063	QE0427-C	Attapeu	Laos	NA	40	NA	105504	11.9167	39.2	AS4	AM+LUM	2.17139	0	3.99875	9.04056	4.8	0.008	NA
LA001.064	QE0428-C	Attapeu	Laos	NA	41	NA	72094	12.5833	37.5	AS2	AM+LUM	2.04874	6	9.68143	14.4384	7.2	0	NA
LA001.065	QE0429-C	Attapeu	Laos	NA	36	NA	113040	11.5	36.9	AS4	AM+LUM	5.59711	0	4.36165	17.3577	10	0	NA
LA001.066	QE0430-C	Attapeu	Laos	NA	34	NA	38434	17.75	37.8	AS4	AM+LUM	2.95159	0	5.38625	12.2396	6	0.06	NA
LA001.068	QE0432-C	Attapeu	Laos	NA	39	NA	58781	15.5	39.4	AS2	AM+LUM	2.67862	2	7.66157	13.8811	4.6	0.081	NA
LA001.069	QE0433-C	Attapeu	Laos	NA	43	NA	75611	11.5	36.9	AS4	AM+LUM	1.17574	0	0.869568	3.59956	14.2	0.06	NA
LA001.070	QE0434-C	Attapeu	Laos	NA	39	NA	39187	17.4167	37.2	AS2	AM+LUM	2.35369	7	9.52577	14.9909	7	0.014	NA
LA001.071	QE0435-C	Attapeu	Laos	NA	40	NA	35168	17.5	37.7	AS4	AM+LUM	1.32183	0	2.88541	5.95461	6.4	0.012	NA
LA001.072	QE0436-C	Attapeu	Laos	NA	40	NA	30144	13.5833	39.6	AS2	AM+LUM	2.98696	5	9.03349	15.969	5	0	NA
LA001.073	QE0481-C	Attapeu	Laos	NA	30	NA	33912	11.5	39.2	AS2	AM+LUM	1.43232	6	6.6731	9.99884	7.4	0.005	NA
LA001.074	QE0437-C	Attapeu	Laos	NA	37	NA	13942	17.1667	36.4	AS2	AM+LUM	NA	NA	NA	NA	4.8	0.076	NA
LA001.075	QE0438-C	Attapeu	Laos	NA	37	NA	51119	10	36.4	AS4	AM+LUM	1.79055	0	NA	2.88883	12	0.052	NA
LA001.076	QE0439-C	Attapeu	Laos	NA	43	NA	91814	17	39.6	AS4	AM+LUM	3.29206	0	6.9512	14.5951	6.2	0	NA
LA001.077	QE0440-C	Attapeu	Laos	NA	36	NA	122083	13.9167	38.8	AS4	AM+LUM	1.5055	16	16.1757	19.6713	5	0	NA
LA001.078	QE0441-C	Attapeu	Laos	NA	45	NA	90432	11.5	39.1	AS4	AM+LUM	1.68048	18	18.2991	22.2011	4.8	0	NA
LA001.079	QE0442-C	Attapeu	Laos	NA	40	NA	45216	12.6667	39.3	AS2	AM+LUM	1.26169	5	7.53959	10.4691	5.8	0.014	NA
LA001.080	QE0443-C	Attapeu	Laos	NA	37	NA	148710	18.0833	38.8	AS2	AM+LUM	3.17173	0	9.79721	17.1618	4.8	0.025	NA
LA001.081	QE0444-C	Attapeu	Laos	NA	45	NA	197820	12.25	38.6	AS2	AM+LUM	2.27502	18	20.4828	25.7652	5	0	NA
LA001.082	QE0445-C	Attapeu	Laos	NA	40	NA	85408	11.5	40.7	AS2	AM+LUM	2.2755	6	10.5631	15.8467	5.2	0	NA
LA001.083	QE0446-C	Attapeu	Laos	NA	53	NA	66568	14.1667	39.3	AS4	AM+LUM	2.51847	4	10.0685	15.9162	4.4	0.09	NA
LA001.084	QE0447-C	Attapeu	Laos	NA	40	NA	30144	13.25	39.3	AS2	AM+LUM	1.47971	11	12.9238	16.3596	4.8	0.001	NA
LA001.085	QE0448-C	Attapeu	Laos	NA	45	NA	96084	15.1667	37.5	AS4	AM+LUM	1.11462	3	5.03558	7.62364	6.6	0.032	NA
LA001.086	QE0449-C	Attapeu	Laos	NA	40	NA	50240	11.5	36.9	AS4	AM+LUM	1.15071	0	NA	1.24403	14.6	0.071	NA
LA001.092	QE0451-C	Attapeu	Laos	NA	32	NA	36173	17.5	38.5	AS2	AM+LUM	1.97614	6	7.44456	12.033	5	0.087	NA
LA001.093	QE0452-C	Attapeu	Laos	NA	38	NA	62046	20.5	39.1	AS4	AM+LUM	1.86144	0	2.7908	7.11293	10	0.04	NA
LA001.094	QE0453-C	Attapeu	Laos	NA	31	NA	101234	11.5	38.3	AS4	AM+LUM	2.26555	7	11.4039	16.6643	6.4	0	NA
LA001.095	QE0454-C	Attapeu	Laos	NA	36	NA	117562	12.5	39.9	AS2	AM+LUM	1.62698	12	13.5631	17.3408	5.4	0	NA
LA001.096	QE0455-C	Attapeu	Laos	NA	45	NA	22608	12.5	39.2	AS4	AM+LUM	1.98921	12	13.3865	18.0053	6.8	0	NA
LA001.097	QE0456-C	Attapeu	Laos	NA	35	NA	13188	12.5	37.8	AS4	AM+LUM	3.50185	0	5.95085	14.0819	9.6	0.008	NA
LA001.098	QE0457-C	Attapeu	Laos	NA	35	NA	131880	17	38.1	AS4	AM+LUM	2.49837	0	7.28525	13.0863	7	0.016	NA
LA001.099	QE0458-C	Attapeu	Laos	NA	39	NA	34289	17.1667	38	AS2	AM+LUM	1.16263	7	8.35108	11.0506	6.6	0.016	NA
LA001.100	QE0459-C	Attapeu	Laos	NA	38	NA	28637	17.25	36.1	AS2	AM+LUM	1.37187	0	2.57366	5.75904	6.2	0.177	NA
LA001.101	QE0460-C	Attapeu	Laos	NA	35	NA	167048	17.3333	36.1	AS4	AM+LUM	5.37359	0	NA	8.56599	6.6	0.006	NA
LA001.102	QE0461-C	Attapeu	Laos	NA	31	NA	27255	12.5	39.6	AS4	AM+LUM	2.01523	6	10.0701	14.7493	4.8	0.004	NA
LA001.105	QE0464-C	Attapeu	Laos	NA	38	NA	28637	17	37.5	AS4	AM+LUM	1.5199	0	3.13469	6.66379	6.6	0.005	NA
LA001.106	QE0465-C	Attapeu	Laos	NA	40	NA	10048	17.0833	39.7	AS4	AM+LUM	5.19674	0	6.02902	18.0955	5.4	0.062	NA
LA001.107	QE0466-C	Attapeu	Laos	NA	37	NA	130122	11.5	40.2	AS2	AM+LUM	4.47381	0	9.79639	20.1843	7.4	0.026	NA
LA001.108	QE0467-C	Attapeu	Laos	NA	38	NA	52501	12.5	37.6	AS4	AM+LUM	1.47183	12	13.7308	17.1483	5.6	0.014	NA
LA001.109	QE0468-C	Attapeu	Laos	NA	35	NA	197820	12.6667	36.4	AS4	AM+LUM	1.4375	0	1.82678	5.16454	11.8	0.073	NA
LA001.111	QE0469-C	Attapeu	Laos	NA	40	NA	175840	12.5	36.9	AS2	AM+LUM	1.84473	6	7.42703	11.7104	13.4	0.042	NA
LA001.112	QE0470-C	Attapeu	Laos	NA	40	NA	55264	11	39.9	AS2	AM+LUM	2.11486	7	8.30007	13.2106	6	0.006	NA
LA001.114	QE0483-C	Attapeu	Laos	NA	42	NA	15826	12.3333	39.2	AS2	AM+LUM	2.80832	0	2.11475	8.63546	8.8	0.013	NA
LA001.115	QE0471-C	Attapeu	Laos	NA	42	NA	68578	12.5	36.6	AS4	AM+LUM	1.38539	12	14.4986	17.7154	4.8	0.081	NA
LA001.116	QE0472-C	Attapeu	Laos	NA	42	NA	36926	15.75	38.7	AS2	AM+LUM	2.07859	0	4.57543	9.40175	5.6	0.017	NA
LA001.117	QE0473-C	Attapeu	Laos	NA	41	NA	51496	11.5	39.9	AS4	AM+LUM	1.6357	7	9.6654	13.4634	4.8	0.068	NA
LA001.118	QE0474-C	Attapeu	Laos	NA	41	NA	30898	11.6667	39.2	AS4	AM+LUM	1.67396	7	8.8704	12.7572	6	0.062	NA
LA001.119	QE0475-C	Attapeu	Laos	NA	38	NA	181366	11.8333	39.7	AS2	AM+LUM	2.6775	6	11.127	17.344	5.2	0.028	NA
LA001.120	QE0476-C	Attapeu	Laos	NA	35	NA	87920	15	39.5	AS2	AM+LUM	2.30334	9	11.6023	16.9505	4.6	0.004	NA
MM001.001	QC0164-C	Shwe Kyin	Myanmar	NA	33	NA	302570	21	39.1	AS2	AM+LUM	2.55667	4	7.96396	13.9004	8.6	0	NA
MM001.002	QC0165-C	Shwe Kyin	Myanmar	NA	41	NA	175086	14.8333	40.5	AS2	AM+LUM	7.97163	0	6.32124	24.8308	6.6	0	NA
MM001.003	QC0166-C	Shwe Kyin	Myanmar	NA	44	NA	420006	18.1667	37.9	AS2	AM+LUM	4.09795	0	5.61238	15.1275	8.2	0.023	NA
MM001.004	QC0167-C	Shwe Kyin	Myanmar	NA	38	NA	190912	19.0833	39.6	AS4	AM+LUM	4.14065	0	4.28278	13.8971	9	0	NA
MM001.005	QC0168-C	Shwe Kyin	Myanmar	NA	39	NA	83273	13	39.6	AS2	AM+LUM	2.84341	12	17.7484	24.3506	6.4	0.0015	NA
MM001.006	QC0169-C	Shwe Kyin	Myanmar	NA	42	NA	73853	13	38.6	AS4	AM+LUM	3.72534	0	9.61927	18.2692	6.3	0.01	NA
MM001.007	QC0170-C	Shwe Kyin	Myanmar	NA	45	NA	101736	20.3333	37.8	AS4	AM+LUM	1.83526	0	4.2344	8.49574	8	0	NA
MM001.008	QC0171-C	Shwe Kyin	Myanmar	NA	41	NA	242031	18.3333	38	AS4	AM+LUM	1.82285	4	6.36707	10.5996	7.6	0.024	NA
MM001.009	QC0172-C	Shwe Kyin	Myanmar	NA	34	NA	38434	18.3333	39.5	AS2	AM+LUM	4.101	0	1.76112	11.2833	11.4	0.03	NA
MM001.010	QC0173-C	Shwe Kyin	Myanmar	NA	34	NA	81138	10.6667	38.9	AS2	AM+LUM	6.22413	0	1.9588	16.4108	7.8	0	NA
MM001.011	QC0174-C	Shwe Kyin	Myanmar	NA	27	NA	162778	14.5	40	AS4	AM+LUM	2.9649	0	3.88309	10.7674	6.4	0	NA
MM001.012	QC0175-C	Shwe Kyin	Myanmar	NA	26	NA	26125	18.5	39.7	AS4	AM+LUM	4.20029	0	7.00257	16.7553	6.2	0.089	NA
MM001.013	QC0176-C	Shwe Kyin	Myanmar	NA	29	NA	47351	15.6667	37.9	AS2	AM+LUM	2.90559	0	4.83123	11.5778	7.6	0.034	NA
MM001.014	QC0177-C	Shwe Kyin	Myanmar	NA	40	NA	75360	18.9167	39.2	AS4	AM+LUM	3.75813	6	12.2968	21.023	7.8	0.052	NA
MM001.015	QC0178-C	Shwe Kyin	Myanmar	NA	43	NA	205230	14.1	39.4	AS2	AM+LUM	3.01851	8	14.2886	21.2974	6.6	0.027	NA
MM001.016	QC0179-C	Shwe Kyin	Myanmar	NA	41	NA	61795	22.2667	39.8	AS4	AM+LUM	2.60462	0	3.53615	9.58389	8.4	0.037	NA
MM001.017	QC0180-C	Shwe Kyin	Myanmar	NA	42	NA	31651	19.2667	37.6	AS4	AM+LUM	3.24513	6	10.5282	18.0632	7.8	0.058	NA
MM001.018	QC0181-C	Shwe Kyin	Myanmar	NA	27	NA	61042	11.6667	37.6	AS4	AM+LUM	4.09366	0	4.8398	14.345	5.8	0.069	NA
MM001.019	QC0182-C	Shwe Kyin	Myanmar	NA	40	NA	140672	12.1333	38.7	AS2	AM+LUM	2.53743	12	15.283	21.1748	6.8	0.06	NA
MM001.020	QC0183-C	Shwe Kyin	Myanmar	NA	34	NA	222061	20.3667	37.8	AS2	AM+LUM	2.06349	4	7.39864	12.1899	8.6	0.063	NA
MM001.021	QC0184-C	Shwe Kyin	Myanmar	NA	43	NA	108016	21.9167	38.6	AS4	AM+LUM	7.43631	0	12.6771	29.9436	7.8	0.06	NA
MM001.022	QC0185-C	Shwe Kyin	Myanmar	NA	40	NA	115552	21.9167	37.8	AS2	AM+LUM	5.04272	0	9.03941	20.7483	8	0.069	NA
MM001.023	QC0186-C	Shwe Kyin	Myanmar	NA	41	NA	205984	10.8333	37.8	AS4	AM+LUM	5.71424	0	0.922339	14.1904	11.8	0.06	NA
MM001.024	QC0187-C	Shwe Kyin	Myanmar	NA	37	NA	213771	17.0833	39.3	AS4	AM+LUM	2.61649	12	15.8872	21.9625	6.4	0.033	NA
MM001.025	QC0188-C	Shwe Kyin	Myanmar	NA	40	NA	190912	13.6833	37.9	AS2	AM+LUM	3.1154	8	13.52	20.7537	3.6	0.353	NA
MM001.026	QC0189-C	Shwe Kyin	Myanmar	NA	32	NA	136653	20.0333	37.8	AS2	AM+LUM	2.68787	0	6.65692	12.898	9	0.054	NA
MM001.030	QC0193-C	Shwe Kyin	Myanmar	NA	45	NA	45216	15.3333	37.9	AS4	AM+LUM	2.30139	6	10.624	15.9677	6.2	0.003	NA
MM001.031	QC0223-C	Shwe Kyin	Myanmar	NA	39	NA	24492	16.6667	38.2	AS2	AM+LUM	2.46514	0	NA	5.61275	11.6	0.163	NA
MM001.032	QC0194-C	Shwe Kyin	Myanmar	NA	41	NA	41197	16.6667	39	AS2	AM+LUM	3.28283	8	14.3511	21.9736	5.2	0.312	NA
MM001.033	QC0195-C	Shwe Kyin	Myanmar	NA	41	NA	36047	10.9167	37.8	AS2	AM+LUM	1.97268	0	2.87228	7.45269	8.6	0.095	NA
MM001.034	QC0196-C	Shwe Kyin	Myanmar	NA	40	NA	25120	19.4667	37.8	AS2	AM+LUM	2.64363	0	5.91206	12.0504	7.2	0.065	NA
MM001.036	QC0198-C	Shwe Kyin	Myanmar	NA	31	NA	89553	18.1667	38.3	AS4	AM+LUM	0.749568	12	11.382	13.1225	5	0.089	NA
MM001.037	QC0199-C	Shwe Kyin	Myanmar	NA	37	NA	46472	12.4667	37.8	AS4	AM+LUM	2.833	12	20.4918	27.0698	7	0.012	NA
MM001.038	QC0200-C	Shwe Kyin	Myanmar	NA	43	NA	70210	20.4167	37.9	AS4	AM+LUM	3.38608	0	3.54844	11.4107	8.8	0.026	NA
MM001.039	QC0201-C	Shwe Kyin	Myanmar	NA	35	NA	101108	13.7333	38	AS2	AM+LUM	1.38204	4	5.72352	8.93252	14	0.065	NA
MM001.042	QC0204-C	Shwe Kyin	Myanmar	NA	36	NA	63302	13.1333	38.5	AS4	AM+LUM	2.37245	0	6.21056	11.7192	5.8	0.026	NA
MM001.043	QC0205-C	Shwe Kyin	Myanmar	NA	34	NA	17920	14.6	38.6	AS4	AM+LUM	2.94342	0	3.67372	10.5081	6.6	0.093	NA
MM001.044	QC0206-C	Shwe Kyin	Myanmar	NA	36	NA	21280	11.3667	38	AS4	AM+LUM	2.33106	0	2.95915	8.3717	10.8	0.057	NA
MM001.045	QC0207-C	Shwe Kyin	Myanmar	NA	44	NA	149213	14.4667	38.8	AS4	AM+LUM	2.92402	0	7.2006	13.99	6.4	0.063	NA
MM001.047	QC0209-C	Shwe Kyin	Myanmar	NA	34	NA	51245	12.3833	37.9	AS4	AM+LUM	3.319	0	6.16508	13.8715	7.6	0.059	NA
MM001.048	QC0210-C	Shwe Kyin	Myanmar	NA	27	NA	30521	18.3333	38.1	AS4	AM+LUM	4.53844	0	6.27712	16.8151	4.8	0.072	NA
MM001.049	QC0211-C	Shwe Kyin	Myanmar	NA	30	NA	184632	11.45	38.7	AS4	AM+LUM	2.98081	8	15.3614	22.2826	8.2	0.044	NA
MM001.050	QC0212-C	Shwe Kyin	Myanmar	NA	30	NA	211008	14.2667	38.6	AS2	AM+LUM	3.26419	0	7.65534	15.2346	6	0.035	NA
MM001.052	QC0213-C	Shwe Kyin	Myanmar	NA	36	NA	176342	19.8167	37.8	AS4	AM+LUM	4.64795	0	5.12726	15.9195	7.8	0.092	NA
MM001.053	QC0214-C	Shwe Kyin	Myanmar	NA	43	NA	97214	19.15	38.3	AS2	AM+LUM	6.79124	0	6.29267	22.0614	8	0.023	NA
MM001.054	QC0215-C	Shwe Kyin	Myanmar	NA	45	NA	11776	19.15	37.9	AS2	AM+LUM	3.48787	12	15.8184	23.9169	7.2	0.078	NA
MM001.058	QC0219-C	Shwe Kyin	Myanmar	NA	32	NA	64307	14.2667	37.8	AS2	AM+LUM	4.15389	0	5.77661	15.4216	10.2	0.142	NA
MM001.059	QC0220-C	Shwe Kyin	Myanmar	NA	45	NA	15616	20.3	37.8	AS2	AM+LUM	2.74297	0	6.39054	12.7595	5.2	0.06	NA
MM001.060	QC0221-C	Shwe Kyin	Myanmar	NA	37	NA	17312	9.5	39	AS2	AM+LUM	2.55093	0	2.36705	8.29012	15	0.104	NA
MM001.061	QC0222-C	Shwe Kyin	Myanmar	NA	40	NA	195936	10.2667	38.1	AS2	AM+LUM	2.93297	0	4.11578	10.9259	11.2	0.084	NA
MM001.062	QC0225-C	Shwe Kyin	Myanmar	NA	41	NA	61795	14.8333	38.8	AS2	AM+LUM	4.32067	0	7.08234	17.1146	6.8	0.037	NA
MM001.064	QC0227-C	Shwe Kyin	Myanmar	NA	44	NA	60790	18.6667	38.3	AS2	AM+LUM	2.23208	4	6.67917	11.8619	7.4	0.059	NA
MM001.065	QC0228-C	Shwe Kyin	Myanmar	NA	40	NA	24592	19.95	37.9	AS4	AM+LUM	1.48356	4	7.33624	10.781	6.8	0.026	NA
MM001.066	QC0229-C	Shwe Kyin	Myanmar	NA	44	NA	26944	13.55	39	AS4	AM+LUM	3.2003	0	6.27799	13.7089	7.8	0.052	NA
MM001.067	QC0230-C	Shwe Kyin	Myanmar	NA	50	NA	106760	15.85	37.9	AS4	AM+LUM	1.27852	12	12.8135	15.7821	6.2	0.016	NA
MM001.068	QC0231-C	Shwe Kyin	Myanmar	NA	43	NA	11504	12.9167	37.8	AS4	AM+LUM	2.25435	0	2.80026	8.03469	10.8	0.07	NA
MM001.070	QC0232-C	Shwe Kyin	Myanmar	NA	43	NA	23200	18.2833	38	AS2	AM+LUM	3.42359	6	10.4126	18.3619	8.8	0.041	NA
MM001.071	QC0233-C	Shwe Kyin	Myanmar	NA	45	NA	163908	21.8833	37.8	AS2	AM+LUM	3.80564	0	8.4204	17.2568	9.2	0.034	NA
MM001.073	QC0235-C	Shwe Kyin	Myanmar	NA	44	NA	44211	15.75	38.8	AS4	AM+LUM	3.71317	0	NA	6.9011	16.8	0.083	NA
MM001.077	QC0239-C	Shwe Kyin	Myanmar	NA	38	NA	85910	12.8	37.8	AS2	AM+LUM	2.55639	6	11.455	17.3908	4.8	0.018	NA
MM001.080	QC0242-C	Shwe Kyin	Myanmar	NA	40	NA	27088	13.8333	38.2	AS4	AM+LUM	2.27902	0	NA	4.7541	14.8	0.06	NA
TH004.002	PD0459-Cx	Mae Sot	Thailand	8.8	30	NA	30144	14.0833	37.8	AS2	AS/MQ	8.34476	0	7.06527	26.4412	7.6	0.184	NA
TH004.003	PD0460-C	Mae Sot	Thailand	12.9	42	NA	42202	14.9667	37.8	AS4	AS/MQ	5.731	0	7.63027	20.9372	6.4	0	NA
TH004.004	PD0461-C	Mae Sot	Thailand	12.8	43	NA	43206	12.7333	37.5	AS4	AS/MQ	2.30532	0	4.26636	9.61915	8	0.011	NA
TH004.005	PD0462-C	Mae Sot	Thailand	9.6	31	NA	23362	13.6833	36.6	AS4	AS/MQ	7.80254	0	6.43091	24.5479	9.4	0.039	NA
TH004.007	PD0464-C	Mae Sot	Thailand	14.2	44	NA	82896	11.9167	37	AS2	AS/MQ	8.33665	0	NA	18.026	11.4	0.037	NA
TH004.009	PD0466-C	Mae Sot	Thailand	13.1	46	NA	57776	13.45	37.5	AS2	AS/MQ	4.76535	0	5.52237	16.5872	9.6	0.06	NA
TH004.010	PD0467-C	Mae Sot	Thailand	13.9	42	NA	263760	13.9167	40.2	AS4	AS/MQ	3.82879	0	10.4728	19.363	5.2	0.11	NA
TH004.011	PD0468-C	Mae Sot	Thailand	12.8	43	NA	37806	14.0667	39.2	AS4	AS/MQ	6.6179	0	NA	12.7461	10.4	0.056	NA
TH004.012	PD0469-C	Mae Sot	Thailand	11.6	35	NA	189028	14.4333	39.2	AS4	AS/MQ	3.18266	0	3.75885	11.1488	5.8	0	NA
TH004.013	PD0470-C	Mae Sot	Thailand	13.2	43	NA	16202	13.55	38	AS2	AS/MQ	4.91263	0	5.89801	17.3048	6.8	0.029	NA
TH004.014	PD0471-C	Mae Sot	Thailand	13.3	42	NA	137155	12.4667	38	AS2	AS/MQ	5.61023	0	7.45554	20.4821	7.6	0	NA
TH004.015	PD0472-C	Mae Sot	Thailand	11.5	42	NA	327062	14.9333	39.4	AS2	AS/MQ	3.00078	8	13.6634	20.631	6.6	0	NA
TH004.016	PD0626-C	Mae Sot	Thailand	12.3	42	NA	10550	15.9	37.3	AS2	AS/MQ	4.68244	0	5.47478	16.3471	8.4	0.012	NA
TH004.017	PD0627-C	Mae Sot	Thailand	13.3	45	NA	2560	13.8667	36.9	AS4	AS/MQ	1.44628	0	1.73186	5.09001	9.8	0.088	NA
TH004.018	PD0473-C	Mae Sot	Thailand	15.6	50	NA	62800	13.5333	39.6	AS4	AS/MQ	6.6719	0	4.07121	19.5629	9.6	0.057	NA
TH004.019	PD0474-C	Mae Sot	Thailand	12.1	40	NA	10048	14.9167	38.2	AS4	AS/MQ	2.69931	6	11.392	17.6596	5.4	0	NA
TH004.020	PD0511-C	Mae Sot	Thailand	11	38	NA	109774	13.4667	39.9	AS2	AS/MQ	2.45292	6	12.5467	18.2422	5.8	0	NA
TH004.021	PD0512-C	Mae Sot	Thailand	14.2	46	NA	28888	15.0833	38.5	AS4	AS/MQ	5.45816	0	13.5731	26.2465	7.6	0.01	NA
TH004.022	PD0513-C	Mae Sot	Thailand	8.5	30	NA	60288	12.55	39.5	AS2	AS/MQ	5.75736	0	9.42243	22.7906	6.4	0	NA
TH004.023	PD0514-C	Mae Sot	Thailand	11.2	35	NA	8792	12.45	37	AS4	AS/MQ	7.64374	0	12.4446	30.1928	6.4	0	NA
TH004.024	PD0477-C	Mae Sot	Thailand	12.3	48	NA	192922	14.1833	38.7	AS2	AS/MQ	7.66747	0	18.9785	36.7819	6.4	0	NA
TH004.025	PD0478-C	Mae Sot	Thailand	13	43	NA	59409	15.2333	37.1	AS2	AS/MQ	4.52295	4	7.83989	18.3419	7.2	0	NA
TH004.027	PD0479-C	Mae Sot	Thailand	8.8	28	NA	28134	13.8333	36.9	AS4	DHA+PPQ	3.12319	0	NA	5.65592	11.2	0.175	NA
TH004.028	PD0629-C	Mae Sot	Thailand	11.8	35	NA	8792	11.3	37.9	AS4	DHA+PPQ	4.22052	0	7.01333	16.8131	9.1	0.069	NA
TH004.029	PD0480-C	Mae Sot	Thailand	11.6	41	NA	46346	15.0833	39	AS4	AS/MQ	8.41343	0	14.1122	33.6475	6.5	0.012	NA
TH004.030	PD0630-C	Mae Sot	Thailand	13.7	42	NA	15826	12.0667	39.5	AS2	AS/MQ	2.93217	0	0.419782	7.22808	12.2	0.042	NA
TH004.031	PD0515-C	Mae Sot	Thailand	14.4	42	NA	10550	13.5	37.1	AS4	AS/MQ	2.28747	6	10.3145	15.6258	6.6	0	NA
TH004.033	PD0632-C	Mae Sot	Thailand	13.6	30	NA	7536	12.3833	36.5	AS4	DHA+PPQ	2.837	0	3.64313	10.2304	9	0.027	NA
TH004.034	PD0516-C	Mae Sot	Thailand	14.7	NA	NA	NA	14.1333	36.9	AS2	AS/MQ	7.01228	0	8.81577	25.0978	9.2	0.024	NA
TH004.035	PD0517-C	Mae Sot	Thailand	8.8	28	NA	38685	14.4667	37.2	AS4	AS/MQ	6.19274	0	NA	14.1842	9.8	0.026	NA
TH004.036	PD0481-C	Mae Sot	Thailand	14.2	43	NA	43206	12.7667	37.4	AS2	AS/MQ	7.30148	0	0.643656	17.5972	10.2	0.055	NA
TH004.037	PD0482-C	Mae Sot	Thailand	11	41	NA	30898	13.6667	36.9	AS2	AS/MQ	4.44951	0	5.58964	15.9211	9.4	0.005	NA
TH004.038	PD0483-C	Mae Sot	Thailand	13.1	41	NA	108142	14.1667	37.5	AS2	AS/MQ	4.29762	0	9.56441	19.5432	8.6	0.003	NA
TH004.039	PD0484-C	Mae Sot	Thailand	16.1	50	NA	100480	14.5	37.5	AS4	AS/MQ	4.59567	0	2.47345	13.1443	8.6	0.086	NA
TH004.040	PD0485-C	Mae Sot	Thailand	13.8	41	NA	41197	15.4667	37.7	AS2	AS/MQ	5.96823	0	11.5539	25.4117	6.6	0.073	NA
TH004.042	PD0487-C	Mae Sot	Thailand	15.6	45	NA	56520	14.2667	37.7	AS2	AS/MQ	4.38174	0	1.69792	11.872	12.8	0.039	NA
TH004.044	PD0518-C	Mae Sot	Thailand	9.3	27	NA	27130	14.35	37.7	AS2	AS/MQ	5.87599	0	6.9656	20.6092	9.4	0.046	NA
TH004.047	PD0520-C	Mae Sot	Thailand	14.9	46	NA	46221	12.3	38.6	AS4	AS/MQ	4.48521	4	13.5763	23.9906	7	0.014	NA
TH004.048	PD0521-C	Mae Sot	Thailand	8.2	22	NA	22106	16.1	37.3	AS2	AS/MQ	5.46818	12	21.762	34.4588	8.2	0.089	NA
TH004.049	PD0522-C	Mae Sot	Thailand	13.1	47	NA	17710	11.2833	38	AS2	AS/MQ	2.39342	0	4.07	9.62736	9.8	0.012	NA
TH004.050	PD0523-C	Mae Sot	Thailand	12.2	39	NA	205733	12.5167	40	AS4	AS/MQ	7.12149	0	15.382	31.9176	5.6	0	NA
TH004.052	PD0524-C	Mae Sot	Thailand	12.7	39	NA	44086	16.7167	37.2	AS2	AS/MQ	4.55011	0	9.39602	19.9611	6.8	0.022	NA
TH004.053	PD0525-C	Mae Sot	Thailand	14.6	43	NA	27004	13.5	37.8	AS2	AS/MQ	9.1261	0	18.5393	39.7295	7.8	0	NA
TH004.054	PD0526-C	Mae Sot	Thailand	10.6	33	NA	8290	14.95	38.5	AS2	AS/MQ	4.44045	4	10.4015	20.712	7.4	0.006	NA
TH004.055	PD0527-C	Mae Sot	Thailand	10.5	27	NA	33912	15.6667	39.4	AS4	AS/MQ	4.25558	0	4.14888	14.03	9.8	0.061	NA
TH004.056	PD0528-C	Mae Sot	Thailand	9.4	28	NA	70336	16.2167	38.5	AS4	AS/MQ	6.18269	0	4.66544	19.0212	10.6	0.057	NA
TH004.057	PD0529-C	Mae Sot	Thailand	15.4	46	NA	109774	11.7667	38.7	AS4	AS/MQ	8.84815	0	19.3948	39.9395	6.8	0.027	NA
TH004.058	PD0530-C	Mae Sot	Thailand	15.8	48	NA	108518	15	37.7	AS2	AS/MQ	4.98767	8	14.4776	26.0586	8	0	NA
TH004.059	PD0531-C	Mae Sot	Thailand	14.2	49	NA	36926	17.0667	37.9	AS4	AS/MQ	4.15387	0	5.75922	15.4042	7	0.03	NA
TH004.060	PD0635-C	Mae Sot	Thailand	12.2	39	NA	3616	17.55	37.4	AS2	AS/MQ	6.03446	0	9.17879	23.1904	5.8	0.129	NA
TH004.061	PD0532-C	Mae Sot	Thailand	9	28	NA	101987	12.1833	36	AS2	AS/MQ	2.75113	0	5.6282	12.0161	10.2	0.014	NA
TH004.062	PD0533-C	Mae Sot	Thailand	15.1	48	NA	78374	14.8833	38.2	AS4	AS/MQ	5.32165	0	10.13	22.4865	6.4	0.005	NA
TH004.063	PD0534-C	Mae Sot	Thailand	11.2	35	NA	21980	15.4333	37.2	AS2	DHA+PPQ	4.59124	0	3.02725	13.6878	9.8	0.035	NA
TH004.064	PD0535-C	Mae Sot	Thailand	14.5	38	NA	19091	13.2833	38	AS2	AS/MQ	10.0599	0	21.564	44.9223	6.4	0	NA
TH004.065	PD0536-C	Mae Sot	Thailand	12.4	39	NA	83273	12.6667	38.9	AS4	AS/MQ	3.0824	0	8.19854	15.3557	5.4	0	NA
TH004.066	PD0537-C	Mae Sot	Thailand	10.4	38	NA	109774	16.2667	38.3	AS4	DHA+PPQ AND AS+MQ(LOOSE)	6.16637	0	0.51753	14.8354	11.4	0.053	NA
TH004.067	PD0538-C	Mae Sot	Thailand	8.5	27	NA	13565	12.0667	36.9	AS4	DHA+PPQ	8.15384	0	11.5567	30.4893	6.6	0	NA
TH004.068	PD0539-C	Mae Sot	Thailand	13.9	41	NA	92693	13.8167	39	AS2	AS/MQ	4.41862	6	13.2822	23.5419	6.6	0.017	NA
TH004.069	PD0540-C	Mae Sot	Thailand	15.2	46	NA	103997	14.2667	37.9	AS4	AS/MQ	6.01888	0	5.90202	19.8774	6	0.004	NA
TH004.070	PD0541-C	Mae Sot	Thailand	14.2	42	NA	73853	15.15	37.5	AS4	AS/MQ	3.33773	0	0.478964	8.22893	12.6	0.066	NA
TH004.072	PD0543-C	Mae Sot	Thailand	12.3	37	NA	88297	12.1833	37.8	AS2	AS/MQ	2.32336	0	5.65921	11.0539	8	0	NA
TH004.073	PD0636-C	Mae Sot	Thailand	13.2	37	NA	23236	11.4	36.8	AS2	AS/MQ	0.617767	4	4.03715	5.47156	11.8	0.063	NA
TH004.074	PD0544-C	Mae Sot	Thailand	15.7	51	NA	51245	14.5833	38.1	AS2	AS/MQ	4.4184	0	9.77209	20.0313	6.8	0.004	NA
TH004.075	PD0637-C	Mae Sot	Thailand	14.7	34	NA	17082	15.1333	36.9	AS2	AS/MQ	5.01779	0	NA	7.47613	11.2	0.055	NA
TH004.076	PD0545-C	Mae Sot	Thailand	9.1	27	NA	33912	13.65	37.6	AS4	DHA+PPQ	5.70878	0	0.360388	13.6158	7.2	0.019	NA
TH004.077	PD0546-C	Mae Sot	Thailand	12.1	35	NA	17584	14	37.7	AS4	AS/MQ	5.87776	4	12.1872	25.8349	8.6	0	NA
TH004.078	PD0547-C	Mae Sot	Thailand	14.1	40	NA	135648	11.9167	37.5	AS2	AS/MQ	6.1915	0	7.93883	22.3151	9.8	0.041	NA
TH004.079	PD0548-C	Mae Sot	Thailand	13.6	44	NA	292899	12.2667	37.5	AS4	AS/MQ	5.53979	0	11.1367	23.9996	6.6	0.037	NA
TH004.080	PD0549-C	Mae Sot	Thailand	13	36	NA	22608	11.9167	36.3	AS2	DHA+PPQ	6.77527	0	5.98677	21.7185	9.4	0.013	NA
TH004.081	PD0475-C	Mae Sot	Thailand	12	37	NA	37178	12.4833	36.7	AS4	AS/MQ	4.07704	0	NA	8.47394	13.4	0.039	NA
TH004.082	PD0476-C	Mae Sot	Thailand	11.5	43	NA	48607	13.3333	36.5	AS4	AS/MQ	3.86688	0	NA	5.5893	15	0.069	NA
TH004.083	PD0638-C	Mae Sot	Thailand	14.9	47	NA	4544	12	37.5	AS2	AS/MQ	1.8438	0	3.0505	7.33167	12	0.022	NA
TH004.084	PD0489-C	Mae Sot	Thailand	7.3	18	NA	27130	12.6667	38.6	AS2	AS/MQ	3.20938	12	17.3879	24.8399	7.4	0.067	NA
TH004.085	PD0550-C	Mae Sot	Thailand	8.1	21	NA	7913	13.45	36.4	AS2	AS/MQ	1.66737	4	8.52047	12.392	10.6	0.06	NA
TH004.086	PD0490-C	Mae Sot	Thailand	13.4	46	NA	57776	11.75	36.6	AS4	AS/MQ	2.98235	4	8.9434	15.8682	6.9	0.008	NA
TH004.087	PD0491-C	Mae Sot	Thailand	15.1	47	NA	29516	11.95	36.9	AS2	AS/MQ	5.69469	0	NA	12.2174	12.1	0.064	NA
TH004.088	PD0492-C	Mae Sot	Thailand	12.9	39	NA	24492	10.6667	38.8	AS2	AS/MQ	4.82002	6	16.0071	27.1988	8.1	0.0055	NA
TH004.090	PD0552-C	Mae Sot	Thailand	11.8	38	NA	229094	12	37.2	AS4	AS/MQ	6.10934	0	8.8863	23.0717	6	0.064	NA
TH004.092	PD0493-C	Mae Sot	Thailand	12.1	34	NA	132382	12.3333	38.3	AS4	AS/MQ	2.59512	6	9.24559	15.2713	6.6	0.081	NA
TH004.093	PD0494-C	Mae Sot	Thailand	14.3	43	NA	545481	13.5	38.8	AS2	NA	NA	NA	NA	NA	5.6	0.017	NA
TH004.094	PD0495-C	Mae Sot	Thailand	16.3	48	NA	12058	12.8333	38.5	AS4	AS/MQ	7.96361	0	16.1568	34.6478	6.2	0	NA
TH004.095	PD0496-C	Mae Sot	Thailand	12.1	41	NA	20598	12.1667	36.2	AS2	AS/MQ	6.62536	0	10.7301	26.1137	6	0.005	NA
TH004.096	PD0553-C	Mae Sot	Thailand	14.4	45	NA	118692	11.75	38.7	AS2	AS/MQ	5.39936	4	13.1005	25.6374	8.6	0	NA
TH004.097	PD0554-C	Mae Sot	Thailand	14.6	42	NA	47477	12.7833	36.2	AS4	AS/MQ	7.25994	0	3.16478	20.0218	8	0.021	NA
TH004.098	PD0497-C	Mae Sot	Thailand	16.4	48	NA	30144	11.9667	37.3	AS4	AS/MQ	6.36542	0	5.71466	20.4947	10	0.067	NA
TH004.099	PD0555-C	Mae Sot	Thailand	12.8	42	NA	73853	12.25	38	AS4	AS/MQ	2.49727	4	7.35023	13.1487	6.6	0.03	NA
TH004.101	PD0557-C	Mae Sot	Thailand	12.5	37	NA	41825	12.0833	38.3	AS2	AS/MQ	4.59223	0	10.5757	21.2385	7.4	0	NA
TH004.102	PD0640-C	Mae Sot	Thailand	14.2	42	NA	6688	10.5833	36.7	AS2	AS/MQ	1.18852	0	1.1939	3.95356	24	0.057	NA
TH004.103	PD0558-C	Mae Sot	Thailand	15.2	48	NA	24115	13.3333	37.1	AS2	AS/MQ	6.17821	0	5.26274	19.6081	10.6	0.018	NA
TH004.104	PD0559-C	Mae Sot	Thailand	14.7	43	NA	5401	12.9167	36.8	AS4	AS/MQ	8.954	0	9.31388	30.1044	10.2	0.019	NA
TH004.106	PD0561-C	Mae Sot	Thailand	12.6	37	NA	106886	12	37.3	AS4	AS/MQ	2.57392	0	5.59212	11.5686	6.4	0.061	NA
TH004.108	PD0562-C	Mae Sot	Thailand	12.9	39	NA	24492	11.9167	37.3	AS2	AS/MQ	9.06172	0	23.0309	44.0715	5.8	0	NA
TH004.110	PD0564-C	Mae Sot	Thailand	13.5	44	NA	22106	14.1167	37.1	AS2	AS/MQ	7.88992	0	19.321	37.6408	6.6	0.006	NA
TH004.111	PD0565-C	Mae Sot	Thailand	13.6	42	NA	36926	14.8333	38.1	AS2	AS/MQ	6.16437	0	12.5302	26.8434	8	0.028	NA
TH004.112	PD0566-C	Mae Sot	Thailand	15.1	45	NA	118692	13.2833	37.5	AS4	AS/MQ	8.09614	0	14.5475	33.3462	7	0.058	NA
TH004.113	PD0567-C	Mae Sot	Thailand	9	28	NA	84403	13.6667	38.5	AS4	AS/MQ	3.77986	0	8.31223	17.0888	5.2	0.181	NA
TH004.115	PD0569-C	Mae Sot	Thailand	13	40	NA	40192	13.2667	39.2	AS4	AS/MQ	6.42734	0	7.21175	22.1356	7.6	0	NA
TH004.116	PD0570-C	Mae Sot	Thailand	12.4	42	NA	42202	14.4	37.3	AS4	AS/MQ	7.61911	0	10.6609	28.352	9	0	NA
TH004.117	PD0571-C	Mae Sot	Thailand	15.5	46	NA	86664	12	37.6	AS2	AS/MQ	6.51831	0	11.6667	26.8017	8	0	NA
TH004.118	PD0572-C	Mae Sot	Thailand	11.3	38	NA	71592	13.2667	40.3	AS2	AS/MQ	5.64998	8	16.0563	29.1751	7.2	0.01	NA
TH004.120	PD0574-C	Mae Sot	Thailand	13.8	47	NA	153483	12.85	38.5	AS4	AS/MQ	3.70645	8	15.7273	24.3334	6.2	0.017	NA
TH005.001	PD0498-C	Sisakhet	Thailand	12.1	34	NA	12811	10.8333	37.4	AS4	MQ/PQ	3.17791	0	4.62845	12.0073	9.6	0.011	NA
TH005.003	PD0499-C	Sisakhet	Thailand	14.6	47	NA	141677	11.2833	37.5	AS4	MQ/PQ	7.48251	0	17.5282	34.902	7.4	0	NA
TH005.005	PD0500-C	Sisakhet	Thailand	8.5	22	NA	41448	13.5	37.1	AS4	MQ/PQ	8.52437	0	9.90814	29.7011	10	0.116	NA
TH005.006	PD0501-C	Sisakhet	Thailand	14.2	43	NA	75611	17.4167	37.5	AS4	MQ/PQ	4.8163	36	33.8131	44.9963	7.8	0.004	NA
TH005.007	PD0502-C	Sisakhet	Thailand	12.4	40	NA	50240	12	38.6	AS4	MQ/PQ	3.84207	6	10.9013	19.8223	6.6	0	NA
TH005.008	PD0575-C	Sisakhet	Thailand	14.4	44	NA	132634	17.5833	37.5	AS4	MQ/PQ	6.15697	8	18.5338	32.8299	7.4	0.028	NA
TH005.009	PD0576-C	Sisakhet	Thailand	12.5	49	NA	55390	17	38.9	AS4	MQ/PQ	5.31613	0	7.668	20.0117	8.4	0.024	NA
TH005.011	PD0577-C	Sisakhet	Thailand	12.6	39.4	NA	192997	14.5	38	AS4	MQ/PQ	7.23836	6	15.7509	32.5579	7	0.04	NA
TH005.012	PD0578-C	Sisakhet	Thailand	13.8	45	NA	79128	11.9167	37.7	AS4	NA	6.09729	0	7.17261	21.3301	8.8	0.074	NA
TH005.013	PD0579-C	Sisakhet	Thailand	12.5	35.1	NA	83763	13.5	38.1	AS4	MQ/PQ	10.8554	0	24.5339	49.7394	7.2	0.039	NA
TH005.017	PD0580-C	Sisakhet	Thailand	12.4	40	NA	40192	13.5	38.5	AS4	MQ/PQ	8.849	0	4.56891	25.1157	6	0.054	NA
TH005.026	PD0658-C	Sisakhet	Thailand	13.4	41.5	NA	161584	11.9167	40	AS4	MQ/PQ	7.05261	4	19.4901	35.8658	6.4	0.032	NA
TH005.027	PD0659-C	Sisakhet	Thailand	14.8	45.5	NA	40004	14.9167	38	AS4	MQ/PQ	4.34066	6	11.4657	21.5444	5.2	0.103	NA
TH005.028	PD0660-C	Sisakhet	Thailand	12.7	38	NA	19091	14.7167	38.5	AS4	MQ/PQ	3.13216	0	2.68172	9.95436	6.2	0.067	NA
TH006.002	PD0662-C	Khun Han	Thailand	13.7	40	NA	135648	20	39	AS4	MQ/PQ	5.27106	0	11.4836	23.7226	7.4	0.01	NA
TH006.003	PD0663-C	Khun Han	Thailand	12.3	34	NA	29893	14	39.4	AS4	MQ/PQ	6.85211	0	7.79985	23.7099	8.6	0.055	NA
TH006.004	PD0664-C	Khun Han	Thailand	13.6	44	NA	16579	11	36.5	AS4	MQ/PQ	1.56729	0	1.92719	5.56633	5	0.132	NA
TH006.006	PD0665-C	Khun Han	Thailand	13.7	44	NA	11053	13.5	37.3	AS4	MQ/PQ	4.25861	0	3.72328	13.6115	5.8	0.104	NA
TH006.009	PD0668-C	Khun Han	Thailand	14.6	46	NA	23110	19	36.5	AS4	MQ/PQ	5.79743	6	15.2958	28.757	7.4	0.039	NA
TH006.011	PD0670-C	Khun Han	Thailand	14.2	45	NA	33912	22.5	38	AS4	MQ/PQ	6.95009	0	4.08662	20.2242	6	0.03	NA
TH007.001	PD0503-C	Ranong	Thailand	13	43	NA	37806	15	39.2	AS2	AS/MQ	5.79362	0	10.2955	23.7479	6.8	0.035	NA
TH007.002	PD0504-C	Ranong	Thailand	14.7	40	NA	15072	10.5	38.5	AS4	MQ	4.51798	12	18.6351	29.1255	6.8	0.03	NA
TH007.003	PD0505-C	Ranong	Thailand	13.2	40	NA	25120	11	37.9	AS2	AS/MQ	4.48235	12	19.4198	29.8275	6.6	0.006	NA
TH007.004	PD0648-C	Ranong	Thailand	15.6	49	NA	24618	18	37	AS2	AS/MQ	5.5616	8	12.9464	25.86	10	0.012	NA
TH007.005	PD0506-C	Ranong	Thailand	12.6	40	NA	40192	15	37.5	AS4	MQ	6.36153	0	10.6585	25.4295	7.8	0	NA
TH007.006	PD0507-C	Ranong	Thailand	13.3	43	NA	81012	10.5	38.5	AS2	AS/MQ	2.73936	4	7.49286	13.8535	6.8	0.022	NA
TH007.007	PD0508-C	Ranong	Thailand	15.5	49	NA	12309	12	38.3	AS4	MQ	7.19873	0	8.359	25.0739	7	0.013	NA
TH007.008	PD0509-Cx	Ranong	Thailand	13.1	44	NA	27632	13	38	AS2	AS/MQ	5.35401	0	5.27995	17.7116	7.8	0.051	NA
TH007.009	PD0510-C	Ranong	Thailand	12.7	38.5	NA	33849	11	37.2	AS4	MQ	5.06616	8	15.2407	27.004	7.4	0.052	NA
TH007.011	PD0581-C	Ranong	Thailand	12.4	37	NA	92944	17	37.8	AS2	AS/MQ	6.29267	0	10.8635	25.4746	8.4	0.07	NA
TH007.012	PD0582-C	Ranong	Thailand	14.4	44	NA	77370	13	39.2	AS4	MQ	3.45487	8	12.7424	20.7643	6	0.039	NA
TH007.013	PD0583-C	Ranong	Thailand	10.9	40	NA	55264	12.5	39.4	AS4	MQ	7.14611	0	4.66639	21.2592	7.4	0.013	NA
TH007.014	PD0584-C	Ranong	Thailand	12	43	NA	91814	14	38.9	AS2	AS/MQ	6.25704	0	10.3805	24.9089	8.2	0.073	NA
TH007.015	PD0585-C	Ranong	Thailand	11	37	NA	51119	11.5	40.5	AS4	MQ	3.2498	6	10.8089	18.3547	6.6	0.04	NA
TH007.016	PD0586-C	Ranong	Thailand	13.6	47	NA	94451	12.5	37.6	AS2	MQ	2.35589	0	3.14858	8.61879	13.8	0.086	NA
TH007.018	PD0587-C	Ranong	Thailand	11.9	43	NA	86413	12	40	AS4	MQ	9.4773	0	15.15	37.1556	7.4	0.009	NA
TH007.020	PD0589-C	Ranong	Thailand	12.2	40	NA	80384	12	37	AS2	AS/MQ	3.49721	0	5.19966	13.3199	9	0.036	NA
TH007.021	PD0590-C	Ranong	Thailand	11.3	34	NA	8541	13	37.5	AS2	MQ	5.16236	0	3.1346	15.1212	5.8	0.124	NA
TH007.023	PD0592-C	Ranong	Thailand	13.6	43	NA	70210	10.5	40.5	AS4	MQ	8.639	0	16.9634	37.0225	5.8	0.033	NA
VN001.001	PV0243-Cx	Binh Phuoc	Vietnam	11.1	33	NA	53882	10.75	39.8	AS4	DHA+PPQ	5.65044	8	18.7791	31.8991	7.4	0.059	-
VN001.002	PV0337-C	Binh Phuoc	Vietnam	13.8	40	NA	75360	15.3333	39.4	AS2	DHA+PPQ	1.45992	0	1.34698	4.73681	13.6	0.107	-
VN001.003	PV0338-C	Binh Phuoc	Vietnam	13	40	NA	60288	18.0333	38	AS2	DHA+PPQ	1.34529	4	6.23929	9.36295	6.4	0.121	-
VN001.004	PV0339-C	Binh Phuoc	Vietnam	14.3	42	NA	15826	8.58333	37	AS2	DHA+PPQ	5.1589	0	NA	11.277	8.8	0.106	-
VN001.005	PV0244-C	Binh Phuoc	Vietnam	17.7	47	NA	41322	11.55	37.2	AS4	DHA+PPQ	4.28449	0	6.45429	16.4026	10.6	0.045	VN-F04
VN001.006	PV0245-Cx	Binh Phuoc	Vietnam	14.3	46	NA	46221	16.8167	39.5	AS2	DHA+PPQ	1.25815	4	4.97795	7.89928	7.2	0.031	-
VN001.007	PV0246-C	Binh Phuoc	Vietnam	12.4	37	NA	23236	19.4167	38.4	AS2	DHA+PPQ	7.75639	0	7.74675	25.7565	7.8	0.034	VN-U
VN001.008	PV0247-Cx	Binh Phuoc	Vietnam	13.2	38	NA	66819	16.1833	37	AS2	DHA+PPQ	1.89133	4	7.78755	12.1791	6.4	0.063	-
VN001.009	PV0248-C	Binh Phuoc	Vietnam	14.5	41	NA	30898	13.5	40.1	AS4	DHA+PPQ	2.45572	6	9.69925	15.4012	6.4	0	VN-F02
VN001.010	PV0249-Cx	Binh Phuoc	Vietnam	13.1	37	NA	13942	13.9667	37	AS4	DHA+PPQ	6.04707	0	8.27256	22.3134	8.2	0.069	-
VN001.011	PV0250-C	Binh Phuoc	Vietnam	15.9	45	NA	22608	14.5	38.5	AS4	DHA+PPQ	3.07959	0	5.9102	13.0608	7.6	0.033	VN-F02
VN001.012	PV0251-C	Binh Phuoc	Vietnam	15.1	44	NA	49738	10.2167	37.9	AS4	DHA+PPQ	7.49991	0	19.7094	37.1236	4.4	0.017	VN-U
VN001.013	PV0340-C	Binh Phuoc	Vietnam	12.8	36	NA	67824	16	37	AS2	DHA+PPQ	8.50305	0	NA	12.8733	6.6	0.073	-
VN001.014	PV0252-C	Binh Phuoc	Vietnam	12.9	35	NA	26376	12.0833	37.8	AS2	DHA+PPQ	3.49985	8	11.876	20.0024	5.6	0.022	-
VN001.015	PV0253-C	Binh Phuoc	Vietnam	10.3	33	NA	49738	16	37.7	AS4	DHA+PPQ	1.42134	0	2.27183	5.57208	6.6	0.12	VN-C
VN001.016	PV0254-C	Binh Phuoc	Vietnam	11	38	NA	66819	11.75	38.2	AS4	DHA+PPQ	2.67458	6	9.28664	15.4968	8.6	0	VN-U
VN001.018	PV0256-C	Binh Phuoc	Vietnam	13.7	41	NA	56646	15.3333	37.4	AS2	DHA+PPQ	2.78903	4	7.08788	13.5638	6.8	0.018	VN-C
VN001.019	PV0257-C	Binh Phuoc	Vietnam	13.3	38	NA	14318	17	38.9	AS4	DHA+PPQ	2.42312	0	1.98748	7.61378	6.4	0.015	VN-F05
VN001.021	PV0258-C	Binh Phuoc	Vietnam	14.9	45	NA	62172	10.6667	39.4	AS4	DHA+PPQ	2.36413	0	3.93878	9.42812	6.6	0	VN-C
VN001.022	PV0259-C	Binh Phuoc	Vietnam	13.2	40	NA	40192	11.75	39.8	AS4	DHA+PPQ	6.70356	12	21.1584	36.7236	5.8	0.026	VN-U
VN001.025	PV0261-C	Binh Phuoc	Vietnam	14.4	43	NA	102615	16.3333	36.5	AS4	DHA+PPQ	1.81076	4	7.49497	11.6994	7	0.007	VN-U
VN001.026	PV0262-C	Binh Phuoc	Vietnam	13.4	38	NA	23864	12.0833	35.5	AS2	DHA+PPQ	6.13948	4	11.0166	25.2721	6.6	0.052	VN-F01
VN001.028	PV0343-C	Binh Phuoc	Vietnam	15.6	45	NA	96084	17	38.7	AS2	DHA+PPQ	7.26403	0	13.6682	30.5347	7.2	0.009	-
VN001.029	PV0263-C	Binh Phuoc	Vietnam	16.3	45	NA	169560	14.25	37.3	AS2	DHA+PPQ	3.46399	0	6.6568	14.6999	6.8	0.011	VN-C
VN001.030	PV0264-C	Binh Phuoc	Vietnam	17.5	45	NA	16956	15	38.3	AS4	DHA+PPQ	2.72984	0	2.97712	9.3156	7.4	0.006	VN-F03
VN001.031	PV0265-C	Binh Phuoc	Vietnam	15.7	44	NA	49738	20.5	36.6	AS4	DHA+PPQ	5.16968	0	NA	6.87622	7.2	0.019	VN-C
VN001.032	PV0266-C	Binh Phuoc	Vietnam	17	45	NA	101736	15.5	36.8	AS4	DHA+PPQ	4.92835	6	13.874	25.3173	8.6	0.089	VN-U
VN001.033	PV0267-C	Binh Phuoc	Vietnam	12.6	38	NA	57274	16.5833	37.9	AS4	DHA+PPQ	4.56089	0	5.70996	16.3	6.8	0.014	VN-U
VN001.034	PV0344-C	Binh Phuoc	Vietnam	16.2	45	NA	16956	12.25	37.4	AS4	DHA+PPQ	7.34742	0	11.4628	28.523	7.2	0.037	-
VN001.035	PV0345-C	Binh Phuoc	Vietnam	13.2	34	NA	17082	14.25	38.6	AS2	DHA+PPQ	3.11038	12	19.6302	26.8523	4.6	0	-
VN001.036	PV0268-C	Binh Phuoc	Vietnam	15.5	38	NA	23864	18.0833	35.9	AS2	DHA+PPQ	3.35636	0	5.50331	13.2965	6.8	0.029	VN-U
VN001.037	PV0269-C	Binh Phuoc	Vietnam	15.8	44	NA	138160	12.6667	37.8	AS2	DHA+PPQ	8.26067	0	12.9891	32.1698	6.8	0.01	VN-U
VN001.039	PV0270-C	Binh Phuoc	Vietnam	16.8	45	NA	62172	20.1667	38.5	AS4	DHA+PPQ	4.49469	0	3.83664	14.273	7.8	0.002	VN-F03
VN001.040	PV0271-C	Binh Phuoc	Vietnam	17.6	47	NA	29516	12.5	38.1	AS2	DHA+PPQ	3.23859	4	7.82987	15.3496	6	0.015	VN-C
VN001.041	PV0272-C	Binh Phuoc	Vietnam	11.9	35	NA	105504	20.75	37.8	AS2	DHA+PPQ	2.40094	0	5.42576	11.0006	7	0.037	VN-F03
VN001.042	PV0273-C	Binh Phuoc	Vietnam	15	43	NA	135020	10.5	37.3	AS2	DHA+PPQ	5.29618	0	4.86602	17.1634	8	0	VN-U
VN001.045	PV0276-C	Binh Phuoc	Vietnam	16.8	46	NA	98219	14.9167	39.1	AS4	DHA+PPQ	1.77272	6	10.1129	14.229	5	0.026	VN-C
VN001.046	PV0277-C	Binh Phuoc	Vietnam	14.2	42	NA	84403	20.2667	37.8	AS2	DHA+PPQ	6.61955	4	9.13052	24.5006	9.6	0.043	VN-U
VN001.047	PV0278-C	Binh Phuoc	Vietnam	15.7	45	NA	56520	11.75	38.8	AS2	DHA+PPQ	5.37923	0	9.07433	21.5645	6	0	VN-U
VN001.048	PV0347-C	Binh Phuoc	Vietnam	13	39	NA	48984	14.25	38.7	AS2	DHA+PPQ	2.48285	8	12.0109	17.7759	5.8	0	-
VN001.049	PV0279-C	Binh Phuoc	Vietnam	17	42	NA	47477	9.5	39.5	AS4	DHA+PPQ	2.28918	4	7.1112	12.4265	5.8	0	VN-U
VN001.050	PV0280-C	Binh Phuoc	Vietnam	13.7	40	NA	100480	12.5	37.9	AS4	DHA+PPQ	2.92184	12	15.2909	22.0752	4.4	0.062	VN-F03
VN001.051	PV0281-C	Binh Phuoc	Vietnam	15.8	42	NA	163531	17	37.9	AS4	DHA+PPQ	6.59839	0	9.39324	24.7142	6.8	0.021	VN-U
VN001.052	PV0282-C	Binh Phuoc	Vietnam	13.7	41	NA	20598	20	38.1	AS4	DHA+PPQ	1.35079	0	3.12755	6.26399	6.4	0.025	VN-U
VN001.053	PV0283-C	Binh Phuoc	Vietnam	17.1	43	NA	48607	18.5	37.3	AS2	DHA+PPQ	6.09368	0	9.45643	23.6055	8.2	0	VN-F01
VN001.054	PV0284-C	Binh Phuoc	Vietnam	13.7	37	NA	139416	10	37.5	AS2	DHA+PPQ	2.4992	0	1.82021	7.62317	10.4	0.07	VN-C
VN001.055	PV0285-C	Binh Phuoc	Vietnam	15.1	42.5	NA	48042	15.5833	36.6	AS4	DHA+PPQ	7.03033	0	8.50986	24.8338	8.2	0.079	VN-U
VN001.056	PV0286-C	Binh Phuoc	Vietnam	12.8	36.5	NA	13753	16.5833	37.3	AS4	DHA+PPQ	8.28873	0	14.2955	33.5413	8	0.075	VN-U
VN001.057	PV0287-C	Binh Phuoc	Vietnam	14.7	40.5	NA	183125	0	39	AS4	DHA+PPQ	4.91358	0	1.63399	13.043	10	0.026	VN-C
VN001.058	PV0288-C	Binh Phuoc	Vietnam	15.6	44	NA	16579	11	37.7	AS2	DHA+PPQ	6.39528	30	35.9749	50.8243	6.2	0	VN-U
VN001.059	PV0289-C	Binh Phuoc	Vietnam	17.7	51	NA	134518	15.6667	37.6	AS4	DHA+PPQ	1.00494	4	5.45552	7.78892	7.8	0.026	VN-F02
VN001.060	PV0290-C	Binh Phuoc	Vietnam	12.9	37	NA	18589	12	37.4	AS2	DHA+PPQ	6.86756	6	15.0185	30.9645	6.8	0	-
VN001.061	PV0291-C	Binh Phuoc	Vietnam	10.9	34	NA	21352	18	36.3	AS2	DHA+PPQ	1.45094	4	6.02846	9.39744	6.2	0.064	VN-C
VN001.062	PV0292-C	Binh Phuoc	Vietnam	13.6	37	NA	51119	13.1667	39.3	AS2	DHA+PPQ	6.52409	12	23.8157	38.9642	6.4	0	VN-F01
VN001.063	PV0293-C	Binh Phuoc	Vietnam	13.4	37	NA	153358	10.1667	38.8	AS2	DHA+PPQ	2.04264	24	24.922	29.6649	5.6	0	VN-F02
VN001.064	PV0294-C	Binh Phuoc	Vietnam	14.8	41	NA	97842	13	37.8	AS2	DHA+PPQ	1.58618	0	4.62948	8.31248	5.6	0.017	VN-F02
VN001.066	PV0296-C	Binh Phuoc	Vietnam	12.5	34	NA	55515	13.1667	37	AS4	DHA+PPQ	2.58576	4	7.01421	13.0182	6	0.032	VN-C
VN001.067	PV0297-C	Binh Phuoc	Vietnam	10.2	25.7	NA	16140	17.5	38	AS4	DHA+PPQ	1.27419	4	4.97296	7.93153	6	0.09	VN-U
VN001.068	PV0298-C	Binh Phuoc	Vietnam	16.7	43	NA	48607	9.83333	35.4	AS4	DHA+PPQ	3.05235	0	6.75943	13.8468	5.8	0	VN-C
VN001.069	PV0299-C	Binh Phuoc	Vietnam	15.8	49	NA	73853	15.4167	35.7	AS2	DHA+PPQ	8.24353	0	15.4822	34.6231	8.6	0.029	VN-F01
VN001.070	PV0300-C	Binh Phuoc	Vietnam	14.8	43	NA	108016	20	35.9	AS2	DHA+PPQ	6.4457	0	12.5348	27.5012	9.2	0.043	VN-F01
VN001.073	PV0302-C	Binh Phuoc	Vietnam	13	38	NA	28637	16.7833	36.3	AS2	DHA+PPQ	2.79296	4	8.65292	15.138	5.2	0.022	VN-C
VN001.074	PV0303-C	Binh Phuoc	Vietnam	10.8	32	NA	80384	12.75	38.9	AS2	DHA+PPQ	2.88321	4	8.44485	15.1395	6	0.123	VN-U
VN001.076	PV0301-C	Binh Phuoc	Vietnam	15.3	42	NA	31651	15	37.5	AS4	DHA+PPQ	2.03494	0	5.50021	10.2252	5.6	0.018	VN-F03
VN001.078	PV0304-C	Binh Phuoc	Vietnam	14.6	41	NA	108142	18.25	37.1	AS4	DHA+PPQ	1.64524	0	3.6997	7.51983	7.2	0.06	VN-F03
VN001.079	PV0305-C	Binh Phuoc	Vietnam	16.2	47	NA	165290	23	38.4	AS4	DHA+PPQ	3.3118	0	3.40674	11.0965	7.4	0	VN-C
VN001.080	PV0306-C	Binh Phuoc	Vietnam	12.7	37	NA	32530	10.25	36.9	AS4	DHA+PPQ	5.16598	0	3.43252	15.4276	8.4	0.021	VN-U
VN001.082	PV0308-Cx	Binh Phuoc	Vietnam	14.7	41	NA	15449	19.8333	37.2	AS2	DHA+PPQ	1.7015	4	6.1464	10.0972	12.4	0.054	-
VN001.085	PV0310-C	Binh Phuoc	Vietnam	13.4	41	NA	72094	13.75	40.7	AS4	DHA+PPQ	1.56584	12	13.7811	17.4169	4.6	0.058	VN-C
VN001.087	PV0311-C	Binh Phuoc	Vietnam	14.2	43	NA	205230	12.75	40.4	AS2	DHA+PPQ	2.1375	4	7.78931	12.7524	6	0	VN-C
VN001.088	PV0312-C	Binh Phuoc	Vietnam	17.5	46	NA	173328	13.6667	36.9	AS4	DHA+PPQ	7.15308	0	12.8751	29.484	7.6	0.029	VN-F01
VN001.091	PV0313-C	Binh Phuoc	Vietnam	14.6	42	NA	105504	12	38.3	AS2	DHA+PPQ	2.00459	4	5.69254	10.3471	11.6	0.028	VN-C
VN001.092	PV0314-C	Binh Phuoc	Vietnam	12.6	35	NA	87920	15.75	38	AS2	DHA+PPQ	3.41502	0	7.5852	15.5146	7.2	0.007	VN-F02
VN001.093	PV0355-C	Binh Phuoc	Vietnam	12.5	35	NA	26376	19.6667	37.2	AS2	DHA+PPQ	8.56971	0	9.05842	28.9567	7.8	0.026	-
VN001.094	PV0315-Cx	Binh Phuoc	Vietnam	14.2	40	NA	115552	12	38	AS2	DHA+PPQ	4.30813	4	10.5951	20.5983	7.4	0.001	-
VN001.096	PV0317-C	Binh Phuoc	Vietnam	11.8	30	NA	11304	10.5833	37.8	AS4	DHA+PPQ	2.12308	0	4.79465	9.72429	5.6	0.019	VN-F02
VN001.097	PV0318-C	Binh Phuoc	Vietnam	14.1	40	NA	50240	14.3333	38.7	AS4	DHA+PPQ	8.68421	4	15.3062	35.4704	8.8	0.007	VN-F01
VN001.098	PV0319-C	Binh Phuoc	Vietnam	17.2	47	NA	29516	17.25	39.1	AS4	DHA+PPQ	1.65891	4	5.69111	9.54297	7.8	0.011	VN-F02
VN001.099	PV0320-C	Binh Phuoc	Vietnam	12.1	37	NA	23236	9.66667	37	AS2	DHA+PPQ	4.26265	0	4.49378	14.3913	9.2	0.054	VN-F01
VN001.100	PV0321-C	Binh Phuoc	Vietnam	15.7	42	NA	116054	12.25	36.6	AS2	DHA+PPQ	4.83022	0	NA	3.52666	11.6	0.038	VN-C
VN001.101	PV0322-C	Binh Phuoc	Vietnam	14.2	40	NA	80384	16.75	40.1	AS4	DHA+PPQ	8.27157	0	18.0477	37.2537	7	0.028	VN-F01
VN001.102	PV0323-C	Binh Phuoc	Vietnam	16.2	43	NA	43206	14.5	36.8	AS4	DHA+PPQ	4.58039	0	4.32906	14.9644	7.6	0.005	VN-F02
VN001.103	PV0324-C	Binh Phuoc	Vietnam	12	35	NA	158256	15.0833	36.7	AS4	DHA+PPQ	8.94697	0	16.9778	37.752	8.4	0.007	VN-F01
VN001.105	PV0325-C	Binh Phuoc	Vietnam	19.3	53	NA	113166	15.75	38.7	AS2	DHA+PPQ	2.82278	0	4.90772	11.462	8.6	0	VN-U
VN001.107	PV0326-C	Binh Phuoc	Vietnam	12.7	40	NA	50240	10.8333	38.9	AS4	DHA+PPQ	4.20235	0	8.81155	18.5691	7.4	0	VN-F02
VN001.108	PV0327-C	Binh Phuoc	Vietnam	13.1	44	NA	22106	16.75	38.5	AS4	DHA+PPQ	1.93915	0	4.08914	8.59171	5.8	0.057	VN-F02
VN001.109	PV0328-C	Binh Phuoc	Vietnam	14.3	44	NA	71843	18.1667	39.1	AS2	DHA+PPQ	2.02478	4	6.81222	11.5136	7.4	0.021	VN-U
VN001.110	PV0329-C	Binh Phuoc	Vietnam	15.6	40	NA	80384	12.4167	41	AS2	DHA+PPQ	2.7066	8	13.9763	20.2608	5.4	0.011	VN-F02
VN001.111	PV0330-C	Binh Phuoc	Vietnam	15.6	39	NA	48984	14.75	40.1	AS4	DHA+PPQ	2.72867	8	14.5081	20.8439	6.4	0.002	VN-C
VN001.112	PV0331-Cx	Binh Phuoc	Vietnam	13.4	41	NA	154488	12.25	39.9	AS2	DHA+PPQ	1.88343	4	7.20761	11.5808	6.8	0.011	-
VN001.115	PV0333-C	Binh Phuoc	Vietnam	13	35	NA	158256	18.0833	39.1	AS4	DHA+PPQ	5.53843	0	11.3866	24.2465	8.8	0.022	VN-U
VN001.116	PV0358-C	Binh Phuoc	Vietnam	14.3	39	NA	9797	9	37	AS4	DHA+PPQ	1.146	0	2.11529	4.77622	8.4	0.123	-
VN001.119	PV0335-C	Binh Phuoc	Vietnam	14	38	NA	38182	15	38.4	AS2	DHA+PPQ	3.94546	6	11.6919	20.8529	4.8	0.064	VN-F03
VN001.120	PV0336-C	Binh Phuoc	Vietnam	14.3	42	NA	116054	19.0833	38	AS2	DHA+PPQ	3.7714	0	7.33136	16.0883	7	0.01	VN-F03
